# Supplementary material for: GenoFig: a user-friendly application for the visualization and comparison of genomic regions
Source: Bioinformatics. 2024 Jun 13;40(6):btae372. doi: 10.1093/bioinformatics/btae372 (PMC11199195; doi:10.1093/bioinformatics/btae372)
Supplement: btae372_Supplementary_Data [file btae372_supplementary_data.zip]

Archive with 16 entries (13 files):
- Bioinformatics_Suppl_Figure1_REVISED.v2.pdf
- Suppl Material/
- Suppl Material/Figure1B/
- Suppl Material/Figure1B/Figure1B.genofig
- Suppl Material/Figure1B/Mfleuretti_mecAregion_NZ_UHDL01000001.gb
- Suppl Material/Figure1B/Msciuri_CCR_GDQ20D70P.gb
- Suppl Material/Figure1B/SaureuspUB110_NC_001384.gb
- Suppl Material/Figure1B/Saureus_SCCmecII_D86934.gb
- Suppl Material/Figure1B/Saureus_SCCmecIVa_EU437549.gb
- Suppl Material/Figure1B/SCCmec.blastout
- Suppl Material/Figure1B/Tn554_X03216.gb
- Suppl Material/FigureS1/
- Suppl Material/FigureS1/FIG_S1.blastout
- Suppl Material/FigureS1/FIG_S1.genofig
- Suppl Material/FigureS1/PmirabilisFZP3320_contigs.fna
- Suppl Material/FigureS1/Pmirabilis_complet.gb
