# Supplementary material for: GenoFig: a user-friendly application for the visualization and comparison of genomic regions
Source: Bioinformatics. 2024 Jun 13;40(6):btae372. doi: 10.1093/bioinformatics/btae372 (PMC11199195; doi:10.1093/bioinformatics/btae372)
Supplement: btae372_Supplementary_Data [file btae372_supplementary_data.zip › Suppl Material/Figure1B/Figure1B.genofig]

#GenoFig version 1.01
#General options
figwidth:4500
tmargin:300
bmargin:200
lmargin:470
rmargin:20
bg:True
bgcol:rgb(246,245,244)
enhanced:False
fheight:100
lwidth:10
inspace:250
lcol:rgb(0,0,0)
spos:left
slabsel:True
slabid:locus+description
slabpos:left
slaboffset:60
slabcol:rgb(0,0,0)
slabsize:32
slabbold:True
slabital:False
flabsel:False
flabval:product
flabpos:Middle
flabcol:rgb(248,75,212)
flabsize:30
flabrot:0
fstrand:none
fshape:arrow
fhatching:none
fcol:rgb(171,171,171)
fstroke:1
fstrokecol:rgb(0,0,0)
ftheight:1
flabbold:False
flabital:False
bnsel:4
bnminl:300
bnmins:60
bnmaxe:0.001
bnoffset:40
bnselone:None
bnseloneID:None
bncol:rgb(248,228,92)
bncol2:rgb(230,97,0)
bncolinvset:False
bncolinv:rgb(171,171,171)
bncolinv2:rgb(171,171,171)
bnopacity:0.4
bnoutline:False
bnlabshow:True
bnlabset:500
bnlabcol:rgb(0,0,0)
bnlabsize:32
bnlabdec:1
bxsel:0
bxminl:40
bxmins:30
bxmaxe:0.001
bxoffset:-
bxselone:None
bxseloneID:None
bxcol:rgb(238,171,238)
bxcol2:rgb(238,171,238)
bxcolinvset:False
bxcolinv:rgb(238,171,238)
bxcolinv2:rgb(238,171,238)
bxopacity:0.7
bxoutline:True
bxmerge:True
bxlabshow:False
bxlabset:100
bxlabcol:rgb(0,0,0)
bxlabsize:20
bxlabdec:0
dselect:True
dtype:Scale
dstep:100
dwindow:1000
dpos:below
dheightR:1
dlinewidth:1
dlinecolor:rgb(0,0,0)
dreverse:True
dlabelprint:True
dlabelcolor:rgb(0,0,0)
dlabelsize:23
dlabelpos:right
dlabelgbkpos:False
legFdisp:True
legFscale:0.3
legFHpos:Left
legFVpos:Bottom
legFfsize:33
legFfcol:rgb(0,0,0)
legFnb:1
legBdisp:True
legBXdisp:False
legBscale:0.2
legBXscale:0.3
legBHpos:Right
legBXHpos:Left
legBVpos:Bottom
legBXVpos:Top
legBfsize:25
legBXfsize:25
legBfcol:rgb(0,0,0)
legBXfcol:rgb(0,0,0)
legBlastlen:1
legBlastXlen:0
legSdisp:True
legSscale:0.1
legSHpos:Right
legSVpos:Middle
legSfsize:25
legSfcol:rgb(0,0,0)
#Features
id:other CDS	sel:1	flegsel:1	feat:CDS	strand:-	shape:-	hatching:-	height:-	col:None	fill:1	stroke:-	strokecol:None	filter:	field:any	flabsel:False	flabval:gene	flabpos:Bottom	flabbold:False	flabital:False	flabcol:None	flabsize:-	flabrot:30	END
id:hypothetical proteins	sel:1	flegsel:1	feat:CDS	strand:-	shape:-	hatching:-	height:-	col:rgb(255,255,255)	fill:1	stroke:-	strokecol:None	filter:hypothetical protein	field:product	flabsel:False	flabval:-	flabpos:Bottom	flabbold:False	flabital:False	flabcol:None	flabsize:-	flabrot:-	END
id:Other transposases	sel:1	flegsel:1	feat:CDS	strand:-	shape:-	hatching:-	height:-	col:rgb(233,190,221)	fill:1	stroke:2	strokecol:None	filter:transposase|tnp[ABC]	field:any	flabsel:False	flabval:product	flabpos:-	flabbold:False	flabital:False	flabcol:rgb(145,65,172)	flabsize:-	flabrot:45	END
id:IS431	sel:1	flegsel:1	feat:CDS	strand:-	shape:-	hatching:diagonal	height:-	col:rgb(233,190,221)	fill:1	stroke:2	strokecol:rgb(0,0,0)	filter:IS431	field:product	flabsel:False	flabval:product	flabpos:-	flabbold:False	flabital:False	flabcol:rgb(145,65,172)	flabsize:-	flabrot:45	END
id:SCCmec	sel:1	flegsel:0	feat:misc_feature	strand:-	shape:range	hatching:-	height:4.0	col:None	fill:1	stroke:3	strokecol:None	filter:SCCmec	field:note	flabsel:True	flabval:note	flabpos:Top	flabbold:True	flabital:False	flabcol:rgb(0,0,0)	flabsize:40	flabrot:0	END
id:Mobile elements	sel:1	flegsel:0	feat:mobile_element	strand:-	shape:range	hatching:-	height:1.5	col:rgb(246,245,244)	fill:1	stroke:4	strokecol:rgb(28,154,139)	filter:	field:any	flabsel:True	flabval:mobile_element_type	flabpos:Top	flabbold:True	flabital:False	flabcol:rgb(31,85,140)	flabsize:-	flabrot:0	END
id:D-xylose metabolism	sel:1	flegsel:1	feat:CDS	strand:-	shape:-	hatching:-	height:-	col:rgb(72,183,44)	fill:1	stroke:-	strokecol:None	filter:xylose|RS00850	field:any	flabsel:False	flabval:-	flabpos:-	flabbold:False	flabital:False	flabcol:None	flabsize:-	flabrot:-	END
id:sulfide metabolism	sel:1	flegsel:1	feat:CDS	strand:-	shape:-	hatching:-	height:-	col:rgb(26,95,180)	fill:1	stroke:-	strokecol:None	filter:sulfite|sulfide|DsrE	field:product	flabsel:True	flabval:gene	flabpos:-	flabbold:False	flabital:True	flabcol:None	flabsize:-	flabrot:-	END
id:Other resistance genes	sel:1	flegsel:1	feat:CDS	strand:-	shape:-	hatching:-	height:-	col:rgb(230,97,0)	fill:1	stroke:2	strokecol:None	filter:ermA|spc|bleO|aadD1|ant\(|kan	field:any	flabsel:False	flabval:-	flabpos:-	flabbold:False	flabital:False	flabcol:rgb(0,0,0)	flabsize:-	flabrot:45	END
id:ccR locus	sel:1	flegsel:1	feat:CDS	strand:-	shape:-	hatching:-	height:-	col:rgb(192,28,40)	fill:1	stroke:4	strokecol:None	filter:ccr	field:gene	flabsel:True	flabval:gene	flabpos:Top	flabbold:False	flabital:True	flabcol:rgb(0,0,0)	flabsize:-	flabrot:0	END
id:mec locus	sel:1	flegsel:1	feat:CDS	strand:-	shape:-	hatching:-	height:-	col:rgb(246,211,45)	fill:1	stroke:4	strokecol:None	filter:mec	field:gene	flabsel:True	flabval:gene	flabpos:Top	flabbold:False	flabital:True	flabcol:rgb(0,0,0)	flabsize:-	flabrot:40	END
id:orfX	sel:1	flegsel:0	feat:CDS	strand:-	shape:-	hatching:-	height:-	col:rgb(81,130,68)	fill:1	stroke:2	strokecol:None	filter:orfX|protein X	field:product	flabsel:True	flabval:product	flabpos:Top	flabbold:False	flabital:False	flabcol:rgb(0,0,0)	flabsize:-	flabrot:40	END
id:Recombinases	sel:1	flegsel:0	feat:CDS	strand:-	shape:-	hatching:-	height:-	col:rgb(192,28,40)	fill:1	stroke:4	strokecol:None	filter:recombinase	field:product	flabsel:True	flabval:gene	flabpos:Top	flabbold:False	flabital:True	flabcol:rgb(0,0,0)	flabsize:-	flabrot:0	END
id:hyp2	sel:1	flegsel:0	feat:CDS	strand:-	shape:-	hatching:-	height:-	col:rgb(255,255,255)	fill:1	stroke:-	strokecol:None	filter:unnamed protein	field:note	flabsel:False	flabval:-	flabpos:Bottom	flabbold:False	flabital:False	flabcol:None	flabsize:-	flabrot:-	END
id:pers in SCCmecII	sel:1	flegsel:0	feat:CDS	strand:-	shape:-	hatching:-	height:-	col:rgb(26,95,180)	fill:1	stroke:-	strokecol:None	filter:\sN05[1-5]|CN03[01]	field:note	flabsel:False	flabval:note	flabpos:-	flabbold:False	flabital:True	flabcol:None	flabsize:-	flabrot:90	END
id:SCCmec IR	sel:1	flegsel:0	feat:repeat_region	strand:-	shape:rectangle	hatching:-	height:1.2	col:rgb(0,0,0)	fill:1	stroke:4	strokecol:None	filter:SCCmec	field:any	flabsel:False	flabval:-	flabpos:-	flabbold:False	flabital:False	flabcol:None	flabsize:-	flabrot:-	END
#Decorum
id:Scale 1kbp	select:1	type:Scale	step:1000	window:5000	pos:-	heightR:0.5	linewidth:-	linecolor:None	reverse:True	labelprint:True	labelcolor:None	labelsize:-	labelpos:middle	labelgbkpos:True	custom:"{5: 0, 10: 0, 1: 1, 11: 0, 9: 1, 4: 0}"	END
#SEQUENCES
name:D86934	file:Saureus_SCCmecII_D86934.gb	sel:1	height:-	lwidth:20	inspace:-	lcol:None	spos:-	sxpos:0	min:4500	max:max	rev:True	slabsel:False	slabid:organism	slabpos:-	slaboffset:-	slabcol:None	slabsize:35	slabbold:False	slabital:True	flabsel:True	flabval:-	flabpos:-	flabcol:None	flabsize:-	flabrot:-	ID:5	END
name:X03216	file:Tn554_X03216.gb	sel:1	height:-	lwidth:-	inspace:-	lcol:None	spos:best blast	sxpos:0	min:1	max:max	rev:True	slabsel:False	slabid:description	slabpos:bottom	slaboffset:-	slabcol:rgb(94,92,100)	slabsize:-	slabbold:False	slabital:True	flabsel:False	flabval:-	flabpos:-	flabcol:None	flabsize:-	flabrot:-	ID:10	END
name:NZ_UHDL01000001	file:Mfleuretti_mecAregion_NZ_UHDL01000001.gb	sel:1	height:-	lwidth:-	inspace:290	lcol:None	spos:best blast	sxpos:0	min:4267	max:24067	rev:False	slabsel:False	slabid:-	slabpos:top/left	slaboffset:-	slabcol:None	slabsize:-	slabbold:False	slabital:False	flabsel:False	flabval:-	flabpos:-	flabcol:None	flabsize:-	flabrot:-	ID:1	END
name:NC_001384	file:SaureuspUB110_NC_001384.gb	sel:1	height:-	lwidth:-	inspace:0	lcol:None	spos:-	sxpos:0	min:1	max:max	rev:False	slabsel:False	slabid:description	slabpos:bottom	slaboffset:-	slabcol:rgb(94,92,100)	slabsize:-	slabbold:False	slabital:False	flabsel:False	flabval:-	flabpos:-	flabcol:None	flabsize:-	flabrot:-	ID:11	END
name:JALGPH010000002	file:Msciuri_CCR_GDQ20D70P.gb	sel:1	height:-	lwidth:-	inspace:500	lcol:None	spos:x = 1900	sxpos:1900	min:21925	max:40925	rev:True	slabsel:False	slabid:-	slabpos:top/left	slaboffset:-	slabcol:None	slabsize:-	slabbold:False	slabital:False	flabsel:False	flabval:-	flabpos:-	flabcol:None	flabsize:-	flabrot:-	ID:9	END
name:EU437549	file:Saureus_SCCmecIVa_EU437549.gb	sel:1	height:-	lwidth:20	inspace:-	lcol:None	spos:center	sxpos:0	min:1	max:max	rev:True	slabsel:False	slabid:organism	slabpos:-	slaboffset:-	slabcol:None	slabsize:35	slabbold:False	slabital:True	flabsel:True	flabval:-	flabpos:-	flabcol:None	flabsize:-	flabrot:-	ID:4	END
#FIGURE OUTPUT
Figure1B.png
#BlastN files
SCCmec.blastout
#BlastX files
#BlastN custom display
[['D86934', 'X03216'], ['D86934', 'NZ_UHDL01000001'], ['X03216', 'NZ_UHDL01000001'], ['D86934', 'NC_001384'], ['D86934', 'JALGPH010000002'], ['NZ_UHDL01000001', 'JALGPH010000002'], ['NZ_UHDL01000001', 'EU437549'], ['NC_001384', 'EU437549'], ['JALGPH010000002', 'EU437549']]
#BlastX custom display
[]
#END
