# Supplementary material for: GenoFig: a user-friendly application for the visualization and comparison of genomic regions
Source: Bioinformatics. 2024 Jun 13;40(6):btae372. doi: 10.1093/bioinformatics/btae372 (PMC11199195; doi:10.1093/bioinformatics/btae372)
Supplement: btae372_Supplementary_Data [file btae372_supplementary_data.zip › Suppl Material/Figure1B/Mfleuretti_mecAregion_NZ_UHDL01000001.gb]

LOCUS       NZ_UHDL01000001        30101 bp    DNA     linear   CON 08-APR-2022
DEFINITION  Mammaliicoccus fleurettii strain NCTC13829, whole genome shotgun
            sequence.
ACCESSION   NZ_UHDL01000001 REGION: 171733..201833
VERSION     NZ_UHDL01000001.1
DBLINK      BioProject: PRJNA224116
            BioSample: SAMEA4475678
            Assembly: GCF_900458505.1
KEYWORDS    WGS; RefSeq.
SOURCE      Mammaliicoccus fleurettii
  ORGANISM  Mammaliicoccus fleurettii
            Bacteria; Firmicutes; Bacilli; Bacillales; Staphylococcaceae;
            Mammaliicoccus.
REFERENCE   1
  AUTHORS   Doyle,S.
  CONSRTM   Pathogen Informatics
  TITLE     Direct Submission
  JOURNAL   Submitted (06-JUN-2018) WTSI, Pathogen Informatics, Wellcome Trust
            Sanger Institute, CB10 1SA, United Kingdom
REFERENCE   2
  AUTHORS   Doyle,S.
  CONSRTM   Pathogen Informatics
  TITLE     Direct Submission
  JOURNAL   Submitted (06-JUN-2018) WTSI, Pathogen Informatics, Wellcome Trust
            Sanger Institute, CB10 1SA, United Kingdom
COMMENT     REFSEQ INFORMATION: The reference sequence is identical to
            UHDL01000001.1.
            The annotation was added by the NCBI Prokaryotic Genome Annotation
            Pipeline (PGAP). Information about PGAP can be found here:
            https://www.ncbi.nlm.nih.gov/genome/annotation_prok/
            
            ##Genome-Annotation-Data-START##
            Annotation Provider               :: NCBI RefSeq
            Annotation Date                   :: 04/08/2022 00:55:16
            Annotation Pipeline               :: NCBI Prokaryotic Genome
                                                 Annotation Pipeline (PGAP)
            Annotation Method                 :: Best-placed reference protein
                                                 set; GeneMarkS-2+
            Annotation Software revision      :: 6.1
            Features Annotated                :: Gene; CDS; rRNA; tRNA; ncRNA;
                                                 repeat_region
            Genes (total)                     :: 2,662
            CDSs (total)                      :: 2,583
            Genes (coding)                    :: 2,546
            CDSs (with protein)               :: 2,546
            Genes (RNA)                       :: 79
            rRNAs                             :: 7, 6, 6 (5S, 16S, 23S)
            complete rRNAs                    :: 7, 6, 6 (5S, 16S, 23S)
            tRNAs                             :: 56
            ncRNAs                            :: 4
            Pseudo Genes (total)              :: 37
            CDSs (without protein)            :: 37
            Pseudo Genes (ambiguous residues) :: 0 of 37
            Pseudo Genes (frameshifted)       :: 13 of 37
            Pseudo Genes (incomplete)         :: 15 of 37
            Pseudo Genes (internal stop)      :: 12 of 37
            Pseudo Genes (multiple problems)  :: 3 of 37
            ##Genome-Annotation-Data-END##
FEATURES             Location/Qualifiers
     source          1..30101
                     /organism="Mammaliicoccus fleurettii"
                     /mol_type="genomic DNA"
                     /strain="NCTC13829"
                     /serovar="not available: to be reported later"
                     /type_material="type strain of Staphylococcus fleurettii"
                     /db_xref="taxon:150056"
                     /note="contig: ERS1374857SCcontig000001"
     gene            <1..965
                     /locus_tag="DYH26_RS00785"
                     /old_locus_tag="NCTC13829_00165"
     CDS             <1..965
                     /locus_tag="DYH26_RS00785"
                     /old_locus_tag="NCTC13829_00165"
                     /inference="COORDINATES: similar to AA
                     sequence:RefSeq:WP_002454230.1"
                     /GO_function="GO:0016747 - acyltransferase activity,
                     transferring groups other than amino-acyl groups [Evidence
                     IEA]"
                     /note="Derived by automated computational analysis using
                     gene prediction method: Protein Homology."
                     /codon_start=3
                     /transl_table=11
                     /product="acyltransferase family protein"
                     /protein_id="WP_115337924.1"
                     /translation="MNKGRRIEFIYLRTFLCLLIVLTHVLTEFSNTNEPDDNQIQVLY
                     WIRMILIIGTPSFIILSQLLTTLNYNEKLKAGYLKSRLKFILLPYLIMGAFYSYSESL
                     KLNNSFLKQFLENVIQGNWYGYFIIIIIQFFLLNWLIYRINSKILYSKWSLIIAFIVN
                     TVYLYSHQNIDSVTKFVETYYPFSPETFIVGWIFYYFLGSYLGHNYAKIKYFVSKNIA
                     LIIFLTIAAYLTFELVGDHDYWMVSSMDYRILLYISFAFLLLINFSSQFETFMYNSVE
                     ILSMYSFFIYLLHPIILEYIFQYTSIFQEKTIIFIPVSLLFIVGCCLGVGILLKEFHV
                     FKFVMGRQPYSRQNC"
     gene            complement(1426..2781)
                     /gene="brnQ"
                     /locus_tag="DYH26_RS00790"
                     /old_locus_tag="NCTC13829_00166"
     CDS             complement(1426..2781)
                     /gene="brnQ"
                     /locus_tag="DYH26_RS00790"
                     /old_locus_tag="NCTC13829_00166"
                     /inference="COORDINATES: similar to AA
                     sequence:RefSeq:WP_016912864.1"
                     /GO_function="GO:0015658 - branched-chain amino acid
                     transmembrane transporter activity [Evidence IEA]"
                     /GO_process="GO:0015803 - branched-chain amino acid
                     transport [Evidence IEA]"
                     /note="Derived by automated computational analysis using
                     gene prediction method: Protein Homology."
                     /codon_start=1
                     /transl_table=11
                     /product="branched-chain amino acid transport system II
                     carrier protein"
                     /protein_id="WP_174221859.1"
                     /translation="MKNKLSFKENLYIGSLLFGLFFGAGNLIFPIHLGQTAGANVFTA
                     NLGFLITAIGLPFLGIIAIGISKTNGIFEIATRVNTKYAYIFTILLYLVIGPFYALPR
                     LATTSFEIAFTPFISKSSITLYLSIFSILFFLVAWFFSKKPSKILEYIGKFLNPIFLV
                     LLGVLILLAFINPIGNISSASISADYENSALLKGFIDGYNTLDALAALAFGIIVVSTI
                     KKLGVTNPNHIAKETFKSGTISIVLMGVIYSLLAFMGTMSLGHFKASENGGIALAQIA
                     QYYLGDYGIILLSLIIIVACLKTAIGLITAFSETFTDLFPKQNYLMFATVVSIISCVF
                     ANVGLTKIIEYSTPVLMFLYPLAITIILLTLFSSLFNHSTIVYQFTTYFTMIASFVDG
                     IKASPEFIANTKFAHVVITFGEKCLPFFTIGMGWVLPAVIGFIIGFIVYKLKKEHYTA
                     A"
     gene            complement(2890..4167)
                     /locus_tag="DYH26_RS00795"
                     /old_locus_tag="NCTC13829_00167"
     CDS             complement(2890..4167)
                     /locus_tag="DYH26_RS00795"
                     /old_locus_tag="NCTC13829_00167"
                     /EC_number="1.1.1.88"
                     /inference="COORDINATES: similar to AA
                     sequence:RefSeq:WP_002432866.1"
                     /GO_function="GO:0004420 - hydroxymethylglutaryl-CoA
                     reductase (NADPH) activity [Evidence IEA]"
                     /GO_process="GO:0016054 - organic acid catabolic process
                     [Evidence IEA]"
                     /note="Derived by automated computational analysis using
                     gene prediction method: Protein Homology."
                     /codon_start=1
                     /transl_table=11
                     /product="hydroxymethylglutaryl-CoA reductase,
                     degradative"
                     /protein_id="WP_078357492.1"
                     /translation="MKPLTKDFRHLSRPEKINQLKEHGWIQEQSEQILLNNSEIDKEL
                     LENLIENVIGQGTLPVGVLPEIIVNGKSYAVPMMVEEPSVVAAASYGSKLFNKSGGLK
                     IIQSDNIKLGQIVFDNVTDTTQLSKDILELEQEIHQMADQVYPSILKRGGGYQKIETD
                     EFPEEGMLSLKVYIDTRDAMGANIINTILEGIAHYLEEQLDDTDILMSILSNYSTTSV
                     ISIQGEIAVSDLEKSNMSGEEVAHRMERASVLAHIDPYRAVTHNKGVMNGISSVVLAS
                     GNDTRSVEAGAHAYASKDGQYRSLTTWKYDREGQCLVGTIELPLTLGIIGGSIDLLPM
                     SKVTLDILNVESAQELAHIVAAVGLAQNFSACRALVSEGIQHGHMNLHYKSLAIKIGA
                     KGVEINLITEALKNMDKPNLETAQALLYEMRNN"
     gene            complement(4167..5324)
                     /locus_tag="DYH26_RS00800"
                     /old_locus_tag="NCTC13829_00168"
     CDS             complement(4167..5324)
                     /locus_tag="DYH26_RS00800"
                     /old_locus_tag="NCTC13829_00168"
                     /inference="COORDINATES: similar to AA
                     sequence:RefSeq:WP_016912862.1"
                     /note="Derived by automated computational analysis using
                     gene prediction method: Protein Homology."
                     /codon_start=1
                     /transl_table=11
                     /product="thiolase family protein"
                     /protein_id="WP_078357491.1"
                     /translation="MNKVVIVSAQRTPVGKFRGKLSNYSAVELGTAALKSAINKIQLD
                     PNHIENVIFGNVIQAGTGQNPARQIAVNAGLPYSTPGMTVNEVCGSGLKSIILGKQLI
                     QLGEANVVAVGGVESMTNTPDLILKKGDSPVKSFMHDGLTDVFHQIAMGLTAEEIATK
                     YEVTRTQQDEFAMNSHLKSDKATKAGKFNEEIVPLEDLNGETMTSDELIRPESNMEDL
                     ATLKTIFKEDGSVTAGNASALSDGGSALILMSEAYAKENGYTILATLGQHAEIGCDPL
                     YMGYAPFYAVEALLNKTEKSIEDIDLVEMTEAFSAQSIPVKKNLNIPDEKFNIYGGAI
                     ALGHPLGSTGSRLVTTLTHALKQEDKHTGIATACIGGGLGIALMIEKGAGL"
     gene            5426..6595
                     /locus_tag="DYH26_RS00805"
                     /old_locus_tag="NCTC13829_00169"
     CDS             5426..6595
                     /locus_tag="DYH26_RS00805"
                     /old_locus_tag="NCTC13829_00169"
                     /EC_number="2.3.3.10"
                     /inference="COORDINATES: similar to AA
                     sequence:RefSeq:WP_002454827.1"
                     /GO_function="GO:0004421 - hydroxymethylglutaryl-CoA
                     synthase activity [Evidence IEA]"
                     /note="Derived by automated computational analysis using
                     gene prediction method: Protein Homology."
                     /codon_start=1
                     /transl_table=11
                     /product="hydroxymethylglutaryl-CoA synthase"
                     /protein_id="WP_115337011.1"
                     /translation="MAIGIDKLDFYIPNFYVSMDDLAKAREVDPNKFKIGIGQTKMAV
                     NPVSQDIISMGINAAQDILSEQDKKDIDMVIVATESGIDHSKAASVEIHNQLNIQPFA
                     RCIEMKEACYSATAAIQLAKDFLSNNPGKKVLVIASDIARYGLNSGGEPTQGAGAVAL
                     LLSHNPRILELNDDSVAYTNNVYDFWRPTSEKYPVVDGALSKDAYIESFNTVWNEYSK
                     RTGYTVNDFESFCFHVPFTKMGEKAFKTILNENVEDSIKNRLMDAYQESVLWNRDVGN
                     IYTGSLYLSLISLLQNHTFQPEEKVCLFSYGSGAVGEIFSGSIVEGYDKALDKEKHLN
                     MLESREQLSVEEYETFFNRFDNQEFDFERELTQDPYSKVYLYSIEDHIRTYKIEK"
     gene            complement(7121..8287)
                     /locus_tag="DYH26_RS00815"
                     /old_locus_tag="NCTC13829_00170"
     CDS             complement(7121..8287)
                     /locus_tag="DYH26_RS00815"
                     /old_locus_tag="NCTC13829_00170"
                     /inference="COORDINATES: similar to AA
                     sequence:RefSeq:WP_019378185.1"
                     /GO_function="GO:0004803 - transposase activity [Evidence
                     IEA]"
                     /note="Derived by automated computational analysis using
                     gene prediction method: Protein Homology."
                     /codon_start=1
                     /transl_table=11
                     /product="IS256 family transposase"
                     /protein_id="WP_115337012.1"
                     /translation="MTQLNINVDFEELASAIFESNLNTAMKSIAVSVLNAYMEVERDQ
                     YVNADFKQKNPKRIAQRNGYYERDFMMPVGKIHLKVPRTRDGEFTTDVFEQYTRSDQS
                     LILAMMEAYINGVSTRNITKIVEALSGESVSKSTISEVMKNIDPNIQEWASRPITNHQ
                     YKYVFVDAMYIKVRENNKIVSKGVYTAMGINELRQREIIGFKISNQESEQAWSEFFED
                     LRMRGLTTPELIISDAHSGLIKSIKSQFIDSSWQRCTFHFLKNIVERFPKKNSEDAKL
                     LLKSIFKAPTYQHALQLKEELITKYQNNPKYSEALNILDQGFEDAAQFYRFPAQHHKS
                     LRTTNSIENINMQVRKREKVIKTFPNLDSAFRLIGAVLMDIQENFDSSKRPFIT"
     gene            8687..9430
                     /locus_tag="DYH26_RS00820"
                     /old_locus_tag="NCTC13829_00171"
     CDS             8687..9430
                     /locus_tag="DYH26_RS00820"
                     /old_locus_tag="NCTC13829_00171"
                     /inference="COORDINATES: similar to AA
                     sequence:RefSeq:WP_001830227.1"
                     /note="Derived by automated computational analysis using
                     gene prediction method: Protein Homology."
                     /codon_start=1
                     /transl_table=11
                     /product="glycerophosphoryl diester phosphodiesterase"
                     /protein_id="WP_000958858.1"
                     /translation="MLTVYGHRGLPSKAPENTIASFKAASEVEGINWLELDVAITKDE
                     QLIIIHDDYLERTTNMSGEITELNYDEIKDASAGSWFGEKFKDEHLPTFDDVVKIANE
                     YNMNLNVELKGITGPNGLALSKSMVKQVEEQLTNLNQNQEVLISSFNVVLVKLAEEIM
                     PQYNRAVIFHTTSFREDWRTLLDYCNAKIVNTEDAKLTKAKVKMVKEAGYELNVWTVN
                     KPARANQLANWGVDGIFTDNADKMVHLSQ"
     gene            9527..9955
                     /locus_tag="DYH26_RS00825"
                     /old_locus_tag="NCTC13829_00172"
     CDS             9527..9955
                     /locus_tag="DYH26_RS00825"
                     /old_locus_tag="NCTC13829_00172"
                     /inference="COORDINATES: similar to AA
                     sequence:RefSeq:WP_000872606.1"
                     /note="Derived by automated computational analysis using
                     gene prediction method: Protein Homology."
                     /codon_start=1
                     /transl_table=11
                     /product="MaoC family dehydratase"
                     /protein_id="WP_000872606.1"
                     /translation="MKYDDFIVGETFKTKSLHITEEEIIQFATTFDPQYMHIDKEKAE
                     QSRFKGIIASGMHTLSISFKLWVEEGKYGEEVVAGTQMNNVKFIKPVYPGNTLYVIAE
                     ITNKKSIKKENGLVTVSLSTYNENEEIVFKGEVTALINNS"
     gene            complement(10001..12010)
                     /gene="mecA"
                     /locus_tag="DYH26_RS00830"
                     /old_locus_tag="NCTC13829_00173"
     CDS             complement(10001..12010)
                     /gene="mecA"
                     /locus_tag="DYH26_RS00830"
                     /old_locus_tag="NCTC13829_00173"
                     /inference="COORDINATES: similar to AA
                     sequence:RefSeq:WP_001801873.1"
                     /GO_function="GO:0008658 - penicillin binding [Evidence
                     IEA]"
                     /GO_process="GO:0046677 - response to antibiotic [Evidence
                     IEA]"
                     /note="Derived by automated computational analysis using
                     gene prediction method: Protein Homology."
                     /codon_start=1
                     /transl_table=11
                     /product="PBP2a family beta-lactam-resistant peptidoglycan
                     transpeptidase MecA"
                     /protein_id="WP_107509774.1"
                     /translation="MMKKIKIVPLILIVVVVGFGIYFYASKDKEINNTIDAIEDKNFK
                     QVYKDSSYISKSDNGEVEMTERPIKIYKSLGVKDINIQDRKIKKVSKNKKRVDAQYKI
                     KTNYGNIDRNVQFNFVKEDGMWKLDWDHSVIIPGMQKDQSIHIENLKSERGKILDRNN
                     VELANTGTAYEIGIVPKNVSKKDYKAIAKELSISEDYIKQQMDQNWVQDDTFVPLKTV
                     KKMDEDLSDFAKKFHLTTNETESRNYPLEKATSHLLGYVGPINSEELKQKEYKGYKDD
                     AVIGKKGLEKLYDKKLQHEDGYRVTIVDDNSNTIAHTLIEKKKKDGKDIQLTIDAKVQ
                     KSIYNNMKNDYGSGTAIHPQTGELLALVSTPSYDVYPFMYGMSNEEYNKLTEDKKEPL
                     LNKFQITTSPGSTQKILTAMIGLNNKTLDDKTSYKIDGKGWQKDKSWGGYNVTRYEVV
                     NGNIDLKQAIESSDNIFFARVALELGSKKFEKGMKKLGVGEDIPSDYPFYNAQISNKN
                     LDNEILLADSGYGQGEILINPVQILSIYSALENNGNINAPHLLKDTKNKVWKKNIISK
                     ENINLLTDGMQQVVNKTHKEDIYRSYANLIGKSGTAELKMKQGETGRQIGWFISYDKD
                     NPNMMMAINVKDVQDKGMASYNAKISGKVYDELYENGNKKYDIDE"
     gene            12107..13864
                     /gene="mecR1"
                     /locus_tag="DYH26_RS00835"
                     /old_locus_tag="NCTC13829_00174"
     CDS             12107..13864
                     /gene="mecR1"
                     /locus_tag="DYH26_RS00835"
                     /old_locus_tag="NCTC13829_00174"
                     /inference="COORDINATES: similar to AA
                     sequence:RefSeq:WP_000952924.1"
                     /GO_function="GO:0008658 - penicillin binding [Evidence
                     IEA]"
                     /note="Derived by automated computational analysis using
                     gene prediction method: Protein Homology."
                     /codon_start=1
                     /transl_table=11
                     /product="beta-lactam sensor/signal transducer MecR1"
                     /protein_id="WP_115337013.1"
                     /translation="MLSSFLMLSIISSLLTICVIFLVRMLYIKYTQNIMSHKIWLLVL
                     VSTLIPLIPFYKISNFTFSKDMMNRNVSDTTSSVSHMLDGQQSSVTKDLAINVNQFET
                     SNITYMILLIWVFGSLLCLFYMIKAFRQIDIIKSSSLESPYLNERLKVCQSKMQFYKK
                     HITISYSSNIDNPMVFGLVKSQIVLPTVVVETMNDKEIEYIILHELSHVKSHDLIFNQ
                     LYVVFKMIFWFNPALYISKTMMDNDCEKVCDRNVLKILNRHEHIRYGESILKCSILKS
                     HHINNVAAQYLLGFNSNIKERVKYIALYDSIPKPNRNKRIVAYIVCSISLLIQAPLLS
                     AHVQQDKYETNVSYKKLNQLAPYFKGFDGSFVLYNEREQAYYIYNEPESKQRYSPNST
                     YKIYLALMAFDQNLLSLNHTEQQWDKHQYPFKEWNQDQNLNSSMKYSVNWYYENLNKH
                     LRQDEVKSYLDQIEYGNEEISGNENYWNESSLKISAIEQVNLLKNMKQHNMHFDNKAI
                     EKVENSMTLKQKDTYKYVGKTGTGIVNHKEANGWFVGYVETKDNTYYFATHLKGEDNA
                     NGEKAQQISERILKEMELI"
     gene            13864..14235
                     /gene="mecI"
                     /locus_tag="DYH26_RS00840"
                     /old_locus_tag="NCTC13829_00175"
     CDS             13864..14235
                     /gene="mecI"
                     /locus_tag="DYH26_RS00840"
                     /old_locus_tag="NCTC13829_00175"
                     /inference="COORDINATES: similar to AA
                     sequence:RefSeq:WP_000369216.1"
                     /GO_process="GO:0045892 - negative regulation of
                     transcription, DNA-templated [Evidence IEA]"
                     /note="Derived by automated computational analysis using
                     gene prediction method: Protein Homology."
                     /codon_start=1
                     /transl_table=11
                     /product="mecA-type methicillin resistance repressor MecI"
                     /protein_id="WP_000369214.1"
                     /translation="MDNKTYEISSAEWEVMNIIWMKKYASANNIIEEIQMQKDWSPKT
                     IRTLITRLYKKGFIDRKKDNKIFQYYSLVEESDIKYKTSKNFINKVYKGGFNSLVLNF
                     VEKEDLSQDEIEELRNILNKK"
     gene            complement(14320..14388)
                     /gene="psm-mec"
                     /locus_tag="DYH26_RS00845"
     CDS             complement(14320..14388)
                     /gene="psm-mec"
                     /locus_tag="DYH26_RS00845"
                     /inference="COORDINATES: similar to AA
                     sequence:RefSeq:WP_014532405.1"
                     /note="Derived by automated computational analysis using
                     gene prediction method: Protein Homology."
                     /codon_start=1
                     /transl_table=11
                     /product="phenol-soluble modulin PSM-mec"
                     /protein_id="WP_103323307.1"
                     /translation="MDFTGVITSIIDLIKTCIQTFG"
     gene            14749..15858
                     /locus_tag="DYH26_RS00850"
                     /old_locus_tag="NCTC13829_00176"
     CDS             14749..15858
                     /locus_tag="DYH26_RS00850"
                     /old_locus_tag="NCTC13829_00176"
                     /inference="COORDINATES: similar to AA
                     sequence:RefSeq:WP_001643603.1"
                     /note="Derived by automated computational analysis using
                     gene prediction method: Protein Homology."
                     /codon_start=1
                     /transl_table=11
                     /product="ROK family protein"
                     /protein_id="WP_239747671.1"
                     /translation="MLREIYNHHNISRTQISKNLEINKATISSILNKLKYKSLVNEVG
                     EGDSTKSGGRKPILLKVNHLYGYFISLDLTYSSVEVMYNYFDGNVIKHESYDLPDEKV
                     SSILSIIKKHIDIQEKLDTYNGLLGVSVSIHGVVDNEQHVTYLPFHETEGISIAKKIK
                     EITNVPVVVENEANLSALYERNFNHNLSYNNLIALSIHKGIGAGLIINNQLYRGANGE
                     AGEIGKTLVSKVSDNVEIFHKIEDIFSQEALLHNLSNQLNEKMTLSKLIQFYNEKNPV
                     VVEEMEQFINKIAVLIHNLNTQFNPNAIYINCPLFNEMPEILEAIKNQFKQYSRNEIQ
                     IKLTSNVKFATLLGGTLAIIQKVLQINDIYLDIKS"
     gene            complement(15971..17305)
                     /gene="cstB"
                     /locus_tag="DYH26_RS00855"
                     /old_locus_tag="NCTC13829_00177"
     CDS             complement(15971..17305)
                     /gene="cstB"
                     /locus_tag="DYH26_RS00855"
                     /old_locus_tag="NCTC13829_00177"
                     /inference="COORDINATES: similar to AA
                     sequence:RefSeq:WP_000465468.1"
                     /note="Derived by automated computational analysis using
                     gene prediction method: Protein Homology."
                     /codon_start=1
                     /transl_table=11
                     /product="persulfide dioxygenase-sulfurtransferase CstB"
                     /protein_id="WP_115337015.1"
                     /translation="MFFKQFYEDNLSQASYLIGCQRTGEAMIIDPKRDLTKYLKVADK
                     EGFTITKAAETHIHADFASGIRDVANKLNASIYVSDEGKDEFNYKNMPKQTHFVKHQD
                     IIYLGKIKLEVLHTPGHTPESISFLLTDEGGSSSIPMGLFSGDFIFVGDVGRPDLLEK
                     AVNVEGSTKIGAKQMYQSIQFAATLPDYIQIWPGHGAGSPCGKALGSLPTTTLGYEKI
                     NNWAFNVKDETSFIETLTLNQPAPPHHFSQMKKINQFGMQMYQPYNVYPSSSNTQTAF
                     DLRSKEAFHGGHMHGTINIPFNKTFINQIGWYLDYDKDIELIGDKSTVQQAIHALQLI
                     GFENVKSYRLPQTNIVTSSIHSSEMTGEEHNVLDVRNDDEWRKGHLKQAIHIPHGKLL
                     NEDIPFDKNDLIYVHCQSDVRSSIAVGILEYKGFTNIVNVRGGYQHLPASLK"
     gene            complement(17339..18403)
                     /locus_tag="DYH26_RS00860"
                     /old_locus_tag="NCTC13829_00178"
     CDS             complement(17339..18403)
                     /locus_tag="DYH26_RS00860"
                     /old_locus_tag="NCTC13829_00178"
                     /inference="COORDINATES: similar to AA
                     sequence:RefSeq:WP_001837745.1"
                     /note="Derived by automated computational analysis using
                     gene prediction method: Protein Homology."
                     /codon_start=1
                     /transl_table=11
                     /product="DsrE/DsrF/DrsH-like family protein"
                     /protein_id="WP_107509771.1"
                     /translation="MEQYKEVHINSLNKEELEKLAKMGQLIDVRTKEEYELGHINGST
                     LHPVEEIKSFNKNSNKTYYIHCKSGNRSTKACDYLAKQGYDVVNLKGGYKDYEAKNFN
                     SAPLIEKDIEIKENRKQFDFRGLQCPGPIVNISKEINKISTGEQIEVTVTDPGFNSDI
                     KSWAKQTGNTLVNLTEEANVINAIIQKEKPKEFEINDTATGTTIVLFSGELDKAVAAM
                     IIANGAKAAGKDVTIFFTFWGLNALKKAQSTRVKKKGISKMFDLMLPKDPIHMPLSKM
                     NMFGLGNIMMRYVMNKKNVDSLYSLIDQAIDQDIKLIACTMSMDVMGISKEELRDEVD
                     YGGVGTYIGHTEQANHNLFI"
     gene            18539..18799
                     /gene="cstR"
                     /locus_tag="DYH26_RS00865"
                     /old_locus_tag="NCTC13829_00179"
     CDS             18539..18799
                     /gene="cstR"
                     /locus_tag="DYH26_RS00865"
                     /old_locus_tag="NCTC13829_00179"
                     /inference="COORDINATES: similar to AA
                     sequence:RefSeq:YP_498640.1"
                     /note="Derived by automated computational analysis using
                     gene prediction method: Protein Homology."
                     /codon_start=1
                     /transl_table=11
                     /product="persulfide-sensing transcriptional repressor
                     CstR"
                     /protein_id="WP_107509770.1"
                     /translation="MTYDKKMINRINRIQGQLNGVVKMMEEEKDCKDIITQLSASKGS
                     IQRLMGIIISKNLIECVKTAEENNESSQELINEAVNLLVKSK"
     gene            18799..19554
                     /locus_tag="DYH26_RS00870"
                     /old_locus_tag="NCTC13829_00180"
     CDS             18799..19554
                     /locus_tag="DYH26_RS00870"
                     /old_locus_tag="NCTC13829_00180"
                     /inference="COORDINATES: similar to AA
                     sequence:RefSeq:YP_498639.1"
                     /note="Derived by automated computational analysis using
                     gene prediction method: Protein Homology."
                     /codon_start=1
                     /transl_table=11
                     /product="sulfite exporter TauE/SafE family protein"
                     /protein_id="WP_115337016.1"
                     /translation="MDIANMTIMLLISVLGGFISGLIGIGGAIIIYPAILILPPLIGI
                     PAYSAYIASGLTSSQVFFSTLSGSLNARKQPAFSPKLVIYMGGGMLIGSMLGAILASL
                     FNATFVNTVYVIIAILALILMFIKVKPTTQETKSKPLLLIIVGFGIGVISGIVGAGGA
                     FIIIPVLLALFKLPMNTVVNNSIAIAFISSVGAFFIKLMQGYIPVESAIFLIIGSIIF
                     APIGLKVGKKVPDSIQRGMLIILIVIAIIQFII"
     gene            19836..21158
                     /gene="xylA"
                     /locus_tag="DYH26_RS00875"
                     /old_locus_tag="NCTC13829_00181"
     CDS             19836..21158
                     /gene="xylA"
                     /locus_tag="DYH26_RS00875"
                     /old_locus_tag="NCTC13829_00181"
                     /EC_number="5.3.1.5"
                     /inference="COORDINATES: similar to AA
                     sequence:RefSeq:WP_016912637.1"
                     /GO_function="GO:0000287 - magnesium ion binding [Evidence
                     IEA]; GO:0009045 - xylose isomerase activity [Evidence
                     IEA]"
                     /GO_process="GO:0042732 - D-xylose metabolic process
                     [Evidence IEA]; GO:0006098 - pentose-phosphate shunt
                     [Evidence IEA]"
                     /note="Derived by automated computational analysis using
                     gene prediction method: Protein Homology."
                     /codon_start=1
                     /transl_table=11
                     /product="xylose isomerase"
                     /protein_id="WP_107509768.1"
                     /translation="MTYFNVDKIKYEGSNSNNIFSFKYYNPEEKLGDKTMAEHLRFSV
                     AYWHTFTADLSDPFGVGTAERDWDNLDEMGKAKARVEAIFEFMEKLSIEYFCFHDVDI
                     APEGKTLKESNENLDVIVDLIQEKMKQTGKKLLWNTTNNFTHERFVHGAATSSNAKVY
                     AYAAAKVKKSLEIAKKLGSENFVFWGGREGYESLLNTDMKLELDNLANFFKMAKSYAE
                     EIGYEGQFLIEPKPKEPTSHQYDTDVATGHAFLQKYGLDKIFKFNIEANHATLAGHTF
                     QHELRYARDNQLLGSVDANQGHPQLGWDTDEFPTDVYDTTLAMYEILKNGGLTPGGLN
                     FDAKPRRTSFKQEDLLLTHISGMDTFALGLKVAYKMIEDKFFENIINKKYQSFNEGIG
                     KQIVEGTTSFKELEEYAHNIKKIENESDHLEVIKTQINQYILNINNGD"
     gene            21164..22654
                     /gene="xylB"
                     /locus_tag="DYH26_RS00880"
                     /old_locus_tag="NCTC13829_00182"
     CDS             21164..22654
                     /gene="xylB"
                     /locus_tag="DYH26_RS00880"
                     /old_locus_tag="NCTC13829_00182"
                     /EC_number="2.7.1.17"
                     /inference="COORDINATES: similar to AA
                     sequence:RefSeq:WP_002511661.1"
                     /GO_function="GO:0005515 - protein binding [Evidence IEA];
                     GO:0004856 - xylulokinase activity [Evidence IEA]"
                     /GO_process="GO:0042732 - D-xylose metabolic process
                     [Evidence IEA]; GO:0005997 - xylulose metabolic process
                     [Evidence IEA]"
                     /note="Derived by automated computational analysis using
                     gene prediction method: Protein Homology."
                     /codon_start=1
                     /transl_table=11
                     /product="xylulokinase"
                     /protein_id="WP_107509775.1"
                     /translation="MNFVIGIDIGTSGLKSIVVNKKGEVVDSHSISYKTEHPQSGYSE
                     MDPNIWYKATLDSLNHLLSKFDKETISGISFSGQMHGLVVVDEDGKSIRPAILWNDTR
                     TSQEVEDIKQAIGIETLLKHTQNTVLEGFTLPKLMWLKAHEPENYNKIHKFMLPKDYV
                     VYKLTGNIYTEPSDAAGTIMYNIKSEKWSKEILNQLNIDSKICPDVIASHDRSGTLTK
                     DIKEKLNIDWEINVYQGGADNACGALGSGITDETKQLVSIGTSGVALSIENSANYEND
                     GNMHYFSHCVPNQKYVMGVTLSAGYSLEWLKQLIEPSEDFNTFLQDISKSKLGSNGLM
                     YTPYLLGERTPYNDASIRGSFIGLDANTTQLDMKRSVLEGITYSINESIEIMRSKDID
                     IKEIVSIGGSAKNAEWLQIQADVFNVPITTRTEEQGPAYGAAMLAAMGEQWFNSFNDM
                     NETWINYREHVSPISSHTESYEKLFNIYKLIYTATQPITKGLTQFK"
     gene            22675..24135
                     /gene="xylE"
                     /locus_tag="DYH26_RS00885"
                     /old_locus_tag="NCTC13829_00183"
     CDS             22675..24135
                     /gene="xylE"
                     /locus_tag="DYH26_RS00885"
                     /old_locus_tag="NCTC13829_00183"
                     /inference="COORDINATES: similar to AA
                     sequence:RefSeq:WP_016912639.1"
                     /GO_component="GO:0016021 - integral component of membrane
                     [Evidence IEA]"
                     /GO_function="GO:0022857 - transmembrane transporter
                     activity [Evidence IEA]"
                     /GO_process="GO:0055085 - transmembrane transport
                     [Evidence IEA]"
                     /note="Derived by automated computational analysis using
                     gene prediction method: Protein Homology."
                     /codon_start=1
                     /transl_table=11
                     /product="D-xylose transporter XylE"
                     /protein_id="WP_107509767.1"
                     /translation="MSSYDNKKFIFKIALIATLGGLLFGYDTAVISGAEQSLQKYITA
                     DYGSFVHGITVSSALIGCIIGGILSSNISKSLGRKKSLQVAAILFIISAVLSGYPEFL
                     FFDRGESTLGLLIMFNIYRIIGGIGVGLASAISPMYISEISPSSIRGRLVSWNQFAII
                     FGMLVVYFVNYGITFGQSQSWVDLIGWRYMFMTEAIPAVVFFVLLFLVPETPRYLILV
                     NKDKDALNVLNKIYSSSEHAKKVLNDILSTKSKTKEIKAPLFSFGKTVIIIGILLSIF
                     QQFIGINVALYYAPRIFENLGVGSNTSMMQTVVMGLVNVIFTLIAIIYVDKFGRKPLL
                     IIGSTGMAIGMIGMSVLTANGIFGIITLIFMVIYTASFMMSWGPIIWVLLSEIFPNRI
                     RSGAMAIAVAVQWLANFTITSTYPFMMDISGTMTYGFYAAMSILSGIFVWKFIPETKG
                     KTLEELETIWQKDKKVKTASDNVEPPVFTESIQDRS"
     gene            24733..26070
                     /locus_tag="DYH26_RS13470"
                     /old_locus_tag="NCTC13829_00185"
     CDS             24733..26070
                     /locus_tag="DYH26_RS13470"
                     /old_locus_tag="NCTC13829_00185"
                     /inference="COORDINATES: ab initio
                     prediction:GeneMarkS-2+"
                     /note="Derived by automated computational analysis using
                     gene prediction method: GeneMarkS-2+."
                     /codon_start=1
                     /transl_table=11
                     /product="hypothetical protein"
                     /protein_id="WP_226908943.1"
                     /translation="MKKQFLAGIVLVSSLTIAGCSFSIGGNSDDTKSSNSDSKSESTS
                     NKSNRDSNNEQSGDTKDNGNESGIKDESNITEQQSIAMAMLEPSLESDIVTGDELLSG
                     KYTRTSGAGEKQEQQVDTLELSESPELNKMKNKPDGMKFYGLSESKGSYATIIGVNKE
                     EVVYIMTQSTIFDFNEVKNSETSKTLNISDLYSKYKDNRKVANIANKIEYGDPMPSNN
                     EDTSNVDTISNEYYAKVWLTALPSYRDSGDSEMDAELEHQNIEGDLLNPYNEENTVKY
                     PKGVQRLAGTPTAAGQVVYKNNGDGTISIYDVPSHFHDERWLEDDDYSQRKSEDIINS
                     PKVVKLYNASNDEIEQTVEMFDGSNSNDDSDSEDSFEKVTRENVIDKVESYEGSTLDT
                     DTYTYKEPEKTDDGKWGFSFEDKEGNLAGSYIIDDDGEVTEYDEDGDKVGSGY"
     gene            26260..27024
                     /gene="fadH"
                     /locus_tag="DYH26_RS00895"
                     /old_locus_tag="NCTC13829_00186"
     CDS             26260..27024
                     /gene="fadH"
                     /locus_tag="DYH26_RS00895"
                     /old_locus_tag="NCTC13829_00186"
                     /EC_number="1.3.1.34"
                     /inference="COORDINATES: similar to AA
                     sequence:RefSeq:WP_002506401.1"
                     /GO_function="GO:0008670 - 2,4-dienoyl-CoA reductase
                     (NADPH) activity [Evidence IEA]"
                     /GO_process="GO:0009062 - fatty acid catabolic process
                     [Evidence IEA]"
                     /note="Derived by automated computational analysis using
                     gene prediction method: Protein Homology."
                     /codon_start=1
                     /transl_table=11
                     /product="2,4-dienoyl-CoA reductase"
                     /protein_id="WP_053464979.1"
                     /translation="MKDKVIIVTGGSSGMGKAMAKRFAADGAKVVITGRSLDRLEEAK
                     KEMEQYDGQVLCIDMDVRDTERVQYTVDETIKTFGKIDGLVNNAAGNFLCAAEDLSIN
                     GWNSVIDIVLNGTFYCSQAVGKEWIKSGHKGRILNIVATYSWTAGAGVIHSASAKAGV
                     LAMTRTLAVEWGSKYGITVNAIAPGPIDNTGGAKKLSLSEEAKQQTLDSVPLGRMGQP
                     EEIAGLARFLFSKEAEYINGDCITMDGGQWLNRNPF"
     gene            complement(27251..28351)
                     /gene="nadA"
                     /locus_tag="DYH26_RS00900"
                     /old_locus_tag="NCTC13829_00187"
     CDS             complement(27251..28351)
                     /gene="nadA"
                     /locus_tag="DYH26_RS00900"
                     /old_locus_tag="NCTC13829_00187"
                     /EC_number="2.5.1.72"
                     /inference="COORDINATES: similar to AA
                     sequence:RefSeq:WP_017000039.1"
                     /GO_function="GO:0051539 - 4 iron, 4 sulfur cluster
                     binding [Evidence IEA]; GO:0008987 - quinolinate
                     synthetase A activity [Evidence IEA]"
                     /GO_process="GO:0009435 - NAD biosynthetic process
                     [Evidence IEA]"
                     /note="Derived by automated computational analysis using
                     gene prediction method: Protein Homology."
                     /codon_start=1
                     /transl_table=11
                     /product="quinolinate synthase NadA"
                     /protein_id="WP_107509766.1"
                     /translation="MFNPTIEKAQSIPEKYLNMTTEQLENKIKTIKEALGERLFMPTH
                     HYQKDEVAQFADIMGDSLELARICKENTQAQYFVFNGVHFMAETADILTNDNQNIYLP
                     DLSAGCSMADMANIDQALHGYDVLTNRLGDNILPLTYVNSTAAIKKFVGENGGSCVTS
                     GNADSVIQWALDQDKRILFLPDQHLGRNTAFKLGIKLEEMAVWDPIQKTLEFDGNDED
                     IRIILWKGHCSVHEKFYPIHIKQARKKDPNVNVIVHPECQFDIVQMADYAGSTKYIID
                     MIKNAPKGSHWVIGTEMNLVNRLKTTYTDVTIESLNPLMCSCLTMNRIDLPHLAWCLD
                     KIQDGHKENIIKVDKETAYYAKQSLERMLSIV"
     gene            complement(28352..29185)
                     /gene="nadC"
                     /locus_tag="DYH26_RS00905"
                     /old_locus_tag="NCTC13829_00188"
     CDS             complement(28352..29185)
                     /gene="nadC"
                     /locus_tag="DYH26_RS00905"
                     /old_locus_tag="NCTC13829_00188"
                     /EC_number="2.4.2.19"
                     /inference="COORDINATES: similar to AA
                     sequence:RefSeq:WP_015900648.1"
                     /GO_function="GO:0004514 - nicotinate-nucleotide
                     diphosphorylase (carboxylating) activity [Evidence IEA]"
                     /GO_process="GO:0019363 - pyridine nucleotide biosynthetic
                     process [Evidence IEA]"
                     /note="Derived by automated computational analysis using
                     gene prediction method: Protein Homology."
                     /codon_start=1
                     /transl_table=11
                     /product="carboxylating nicotinate-nucleotide
                     diphosphorylase"
                     /protein_id="WP_053464977.1"
                     /translation="MLNKLHVQEKLKQFYLEDNHYGDLSSSIFDINQHGTLTLLSKDE
                     GVFCGEIILQESFKIIESDIQTDIAVKDGDSIKKGQVLAVVKGSVTTLLTMERITLNL
                     IQRMSGIATSTHQIVQKVQHTNVKIVDTRKTTPGLGMFEKHAVHVGGGYNHRRTLNDG
                     LMLKDNHISFSKSIDDLVSKAKRHIGPMDKIEIEIEDEQTLTEAIQADVNIMMFDNCT
                     PEWIKEHIVKVPSHIQTEASGNININNVVQYAETGVDYISIGSLFYDQHALDISAKVV
                     I"
     gene            complement(29136..>30101)
                     /locus_tag="DYH26_RS00910"
                     /old_locus_tag="NCTC13829_00189"
     CDS             complement(29136..>30101)
                     /locus_tag="DYH26_RS00910"
                     /old_locus_tag="NCTC13829_00189"
                     /inference="COORDINATES: similar to AA
                     sequence:RefSeq:WP_017000037.1"
                     /note="Derived by automated computational analysis using
                     gene prediction method: Protein Homology."
                     /codon_start=1
                     /transl_table=11
                     /product="FAD-binding protein"
                     /protein_id="WP_053464976.1"
                     /translation="MKKVIIIGSGIAALSAIRSLNEHTEIYCITKDKLNTHNSSLAQG
                     GICFSKFEDDDGLSHIQDTYIAGNKLGDMTVIEPIIQHSHEIIQQMIEEGLTFDKLVD
                     KHNLDFAIEGAHSKPRILHIGGDQTGAYLTKYLIEQLSSKDLTIYEETEVVDLLRDDS
                     NEICGVLALDKHGNKTEFLAHDVILATGGYSNLYPTNSNASTTISSGHIIAYHHQLPL
                     RHMEMIQFHPTLLGTKSDTYGLVSEAVRGHGGFLVNEFGKAFMKNIHPLGSLAPRDVT
                     SRAIFQQQTEGHQCFINIEHIEHFSTRFPTIYQNVMSHFPNEYHNHLIPVTPGAHYTM
                     GGVETDIYGRTDEQHFYVIGEASNTNFHGANRLASNSLLEGLVMGHLCSQAINQSSIR
                     DIHMTNSQSLSIPKMNTQEVERIRQLSSEVLGIERNGHDMTQYLNDIQLCLKNSTVTT
                     QWSKDDWQRYVAIKTLEMVCLSALNRNESRGVHFRTDYPNVQQTLQHTDIEILMEDIF
                     HAKQVARTRKTQTILP"
ORIGIN      
        1 ttagtaatac aaacgaacca gatgataatc aaatccaagt actatattgg attagaatga
       61 tattaatcat cgggacacct tcatttatta tattatctca gctattaaca actttaaatt
      121 ataacgagaa actaaaggca ggatatttaa aatcacgctt aaaattcatt ttactaccat
      181 atcttattat gggtgcattt tatagttatt ctgaaagcct taaattaaat aattcatttc
      241 taaaacaatt tttagagaat gttattcaag gtaattggta tggttatttc attattatca
      301 ttattcagtt cttcttatta aactggttga tttatcgaat taactctaaa atattgtatt
      361 caaaatggag tctcatcata gcatttatcg tcaacacagt ctatttatat agtcatcaaa
      421 atatagacag cgtaacgaaa tttgtggaga catattatcc atttagtccc gaaacattta
      481 tagttggttg gatattctac tacttcttag gctcatattt agggcataat tacgctaaaa
      541 taaaatactt tgtaagtaaa aacatcgcat taattatatt tttaacaata gcagcatatt
      601 taacttttga attagtagga gatcacgatt actggatggt aagtagtatg gattatcgca
      661 ttttactata tattagtttt gcatttttac tactgatcaa tttcagttcg caattcgaaa
      721 catttatgta taactcagtc gagatcctaa gtatgtattc attctttata tatttattac
      781 atccaatcat acttgaatat atattccaat acacaagcat attccaagaa aaaacaatta
      841 tattcatacc agtatcctta ctctttatcg taggatgttg tttaggcgtt ggtatattat
      901 taaaagaatt ccatgtattc aagtttgtaa tgggaagaca accttatagt aggcaaaatt
      961 gctgataagg gtagtgttaa aagcagtact aagtaaaatt gctgataaga ggtgcgttaa
     1021 aagcagcact aggcaaaact gctgataagg gtatctataa aagtagattt gattacaaat
     1081 tagagcttaa gacataaata tcctagaact ttaaaaagag cagaaattcc ttattaaaat
     1141 tgaatttctg ctcttatttt tgtataaaaa tgaatatttg tacgattttg taaagtgctg
     1201 acgcctgagg gaatagtatg agtgagagac tacaggctcg agccataccc taggcaagca
     1261 tgcacgaaca aaatcgtaag attttatata aatagttatt ggtaatgatt ttgtaaagtg
     1321 ctgacgcccg agggaagagt atgcgtgaga gactacaggc tcgagccata ccctaggcaa
     1381 gcatgcacga acaaaatcat aagattttat aaaaacagtt attaattatg ctgctgtata
     1441 atgttctttt ttaagtttgt atacgatgaa ccctataata aagcctatta cagctggtag
     1501 tacccaaccc ataccgatag tgaagaatgg taagcatttt tctccaaatg taatgactac
     1561 atgtgcaaat ttagtattcg caatgaattc tgggctagct ttaataccat ctacaaatga
     1621 agcaatcatt gtgaaataag ttgtaaattg gtaaacgatt gttgagtgat taaataatga
     1681 actaaatagt gttagcaata taattgtaat cgctaatgga tacaagaaca tcaatactgg
     1741 tgttgaatat tcgataattt ttgttaaacc gacattagca aatacacatg atataatgct
     1801 gactactgtc gcgaacatta agtagttttg cttagggaat aggtctgtaa atgtttctga
     1861 aaaagctgtg attaagccga ttgctgtctt taaacaagca acaataatta ttaatgataa
     1921 taggattatt ccataatcac ctaggtaata ttgagcaatt tgcgctaatg caataccacc
     1981 gttttcacta gctttgaaat gacctaaact cattgtaccc ataaatgcta acaaactgta
     2041 aataacaccc attaacacga tgctaatagt acctgattta aaagtttctt tcgcaatgtg
     2101 atttggattt gtaacaccaa gctttttaat tgttgaaaca acaatgatgc cgaaagcaag
     2161 tgctgctaat gcatctaacg tattgtaacc gtctataaat ccttttaaca atgcgctgtt
     2221 ttcataatca gcactaattg aagcactaga aatattacca atcggattaa tgaaagctaa
     2281 taaaataagc acgcctaaca atactaaaaa tatcgggttt aaaaatttgc cgatatattc
     2341 taaaatttta gatggtttct tcgagaagaa ccaagcaact aaaaagaata gaatactaaa
     2401 tattgataaa tataacgtga tagatgattt tgaaatgaat ggcgtaaaag caatttcaaa
     2461 tgatgtagtc gcaagtcttg gtaatgcata aaatggacca atgactaaat aaagtaaaat
     2521 tgtaaaaata taagcatatt tagtatttac tcttgttgct atttcgaata tgccattcgt
     2581 cttagaaatg ccaattgcaa taatacctaa gaaaggcaat ccaatcgcag taattaagaa
     2641 acctaagtta gctgtaaaaa catttgcacc agctgtttga cctaaatgta ttggaaatat
     2701 taaatttcct gcaccgaaaa ataagccaaa taataatgac cctatatata gattttcttt
     2761 gaaacttagt ttgtttttca taataatgat gtgttctcct agtctttttt cgcttccact
     2821 agcttatatt ttacaagagc ggaaagtcaa taagtgctaa gaaataaata gtgtatctat
     2881 atactatctt taattatttc tcatttcata aagcaatgct tgagcggttt ctaaatttgg
     2941 tttgtccata tttttaagcg cttcagttat gagatttatt tcgacacctt ttgcaccgat
     3001 tttaatcgct aaagatttgt agtgtaagtt catatgacca tgttgtatac cttcagaaac
     3061 gagtgcacga catgcagaga aattctgtgc taaaccgact gctgctacaa tatgagctaa
     3121 ctcttgtgct gattcaacgt ttaatatgtc taaagtaact ttagacatcg gtaagagatc
     3181 aatactacct cctataatac caagcgttaa aggtagctct attgtcccta caagacattg
     3241 tccttctcta tcatatttcc aagtagttaa acttctatac tgaccatctt tactagcata
     3301 agcatgcgca ccagcttcaa cgcttcttgt atcattacct gaagcaagta cgacagaact
     3361 tataccattc ataacgcctt tattgtgtgt tacagctcta tatgggtcga tatgagctaa
     3421 tacagaagct ctttccatac gatgtgcaac ttcttcgcca ctcatattac ttttttctaa
     3481 atcagataca gcgatttcac cttgaatgct tataactgaa gttgttgaat aatttgataa
     3541 aatactcatc aatatatcag tgtcgtctaa ttgttcttct aaataatgtg caataccttc
     3601 aagaattgta ttgatgatat tagcacccat tgcgtcacga gtatcgatat atacttttaa
     3661 tgacagcata ccttcttctg gaaattcatc agtttcgatt ttttgatatc cgccacctct
     3721 ttttaaaata gatggataga cttgatcagc catttggtgt atttcttgtt ctaattcaag
     3781 gatgtcttta gataattgtg tagtgtctgt tacattatca aatacaattt gacctaattt
     3841 aatattgtcg ctttgaatga tttttagacc accggacttg ttaaataatt tagagccata
     3901 acttgctgca gctacaactg aaggctcttc aaccatcatt ggaacagcat acgatttacc
     3961 attcacaata atttcaggca atacgccaac tggtaaagtc ccttgaccga ttacattttc
     4021 gattaagttc tctaataatt ctttatctat ttctgaattg tttagtaata tttgttcaga
     4081 ttgttcttga atccaaccat gttcttttaa ttgattaatt ttttctggtc tggataagtg
     4141 tctgaaatct tttgttaaag gtttcattaa agtcctgctc ctttttctat cattaatgcg
     4201 atacctaggc caccgccaat acaagcagtc gctatgccag tatgtttatc ttcttgcttc
     4261 aacgcatgag taagtgtcgt aacaagtcta gatcctgttg aacctagtgg atgtcctaaa
     4321 gcaatcgcgc caccgtatat gttgaatttc tcatctggta tgttgagatt ctttttcaca
     4381 ggaatacttt gtgctgaaaa agcttctgtc atctcaacta aatcaatatc ttcaatactt
     4441 ttttcagttt tgtttaacaa agcttctact gcataaaaag gtgcgtaacc catgtataat
     4501 ggatcacaac ctatttcggc atgttgtcct aaagtagcta aaattgtata accattttct
     4561 ttagcatatg cttcgctcat aagaattaaa gcagaaccgc catcacttaa agcagatgcg
     4621 ttaccagctg taacagagcc atcttctttg aaaattgttt ttaaagttgc taagtcttcc
     4681 atattgcttt caggtctaat taattcatca gaagtcatag tttcaccatt tagatcttct
     4741 agaggtacta tctcttcgtt aaatttacct gcttttgttg ctttgtcaga tttcaaatga
     4801 gagttcatag caaattcatc ttgttgtgta cgagtaactt cgtatttagt tgctatttct
     4861 tcagcagtta agcccatagc tatttgatga aacacatcag ttaagccatc atgcataaag
     4921 ctttttactg gtgaatcacc ttttttaaga ataaggtctg gtgtattcgt catactttca
     4981 acgccgccta cagcaacaac atttgcttct ccaagttgga tcagttgttt acctaaaata
     5041 atagatttaa gacctgaacc gcaaacttca ttcacagtca taccaggtgt tgaataaggt
     5101 aaaccagcgt taactgctat ttgacgtgct gggttttgac cagttcctgc ttgaatgaca
     5161 ttcccgaaaa taacgttttc tatatgatta ggatctagtt gaattttgtt aattgcagat
     5221 tttaatgcag cagtccctaa ttctactgca gagtagttac tcaactttcc tctgaatttt
     5281 cctacaggtg ttctttgagc actaactatt acaactttgt tcatgtttat gttctcctta
     5341 aaaaatttat ttattaataa ttgtcattaa atatgttatt ttgatatgat ttaactataa
     5401 aataacatat tgagaggaaa ttattatggc aataggtatt gataaattag atttttacat
     5461 cccaaatttc tatgttagca tggatgattt ggcaaaagct cgtgaagtag acccaaataa
     5521 attcaagatt ggtattggcc aaacaaaaat ggctgttaat cctgtgagcc aagatattat
     5581 atcaatgggt attaatgcag ctcaagatat tttatctgag caagacaaaa aagatatcga
     5641 tatggtaatc gtagctactg aatcgggaat tgatcactca aaagcagcat ctgttgaaat
     5701 acacaatcaa ttaaatattc aacctttcgc gcgttgtata gaaatgaaag aagcatgtta
     5761 ctctgctact gcagcaatac aacttgcaaa agatttctta tccaacaatc ctggtaaaaa
     5821 agttcttgtt atcgcatcag atattgcacg ttacggatta aattcaggtg gcgaacctac
     5881 acaaggtgca ggagcagttg cgttattatt aagtcataat cctagaattt tagaattaaa
     5941 tgacgatagc gtagcatata cgaataatgt atacgatttt tggagaccaa cttctgaaaa
     6001 atatcctgtc gtagatggcg ctttatctaa agacgcatat atcgaatcat ttaatacagt
     6061 ttggaatgaa tactctaaac gtactggata tactgtaaac gactttgaat cattctgttt
     6121 ccacgtacca tttactaaaa tgggggaaaa ggctttcaag actattttaa acgaaaacgt
     6181 agaagattca atcaaaaata gattaatgga tgcttaccaa gaatcagtat tatggaatag
     6241 agatgttggt aacatttata caggatcatt atacttaagt ttaatttcgt tattacagaa
     6301 ccacacattc caaccagaag agaaagtatg tctatttagt tatggttcag gagcagtagg
     6361 agaaatcttt agtggttcaa tcgttgaagg atatgacaaa gcattagata aagagaaaca
     6421 cttaaatatg ctagaatcta gagagcaatt atcagtcgaa gaatacgaaa cattctttaa
     6481 cagatttgat aatcaagaat ttgatttcga acgtgaattg acacaagatc catattcaaa
     6541 agtatactta tacagtatag aagaccatat cagaacatat aagatagaga aataaactag
     6601 tggccgattg tgcttgatga gcttgggaca taaatcctaa ctcgaaataa ataagcatat
     6661 cactaaactg attttttaaa gtttacagtg atatgcttat ttttttatct tacgattttg
     6721 tacgtgcatg cttgcctagg ggtatggctc gagccattag tctctcgcac atactattcc
     6781 ctcaggcgtc agcacttaca aaatcggttg taattttcat ttttatacgc attcttactg
     6841 agattatact aataagagga atagtaaaag caattctaag taaaattgca gataagaggt
     6901 acgttaaaag cagttctagg caaaattgca gataagaggt ttgttaaaag cagttctcag
     6961 taaaattgca gataagagag tcaagtccat aattttgtgt aatatcttta gatgtaatca
     7021 accattggtt tttctagggt attaacaaaa tatatatgct tggtttttag ctgatatatt
     7081 ttgttaatct ctactaattt taaaaaaatt agtagtaatt ctaagtaata aaaggtcgtt
     7141 tcgaactatc aaaattttct tggatatcca taagtacagc accaattaat ctaaaagcag
     7201 agtctaaatt agggaaagtc ttaatgactt tctctctttt tctaacttgc atattgatgt
     7261 tctcaataga attagtcgta cgtaaacttt tatgatgttg tgctgggaac ctatagaact
     7321 gagcagcatc ttcgaagcct tgatctaata tattgagtgc ttctgaatac tttggattat
     7381 tttgatattt agttatcagt tcttctttaa gctgtaatgc atgttgataa gtaggtgctt
     7441 taaaaataga tttaagtaac agttttgcat cttcagaatt tttcttaggg aaacgttcaa
     7501 cgatgttttt aagaaaatga aaagtacaac gttgccaaga tgaatctata aattgagatt
     7561 taatagattt aataagacca gaatgagcat cagaaataat aagctctggt gtcgttaaac
     7621 cacgcattct aaggtcttca aaaaattcag accaagcctg ttcagattct tgattagaaa
     7681 ttttaaagcc aataatttca cgctgtctaa gttcattgat acccattgcg gtgtaaacac
     7741 ccttggatac tattttatta ttctctctaa cttttatata catagcatca acaaacacat
     7801 acttatattg atgattcgta atgggtctac tcgcccattc ttgaatatta ggatctatat
     7861 ttttcattac ttcagaaatc gttgatttcg atacagattc ccctgataaa gcctcgacaa
     7921 tcttcgtgat attccgagtt gaaacaccat taatataagc ttccatcatg gctaaaataa
     7981 gagattgatc agagcgtgtg tactgttcga aaacgtcagt tgtaaactca ccatcacgtg
     8041 ttctaggcac tttcagatga attttaccaa caggcatcat aaaatcacgt tcgtagtagc
     8101 cattacgttg ggcaatcctt ttaggattct tttgtttgaa atctgcattt acatactggt
     8161 ctctttccac ctccatataa gcatttaaga cagatacagc aatgcttttc atagctgtat
     8221 ttaagttact ttcaaatata gcacttgcca attcttcgaa gtctacgtta atatttaatt
     8281 gagtcatata tagtcacctc tacaattttt tcttagtcga ttacattgta ctaaagtgag
     8341 ctatatatgg ctcttatttt attacacaat tatatggaca tattcgataa gaggtacgtt
     8401 aaaagcaatt ctcagtaaaa ttgctgataa ggggtaagtt aaaagcaatc ctaagtaaaa
     8461 ttgcagataa ggggtacaga aaaactagac ttgattacaa aatggagctt gggacataaa
     8521 tgatttttta aaaatgagat gagacgtaga ttaactccat aatcaatacg aatctatcga
     8581 cttctttatt tatgatattc atctcttttt aatggaaata aaagtgcgat taatgtgata
     8641 atacagttac gttaattaaa aaaataaaaa tgcaaggaga ggtaatatgc taactgtata
     8701 tggacataga ggattaccta gtaaagctcc ggaaaataca attgcatcat ttaaagctgc
     8761 ttcagaagta gaaggtataa actggttgga gttagatgtt gcaattacaa aagatgaaca
     8821 actgattatc attcatgatg attatttaga acggactaca aatatgtccg gggaaataac
     8881 tgaattgaat tatgatgaaa ttaaagatgc ttctgcagga tcttggtttg gtgaaaaatt
     8941 caaagatgaa catttgccaa ctttcgatga tgtagtaaaa atagcaaatg aatataatat
     9001 gaatttaaat gtagaattaa aaggtattac tggaccgaat ggactagcac tttctaaaag
     9061 tatggttaag caagtggaag aacaattaac aaacttaaat cagaatcaag aagtgctcat
     9121 ttcaagcttt aatgttgtgc ttgttaaact tgcagaagaa atcatgccac aatataacag
     9181 agcagttata ttccatacaa cttcgtttcg tgaagactgg agaacacttt tagattactg
     9241 taatgctaaa atagtaaaca ctgaagatgc caaacttact aaagcaaaag taaaaatggt
     9301 aaaagaagcg ggttatgaat tgaacgtatg gactgtaaac aaaccagcac gtgcaaacca
     9361 acttgctaat tggggagttg atggtatctt tacagacaat gcagataaaa tggtgcattt
     9421 gtctcaatag aaagttagag gtgagtctta cgtttcagtg acggtagact tacctttaac
     9481 atgttacata ctaaaaaatt aatttgaata agaaagagag acatatatga aatacgatga
     9541 ttttatagta ggagaaacat tcaaaacaaa aagccttcat attacagaag aagaaattat
     9601 ccaatttgca acaacttttg atcctcaata tatgcatata gataaagaaa aagcagaaca
     9661 aagtagattt aaaggtatca ttgcatctgg catgcataca ctttcaatat catttaaatt
     9721 atgggtagaa gaaggtaaat acggagaaga agttgtagca ggaacacaaa tgaataacgt
     9781 taaatttatt aaacctgtat acccaggtaa tacattgtac gttatcgctg aaattacaaa
     9841 taagaaatcc ataaaaaaag aaaatggact cgttacagtg tcactttcaa catacaatga
     9901 aaatgaagaa attgtattta agggagaagt aacagcactt attaataatt cataataaaa
     9961 cagtgaagca accatcgtta cggattgctt cactgttttg ttattcatct atatcgtatt
    10021 ttttattacc gttctcatat agctcatcat acactttacc tgagattttg gcattgtagc
    10081 tagccattcc tttatcttgt acatctttaa cattaatagc catcatcatg tttggattat
    10141 ctttatcata tgatataaac cacccaattt gtctgccagt ttctccttgt ttcattttga
    10201 gttctgcagt accggatttg ccaattaagt ttgcataaga tctataaata tcttctttat
    10261 gtgttttatt tacgacttgt tgcataccat cagttaatag attgatattt tctttggaaa
    10321 taatattttt cttccaaact ttgtttttcg tgtcttttaa taagtgaggt gcgttaatat
    10381 tgccattatt ttctaatgcg ctatagattg aaaggatctg tactgggtta atcagtattt
    10441 caccttgtcc gtaacctgaa tcagctaata atatttcatt atctaaattt ttgtttgaaa
    10501 tttgagcatt ataaaatgga taatcacttg gtatatcttc accaacacct agttttttca
    10561 tgcctttttc aaatttctta ctgcctaatt cgagtgctac tctagcaaag aaaatgttat
    10621 ctgatgattc tattgcttgt tttaagtcga tattaccatt taccacttca tatcttgtaa
    10681 cgttgtaacc accccaagat ttatcttttt gccaaccttt accatcgatt ttataacttg
    10741 ttttatcgtc taatgttttg ttatttaacc caatcattgc tgttaatatt ttttgagttg
    10801 aacctggtga agttgtaatc tggaacttgt tgagcagagg ttctttttta tcttcggtta
    10861 atttattata ttcttcgtta ctcatgccat acataaatgg atagacgtca tatgaaggtg
    10921 tgcttacaag tgctaataat tcacctgttt gagggtggat agcagtacct gagccataat
    10981 catttttcat gttgttataa atactctttt gaactttagc atcaatagtt agttgaatat
    11041 ctttgccatc ttttttcttt ttctctatta atgtatgtgc gattgtattg ctattatcgt
    11101 caacgattgt gacacgatag ccatcttcat gttggagctt tttatcgtaa agtttttcga
    11161 gtcccttttt accaataact gcatcatctt tatagccttt atattctttt tgttttaatt
    11221 cttcagagtt aatgggacca acataaccta atagatgtga agtcgctttt tctagaggat
    11281 agttacgact ttctgtttca ttagttgtaa gatgaaattt ttttgcgaaa tcacttaaat
    11341 cttcatccat ttttttaacg gttttaagtg gaacgaaggt atcatcttgt acccaatttt
    11401 gatccatttg ttgtttgata tagtcttcag aaatacttag ttctttagcg attgctttat
    11461 aatctttttt agatacattc tttggaacga tgcctatctc atatgctgtt cctgtattgg
    11521 ccaattccac attgtttcgg tctaaaattt taccacgttc tgattttaaa ttttcaatat
    11581 gtatgctttg gtctttctgc attcctggaa taatgacgct atgatcccaa tctaacttcc
    11641 acataccatc ttctttaaca aaattaaatt gaacgttgcg atcaatgtta ccgtagtttg
    11701 ttttaatttt atattgagca tctactcgtt ttttattttt agatactttt tttattttac
    11761 gatcctgaat gtttatatct ttaacgccta aacttttata tatttttatc ggacgttcag
    11821 tcatttctac ttcaccatta tcgcttttag aaatataact gctatcttta taaacttgtt
    11881 tgaaattttt atcttcaatt gcatcaatag tattattaat ttctttatct tttgaagcat
    11941 aaaaatatat accaaacccg acaactacaa ctattaaaat aagtggaaca atttttatct
    12001 ttttcatcaa tatcctcctt atataggact acatttgtag tatattacaa atgtagtatt
    12061 tatgtcaaaa taatgttata atttttgtga tatggaggtg tagcaggtgt tatcatcttt
    12121 tttaatgtta agtataatca gttcattgct cacgatatgt gtaatttttt tagtgagaat
    12181 gctctatata aaatatactc aaaatattat gtcacataag atttggttat tagtgctcgt
    12241 ctccacgtta attccattaa taccatttta caaaatatcg aattttacat tttcaaaaga
    12301 tatgatgaat cgaaatgtat ctgacacgac ttcttcggtt agtcatatgt tagatggtca
    12361 acaatcatct gttacgaaag acttagcaat taatgttaat cagtttgaga cctcaaatat
    12421 aacgtatatg attcttttga tatgggtatt tggtagtttg ttgtgcttat tttatatgat
    12481 taaggcattc cgacaaattg atattattaa aagttcgtca ttggaatcgc catatcttaa
    12541 tgaacgactt aaagtatgtc aaagtaagat gcagttctac aaaaagcata taacaattag
    12601 ttatagttca aacattgata atccgatggt atttggttta gtgaaatccc aaattgtact
    12661 accaactgtc gtagtcgaaa ccatgaatga caaagaaatt gaatatatta ttctacatga
    12721 actatcacat gtgaaaagtc atgacttaat attcaaccag ctttatgttg tttttaaaat
    12781 gatattctgg tttaatcctg cactatatat aagtaaaaca atgatggaca atgactgtga
    12841 aaaagtatgt gatagaaacg ttttaaaaat tttgaatcga catgaacata tacgttatgg
    12901 tgaatcgata ttaaaatgct ctattttaaa atctcatcac ataaataatg tggcagcaca
    12961 atatttacta ggttttaatt caaatattaa agaacgtgtt aagtatattg cactttatga
    13021 ttcaatacct aaacctaatc gaaacaagcg tattgttgcg tatattgtat gtagtatatc
    13081 gcttttaata caagcaccgt tactatctgc acatgttcaa caagacaaat atgaaacaaa
    13141 tgtatcatat aaaaaattaa atcaactagc tccgtatttc aaaggatttg atggaagttt
    13201 tgtgctttat aatgagcggg agcaagctta ttatatttat aatgaaccag aaagtaaaca
    13261 acgatattca cctaattcta cttacaaaat ttatttagcg ttaatggcat tcgaccaaaa
    13321 tttactctca ttaaatcata ctgaacaaca atgggataaa catcaatatc catttaaaga
    13381 atggaaccaa gatcaaaatt taaattcttc aatgaaatat tcagtaaatt ggtattacga
    13441 aaatttaaac aaacatttaa gacaagatga ggttaaatct tatttagatc aaattgaata
    13501 tggtaatgaa gaaatatcag ggaatgaaaa ttattggaat gaatcttcat taaaaatttc
    13561 tgcaatagaa caggttaatt tgttgaaaaa tatgaaacaa cataacatgc attttgataa
    13621 taaggctatt gaaaaagttg aaaatagtat gactttgaaa caaaaagata cttataaata
    13681 tgtaggtaaa actggaacag gaatcgtgaa tcacaaagaa gcaaatggat ggttcgtagg
    13741 ttatgttgaa acgaaagata atacgtatta ttttgctaca catttaaaag gcgaagacaa
    13801 tgcgaatggc gaaaaagcac aacaaatttc tgagcgtatt ttaaaagaaa tggagttaat
    13861 ataatggata ataaaacgta tgaaatatca tctgcagaat gggaagttat gaatatcatt
    13921 tggatgaaaa aatatgcaag tgcgaataat ataatagaag aaatacaaat gcaaaaggac
    13981 tggagtccaa aaaccattcg tacacttata acgagattgt ataaaaaggg atttatagat
    14041 cgtaaaaaag acaataaaat ttttcaatat tactctcttg tagaagaaag tgatataaaa
    14101 tataaaacat ctaaaaactt tatcaataaa gtatacaaag gcggtttcaa ttcacttgtc
    14161 ttaaactttg tagaaaaaga agatctatca caagatgaaa tagaagaatt gagaaatata
    14221 ttgaataaaa aataaaattg ttgtatttac aacaatacat agaaaacaga ggaaacaatc
    14281 aagtcgttga atatttcctc tgttttttag ttgaaaaaat taaccgaaag tctgaatgca
    14341 agtcttgatt aaatcaataa tgcttgtaat aacaccagtg aaatccatat gcataccctc
    14401 tttctattta agatacatta agtataaaat caaacaaata aaaaatgtta aaaattccct
    14461 aattggctat ttagattgca taaatgtcaa aaatttgaaa aacatacaac gactttgcat
    14521 aaaaaatcgt catattggaa atacgtaatt tattgaaata ataaaaaaaa aataaaagaa
    14581 cgaagatgat aacctaagtg aggttttaag ttgttctaag gtttaattta atttatgtta
    14641 aaatagttgg tataaaaata catgataaac tataaactaa attcaaaata acttatgggg
    14701 taggcaatta tggaaaatat tttaaatata aatgataatg aaaaaagagt gctaagggaa
    14761 atttataacc atcataatat ttcgcgtact caaatatcta aaaatcttga gattaataag
    14821 gcaacgattt ctagtatttt gaataagtta aagtataaat ctcttgttaa tgaggttggt
    14881 gagggtgata gcacgaagag tggtggtaga aaacctattc ttctgaaggt taatcatctt
    14941 tatggttatt ttatttcttt ggatttaact tatagttctg ttgaagtgat gtacaattat
    15001 tttgatggta atgtcattaa gcatgaatct tatgatttac ctgatgaaaa ggttagtagt
    15061 atattaagca taataaaaaa acatattgat attcaggaga aacttgatac ttataacgga
    15121 ctattaggtg tgtctgtttc tatacatgga gttgtggata atgagcagca tgtgacatat
    15181 ttacctttcc atgaaactga aggaatttca attgctaaga aaataaaaga aattactaat
    15241 gttccagtcg tagttgaaaa tgaagcgaat ctttcagcgt tatatgaacg taattttaat
    15301 cataatttat cctacaataa tcttattgct ttaagtatac ataaaggtat tggtgctggg
    15361 cttattatta ataatcaatt gtatcgtggt gcaaatgggg aagcgggtga aattggaaaa
    15421 acacttgtct caaaagttag cgataatgtg gagatctttc ataagattga agatattttt
    15481 tcacaagaag ctttactgca taatttaagt aatcaactaa atgagaagat gacgcttagc
    15541 aaattaattc aattttataa tgaaaaaaat ccagtcgtag ttgaagaaat ggaacaattt
    15601 ataaataaaa ttgctgtttt aatacataat ttaaacaccc agtttaatcc gaatgcaatt
    15661 tacattaact gtccattgtt caatgaaatg cctgaaatat tagaagcaat taagaaccag
    15721 ttcaaacaat attcacgtaa cgaaattcaa ataaaattaa catcaaatgt gaaatttgca
    15781 actttgttag gtggcacatt agcaattatc caaaaagtac tgcagattaa tgatatatac
    15841 ttagatataa aatcataaaa gactaattca aatgaataat caaagttcgt aattgtcttt
    15901 ataaaaaatc cctcaatccg aattgaattt tcggattgag ggatttttat agttctattg
    15961 cagaagaaaa ctattttaaa gatgctggta aatgttgata gccacctcta acgttaacaa
    16021 tattcgtaaa tcctttatat tctaatattc ctaccgctat tgaacttcta acatctgatt
    16081 gacaatgtac ataaattagg tcatttttat cgaaaggtat atcttcattt aaaagtttac
    16141 cgtgaggaat atgaattgct tgttttaaat gacctttacg ccattcatca tcattacgaa
    16201 catctaatac attatgttct tcaccagtca tttcagaact atgaatagat gatgtgacga
    16261 tatttgtttg tggcaaacgg taacttttta cattttcaaa accaattaat tgtaaagcat
    16321 gaatagcttg ttgaacggta gatttatcgc caattaattc aatatctttg tcataatcta
    16381 aataccaacc aatttgattt ataaaagttt tattaaaagg aatattgata gttccatgca
    16441 tatgaccacc atggaatgct tctttacttc gaagatcaaa agcagtttgt gtattgcttg
    16501 aactagggta aacattatat ggttggtaca tttgcatacc aaattgattt atttttttca
    16561 tttgtgaaaa atggtgtggt ggagctggct gattgagtgt taaagtttcg ataaatgaag
    16621 tttcatcttt aacattaaaa gcccagttgt ttattttctc ataacccaaa gtagttgtag
    16681 gtaatgaacc tagcgcttta ccacaaggac tccctgcacc atgacctggc caaatttgaa
    16741 tatagtctgg taatgttgca gcaaattgta tggactgata catttgtttt gctccgattt
    16801 ttgtagaacc ttcaacattt acagcttttt ctaatagatc tggtctacct acatcaccaa
    16861 caaagatgaa gtcaccgcta aataatccca ttggtatact ggaactccca ccttcgtcag
    16921 taagtaaaaa actaatactc tcaggggtat ggcctggagt gtgtaagact tctaatttaa
    16981 tctttcctaa atagataata tcttgatgct taacgaaatg tgtttgttta ggcatatttt
    17041 tataattaaa ttcatcttta ccttcatcag atacgtatat acttgcattc aatttatttg
    17101 ccacatctct aatacctgaa gcaaaatcag catgaatatg tgtttctgca gctttagtaa
    17161 ttgtgaatcc ttctttatct gcaactttta aatattttgt taaatctcgt ttagggtcaa
    17221 taatcattgc ttctcctgta cgttgacatc caattaaata agatgcttgt gacaaattgt
    17281 cttcataaaa ttgtttgaaa aacataaaaa aactcctttt taaaatagat tttattaatt
    17341 agataaataa gttatgattt gcttgctcag tatgtccaat ataagtacct acgccaccat
    17401 aatcgacttc atctcttaat tcttcttttg aaattcccat aacatccata ctcatggtac
    17461 aagcaattaa ctttatatct tgatcgattg cttgatcgat aagtgagtat aaagaatcaa
    17521 catttttctt gttcattaca taacgcatca taatattacc tagtccaaac atattcattt
    17581 ttgataatgg catatgtatt ggatccttag gtaacataag gtcaaacatt ttggaaatac
    17641 ctttcttttt aacgcgagtt gattgcgctt tttttaatgc gttgaggccc caaaaagtaa
    17701 agaaaatagt tacatcttta cctgctgctt tagcgccatt tgcgatgatc attgctgcta
    17761 ctgccttatc taactcaccg ctaaataaaa caattgttgt acctgtagca gtgtcattga
    17821 tttcaaattc ttttggcttt tctttttgaa taattgcatt aattacattt gcttcttcag
    17881 taagatttac aagggtattc cctgtttgtt tcgcccaact tttaatatca ctattgaaac
    17941 caggatctgt aactgttacc tcgatttgct cacccgttga aatcttgtta atttctttac
    18001 tgatattaac aataggtcca gggcactgaa gacctctaaa atcaaattgt ttacgattct
    18061 ctttgatttc aatatctttt tctattaaag gagcactatt gaagttcttt gcttcataat
    18121 ctttatatcc accctttaaa ttcacgacat cataaccttg tttggctaaa taatcgcaag
    18181 ctttagtgct tcggttaccg cttttacaat gtatataata cgttttgttg ctattcttat
    18241 tgaatgattt aatctcttct actgggtgta aagttgaacc gttaatgtgt cctaattcat
    18301 attcttcttt tgttctaaca tcaatcaatt gacccatttt tgccaatttt tctaattctt
    18361 ctttgtttaa tgaattaatg tgtacttctt tgtattgttc catacttacc tcctataaat
    18421 acctatgagg gtataataaa acggatagaa tcatttgtca aatacctata ggggtatttg
    18481 acaattttgt tttaatttat taatattaac ttaatcaatt tatgtggagg aaatgaatgt
    18541 gacttatgat aaaaaaatga ttaatcgtat aaatagaata caaggtcaat taaatggtgt
    18601 cgtaaaaatg atggaagaag aaaaagattg caaagatata attacgcaac ttagtgcatc
    18661 taaaggttct atacaacgtt taatggggat tataattagt aaaaatttaa tagaatgcgt
    18721 caaaacagca gaagaaaata atgaaagttc tcaagaatta attaatgaag cagttaattt
    18781 attagttaaa agtaaataat ggatatagca aatatgacta ttatgttgct aattagcgta
    18841 ctgggtggat ttatatctgg attaataggt attgggggcg caattattat ttacccagct
    18901 attcttatat tgccaccatt aataggtata cctgcgtata gtgcatatat tgcttcggga
    18961 cttacctcta gtcaagtatt tttcagtaca cttagtggat cattaaatgc aagaaaacaa
    19021 ccagctttct ctcctaaact tgttatatat atgggagggg gtatgttgat tggaagcatg
    19081 ttaggggcaa ttttagctag tttgtttaat gctacttttg taaatacggt atatgtaata
    19141 atcgccatac ttgctttaat attgatgttt attaaagtta aacctactac acaagagacg
    19201 aaatctaaac ctttgctact tattatagtt ggatttggaa ttggtgtaat ttcgggaatt
    19261 gtgggtgcag gtggagcatt tatcatcatt cctgtattat tagcattatt taaattacca
    19321 atgaatacgg tagtgaacaa tagcatagca attgctttta tatcttcagt aggggcattt
    19381 tttataaaat taatgcaagg atatatacca gtagaaagtg caattttttt gataattggt
    19441 agtattattt ttgcaccgat aggattgaaa gtgggtaaga aagtacctga ttctattcaa
    19501 cgaggaatgc taattatatt aatagtaatc gccataatac aatttataat ttaattgcac
    19561 atatgactta tgtaggatat tttctataat aggttaaaag gagtgggata cgaaatcttt
    19621 ttcataaaat tagatttcta cccactcctt ttttatattt gaatttttta gattttacct
    19681 gatcactaat agctagaagt tatgaaaata aatttgggtt aaatctatat ttttaattta
    19741 atgagtaagc gtttacatat ttatttcgtt atgctatatt gtttttaaag ttagtttgtt
    19801 taataaacta accaactaaa actaggggga ttatcatgac atactttaac gttgataaaa
    19861 taaaatacga aggttctaat tcaaataata tatttagttt taaatattat aatccagaag
    19921 aaaaacttgg cgacaaaacg atggcggaac atttaagatt tagtgttgca tactggcata
    19981 cgttcacagc tgacctttca gatccattcg gtgttggtac ggctgagcgt gattgggata
    20041 atttagatga aatgggtaaa gcgaaggctc gtgttgaagc aatttttgaa ttcatggaaa
    20101 aattaagtat cgaatatttc tgtttccacg atgtagatat tgctccagaa ggtaaaactt
    20161 taaaagaatc taatgaaaat ttagatgtga ttgtagattt aattcaagag aagatgaaac
    20221 agactggtaa gaaattatta tggaatacaa ctaacaattt cactcacgag cgttttgttc
    20281 atggtgcagc aacttcttct aatgctaaag tatatgcata tgcagcagca aaagttaaaa
    20341 aatctttaga aattgctaaa aagctaggtt ctgaaaactt tgtattctgg ggaggtcgtg
    20401 aaggttacga aagcttatta aatactgata tgaaattaga attagataac ttagctaatt
    20461 tcttcaaaat ggcgaagagt tatgctgaag aaattggtta cgaaggacaa tttttaattg
    20521 aacctaaacc gaaagaacca acttctcatc aatatgatac agatgttgct actggacatg
    20581 catttttaca aaaatatggt ttagataaaa tcttcaaatt taatattgaa gcaaaccatg
    20641 caactttagc tgggcatact ttccaacacg agttgagata tgcacgtgat aatcaattgt
    20701 taggttcagt tgatgctaac cagggccatc cacaattagg ctgggatacg gatgaatttc
    20761 caactgatgt gtatgataca actttagcta tgtacgaaat tcttaagaat ggtggcttaa
    20821 ctccaggtgg tttaaacttt gatgctaaac ctagaagaac ttcatttaaa caagaagatt
    20881 tattattaac acatatttca ggtatggata catttgcatt aggtttaaaa gtagcttaca
    20941 aaatgataga agataagttc tttgaaaata ttattaataa aaaataccaa tcatttaatg
    21001 aaggtatagg taaacaaatt gtagaaggta ctacttcatt taaagaactt gaagaatacg
    21061 cacataatat taaaaaaatc gagaatgaat ctgatcattt agaagttatt aaaactcaaa
    21121 ttaatcaata tattttaaat attaataatg gagactgata atgatgaact tcgtaattgg
    21181 cattgatatc ggtacgagtg gattgaaatc gatagtagtt aataaaaaag gtgaagtagt
    21241 tgattcacac agtattagct ataagactga gcatccacaa tctggttaca gcgaaatgga
    21301 tccaaatatt tggtacaaag caacattaga tagtttaaat cacttattaa gcaagtttga
    21361 taaagaaacg atttcaggta ttagtttttc aggacaaatg catggtttag ttgtcgttga
    21421 tgaagatggt aagagtataa gaccagctat tttatggaat gatacgcgaa catctcaaga
    21481 agttgaagac attaaacaag ctattggtat agaaacgtta cttaaacata cacaaaatac
    21541 agtcctcgaa ggatttacac ttcctaaatt aatgtggtta aaagcacatg aaccagaaaa
    21601 ttataataaa attcataagt ttatgttacc taaagactat gtcgtttata aattgactgg
    21661 caatatttat accgagccat cggatgctgc tggaacaatt atgtataaca ttaaatctga
    21721 aaaatggtct aaagaaatat taaatcaatt aaatattgat tctaagattt gtccagatgt
    21781 aatagcttcc catgatagaa gcggtacttt aacaaaagac attaaagaga agttaaatat
    21841 tgactgggaa ataaatgttt atcaaggtgg agctgacaat gcttgtggag cactcggttc
    21901 aggaattaca gatgaaacga aacaacttgt aagtattgga acttcaggtg tggcactatc
    21961 tattgagaat agtgcgaatt acgagaatga tggtaatatg cattatttca gtcattgtgt
    22021 accaaatcaa aaatacgtaa tgggtgtaac actttctgca ggttatagtt tagagtggct
    22081 caaacaattg attgagccat ctgaagactt taatacattt ttacaagata tttcaaaatc
    22141 aaaattagga tcaaatggtt tgatgtatac accatattta ttaggtgaac gtacaccgta
    22201 taacgatgca tctattaggg gtagctttat aggcttagat gcaaatacaa ctcaattgga
    22261 tatgaaacgt tctgttcttg aaggcattac atattctata aatgaaagta ttgaaattat
    22321 gagaagtaaa gatatagata ttaaagaaat tgtatctatc ggtggcagtg ctaaaaatgc
    22381 agaatggcta caaattcaag cagatgtctt taatgtacca attacaacaa gaacagaaga
    22441 acaaggccct gcatatggtg cagctatgct agcagcaatg ggtgaacaat ggtttaattc
    22501 attcaatgat atgaacgaaa cttggattaa ttatcgtgag cacgtatcac ctatttcgag
    22561 tcatacagaa tcatatgaaa aactatttaa catctataaa ttaatttata ctgcaactca
    22621 gccaataacg aaaggtttaa ctcaatttaa ataaagaact ggggagatgg ggtaatgagt
    22681 agttatgata ataagaagtt tatctttaag attgcgttaa tagcaactct tggtggacta
    22741 ttatttggtt acgatacagc agtaatttct ggtgcagaac aatcattaca aaaatatatt
    22801 acagctgatt atgggagttt cgtacatggt ataaccgtat caagtgcatt aatagggtgt
    22861 atcataggtg gaatattatc ttcaaatatt tcaaaaagtt taggacgtaa gaaatcttta
    22921 caagtagcag ctatactatt tataatctct gctgttttat caggttatcc agaatttctg
    22981 ttttttgata gaggagaatc aacacttgga ttacttatta tgtttaacat ctatcgtatt
    23041 ataggtggta ttggtgtagg attagcttct gcaatttcac caatgtatat cagtgagatt
    23101 tcaccatcct caataagagg tagacttgtg tcttggaatc agtttgcaat tatatttggt
    23161 atgttagtcg tatacttcgt aaactatgga attacattcg gtcaatcgca aagctgggtt
    23221 gatttaatcg gttggcgtta catgtttatg acagaagcaa ttccagcagt cgtctttttc
    23281 gtattattat tcttagtgcc tgaaacacca aggtatttaa ttttagttaa taaagataaa
    23341 gatgcattaa atgtacttaa taaaatatat tcttcaagtg aacatgctaa gaaagtatta
    23401 aatgatatat tatctacaaa aagtaaaact aaagaaataa aagcaccatt attcagcttc
    23461 ggtaagacag ttattattat cggaatatta ctatcaatat tccaacaatt tatcggaata
    23521 aacgttgcac tttattacgc accaagaata tttgaaaatt taggtgtagg aagcaataca
    23581 tcaatgatgc aaacagtagt aatgggatta gtaaatgtaa tctttacatt aattgctata
    23641 atctatgtag ataaatttgg acgtaaacca ttacttataa ttggatcaac aggaatggca
    23701 atcggtatga tcggtatgag tgtattaaca gctaatggga tcttcggaat cattacatta
    23761 atcttcatgg ttatttatac agcttcattt atgatgagtt ggggaccaat tatttgggta
    23821 ttattatcag aaatattccc taatagaata agaagcggtg caatggcaat agccgtagcc
    23881 gtacagtggt tagcaaactt tacaatcaca tcaacatatc catttatgat ggatatcagt
    23941 ggaacaatga catacggatt ctacgcagca atgagtatac tatcaggaat attcgtttgg
    24001 aaattcatcc ctgaaacaaa aggtaagaca ttagaagagt tagaaacaat atggcaaaaa
    24061 gataaaaaag taaaaacagc atcagacaat gttgaaccac cagtattcac agaatcaata
    24121 caagatagaa gttaaataat aaggctgaga caaattaatt tgtctcagcc tttcattgta
    24181 tggaaatgat tttgagaatg tcttagatta actaggtact taatctacaa cttggtcaaa
    24241 ctcttagatt aactaggtac ttaatctaca acttggctga actcttagat taattaggta
    24301 cttaatctac aacttgtcca aactcttaga ttaactccag acttaatcaa caacttagcc
    24361 gaactcttag attaattagg tacttaatct acaacttacc tcatttttta aatagttagt
    24421 ggggcaaagc taaatatata gcgaaaataa ttagtgcaat gcctatcaca ataaaactct
    24481 tatatagaaa attttgcctt ctacgagata ttccttgaat agttaagtaa atacctaaaa
    24541 ttattgaaat aatcataata ctaaatccca ttctcttcat tcctttcaat attcataatt
    24601 catagatatc ttatcacaaa atttgataat catttcaatt tacgaagtat ttgttacaat
    24661 agtaataaat atataatgat cgaatataat tttatttaga aaatatatta taaaatttaa
    24721 ggggtggtac ttttgaagaa gcagtttttg gctgggattg tacttgtttc atcattaact
    24781 attgcgggat gtagctttag tattggtgga aattctgatg atacgaaatc atcaaatagc
    24841 gatagtaaaa gtgaatcaac gagtaataaa tccaatcgtg attcaaataa tgagcaatct
    24901 ggagatacta aagataatgg taatgaaagt ggtattaagg atgaatctaa tataactgaa
    24961 caacaaagta ttgcgatggc gatgcttgaa cctagcttag agtctgatat tgtaacgggt
    25021 gatgaattat tatctgggaa atatactaga acttctggtg caggtgagaa acaagaacaa
    25081 caagttgata ctttagagct ttctgaaagt cctgaactca ataagatgaa aaataaacca
    25141 gatggtatga agttctatgg tttgagtgaa tctaaaggga gttatgcgac gattatcgga
    25201 gtgaataaag aagaggttgt ttatattatg acccaaagta caatttttga ctttaatgaa
    25261 gttaagaata gtgaaacttc taaaacatta aatatttctg atttgtacag taaatataaa
    25321 gacaatcgta aagtagcaaa tatagctaat aaaatagagt atggtgatcc aatgccatca
    25381 aataatgaag acacttctaa tgtagataca attagtaatg aatattacgc caaagtatgg
    25441 ttaacagctt taccaagtta tcgagattct ggagatagtg aaatggatgc agaacttgag
    25501 catcaaaata tagaaggtga tttattaaat ccttataacg aagaaaatac agttaaatat
    25561 cctaaaggtg tacaaagact agcaggtaca ccaacagctg ctggacaagt tgtttataag
    25621 aacaatggag acggcacaat atcaatttat gatgtaccat cacattttca tgatgaaaga
    25681 tggttggaag atgatgacta ctcacagcga aaatctgaag atattataaa tagtcctaaa
    25741 gtggttaaac tttataatgc atcgaatgat gagattgaac aaactgtcga aatgtttgat
    25801 ggatcaaatt caaatgatga ttctgattca gaagatagtt ttgaaaaagt aacacgcgaa
    25861 aatgttatag ataaagttga atcatatgaa gggtcaactt tagatacaga cacttatacg
    25921 tataaagaac ctgaaaaaac agacgatggt aaatggggat tctcatttga agataaagag
    25981 ggtaacttag ccggatcata tattattgat gatgatggtg aagtaactga gtacgatgaa
    26041 gatggagata aagtaggatc tggatattaa aatagaacaa agaaccatct aggctaaata
    26101 gcttggatgg ttctttatat tatagtgata tagagtgaca atagtcttat tgattagtaa
    26161 cagctgttca attgttcttt attctaactt attgtacact atatgtaagc gcttactaaa
    26221 tttatttatt caaatatagt aacattaagg agaatatata tgaaagataa agtgataatc
    26281 gtaacaggtg gcagtagtgg aatgggaaaa gcaatggcta aacgatttgc agctgatggt
    26341 gctaaagttg ttataacggg tcgctctcta gaccgtcttg aagaagctaa aaaagaaatg
    26401 gaacaatatg atggccaagt tctttgtata gatatggatg ttcgagatac tgaaagagta
    26461 caatatactg tagatgaaac gattaaaaca tttggtaaaa tagatggact tgttaataat
    26521 gcagcaggaa actttttatg tgcagcagaa gatttatcta taaatggttg gaactctgta
    26581 attgatatcg tcttaaatgg cacattttat tgttcacaag cagtaggtaa agaatggatt
    26641 aaaagtggac acaaagggcg cattttaaat atagtagcaa catattcatg gactgcagga
    26701 gcaggtgtga tacattcagc aagtgctaag gcaggtgtac ttgcaatgac gagaacactt
    26761 gcagttgaat ggggaagtaa atacggtata acagttaatg ctattgcacc aggaccaata
    26821 gataatacag gtggcgctaa aaagttatca ttatcagaag aagcaaaaca acaaacatta
    26881 gatagcgtac cattaggaag aatgggacaa ccagaagaaa tcgcaggatt agctagattc
    26941 ttattttcaa aagaagcgga atatataaat ggagattgta tcacgatgga tggtggacaa
    27001 tggttaaata gaaacccatt ttagataaca gtgggaagca tggtgaaatt ataaagttat
    27061 agagtggagt tagaaattct aataatcaag aaaaggcaaa caagcacgtt agaaattcta
    27121 acgagcaaga ctcctaaaac aagcacatta gcgctatata aatcatccac aataaaaaag
    27181 caaattagag gcagggacaa attaattgtc tctgtctcca ttttgctgca cctcttagtc
    27241 ataggattgt ttatacgata ctcaacatgc gttctaatga ttgcttggca taatatgcag
    27301 tttctttatc tactttgatg atgttctctt tatgcccgtc ttgaatttta tctagacacc
    27361 acgctaaatg tggtaagtct attctgttca ttgtgagaca tgaacacata agtggattga
    27421 gtgattctat agtaacatct gtgtaagttg tttttaatcg attaacgaga ttcatctctg
    27481 tcccgattac ccaatgtgag ccttttggtg cgttttttat catatctata atatattttg
    27541 tagaccccgc gtagtctgcc atttgtacga tgtcaaattg acattcagga tggacgatga
    27601 cattgacgtt agggtctttt ttacgtgctt gttttatatg aattggatag aacttttcat
    27661 gaacggaaca gtgtcctttc cacaaaataa ttctaatatc ttcatcattt ccgtcaaatt
    27721 ctaatgtttt ttgaatagga tcccatacgg ccatttcttc tagtttaata cctaatttaa
    27781 aggcggtatt gcgccctaag tgttggtcgg gcagaaacag tatgcgtttg tcttgatcta
    27841 gtgcccattg aatcacacta tctgcatttc cacttgtgac acatgaacca ccattttcgc
    27901 cgacgaattt tttaatagct gctgttgaat ttacgtaagt aagcggaagt atgttatcac
    27961 ctaatcgatt cgttaagaca tcatatccgt gtaacgcttg atcaatattt gccatatctg
    28021 ccatagagca acctgctgac aaatcgggta aatagatgtt ttgattgtcg ttcgtaagga
    28081 tatcagcagt ttctgccata aaatgcacac cattaaaaac aaagtattga gcttgagtat
    28141 tttctttaca aattcgtgct aattcaagag aatctcccat tatatcagcg aattgtgcta
    28201 cttcatcttt ttgataatga tgtgtcggca taaatagtcg ctcaccaagc gcttctttaa
    28261 tggttttaat tttattttct agttgttctg ttgtcatatt taagtatttt tcaggtatag
    28321 attgtgcttt ttctattgta ggattgaaca tttaaataac cacctttgct gagatatcta
    28381 atgcatgttg atcataaaat aatgaaccga tagaaatgta atcaacacct gtttctgcat
    28441 attgaacgac attgtttatg ttaatgtttc ctgaagcttc tgtttgaata tgactcggta
    28501 ctttaacgat atgttcttta atccattcag gtgtacaatt atcgaacatc ataatattta
    28561 catctgcttg aatagcttca gtcaatgttt gctcatcttc tatttcgatt tcaattttat
    28621 ccataggtcc gatatgtctt ttagcttttg atactagatc atcaattgat ttactaaagc
    28681 taatatgatt gtctttcaac attaatccgt catttaatgt tcgacggtga ttgtaacctc
    28741 cacctacatg aacagcgtgc ttttcaaaca tacctaatcc aggcgtcgtc tttctcgtat
    28801 ccacaatttt aacgttagta tgttgtactt tttgaacgat ttgatgggta gacgtggcga
    28861 tacctgacat acgttgaatt aaatttaaag tgatgcgttc catagtgagt aaagtagtaa
    28921 cacttccttt aaccactgca agtacttgtc cttttttaat tgaatctcca tctttaactg
    28981 caatatcagt ttgaatatca ctttcgatga ttttgaaact ttcttgaaga atgatttctc
    29041 cacaaaaaac accttcatct ttacttaata gcgttaatgt tccatgttga tttatatcaa
    29101 aaatgctcga cgataaatca ccataatgat tatcttcaag gtaaaattgt ttgagttttt
    29161 cttgtacgtg caacttgttt agcatgaaat atatcctcca ttaaaatttc tatatctgta
    29221 tgttgtaatg tttgttgaac atttgggtaa tccgttctaa agtgaacacc tcttgattca
    29281 ttgcgattta aggctgatag acaaaccatc tctaacgtct taatggcaac atatctttgc
    29341 caatcatctt tcgaccattg agttgtaact gtagagtttt ttaaacatag ctggatgtca
    29401 tttaaatatt gcgtcatatc atgaccattt cgttcaatac ctagtacttc agagcttagc
    29461 tgacgtattc tttcaacttc ttgagtattc attttaggta tgctcaaaga ttgtgaatta
    29521 gtcatatgaa tatctctaat ggaagattgg ttaatagctt gactacaaag gtgtcccata
    29581 acaagtcctt ctaaaagtga gttgcttgct aaacgatttg caccatggaa gtttgtgtta
    29641 cttgcctcac caattacata aaaatgttgc tcatccgttc ttccataaat atcagtttca
    29701 acgccaccca ttgtgtaatg tgcaccaggt gtaacaggta taagatggtt gtgatattca
    29761 tttggaaaat ggctcatgac attttggtat attgttggaa atcgtgtaga gaaatgctcg
    29821 atatgctcta tgttaataaa acattgatga ccttctgttt gttgttggaa aatggctcta
    29881 ctcgtaacat ctcgaggtgc tagacttcct agaggatgaa tatttttcat aaatgccttt
    29941 ccaaactcgt tcactaaaaa gcctccatga cctctcacag cttctgaaac gagaccgtat
    30001 gtatcgcttt tagtccctag taaagttgga tgaaattgaa tcatttccat atgtcgtaac
    30061 ggaagttgat ggtgataagc aataatatga cctgaactta t
//
