# Supplementary material for: GenoFig: a user-friendly application for the visualization and comparison of genomic regions
Source: Bioinformatics. 2024 Jun 13;40(6):btae372. doi: 10.1093/bioinformatics/btae372 (PMC11199195; doi:10.1093/bioinformatics/btae372)
Supplement: btae372_Supplementary_Data [file btae372_supplementary_data.zip › Suppl Material/Figure1B/SaureuspUB110_NC_001384.gb]

LOCUS       NC_001384               4548 bp    DNA     circular CON 05-FEB-2022
DEFINITION  Staphylococcus aureus plasmid pUB110, complete sequence.
ACCESSION   NC_001384 NZ_X03885
VERSION     NC_001384.1
DBLINK      BioProject: PRJNA224116
            BioSample: SAMN14227789
KEYWORDS    RefSeq; circular; complete genome; neomycin resistance.
SOURCE      Staphylococcus aureus
  ORGANISM  Staphylococcus aureus
            Bacteria; Firmicutes; Bacilli; Bacillales; Staphylococcaceae;
            Staphylococcus.
REFERENCE   1  (bases 1 to 4548)
  AUTHORS   McKenzie,T., Hoshino,T., Tanaka,T. and Sueoka,N.
  TITLE     Correction. A revision of the nucleotide sequence and functional
            map of pUB110
  JOURNAL   Plasmid 17 (1), 83-85 (1987)
   PUBMED   3033723
REFERENCE   2  (bases 1 to 4548)
  AUTHORS   McKenzie,T., Hoshino,T., Tanaka,T. and Sueoka,N.
  TITLE     The nucleotide sequence of pUB110: some salient features in
            relation to replication and its regulation
  JOURNAL   Plasmid 15 (2), 93-103 (1986)
   PUBMED   3010356
COMMENT     REFSEQ INFORMATION: The reference sequence is identical to
            M19465.1.
            Draft entry and computer-readable sequence  kindly provided by
            T.L.McKenzie, 20-JUN-1988.
            SWISS-PROT; P05061; REPB$STAAU.
            The annotation was added by the NCBI Prokaryotic Genome Annotation
            Pipeline (PGAP). Information about PGAP can be found here:
            https://www.ncbi.nlm.nih.gov/genome/annotation_prok/
            
            ##Genome-Annotation-Data-START##
            Annotation Provider          :: NCBI RefSeq
            Annotation Date              :: 02/03/2022 03:47:15
            Annotation Pipeline          :: NCBI Prokaryotic Genome Annotation
                                            Pipeline (PGAP)
            Annotation Method            :: Best-placed reference protein set;
                                            GeneMarkS-2+
            Annotation Software revision :: 6.0
            Features Annotated           :: Gene; CDS; rRNA; tRNA; ncRNA;
                                            repeat_region
            Genes (total)                :: 4
            CDSs (total)                 :: 4
            Genes (coding)               :: 4
            CDSs (with protein)          :: 4
            Genes (RNA)                  :: 0
            tRNAs                        :: 0
            ncRNAs                       :: 0
            Pseudo Genes (total)         :: 0
            CDSs (without protein)       :: 0
            ##Genome-Annotation-Data-END##
            COMPLETENESS: full length.
FEATURES             Location/Qualifiers
     source          1..4548
                     /organism="Staphylococcus aureus"
                     /mol_type="genomic DNA"
                     /db_xref="taxon:1280"
                     /plasmid="pUB110"
     gene            complement(join(4360..4548,1..1074))
                     /locus_tag="HTN08_RS00005"
                     /old_locus_tag="pUB110_p01"
     CDS             complement(join(4360..4548,1..1074))
                     /locus_tag="HTN08_RS00005"
                     /old_locus_tag="pUB110_p01"
                     /inference="COORDINATES: similar to AA
                     sequence:RefSeq:WP_001619005.1"
                     /GO_process="GO:0006310 - DNA recombination [Evidence
                     IEA]"
                     /note="Derived by automated computational analysis using
                     gene prediction method: Protein Homology."
                     /codon_start=1
                     /transl_table=11
                     /product="plasmid recombination protein"
                     /protein_id="WP_000119405.1"
                     /translation="MSYAVCRMQKVKSAGLKGMQFHNQRERKSRTNDDIDHERTRENY
                     DLKNDKNIDYNERVKEIIESQKTGTRKTRKDAVLVNELLVTSDRDFFEQLDPGEQKRF
                     FEESYKLFSERYGKQNIAYATVHNDEQTPHMHLGVVPMRDGKLQGKNVFNRQELLWLQ
                     DKFPEHMKKQGFELKRGERGSDRKHIETAKFKKQTLEKEIDFLEKNLAVKKDEWTAYS
                     DKVKSDLEVPAKRHMKSVEVPTGEKSMFGLGKEIMKTEKKPTKNVVISERDYKNLVTA
                     ARDNDRLKQHVRNLMSTDMAREYKKLSKEHGQVKEKYSGLVERFNENVNDYNELLEEN
                     KSLKSKISDLKRDVSLIYESTKEFLKERTDGLKAFKNVFKGFVDKVKDKTAQFQEKHD
                     LEPKKNEFELTHNREVKKERSRDQGMSL"
     gene            complement(1581..1985)
                     /gene="bleO"
                     /locus_tag="HTN08_RS00010"
                     /old_locus_tag="pUB110_p02"
     CDS             complement(1581..1985)
                     /gene="bleO"
                     /locus_tag="HTN08_RS00010"
                     /old_locus_tag="pUB110_p02"
                     /inference="COORDINATES: similar to AA
                     sequence:RefSeq:WP_001242578.1"
                     /note="Derived by automated computational analysis using
                     gene prediction method: Protein Homology."
                     /codon_start=1
                     /transl_table=11
                     /product="bleomycin binding protein"
                     /protein_id="WP_001242578.1"
                     /translation="MRMLQSIPALPVGDIKKSIGFYCDKLGFTLVHHEDGFAVLMCNE
                     VRIHLWEASDEGWRSRSNDSPVCTGAESFIAGTASCRIEVEGIDELYQHIKPLGILHP
                     NTSLKDQWWDERDFAVIDPDNNLISFFQQIKS"
     gene            complement(2202..2972)
                     /gene="aadD1"
                     /locus_tag="HTN08_RS00015"
                     /old_locus_tag="pUB110_p03"
     CDS             complement(2202..2972)
                     /gene="aadD1"
                     /locus_tag="HTN08_RS00015"
                     /old_locus_tag="pUB110_p03"
                     /inference="COORDINATES: similar to AA
                     sequence:RefSeq:WP_032488330.1"
                     /GO_process="GO:0046677 - response to antibiotic [Evidence
                     IEA]"
                     /note="Derived by automated computational analysis using
                     gene prediction method: Protein Homology."
                     /codon_start=1
                     /transl_table=11
                     /product="aminoglycoside O-nucleotidyltransferase
                     ANT(4')-Ia"
                     /protein_id="WP_001795128.1"
                     /translation="MRIVNGPIIMTREERMKIVHEIKERILDKYGDDVKAIGVYGSLG
                     RQTDGPYSDIEMMCVMSTEEAEFSHEWTTGEWKVEVNFDSEEILLDYASQVESDWPLT
                     HGQFFSILPIYDSGGYLEKVYQTAKSVEAQTFHDAICALIVEELFEYAGKWRNIRVQG
                     PTTFLPSLTVQVAMAGAMLIGLHHRICYTTSASVLTEAVKQSDLPSGYDHLCQFVMSG
                     QLSDSEKLLESLENFWNGIQEWTERHGYIVDVSKRIPF"
     gene            complement(3132..4115)
                     /locus_tag="HTN08_RS00020"
                     /old_locus_tag="pUB110_p04"
     CDS             complement(3132..4115)
                     /locus_tag="HTN08_RS00020"
                     /old_locus_tag="pUB110_p04"
                     /inference="COORDINATES: similar to AA
                     sequence:RefSeq:WP_000336291.1"
                     /note="Derived by automated computational analysis using
                     gene prediction method: Protein Homology."
                     /codon_start=1
                     /transl_table=11
                     /product="protein rep"
                     /protein_id="WP_000336291.1"
                     /translation="MCPNSSIYSDEKSRVLVDKTKSGKVRPWREKKIANVDYFELLHI
                     LEFKKAERVKDCAEILEYKQNRETGERKLYRVWFCKSRLCPMCNWRRAMKHGIQSQKV
                     VAEVIKQKPTVRWLFLTLTVKNVYDGEELNKSLSDMAQGFRRMMQYKKINKNLVGFMR
                     ATEVTINNKDNSYNQHMHVLVCVEPTYFKNTENYVNQKQWIQFWKKAMKLDYDPNVKV
                     QMIRPKNKYKSDIQSAIDETAKYPVKDTDFMTDDEEKNLKRLSDLEEGLHRKRLISYG
                     GLLKEIHKKLNLDDTEEGDLIHTDDDEKADEDGFSIIAMWNWERKNYFIKE"
ORIGIN      
        1 gaattcctta gtgctttcat agattaaact cacatcacgc tttaaatcgc ttattttaga
       61 ctttaaagac ttgttttctt caagcaactc attataatca tttacatttt cattaaatcg
      121 ctctacaaga ccactatatt tttctttaac ttgcccatgt tctttactta attttttata
      181 ttctctcgcc atatcagtac tcatgagatt tctaacatgc tgttttaacc tatcgttatc
      241 tctcgcagca gtcactaagt ttttataatc acgctccgat ataacaacat ttttggttgg
      301 tttcttttct gttttcatta tttcttttcc caaaccaaac atggactttt cacccgttgg
      361 cacttcaaca cttttcatgt gtcgtttcgc tggtacttct aaatctgatt taactttatc
      421 gctataagca gtccattcat cttttttaac tgctaaattt ttttctagaa aatcaatctc
      481 tttttccaaa gtttgttttt taaatttagc tgtctcaata tgtttacggt cagagccacg
      541 ttcaccacgc ttcaactcaa aaccctgttt tttcatatgc tcggggaatt tatcttgtag
      601 ccataacagt tcttgacgat taaacacatt ttttccttgc agttttccat cacgcatagg
      661 cacaacacct aaatgcatgt gaggggtttg ctcatcatta tgaactgttg cataagcaat
      721 attttgcttg ccatatcgtt cggaaaataa tttataactt tcctcaaaaa atcgtttttg
      781 ttctcctgga tccagttgct caaaaaaatc tcggtcagat gttactagca actcatttac
      841 aagaacagca tctttcctcg tttttcttgt acctgttttt tgtgattcaa taatttcttt
      901 gacacgttcg ttgtaatcaa tatttttatc atttttcaaa tcataatttt cacgtgttcg
      961 ctcatggtca atatcatcat tcgttctact ttttcgctct ctttgattat gaaattgcat
     1021 gccttttagt ccagctgatt tcactttttg cattctacaa actgcataac tcatatgtaa
     1081 atcgctcctt tttaggtggc acaaatgtga ggcattttcg ctctttccgg caaccacttc
     1141 caagtaaagt ataacacact atactttata ttcataaagt gtgtgctctg cgaggctgtc
     1201 ggcagtgccg accaaaacca taaaaccttt aagacctttc ttttttttac gagaaaaaag
     1261 aaacaaaaaa acctgccctc tgccacctca gcaaaggggg gttttgctct cgtgctcgtt
     1321 taaaaatcag caagggacag gtagtatttt ttgagaagat cactcaaaaa atctccacct
     1381 ttaaaccctt gccaattttt attttgtccg ttttgtctag cttaccgaaa gccagactca
     1441 gcaagaataa aatttttatt gtctttcggt tttctagtgt aacggacaaa accactcaaa
     1501 ataaaaaaga tacaagagag gtctctcgta tcttttattc agcaatcgcg cccgattgct
     1561 gaacagatta ataatagatt ttagcttttt atttgttgaa aaaagctaat caaattgttg
     1621 tcgggatcaa ttactgcaaa gtctcgttca tcccaccact gatcttttaa tgatgtattg
     1681 gggtgcaaaa tgcccaaagg cttaatatgt tgatataatt catcaattcc ctctacttca
     1741 atgcggcaac tagcagtacc agcaataaac gactccgcac ctgtacaaac cggtgaatca
     1801 ttactacgag agcgccagcc ttcatcactt gcctcccata gatgaatccg aacctcatta
     1861 cacattagaa ctgcgaatcc atcttcatgg tgaaccaaag tgaaacctag tttatcgcaa
     1921 taaaaaccta tactcttttt aatatccccg actggcaatg ccgggataga ctgtaacatt
     1981 ctcacgcata aaatcccctt tcattttcta atgtaaatct attaccttat tattaattca
     2041 attcgctcat aattaatcct ttttcttatt acgcaaaatg gcccgattta agcacaccct
     2101 ttattccgtt aatgcgccat gacagccatg ataattacta atactaggag aagttaataa
     2161 atacgtaacc aacatgatta acaattatta gaggtcatcg ttcaaaatgg tatgcgtttt
     2221 gacacatcca ctatatatcc gtgtcgttct gtccactcct gaatcccatt ccagaaattc
     2281 tctagcgatt ccagaagttt ctcagagtcg gaaagttgac cagacattac gaactggcac
     2341 agatggtcat aacctgaagg aagatctgat tgcttaactg cttcagttaa gaccgaagcg
     2401 ctcgtcgtat aacagatgcg atgatgcaga ccaatcaaca tggcacctgc cattgctacc
     2461 tgtacagtca aggatggtag aaatgttgtc ggtccttgca cacgaatatt acgccatttg
     2521 cctgcatatt caaacagctc ttctacgata agggcacaaa tcgcatcgtg gaacgtttgg
     2581 gcttctaccg atttagcagt ttgatacact ttctctaagt atccacctga atcataaatc
     2641 ggcaaaatag agaaaaattg accatgtgta agcggccaat ctgattccac ctgagatgca
     2701 taatctagta gaatctcttc gctatcaaaa ttcacttcca ccttccactc accggttgtc
     2761 cattcatggc tgaactctgc ttcctctgtt gacatgacac acatcatctc aatatccgaa
     2821 tagggcccat cagtctgacg accaagagag ccataaacac caatagcctt aacatcatcc
     2881 ccatatttat ccaatattcg ttccttaatt tcatgaacaa tcttcattct ttcttctcta
     2941 gtcattatta ttggtccatt cactattctc attccctttt cagataattt tagatttgct
     3001 tttctaaata agaatatttg gagagcaccg ttcttattca gctattaata actcgtcttc
     3061 ctaagcatcc ttcaatcctt ttaataacaa ttatagcatc taatcttcaa caaactggcc
     3121 cgtttgttga actactcttt aataaaataa tttttccgtt cccaattcca cattgcaata
     3181 atagaaaatc catcttcatc ggctttttcg tcatcatctg tatgaatcaa atcgccttct
     3241 tctgtgtcat caaggtttaa ttttttatgt atttctttta acaaaccacc ataggagatt
     3301 aaccttttac ggtgtaaacc ttcctccaaa tcagacaaac gtttcaaatt cttttcttca
     3361 tcatcggtca taaaatccgt atcctttaca ggatattttg cagtttcgtc aattgccgat
     3421 tgtatatccg atttatattt atttttcggt cgaatcattt gaacttttac atttggatca
     3481 tagtctaatt tcattgcctt tttccaaaat tgaatccatt gtttttgatt cacgtagttt
     3541 tctgtattct taaaataagt tggttccaca cataccaata catgcatgtg ctgattataa
     3601 gaattatctt tattatttat tgtcacttcc gttgcacgca taaaaccaac aagattttta
     3661 ttaatttttt tatattgcat cattcggcga aatccttgag ccatatctga caaactctta
     3721 tttaattctt cgccatcata aacattttta actgttaatg tgagaaacaa ccaacgaact
     3781 gttggctttt gtttaataac ttcagcaaca accttttgtg actgaatgcc atgtttcatt
     3841 gctctcctcc agttgcacat tggacaaagc ctggatttac aaaaccacac tcgatacaac
     3901 tttctttcgc ctgtttcacg attttgttta tactctaata tttcagcaca atcttttact
     3961 ctttcagcct ttttaaattc aagaatatgc agaagttcaa agtaatcaac attagcgatt
     4021 ttcttttctc tccatggtct cacttttcca ctttttgtct tgtccactaa aacccttgat
     4081 ttttcatctg aataaatgct actattagga cacataatat taaaagaaac ccccatctat
     4141 ttagttattt gtttagtcac ttataacttt aacagatggg gtttttctgt gcaaccaatt
     4201 ttaagggttt tcaatacttt aaaacacata cataccaaca cttcaacgca cctttcagca
     4261 actaaaataa aaatgacgtt atttctatat gtatcaagat aagaaagaac aagttcaaaa
     4321 ccatcaaaaa aagacacctt ttcaggtgct ttttttattt tataaactca ttccctgatc
     4381 tcgacttcgt tcttttttta cctctcggtt atgagttagt tcaaattcgt tctttttagg
     4441 ttctaaatcg tgtttttctt ggaattgtgc tgttttatcc tttaccttgt ctacaaaccc
     4501 cttaaaaacg tttttaaagg cttttaagcc gtctgtacgt tccttaag
//
