# Supplementary material for: GenoFig: a user-friendly application for the visualization and comparison of genomic regions
Source: Bioinformatics. 2024 Jun 13;40(6):btae372. doi: 10.1093/bioinformatics/btae372 (PMC11199195; doi:10.1093/bioinformatics/btae372)
Supplement: btae372_Supplementary_Data [file btae372_supplementary_data.zip › Suppl Material/Figure1B/Saureus_SCCmecII_D86934.gb]

LOCUS       D86934                 58237 bp    DNA     linear   BCT 20-DEC-2010
DEFINITION  Staphylococcus aureus DNA, type-II staphylococcal cassette
            chromosome mec: strain N315.
ACCESSION   D86934
VERSION     D86934.2
KEYWORDS    .
SOURCE      Staphylococcus aureus
  ORGANISM  Staphylococcus aureus
            Bacteria; Firmicutes; Bacilli; Bacillales; Staphylococcaceae;
            Staphylococcus.
REFERENCE   1
  AUTHORS   Hiramatsu,K., Asada,K., Suzuki,E., Okonogi,K. and Yokota,T.
  TITLE     Molecular cloning and nucleotide sequence determination of the
            regulator region of mecA gene in methicillin-resistant
            Staphylococcus aureus (MRSA)
  JOURNAL   FEBS Lett. 298 (2-3), 133-136 (1992)
   PUBMED   1544435
REFERENCE   2
  AUTHORS   Ito,T., Katayama,Y. and Hiramatsu,K.
  TITLE     Cloning and nucleotide sequence determination of the entire mec DNA
            of pre-methicillin-resistant Staphylococcus aureus N315
  JOURNAL   Antimicrob. Agents Chemother. 43 (6), 1449-1458 (1999)
   PUBMED   10348769
REFERENCE   3
  AUTHORS   Ito,T., Katayama,Y., Asada,K., Mori,N., Tsutsumimoto,K.,
            Tiensasitorn,C. and Hiramatsu,K.
  TITLE     Structural comparison of three types of staphylococcal cassette
            chromosome mec integrated in the chromosome in
            methicillin-resistant Staphylococcus aureus
  JOURNAL   Antimicrob. Agents Chemother. 45 (5), 1323-1336 (2001)
   PUBMED   11302791
  REMARK    Erratum:[Antimicrob Agents Chemother 2001 Dec;45(12):3677]
REFERENCE   4
  AUTHORS   Ito,T., Okuma,K., Ma,X.X., Yuzawa,H. and Hiramatsu,K.
  TITLE     Insights on antibiotic resistance of Staphylococcus aureus from its
            whole genome: genomic island SCC
  JOURNAL   Drug Resist. Updat. 6 (1), 41-52 (2003)
   PUBMED   12654286
REFERENCE   5  (bases 1 to 58237)
  AUTHORS   Ito,T., Asada,K., Katayama,Y. and Hiramatsu,K.
  TITLE     Direct Submission
  JOURNAL   Submitted (07-AUG-1996) Contact:Teruyo Ito Juntendo University,
            Faculty of Medicine, Department of Bacteriology; 2-1-1 Hongo,
            Bunkyo-ku, Tokyo 113-8421, Japan
COMMENT     On Apr 24, 2001 this sequence version replaced D86934.1.
FEATURES             Location/Qualifiers
     source          1..58237
                     /organism="Staphylococcus aureus"
                     /mol_type="genomic DNA"
                     /strain="N315"
                     /db_xref="taxon:1280"
                     /clone_lib="library of N315 with plasmid pACYC184library
                     of N315 with phage lambda dash"
                     /note="plasmids:pSJ1, pSJ2, pSJ4, pSJ5, pSJ6, pSJ7, pSJ8,
                     pSJ11 lambda clone: LN2;
                     type-II staphylococcal cassette chromosome mec"
     CDS             423..683
                     /note="unnamed protein product; ORF N001"
                     /codon_start=1
                     /transl_table=11
                     /protein_id="BAA82170.2"
                     /translation="MNYDKKMINRINRIQGQLNGIIKMMEEGKDCKDVITQISASKSS
                     LQRLMGIIISENLIECVKVAADDEESSQELINEAVNLLVKSK"
     CDS             683..1438
                     /note="unnamed protein product; ORF N002"
                     /codon_start=1
                     /transl_table=11
                     /protein_id="BAA82172.1"
                     /translation="MDIVNIVIMLLIGVFGGFISGLVGVGGAIIIYPAILLLPPLFGA
                     PAYSAYIASGLTSSQVFFSTLSGSLKARKKTEFSPQLVLYMGGGMIIGSMLGAFLANL
                     FDATFVNTVYIIIALLALTLMFIKVKPSSEKSSFNKYLLVIIGLFIGIISGIVGAGGA
                     FIIIPILLVLFKLPMNTVVANSIVIAFISSIGAFVIKLIQGYIPLYDALFLIIGSIIF
                     APIGLKLSKKVPNIIQKWIISILIVFAIVQLIL"
     CDS             1863..2198
                     /note="unnamed protein product; ORF N003"
                     /codon_start=1
                     /transl_table=11
                     /protein_id="BAA82174.1"
                     /translation="MCKLEWDDEINFGKISFLSHSHIPDRKTGLELAEKYGIDGVMIG
                     SGIFHNPFAFEKEPREHTSKELLDLLRLHLSLFNKYEKDEIRQFKSLRRFFKIYVRGI
                     RALANFDIN"
     CDS             complement(2382..4127)
                     /note="unnamed protein product; ORF CN004"
                     /codon_start=1
                     /transl_table=11
                     /protein_id="BAA94647.1"
                     /translation="MKINIYKSIYNFQETNTNFLENLESLNDDNYELLNDKELVSDSN
                     ELKLISKVYIRKKDKKLLDWQLLIKNVYLDTEEDDNLFSESGHHFDAILFLKEDTTLQ
                     NNVYIIPFGQAYHDINNLIDYDFGIDFAERAIKNEDIVNKNVNFFQQNRLKEIVNYRR
                     NSVDYVRPSESYISVQGHPQNPQIFGKTMTCGTSISLRVPNRKQQFIDKISVIIKEIN
                     AIINLPQKISEFPRIVTLKDLNKIEVLDTLLLKKLSNSSTTENISIDISRFLELSNMI
                     LLLDDMLDVNIYINSFKNNTLETFDATDPEVDYITEIGDYLLKYDVNSINDVRIEVID
                     NLGHSNNMLLKTILHAEVEMEDGKKYLLQNGKWGYFNREFFDLLNDHLNEIEIRYNTL
                     TPTGLVFKEGEEGYIKEIVGRLPEEYLMLHKKFIKPINKNFIVKGNGIELADLYNIKN
                     KELFTIKRGINTSLSLYSLEQNIIAINALKYPESYNFEELIEAIPDNSENIFNDIQRS
                     TNFSIVWILPISSIDNMPIKDMVHTSNVINKNFQLTNLGSVLLKNKLVEWSLYLKDQR
                     INPIIYMETPTEDRN"
     misc_feature    4685..57654
                     /standard_name="type-II SCCmec of N315"
                     /note="type-II SCCmec of N315"
     repeat_region   4688..4751
                     /note="inverted complementray repeat at left extremity of
                     type-II SCCmec"
                     /rpt_type=inverted
     CDS             complement(4714..6222)
                     /note="unnamed protein product; ORF CN005"
                     /codon_start=1
                     /transl_table=11
                     /protein_id="BAA82176.3"
                     /translation="MNEEILREVADIFIGDDRDSIYDYKTGNELVRFFNHYFNKGDIY
                     QAPFPSRWLYVVKHLQTLIQERKINQFFTLILSNHYIKYELKIDEVEAAKQAAKALKL
                     FNKRLNHYGYYITGTNNARYFMDKDEDTESIGYGGYANIYLQKSTGLAVKKLKEEYLT
                     DSSIKSRFKREFDLTKSFDTNPLFINVFEFNESDYSYTMELADETLKDYIESKTISEL
                     EKVKIIMKILKAMSQAHSENKIHRDISSKNVLMFRGKVKISDLGLGKNLDEIHSHQTF
                     DTNGVGQYKYCAPEQMYSLKQADKQSDVFSLGRLINFIMTGNVVNNHHLFRGVSDKAT
                     NSSKEYRFEDANEMLKMLQRILEYHSSAKHVEKCQEKLKRGVFDDESEEFIMTRSDEQ
                     LCQMVLSSNNNEQACLIRYMQKNESSACDLIESINRKYQEFCGRFEDYDPFAKLAYMI
                     LCNNFSYRVNETAARVLNYVAWSVNRFSAQDLIKGLINRGVEPLIEEKLKDN"
     CDS             6337..6963
                     /note="unnamed protein product; ORF N007"
                     /codon_start=1
                     /transl_table=11
                     /protein_id="BAA94649.1"
                     /translation="MQLQTMSNSIFIKNLIFAINESLEYSETNSVMEVTFQKAIGFTQ
                     YNFEGEKLKLKDDLKELISLVGREEAVLIFVNRLNEGLYCILNQLIEWDNLNYQFAMY
                     KEAMHNYLFNTIEKLNDDTLFLLHQDGLITLPEHKYKTVAVKSTFGSRDFTFRFKFPE
                     ESDTVNTHQMLNKAISITGSLANTHLEQPQKYKAHFKKIPIETKNLTS"
     CDS             7053..7340
                     /note="unnamed protein product; ORF N008"
                     /codon_start=1
                     /transl_table=11
                     /protein_id="BAA94650.1"
                     /translation="MQTLASKFEDLDIDSHDNLNSFKARIGSTIDKLAKAPPLNKYTF
                     TELMIIISIIYFKNLYIGRLDKPSSRKKKGGNLIFEIVYNNQMLNSSTAKL"
     CDS             7508..7882
                     /note="unnamed protein product; ORF N009"
                     /codon_start=1
                     /transl_table=11
                     /protein_id="BAA94651.1"
                     /translation="MSESLLLYVYSVLINVTSINKLFLYEETNTVFRCITSSINENMD
                     CIINHSPNELLMFLYDLEQRFNNFINRLNLKEPKNRHTYPTLNSVYIELNPLQLSEDT
                     YFSSINVAELINRQSIRKNLFK"
     CDS             8082..8978
                     /note="unnamed protein product; ORF N010"
                     /codon_start=1
                     /transl_table=11
                     /protein_id="BAA94652.1"
                     /translation="MEKILYQTDEFKLKPSGWYKTIPPKKDGGTEFEIMLSGPIAFTD
                     RFIDPATRKEKVFLSDLNNIELVEKASILTALQLPSLIEYGFTINEKHIRDLGFVLQQ
                     MRSTTPLSTIYSGVGMLHTLLGPLISLDQPYFSNEITNSTSIICDNKYDLIPKGNLSE
                     WLQMYKEEVHGNLSLELDVLFGVSSLVTAFLKYHNNVEFSGTIFSFTGQSSTGKSTAA
                     MLAASVAGNPTKGTENLFRSWNATRNALEGYLSGNYGVPIVLDELSAATFHDTTGLLY
                     SFAEGQGRQRANINGDVKTPKN"
     gene            complement(10556..10999)
                     /gene="kdpC"
                     /pseudo
     CDS             complement(10556..10999)
                     /gene="kdpC"
                     /note="ORF CN009;
                     putative"
                     /pseudo
                     /codon_start=1
                     /transl_table=11
                     /product="potassium-transporting ATPase(C chain)"
     gene            complement(10975..12996)
                     /gene="kdpB"
     CDS             complement(10975..12996)
                     /gene="kdpB"
                     /note="ORF CN010;
                     putative"
                     /codon_start=1
                     /transl_table=11
                     /product="potassium-transporting ATPase(B chanin)"
                     /protein_id="BAA82181.1"
                     /translation="MAETTKIFESHLVKQALKDSVLKLYPVYMIKNPIMFVVEVGMLL
                     ALGLTIYPDLFHQESVSRLYVFSIFIILLLTLVFANFSEALAEGRGKAQANALRQTQT
                     EMKARRIKQDGSYEMIDASDLKKGHIVRVATGEQIPNDGKVIKGLATVDESAITGESA
                     PVIKESGGDFDNVIGGTSVASDWLEVEITSEPGHSFLDKMIGLVEGATRKKTPNEIAL
                     FTLLMTLTIIFLVVILTMYPLAKFLNFNLSIAMLIALAVCLIPTTIGGLLSAIGIAGM
                     DRVTQFNILAKSGRSVETCGDVNVLILDKTGTITYGNRMADAFIPVKSSSFERLVKAA
                     YESSIADDTPEGRSIVKLAYKQHIDLPQEVGEYIPFTAETRMSGVKFTTREVYKGAPN
                     SMVKRVKEAGGHIPVDLDALVKGVSKKGGTPLVVLEDNEILGVIYLKDVIKDGLVERF
                     RELREMGIETVMCTGDNELTAATIAKEAGVDRFVAECKPEDKINVIREEQAKGHIVAM
                     TGDGTNDAPALAEANVGLAMNSGTMSAKEAANLIDLDSNPTKLMEVVLIGKQLLMTRG
                     SLTTFSIANDIAKYFAILPAMFMAAMPAMNHLNIMHLHSPESAVLSALIFNALIIVLL
                     IPIAMKGVKFKGASTQTILMKNMLVYGLGGMIVPFIGIKLIDLIIQLFV"
     CDS             complement(13015..14691)
                     /note="ORF CN012;
                     putative"
                     /codon_start=1
                     /transl_table=11
                     /product="potassium-transporting ATPase(A chain)"
                     /protein_id="BAB43902.1"
                     /translation="MSIVLFLIVFILLSLIVSRYLYSVALNVPSKIDVVFNPIEKLIY
                     QLIGTKLEHMSGKTYIKHFLLFNGLMGGLSFVLLLIQQWLFLNPNHNLNQSVSLAFNT
                     MASFLTNTNLQHYAGETDLSYLTQMCVITFLMFTSAASGYAVCIAMLRRLTGMTDVIG
                     NFYQDITRFIVRVLIPFALIISLFLISQGTPQTLKGNLVIETLSGVKQTIAYGPMASL
                     ESIKHLGTNGGGFLGANSSTPFENPTYWSNYAEALSMMLIPGSLVFLFGRMLKTKLQI
                     HPHAIMIFVAMFVMFIGFLVTCLYFEFAGNPVLHHLGIAGGNMEGKETRFGIGLSALF
                     TTITTAFTTGTVNNMHDSLTPLGGMVPMVLMMLNAVFGGEGVGLMNMLIYVMLTVFIC
                     SLMIGKTPSYLGMKIEGKEMKLIALSFLVHPLLILVFSALAFIVPGASDALTNPQFHG
                     VSQVLYEFTSSSANNGSGFEGLGDNTVFWNISTGIVMLLARYIPIVLQILIVSSLVNK
                     KTYQQHTQDVPINNLFFSSVLIIFIILLSGLTFLPDLMLGPIGEQLLLHA"
     CDS             14974..17628
                     /note="ORF N021;
                     putative"
                     /pseudo
                     /codon_start=1
                     /transl_table=11
                     /product="sensor protein KdpD"
     gene            17603..18298
                     /gene="kdpE"
     CDS             17603..18298
                     /gene="kdpE"
                     /note="ORF N022;
                     putative"
                     /codon_start=1
                     /transl_table=11
                     /product="KDP operon transcriptional regulatory protein
                     KdpE"
                     /protein_id="BAA82188.1"
                     /translation="MKTTLLVVEDDEAILHLIDVALTMNYYKVVTAKTGKEADFRLRT
                     EQPDIILLDLGLPDIDGLSLIQQFRDFVDTPIIVISARTEEQTIVEVLDRGANDYMTK
                     PFNIDELRARIRVALRMSRSTETIQSRFTNGPLTIDFDAKSVLVNEQSVHLTPNEFQL
                     LTILCHHVGKVLTYQVLLKSLYGYVNHTEMAALRVHMASLRKKLNYTQDPNTEKKLII
                     THPRIGYQMQHLE"
     CDS             19389..19946
                     /note="unnamed protein product; ORF N024"
                     /codon_start=1
                     /transl_table=11
                     /protein_id="BAA94653.2"
                     /translation="MASAFLIFTIVIMFIAGTGQYGLGEKGTVDAFVNGASSLVGVSL
                     IIGLARGINLVLNKGMISDTILHFSSSIVQHMSGPLFIIVLLFIFFCLGFIVPSSSGL
                     AVLSMPIFAPLADTVGIPRFVIVTTYQFGQYAMLFLAPTGLVMATLQMLNVRYSHWLR
                     FVWPVVAFVLIFGGGLLITQVLIYS"
     CDS             20457..20771
                     /note="ORF N026;
                     putative"
                     /pseudo
                     /codon_start=1
                     /transl_table=11
                     /product="transposase"
     CDS             20702..21106
                     /note="ORF N027;
                     putative"
                     /pseudo
                     /codon_start=1
                     /transl_table=11
                     /product="IS150-like transposase"
     CDS             21110..21595
                     /note="ORF N028;
                     putative"
                     /pseudo
                     /codon_start=1
                     /transl_table=11
                     /product="IS150-like transposase"
     CDS             21849..22895
                     /note="unnamed protein product; ORF N029"
                     /codon_start=1
                     /transl_table=11
                     /protein_id="BAA94654.1"
                     /translation="MNNKDIYSDDFQNALVDIILNIDKINVKEVFDDSCRAVDQDNKK
                     DTLNRSPKDFSINISDIVRYSILCMENLSSDKIEENINMIKNHSSELNDNDMFIQEKN
                     NFTTNFNKFCNALGINIANFKSGKSYVFKPKSLFVLYDILSNNSVYLHFFKNGINDKD
                     IDSSNRIKENLYYFINHEITDQRDYEHALTNYYLYFLVDSNIEIGIKSIIIKIFTEKG
                     ITSKDKLQILEYYLDEIDDLNTEISTKIADAHVKNSTNFLENEKVSINSNLAKYITHR
                     DTRASAPKNMLLSLILNSDLVSPKDLEEKELKYPKKITKEHHDKLIKEINKALDYYND
                     NNTTPSDYFYITSD"
     CDS             23088..23384
                     /note="unnamed protein product; ORF N030"
                     /codon_start=1
                     /transl_table=11
                     /protein_id="BAA94655.1"
                     /translation="MYFNQSDKFEQLKKKILGISFNLPEGEEFTFHDLNSRANVQCSK
                     AVQQNVGRWFAYFVKHAPRVPFIIIGKDTHGHLVYLKTGPNPHYNSNPSKGGVR"
     CDS             23384..25177
                     /note="unnamed protein product; ORF N031"
                     /codon_start=1
                     /transl_table=11
                     /protein_id="BAA94656.1"
                     /translation="MTQTNPSFNPSPRYKSKKGWYKDKPPKEKGGMPTEVEIAGPIVI
                     ENKFIDPKTNTEKVIITDEDQKEIVESSDILTTQKLPSLMKYGFSINEKYTKDLGYAL
                     QQMRNQLPISYLYEGVGILETPFGPIVSLSEIYTTKEFDNKSPSDAICDNAYDLTPKG
                     TFDNWFNMYLKEVKGSLLLELAVVFGISALVTSFLKHKHETEFAGIIFSFTGQSSTGK
                     STAASLAVSVAGNPTKGNETLFRNWNATRNALEGYLSNNFGIPIVFDELSSATFRDTT
                     GLLYSITEGQGRQRSNVHGEVKTPKNWGTSVISTSEHSIFNDSAQNDGLRVRTIEINE
                     QFTTNATNADNIKKAVALNYGHVLPLVAKYLINREDEVIQWFYKEVDWFEAKLKDDKS
                     NTGNRMFKRYAVITTSAKILGRVLATDIDIAKIRDYFIDYHGHTISERSLADKAIDVI
                     IQFVAQNRGKFSDEGALKNMFENYGLISLKDDHIEVKMIANVFKQMLNNHQFQDVNNV
                     VNALRDKGFILADRGRQTTKRSVKDNSGKKQSLVFYHLKLDVEFASILGLTKDKSLIQ
                     NWTPANDNKAAKELFKSANEGIGPSGVHEDF"
     gene            25411..26760
                     /gene="ccrA"
     CDS             25411..26760
                     /gene="ccrA"
                     /note="ORF N034;
                     cassette chromosome recombinase A"
                     /codon_start=1
                     /transl_table=11
                     /product="site-specific recombinase"
                     /protein_id="BAA82194.1"
                     /translation="MKQVIGYLRQSTMKQQSLAAQKQAIEAIAEKHHIQHINFYSDKQ
                     SGRKDNRSGYRQMTQLIQQGQCDILCCYRLNRLHRNLKNALKLIKLCQTYHVHILSVH
                     DGYFDMDQAFDRFKLNIFISLAELESDNIGEQVRNGLQEKAKQGRLITTHAPFGYEYH
                     NGAFIINQNESPTVKAVFNYYIKGHGYKKIAQLLEEDNTYINRQPYQVRNIIINPNYC
                     GRVNNQYGQFDNMFPSIVSTSIYEQAQRLRSQKQIKQTSSDNQLKQKIKCPCCNTTLT
                     NMTVRKKNHTLRYYVCPKNMNASRFVCDFKGINAQTLEDKVLEVCKDFYQNQRIYTKI
                     KGAIDKRIKRQRNIEKHHTLTQEQLIEKLAQGIIDAETFREQTQSLRQQPQRTTSING
                     HQIQHTIQNIIQKRFTLNILYPYIETIHITKDKNLIGIYFKNEPLNIVNQTMQSSIA"
     gene            26782..28410
                     /gene="ccrB"
     CDS             26782..28410
                     /gene="ccrB"
                     /note="ORF N037;
                     cassette chromosome recombinase B"
                     /codon_start=1
                     /transl_table=11
                     /product="site-specific recombinase"
                     /protein_id="BAA82196.1"
                     /translation="MQQLKTKRVGIYVRVSTEMQSTEGYSIDGQINQIKEYCDFHHFE
                     VKDIYADRGISGKSMNRPELQRILKDAKEGYIDCVMVYKTNRLARNTSDLLKIVEDLH
                     KQNVEFFSLSERMEVNTSSGKLMLQILASFSEFERNNIVENVFMGQTRRAQEGYYQGN
                     LPLGYDKIPNSKHELMINQHEANIVKYIFESYAKGHGYRKIANALNHKGYVTKKGKPF
                     SISSITYILANPFYIGKIQFAKYKDWSEKRRKGLNDKPVIAEGKHSPIINQDLWDKVQ
                     MRKKQVSQKPQVHGKGTNLLTGIIHCPQCGAPMAASNTTNTLKDGTKKRIRYYSCSNF
                     RNKGSKVCSANSVRADVIEDYVMKQILEIVKSDKVIQRVVTHVNQENQVDGAALHHDI
                     AYKQQQYDEVQIKLNNLIKTIEDNPDLTSVIRPSIQKYEKQLNDITNQINQLKNQQNE
                     DKPLFDAKEISKLLQHIFHDIKHIEKSRLKALYLSVIDRIDIKKDGNHKKQFYVTLKL
                     NNEIIKQLFNNKQLDEVHLSTSSLFLPQTLYLTI"
     CDS             28928..29278
                     /note="unnamed protein product; ORF N041"
                     /codon_start=1
                     /transl_table=11
                     /protein_id="BAA94661.1"
                     /translation="MKTTTQELKQYITRLFQLSNNETWECEALEEAAENILPERFIND
                     SPLAHLTLETYTYYNNELHDLSIYPFLMYANNQLISVGYLNHFDMDFLYLTDTKNTII
                     DERHLLREGGTHHE"
     CDS             29365..29676
                     /note="unnamed protein product; ORF N042"
                     /codon_start=1
                     /transl_table=11
                     /protein_id="BAA94662.1"
                     /translation="MKINRYITRGISEYLSLDLQILLWNMVKERDNQPHTDYLHIFKL
                     QEDENILSITHEQEQPAYKLEYHYTNYVKNQNALPKKVYVIREDGVDAFYYVMLLPEE
                     Y"
     CDS             29694..30200
                     /note="unnamed protein product; ORF N043"
                     /codon_start=1
                     /transl_table=11
                     /protein_id="BAA94663.1"
                     /translation="MNTIKNTIYTEAIFSKDEKHRYLLKKTWDEKKPACTVITMYPHL
                     DGVLSLDLTTVLILNQLANSERYGAVYLVNLFSNIKTPENLKHIKEPYDKHTDIHLMK
                     AISESDTVILAYGAYAKRPVVVERVEQVMEMLKPHKKKVKKLINPATNEIMHPLNPKA
                     RQKWTLKA"
     CDS             30221..30538
                     /note="ORF N044"
                     /pseudo
                     /codon_start=1
                     /transl_table=11
     mobile_element  30524..37229
                     /mobile_element_type="transposon:Tn554"
     CDS             30657..31742
                     /note="ORF N045;
                     tnpA"
                     /codon_start=1
                     /transl_table=11
                     /product="transposaseA"
                     /protein_id="BAA82201.1"
                     /translation="MKVQRIEVENKPYPLYLLLDKEYQLIEPVMKFIKYLDNTGKSPN
                     TIKAYCYHLKLLYEFMEQRGVILNDINFELLADFVGWLRYPSASNVIDLQSKKAIREE
                     TTVNTILNVVMSFLDYLSRLGEFKSIDVFKQAKGRNFKGFLHHVNKGRYQKNVLKLRV
                     KKKQIRTLRSKEVKQIIDACHTKRDKLILMLMYEGGLRIGEVLSLRLEDIVTWDNQIH
                     LTPRDVNVNEAYIKLRKERTIHVSKELMSLYTDYLIYEYSEELEHDYVFISLKEGYFG
                     KPLKYQSVLDLVRRIVKRTGIEFTSHMLRHTHATQLIREGWDVAFVQKRLGHAHVQTT
                     LNTYVHLSDQDMKNEFNKYLERKEHKK"
     gene            31739..33631
                     /gene="tnpB"
     CDS             31739..33631
                     /gene="tnpB"
                     /note="ORF N046"
                     /codon_start=1
                     /transl_table=11
                     /product="transposaseB"
                     /protein_id="BAA82202.1"
                     /translation="MNASSKRKIISQSEISKKIAVMNEEMQGFWANNSWDIRKCPHPS
                     AIELSKNPALRNRWVRFERVKNLWLRTELKYFYFYHLNNGIWNAKTVWIRKGTVINKM
                     LDFLDLKYPSITSITEVPIEKAMTEYRTYLTKRGVRITTTNYKITANQEKTPVKANSY
                     YVTNLKQFMEFYENFYFDGEEWDKDVWDRRNLPLPDDKVNPTQYEYTINFKGFRNTYF
                     KQLVKRYCKLRLNVDSFSYVSDIAQRLKEFFNFLDMKFKQVQRVHQLTRVEIEAYLSE
                     LNMMGIKPSTITGRISILEGLFSTLLRLEWDDVPSKILIYSEDYPKIPRAKPRFIDEF
                     VLEQLNSHLDKLPEYIATMTMIVQECGMRISELCTLKKGCLLEDKDGDFFLKYYQWKM
                     KKEHIVPISKEVALLIKVREDKVSEEFPDSEYLFPRKDGSPLKQETFRGELNKLAYEQ
                     NIVDKSGEIYRFHAHAFRHTVGTRMINNGMPQHIVQKFLGHESPEMTSRYAHIFDETL
                     KNEFTKFQEKLVTNNGDVLDLDEDNEVDDVELQWFKKNINAQVLPNGYCRLPVVAGGC
                     PHANACLDCTHFCTSKQFLPQHEEQLERTEELLAIAKDKQWQRQVETNSRVKERLEQI
                     IGSLTG"
     gene            33638..34015
                     /gene="tnpC"
     CDS             33638..34015
                     /gene="tnpC"
                     /note="ORF N047"
                     /codon_start=1
                     /transl_table=11
                     /product="transposaseC"
                     /protein_id="BAA82203.1"
                     /translation="MDKQVRNTTEIVRLAKQKSKKTREKVDKAISKFSIEGKVINFNS
                     IAKEANVSKSWLYKEHDIRQRIESLRERQITANVVSKPKKSSRSEEILIKTLKRRVME
                     LEKENKKLQNQIQKLYGDLYNKE"
     gene            34166..34948
                     /gene="spc"
     CDS             34166..34948
                     /gene="spc"
                     /note="ORF N048"
                     /codon_start=1
                     /transl_table=11
                     /product="O-nucleotydiltransferase(9)"
                     /protein_id="BAA82204.1"
                     /translation="MSNLINGKIPNQAIQTLKIVKDLFGSSIVGVYLFGSAVNGGLRI
                     NSDVDVLVVVNHSLPQLTRKKLTERLMTISGKIGNTDSVRPLEVTVINRSEVVPWQYP
                     PKREFIYGEWLRGEFENGQIQEPSYDPDLAIVLAQARKNSISLFGPDSSSILVSVPLT
                     DIRRAIKDSLPELIEGIKGDERNVILTLARMWQTVTTGEITSKDVAAEWAIPLLPKEH
                     VTLLDIARKGYRGECDDKWEGLYSKVKALVKYMKNSIETSLN"
     gene            complement(35074..35805)
                     /gene="ermA"
     CDS             complement(35074..35805)
                     /gene="ermA"
                     /note="ORF CN026"
                     /codon_start=1
                     /transl_table=11
                     /product="rRNA adenine N-6-methyltransferase"
                     /protein_id="BAA82205.1"
                     /translation="MNQKNPKDTQNFITSKKHVKEILNHTNISKQDNVIEIGSGKGHF
                     TKELVKMSRSVTAIEIDGGLCQVTKEAVNPSENIKVIQTDILKFSFPKHINYKIYGNI
                     PYNISTDIVKRITFESQAKYSYLIVEKGFAKRLQNLQRALGLLLMVEMDIKMLKKVPP
                     LYFHPKPSVDSVLIVLERHQPLISKKDYKKYRSFVYKWVNREYRVLFTKNQFRQALKH
                     ANVTNINKLSKEQFLSIFNSYKLFH"
     CDS             36390..37001
                     /note="unnamed protein product; ORF N050"
                     /codon_start=1
                     /transl_table=11
                     /protein_id="BAA82207.3"
                     /translation="MNELLNDYSFFVSNMSPKKGRALDIGCGSGLLVEKLASYYDEVV
                     GIDISNQMLDLAKSKRQLTNTVYLNMNAEQLNFNEKFDFIVSRTTFHHLDDIASVIQQ
                     MKELLNEEGRIVILDNVSEVETPPTYVYKLGAIQEFLPHCFKFGIKNAIRIYNHNTSK
                     SWLEHLASDKYLSEQNYYDLYEKLLPGCQFHKMGWAMGVVWTK"
     CDS             complement(37340..37984)
                     /note="unnamed protein product; ORF CN030"
                     /codon_start=1
                     /transl_table=11
                     /protein_id="BAA82209.1"
                     /translation="MDIANMTIMLLIGVLGGFISGLIGIGGAIIIYPAILILPPLIGI
                     PAYSAYIASGLTSSQVFFSTLSGSLNARKQPAFSPKLVIYMGGGMLIGSMLGAILASL
                     FNATFVNTVYVIIAILALILMFIKVKPTTQETKSKPLLFIIVGFGIGVISGIVGAGGA
                     FIIIPVLLALFKLPMNTVVNNSIAIAFISSVGAFFIKLMQGYIPVESAIFLIIE"
     CDS             complement(37984..38244)
                     /note="unnamed protein product; ORF CN031"
                     /codon_start=1
                     /transl_table=11
                     /protein_id="BAA82210.2"
                     /translation="MTYDKKMINRINRIQGQLNGVVKMMEEEKDCKDIITQLSASKGS
                     IQRLMGIIISENLIECVKTAEENNESSQELINEAVNLLVKSK"
     CDS             38380..39444
                     /note="unnamed protein product; ORF N052"
                     /codon_start=1
                     /transl_table=11
                     /protein_id="BAA82211.1"
                     /translation="MEQYKEVHINSLNKEELEKLAKMGQLIDVRTKEEYELGHINGST
                     LHPVEEIKSFNKNSNKTYYIHCKSGNRSTKACDYLAKQGYDVVNLKGGYKDYEAKNFN
                     SAPLIEKDIEIKENRKQFDFRGLQCPGPIVNISKEINNISTGEQIEVTVTDPGFNSDI
                     KSWAKQTGNTLVNLTEEANVINAIIQKEKPKEFEINDTATGTTIVLFSGELDKAVAAM
                     IIANGAKAAGKDVTIFFTFWGLNALKKAQSTRVKKKGISKMFDLMLPKDPIHMPLSKM
                     NMFGLGNIMMRYVMNKKNVDSLYSLIDQAIDQDIKLIACTMSMDVMGISKEELRDEVD
                     YGGVGTYIGHTEQANHNLFI"
     CDS             39117..39512
                     /note="ORF N054"
                     /pseudo
                     /codon_start=1
                     /transl_table=11
     CDS             39477..40415
                     /note="ORF N053"
                     /pseudo
                     /codon_start=1
                     /transl_table=11
     gene            complement(40925..42061)
                     /gene="xylR"
                     /pseudo
     CDS             complement(40925..42061)
                     /gene="xylR"
                     /note="ORF CN034"
                     /pseudo
                     /codon_start=1
                     /transl_table=11
                     /product="xylose repressor"
     gene            complement(42542..42913)
                     /gene="mecI"
     CDS             complement(42542..42913)
                     /gene="mecI"
                     /note="ORF CN036"
                     /codon_start=1
                     /transl_table=11
                     /product="methicillin resistance protein MecI"
                     /protein_id="BAA82218.1"
                     /translation="MDNKTYEISSAEWEVMNIIWMKKYASANNIIEEIQMQKDWSPKT
                     IRTLITRLYKKGFIDRKKDNKIFQYYSLVEESDIKYKTSKNFINKVYKGGFNSLVLNF
                     VEKEDLSQDEIEELRNILNKK"
     gene            complement(42913..44670)
                     /gene="mecR1"
     CDS             complement(42913..44670)
                     /gene="mecR1"
                     /note="ORF CN037"
                     /codon_start=1
                     /transl_table=11
                     /product="sensor transducer protein MecR1"
                     /protein_id="BAA82219.2"
                     /translation="MLSSFLMLSIISSLLTICVIFLVRMLYIKYTQNIMSHKIWLLVL
                     VSTLIPLIPFYKISNFTFSKDMMNRNVSDTTSSVSHMLDGQQSSVTKDLAINVNQFET
                     SNITYMILLIWVFGSLLCLFYMIKAFRQIDVIKSSSLESSYLNERLKVCQSKMQFYKK
                     HITISYSSNIDNPMVFGLVKSQIVLPTVVVETMNDKEIEYIILHELSHVKSHDLIFNQ
                     LYVVFKMIFWFNPALYISKTMMDNDCEKVCDRNVLKILNRHEHIRYGESILKCSILKS
                     QHINNVAAQYLLGFNSNIKERVKYIALYDSMPKPNRNKRIVAYIVCSISLLIQAPLLS
                     AHVQQDKYETNVSYKKLNQLAPYFKGFDGSFVLYNEREQAYSIYNEPESKQRYSPNST
                     YKIYLALMAFDQNLLSLNHTEQQWDKHQYPFKEWNQDQNLNSSMKYSVNWYYENLNKH
                     LRQDEVKSYLDLIEYGNEEISGNENYWNESSLKISAIEQVNLLKNMKQHNMHFDNKAI
                     EKVENSMTLKQKDTYKYVGKTGTGIVNHKEANGWFVGYVETKDNTYYFATHLKGEDNA
                     NGEKAQQISERILKEMELI"
     gene            44770..46776
                     /gene="mecA"
     CDS             44770..46776
                     /gene="mecA"
                     /note="ORF N058"
                     /codon_start=1
                     /transl_table=11
                     /product="penicillin binding protein 2'"
                     /protein_id="BAA82220.1"
                     /translation="MKKIKIVPLILIVVVVGFGIYFYASKDKEINNTIDAIEDKNFKQ
                     VYKDSSYISKSDNGEVEMTERPIKIYNSLGVKDINIQDRKIKKVSKNKKRVDAQYKIK
                     TNYGNIDRNVQFNFVKEDGMWKLDWDHSVIIPGMQKDQSIHIENLKSERGKILDRNNV
                     ELANTGTAYEIGIVPKNVSKKDYKAIAKELSISEDYIKQQMDQNWVQDDTFVPLKTVK
                     KMDEYLSDFAKKFHLTTNETESRNYPLGKATSHLLGYVGPINSEELKQKEYKGYKDDA
                     VIGKKGLEKLYDKKLQHEDGYRVTIVDDNSNTIAHTLIEKKKKDGKDIQLTIDAKVQK
                     SIYNNMKNDYGSGTAIHPQTGELLALVSTPSYDVYPFMYGMSNEEYNKLTEDKKEPLL
                     NKFQITTSPGSTQKILTAMIGLNNKTLDDKTSYKIDGKGWQKDKSWGGYNVTRYEVVN
                     GNIDLKQAIESSDNIFFARVALELGSKKFEKGMKKLGVGEDIPSDYPFYNAQISNKNL
                     DNEILLADSGYGQGEILINPVQILSIYSALENNGNINAPHLLKDTKNKVWKKNIISKE
                     NINLLTDGMQQVVNKTHKEDIYRSYANLIGKSGTAELKMKQGETGRQIGWFISYDKDN
                     PNMMMAINVKDVQDKGMASYNAKISGKVYDELYENGNKKYDIDE"
     CDS             complement(46822..47250)
                     /note="unnamed protein product; ORF CN038"
                     /codon_start=1
                     /transl_table=11
                     /protein_id="BAA82222.2"
                     /translation="MKYDDFIVGETFKTKSLHITEEEIIQFATTFDPQYMHIDKEKAE
                     QSRFKGIIASGMHTLSISFKLWVEEGKYGEEVVAGTQMNNVKFIKPVYPGNTLYVIAE
                     ITNKKSIKKENGLVTVSLSTYNENEEIVFKGEVTALINNS"
     CDS             complement(47347..48090)
                     /note="ORF N039;
                     putative"
                     /codon_start=1
                     /transl_table=11
                     /product="glycerophosphoryldiester phosphodiesterase"
                     /protein_id="BAA82224.2"
                     /translation="MLTVYGHRGLPSKAPENTIASFKAASEVEGINWLELDVAITKDE
                     QLIIIHDDYLERTTNMSGEITELNYDEIKDASAGSWFGEKFKDEHLPTFDDVVKIANE
                     YNMNLNVELKGITGPNGLALSKSMVKQVEEQLTNLNQNQEVLISSFNVVLVKLAEEIM
                     PQYNRAVIFHTTSFREDWRTLLDYCNAKIVNTEDAKLTKAKVKMVKEAGYELNVWTVN
                     KPARANQLANWGVDGIFTDNADKMVHLSQ"
     CDS             complement(48599..48829)
                     /note="unnamed protein product; ORF CN040"
                     /codon_start=1
                     /transl_table=11
                     /protein_id="BAA82226.2"
                     /translation="MLIFLSYDFVRACLPRGMARAISLSHILFPQASALTKSVVIFIF
                     IRILTEIILIRGIVKAILSKIADKRFVKSSSK"
     CDS             complement(48927..49094)
                     /note="unnamed protein product; ORF CN041"
                     /codon_start=1
                     /transl_table=11
                     /protein_id="BAA82227.2"
                     /translation="MLESREQLSVEEYETFFNRFDNQEFDFERELTQDPYSKVYLYSI
                     EDHIRTYKIEK"
     mobile_element  49295..50086
                     /mobile_element_type="IS431"
     repeat_region   49295..49331
                     /note="inverted repeat (IR-L) of IS431"
                     /rpt_type=inverted
     CDS             49352..50026
                     /note="ORF N062"
                     /codon_start=1
                     /transl_table=11
                     /product="transposase for insertion sequence-like element
                     IS431mec"
                     /protein_id="BAA82228.1"
                     /translation="MNYFRYKQFNKDVITVAVGYYLRYTLSYRDISEILRERGVNVHH
                     STVYRWVQEYAPILYQIWKKKHKKAYYKWRIDETYIKIKGKWSYLYRAIDAEGHTLDI
                     WLRKQRDNHSAYAFIKRLIKQFGKPQKVITDQAPSTKVAMAKVIKAFKLKPDCHCTSK
                     YLNNLIEQDHRHIKVRKTRYQSINTAKNTLKGIECIYALYKKNRRSLQIYGFSPCHEI
                     SIMLAS"
     repeat_region   50070..50086
                     /note="inverted repeat (IR-R) of IS431"
                     /rpt_type=inverted
     gene            50219..50989
                     /gene="ant(4')"
     CDS             50219..50989
                     /gene="ant(4')"
                     /note="ORF N063"
                     /codon_start=1
                     /transl_table=11
                     /product="O-nucleotidyltransferase(4')"
                     /protein_id="BAA82229.1"
                     /translation="MRIVNGPIIMTREERMKIVHEIKERILDKYGDDVKAIGVYGSLG
                     RQTDGPYSDIEMMCVMSTEEAEFSHEWTTGEWKVEVNFDSEEILLDYASQVESDWPLT
                     HGQFFSILPIYDSGGYLEKVYQTAKSVEAQTFHDAICALIVEELFEYAGKWRNIRVQG
                     PTTFLPSLTVQVAMAGAMLIGLHHRICYTTSASVLTEAVKQSDLPSGYDHLCQFVMSG
                     QLSDSEKLLESLENFWNGIQEWTERHGYIVDVSKRIPF"
     gene            51206..51610
                     /gene="ble"
     CDS             51206..51610
                     /gene="ble"
                     /note="ORF N064"
                     /codon_start=1
                     /transl_table=11
                     /product="bleomycin resistance protein(BRP)"
                     /protein_id="BAA82230.2"
                     /translation="MRMLQSIPALPVGDIKKSIGFYCDKLGFTLVHHEDGFAVLMCNE
                     VRIHLWEASDEGWRSRSNDSPVCTGAESFIAGTASCRIEVEGIDELYQHIKPLGILHP
                     NTSLKDQWWDERDFAVIDPDNNLISFFQQIKS"
     gene            52117..53379
                     /gene="pre"
     CDS             52117..53379
                     /gene="pre"
                     /note="ORF N066"
                     /codon_start=1
                     /transl_table=11
                     /product="plasmid recombination enzyme"
                     /protein_id="BAA82234.1"
                     /translation="MSYAVCRMQKVKSAGLKGMQFHNQRERKSRTNDDIDHERTRENY
                     DLKNDKNIDYNERVKEIIESQKTGTRKTRKDAVLVNELLVTSDRDFFEQLDPGEQKRF
                     FEESYKLFSERYGKQNIAYATVHNDEQTPHMHLGVVPMRDGKLQGKNVFNRQELLWLQ
                     DKFPEHMKKQGFELKRGERGSDRKHIETAKFKKQTLEKEIDFLEKNLAVKKDEWTAYS
                     DKVKSDLEVPAKRHMKSVEVPTGEKSMFGLGKEIMKTEKKPTKNVVISERDYKNLVTA
                     ARDNDRLKQHVRNLMSTDMAREYKKLSKEHGQVKEKYSGLVERFNENVNDYNELLEEN
                     KSLKSKISDLKRDVSLIYESTKEFLKERTDGLKAFKNVFKGFVDKVKDKTAQFQEKHD
                     LEPKKNEFELTHNREVKKERSRDQGMSL"
     CDS             53603..54397
                     /note="ORF N068;
                     rep"
                     /pseudo
                     /codon_start=1
                     /transl_table=11
                     /product="replication protein"
     gene            54398..54607
                     /gene="rep"
                     /pseudo
     CDS             54398..54607
                     /gene="rep"
                     /note="ORF N069"
                     /pseudo
                     /codon_start=1
                     /transl_table=11
                     /product="replication protein"
     mobile_element  54642..55432
                     /mobile_element_type="IS431"
     repeat_region   54642..54657
                     /note="inverted repeat (IR-L) of IS431"
                     /rpt_type=inverted
     CDS             54698..55372
                     /note="ORF N070"
                     /codon_start=1
                     /transl_table=11
                     /product="transposase for insertion sequence-like element
                     IS431mec"
                     /protein_id="BAA82238.1"
                     /translation="MNYFRYKQFNKDVITVAVGYYLRYTLSYRDISEILRERGVNVHH
                     STVYRWVQEYAPILYQIWKKKHKKAYYKWRIDETYIKIKGKWSYLYRAIDAEGHTLDI
                     WLRKQRDNHSAYAFIKRLIKQFGKPQKVITDQAPSTKVAMAKVIKAFKLKPDCHCTSK
                     YLNNLIEQDHRHIKVRKTRYQSINTAKNTLKGIECIYALYKKNRRSLQIYGFSPCHEI
                     SIMLAS"
     CDS             complement(55404..55643)
                     /note="unnamed protein product; ORF CN049"
                     /codon_start=1
                     /transl_table=11
                     /protein_id="BAA82239.2"
                     /translation="MSDNLSLFIDYINDNIIYGSEIKREKLENLFNQFAIKNVEKNIV
                     YDELKSLDITIIESQDSYKNKLKRLFSVLLQSKKI"
     repeat_region   55416..55432
                     /note="inverted repeat (IR-R) of IS431"
                     /rpt_type=inverted
     CDS             complement(56058..57353)
                     /note="unnamed protein product; ORF CN050"
                     /codon_start=1
                     /transl_table=11
                     /protein_id="BAA82240.2"
                     /translation="MRHNIFYNRREFQMIDNFMQVLKLIKEKRTNNVVKKSDWDKGDL
                     YKTLVHDKLPKQLKVHIKEDKYSVVGKVATGNYSKVPWISIYDENITKETKDGYYLVY
                     LFHPEGEGIYLSLNQGWSKISDMFPRDKNAAKQRALTLSSELNKYITSNEFNTGRFYY
                     AENKDSSYDLKNDYPSGYSHGSIRFKYYDLNEGFTEEDMLEDLKKFLELFNELASKVT
                     KTSYDSLVNSIDEIQEDSEIEEIRTAQKDKTLKEVEAPKGIIPKYKKGVSKTTKNDSE
                     IEKSNKENKLTGKVGEKLALNYFNELIDNKIDEDKKEQFRNILNDNPGSQHGHGYDLV
                     AFDPTNTDKAVEKFIEIKTSTSSSIEEPFFMSLNEMFAMKEYKQKYLILRIFNVSGKE
                     PQFYFIDPYANYSEFKDVDDLIDKVFNVEAIQYKVFGEK"
     repeat_region   57625..57650
                     /note="inverted complementary repeat at right extgremity
                     of Type-II SCCmec"
                     /rpt_type=inverted
     CDS             complement(57636..58115)
                     /note="ORF CN051"
                     /codon_start=1
                     /transl_table=11
                     /product="orfX"
                     /protein_id="BAA82243.1"
                     /translation="MKITILAVGKLKEKYWKQAIAEYEKRLGPYTKIDIIEVPDEKAP
                     ENMSDKEIEQVKEKEGQRILAKIKPQSTVITLEIQGKMLSSEGLAQELNQRMTQGQSD
                     FVFVIGGSNGLHKDVLQRSNYALSFSKMTFPHQMMRVVLIEQVYRAFKIMRGEAYHK"
ORIGIN      
        1 aagctttata accaccatca agatttataa cgttataacc ttgtttagct aaatatttac
       61 tagcattagc acttctgtta ccacttctac agattacata ataggtttta tttttttctt
      121 tattgaatga ctcaatctca tcaacaggat gaagtatgga accattgata tgtcctaatg
      181 catactcctc ttctgttcta acatcaatta attgcccttg cttggctagt ttttccaatt
      241 ctgctttact aaattcatcg ataaactttt ctccgtattg tttcataata acctccctaa
      301 aaatacctgt aggggtattc taaacggttg aatggaactt gtcaaatacc tctaggggta
      361 tttgacacat ttgtgtttat ctattaatat atttttattc aattaaaagt ggaggtatga
      421 ctatgaatta tgataaaaaa atgattaatc gtattaatag aatacaaggg caactaaatg
      481 gaattattaa aatgatggag gaaggaaaag actgtaaaga tgtcattaca caaataagtg
      541 catcaaagag ttcactccaa cgcttgatgg gtatcattat tagtgagaat ttaatagaat
      601 gtgtaaaagt agctgcggat gatgaagaaa gctcccaaga gttaattaat gaagctgtaa
      661 acttattggt gaaaagtaag taatggatat tgttaatata gttatcatgt tactcattgg
      721 ggtattcggt gggttcatat ctggtctagt aggcgtaggt ggtgctatca ttatttatcc
      781 agctatttta ttattaccac cattattcgg agcccctgca tatagcgcat atatcgcatc
      841 aggtcttact tctagccaag tctttttcag tacattaagt ggctcattaa aagctcgaaa
      901 aaaaacagag ttctcaccac aattagttct ttatatgggt ggcggcatga ttatagggag
      961 tatgttaggt gcatttctag caaatttatt tgatgctaca tttgtaaata cggtatatat
     1021 cattattgct ttacttgcat taacattaat gtttattaaa gtgaaaccta gttccgaaaa
     1081 gtcttcattt aataaatatt tattagttat cattggcctt ttcattggta ttatttcagg
     1141 tatagtaggt gcaggtggtg ccttcattat tattcctata ttattggttt tattcaaatt
     1201 accaatgaat actgtagtcg ctaatagtat agtaattgct tttatatctt caattggtgc
     1261 ttttgtcatc aaacttattc aaggttatat ccctttatat gacgccttat tccttataat
     1321 agggagtatt atatttgctc caatagggtt aaaattaagt aaaaaagtcc ctaacataat
     1381 acaaaaatgg attatcagta ttttaatcgt ttttgctata gttcaactca ttttataaaa
     1441 ctaatactta taactcagac agcaatttcc cgaaaaataa tacctcttat ttcaacaaat
     1501 atgtatgcag ttcggattta tatgattaaa aattcttgat gaaatatcca tatatatgct
     1561 tataaatata aatttatcaa ctataactaa aaatgataga agatttaatg ccactgatga
     1621 ctgaattaaa attatttaag tttttatcaa acacattagt aaagtagatg cacagtggga
     1681 attaatcgaa gctattaaaa atttacgtga cgaaattgca ggttgggaca taaatcaatg
     1741 ttctatgctc tacaaagtta tattggcagt agttgactga acgaaaatgc acttgtaaca
     1801 agttttttca attctagtca ggggccccaa catagtagct ggcggaaagt cagcttacaa
     1861 taatgtgcaa gttggagtgg gacgacgaaa taaattttgg gaaaatatca tttctgtccc
     1921 actcccatat tcccgataga aaaacaggac ttgaacttgc agaaaaatat ggcattgatg
     1981 gcgtcatgat tggtagcggc attttccata atccattcgc ttttgaaaaa gaaccacgcg
     2041 aacacacaag caaggaacta ttagatctgt tgagattgca tttatcattg tttaacaaat
     2101 atgaaaaaga tgaaatacga caattcaaga gtttgcgtag attctttaaa atctatgtgc
     2161 gtggcataag agcgctagcg aacttcgaca tcaattgatg aacacacaat caattgcaga
     2221 agcacgagca ttactagatg aatttgaagc ccaaatggac gaagacgtta aaattgaatt
     2281 atagtatgag taataaggga aaggaggaat ttaagtttcc tcctttgttt gtttgtgtga
     2341 aagtctttta ggtatgaact agggtgattt aaaataaaag tttaatttct atcttcagtt
     2401 ggcgtttcca tataaataat tggattaatt ctttgatctt ttaaatagag agaccactct
     2461 actaatttat ttttaagtaa tactgaacct aaattagtta attgaaagtt tttatttatt
     2521 acgttactag tatgaaccat atcttttatg ggcatattat caatagatga tatcggtaaa
     2581 atccatacta tactaaaatt tgtactccgt tgtatatcat taaatatatt ttccgagtta
     2641 tcaggaatag cttctattaa ttcttcaaaa ttatatgatt ctggatattt taaggcgtta
     2701 attgctatta tattctgttc tagactataa agagataaag atgtattaat tcctctttta
     2761 atcgtgaaaa gctctttgtt tttaatattg tataagtctg ccaactctat tccatttcct
     2821 tttactataa aattcttatt tattggtttt atgaattttt tatgtaacat taaatattct
     2881 tctggcaatc ttcctactat ttcttttata tatccttctt ctccttcttt aaatactaaa
     2941 cctgtgggag ttagtgtgtt atacctaatt tctatctcat tcaaatgatc attcaaaagg
     3001 tcaaaaaatt ctctattaaa ataaccccat ttcccatttt gtaataaata tttctttcca
     3061 tcttccattt caacttctgc atgtagtatc gtttttagta gcatattatt tgaatgcccc
     3121 aaattatcta tcacttcaat tctgacatca tttatagaat taacgtcata ttttaataag
     3181 taatctccta tttcagtgat gtaatcaact tcaggatcag tcgcatcaaa tgtctctaat
     3241 gtattatttt taaaagaatt tatatatata ttgacgtcga gcatatcatc taacaagagt
     3301 atcatattac ttagttctaa aaatcttgat atatctatag atatattttc tgtagttgaa
     3361 gaattcgata gtttttttag caataaagta tctaatactt ctattttatt caagtctttt
     3421 aaagttacta ttctaggaaa ttcactaatt ttttgaggaa gattaataat agcgtttatt
     3481 tctttgatta tcacactaat tttatctatg aattgctgct ttctattcgg tacacgcaat
     3541 gaaatacttg taccacaagt catcgttttt ccaaaaattt gaggattctg tggatgtcct
     3601 tggactgata tataagattc tgaaggtcta acgtaatcta cactattcct tctataatta
     3661 acaatctctt taagcctgtt ttgttgaaaa aaattaacat ttttattaac tatgtcttca
     3721 tttttgattg ctctttctgc aaaatcaatt ccgaagtcat aatcaatcaa attatttata
     3781 tcatgatatg cttgtccaaa aggtataata tatacattat tttgtaatgt agtatcttct
     3841 ttgagaaata atattgcatc aaaatgatga ccggattctg aaaataaatt gtcatcttct
     3901 tcagtatcta ggtatacatt ctttattaat aattgccaat ctaatagttt tttgtctttt
     3961 ttacgtatat aaactttact aattaatttt aattcatttg aatcactaac aagttcttta
     4021 tcattaagca gttcataatt gtcatcattt aaagattcta gattctctaa aaaatttgta
     4081 tttgtttcct gaaaattata aatagattta taaatattaa tcttcatatt acacccctta
     4141 attatatttt acatctattt ccattattac attttatgag tctcgcaaat tgtcagtttt
     4201 taaattatga taattatttt ccaaatagtt tattaaaaaa ctacatcttt cttgattgat
     4261 actctttcaa atcttaataa aattctttga ccttattatt tacattctca atttcttgga
     4321 attgttcttt tgaaacttca ttggtatatt tactattttt tgtcaatatc tgtaatttta
     4381 tttatgatta tttatcatta cttagctacg tcaatgactg ttgattatga aataactgtt
     4441 tctattgcaa agttactttt ataatttaat aaggacaaaa agaagcattc tatattaatc
     4501 attttagata taaaccaatt tgatagggcc taatttcaac tgttagctac tacttaagtt
     4561 atatgcgcaa ttatcgtgat atatcttata tattgaatga acgtggattt aatgtccacc
     4621 atttaacacc ctccaaatta ttatctcctc atacagaatt ttttagtttt acttatgata
     4681 cgcctctgcg tatcagttaa tgatgaggtt tttttaattg tcctttaatt tttcttcaat
     4741 caaaggctcc actcctctat taattaaacc tttaattaag tcttgtgccg aaaatctatt
     4801 tacagaccaa gcaacataat ttagcactct agctgctgtt tcattcactc tataactgaa
     4861 gttattacat aaaatcatat atgctaattt agcaaaagga tcgtagtctt caaaccttcc
     4921 acaaaactct tgatactttc tattaatact ctctattaaa tcacatgctg aagattcgtt
     4981 tttttgcata taacgaatta aacacgcttg ctcattatta ttagaactta gaaccatttg
     5041 acataattgt tcatcacttc gtgtcataat aaattcttcg ctttcatcat caaacactcc
     5101 tcttttcagc ttttcttgac atttttcgac gtgctttgca ctactgtgat actctaaaat
     5161 tctctgcagc attttcaaca tttcatttgc atcttcaaat ctgtattctt tactactgtt
     5221 cgtagcctta tcagatacac ctctaaatag gtgatggttg ttaactacat ttccagtcat
     5281 aataaaattt atcaatcttc ctaaactaaa aacatcagat tgtttatctg cttgttttaa
     5341 actatacatc tgttccggtg cacagtattt atattgtcct acaccgtttg tatcaaaggt
     5401 ttgatgcgaa tgaatttcat caaggttttt acctaatcct aagtctgata ttttgacttt
     5461 tcctctaaac attaatacat ttttagaact gatatctctg tgtattttat tttcactatg
     5521 tgcttgactc atcgctttta aaattttcat tattatcttt actttttcta gctcactaat
     5581 tgtcttgctt tcaatgtaat ctttcaaagt ttcatcagct aactccatcg tgtatgaata
     5641 atctgattca ttaaattcaa acacattaat gaacaatgga tttgtatcaa aagatttagt
     5701 gagatcaaat tctctcttaa acctactttt aattgaagaa tcagtaagat actcctcttt
     5761 caattttttt acagcaagac ctgtagactt ctgtaaataa atattcgcat accctccata
     5821 accaatagac tccgtatctt catccttatc cataaaatat ctagcattgt tagttcctgt
     5881 tatgtagtac ccataatgat ttaatctttt gttgaacaac ttaagtgctt tagcagcctg
     5941 ctttgctgct tcaacctcgt caattttcag ttcatactta atatagtgat tgcttaaaat
     6001 taatgtgaaa aattgattga tctttctctc ctgaatcaga gtttgcaaat gtttcacaac
     6061 atatagccat ctagatggaa acggagcctg atatatgtcc cctttattaa agtaatgatt
     6121 aaaaaacctc actaattcgt tcccagtttt ataatcataa atgctatctc tgtcatcacc
     6181 tataaaaata tctgctactt cgcgtaagat ttcttcattc aatatccata acctctcttc
     6241 atagaaatca gctaaataag aacgtacgtt ccctttatga taataactac tttagcttat
     6301 atttgtttta aagtaaataa gaaagttggg tagtatatgc aattacaaac catgagtaat
     6361 tccatattta taaaaaattt gatttttgca ataaatgaat cgttagaata ttctgaaacc
     6421 aactctgtca tggaagttac ttttcaaaag gctataggct tcactcaata caattttgaa
     6481 ggagaaaaat taaaattaaa ggatgacttg aaggagttaa taagccttgt tggacgagaa
     6541 gaagctgtat tgatattcgt aaaccgattg aatgaaggtc tatattgtat tttaaatcaa
     6601 ctaatagaat gggataatct aaattatcaa ttcgccatgt ataaagaggc tatgcataat
     6661 tacttattta atacaattga gaaattaaat gatgacacac ttttcctcct gcatcaagat
     6721 ggtttaatta cattgcctga gcataagtac aaaactgtag ccgtaaaaag tacattcggt
     6781 agtagagatt ttacttttag atttaaattt ccagaagaat cagatacagt taatacacac
     6841 caaatgctaa ataaagcaat atcaattaca ggtagtctag caaatacaca tttggaacaa
     6901 ccccaaaaat acaaggcaca ttttaaaaaa ataccaatcg aaacaaaaaa tttgacatct
     6961 tagaaccagg cactttaaaa ctccaaagcg atgataaaga agatgatatt ttcaataaat
     7021 attatacaaa agaagaagtt gtaatttcta ctttgcaaac ccttgctagt aaatttgaag
     7081 atttagatat agacagtcac gacaatttga atagtttcaa agcacgcatc ggcagtacta
     7141 tcgataagtt agctaaagct ccacccctta ataagtatac atttactgaa ttaatgatta
     7201 tcatatctat aatttacttc aaaaacctgt atattggaag attagataaa ccttcatcga
     7261 ggaagaaaaa aggaggtaat ttaatttttg agatagttta taataatcaa atgcttaatt
     7321 cctcaaccgc caaactataa aatacgaaca actacatcta agtaataaga caaatggtca
     7381 cgatgatttt tcaaagacca agattaacag cgacttttca agtcttcttc tagacattat
     7441 tgaattgatt caatcacata taataatcgt aaataagaat gatcacagtc ttatttatct
     7501 aaatgagatg tcagagtcac tcttattata cgtatactca gtcttaatca atgttacctc
     7561 tattaataag ttatttttat acgaagaaac caatactgtt tttagatgta taacttcaag
     7621 cataaacgaa aatatggatt gcataataaa tcattctcct aatgaattac tgatgttttt
     7681 gtatgactta gaacaaaggt tcaacaattt tattaatcga ttgaacttaa aagaaccaaa
     7741 aaacaggcat acctacccta cccttaattc agtttacatt gaattaaacc ctttgcaatt
     7801 atcagaagac acttattttt cttcaataaa cgttgctgaa ttaataaaca gacaatccat
     7861 tcgtaaaaat ttgtttaaat aaaaaattgc cattactaaa ccttataatt acagttattc
     7921 agagaacagt gcaacatcaa cgatcaacgt gaagcaggaa gacgctttgc ttggtggata
     7981 aagtacaaac caagcatccc tttcattatt ataggaacta acccacttaa gtaccgacat
     8041 atcattataa tttcctctta caaccaaggg ggtcactgtt aatggaaaaa attctatatc
     8101 aaactgacga attcaagctc aaaccttcgg gatggtacaa aaccatccct cctaaaaaag
     8161 atgggggtac ggagtttgaa ataatgttat ctggaccgat tgctttcaca gatcgtttta
     8221 tagaccccgc gactcgtaaa gaaaaagtat ttctttcgga tttgaataat atagagcttg
     8281 tcgaaaaggc ttcaatcctt actgctttgc aattaccctc cttaattgaa tatggattta
     8341 ccattaatga aaagcacatt agagatttag ggttcgtact gcaacaaatg agaagcacca
     8401 cacctttatc aacaatatac tcaggtgtag gaatgcttca tacattactt ggaccattaa
     8461 tttcattaga ccagccttat ttttctaatg agattactaa tagcacttct attatatgtg
     8521 ataacaagta cgatttaata ccaaaaggca atttatcaga atggttacaa atgtataaag
     8581 aagaagtcca tgggaactta tctttagaac tagatgtgtt gtttggcgta tcttcattag
     8641 tcactgcttt ccttaagtat cataataacg tcgagttttc aggaactatt ttctctttca
     8701 ctggccaatc atcaacagga aaatcgacag ccgctatgtt agccgcatcg gtagctggca
     8761 acccaacaaa aggtactgaa aacctattcc ggagttggaa tgcaacaaga aatgcactag
     8821 aaggatatct tagcggaaat tatggtgtac ccatagtatt agatgaatta tcagcggcaa
     8881 catttcatga tacaacaggt cttctatatt catttgcaga gggacaagga cgtcaaagag
     8941 caaatataaa tggtgatgtc aaaacaccta aaaactagga tacatcagtg atttcaactt
     9001 ctgaacatag tattttcaaa aatccagcta aaaatgatgg tttgcgtgtt cgtactattg
     9061 aggtgtctga aaaattcaca tcaagtgctc aaaactcaga tactataaaa aaagtggtta
     9121 gtcaaaataa tggtcatgtt ttacctataa ttgctcaatt cctattagac aacactaatg
     9181 atgttacttc cctttttcaa aaagaagaca gtgtttttta tcaattacta tcaactgaat
     9241 ccagtaacac tggtattcga atgattaaac attatgcaac tctaacaaca acagcccata
     9301 ttttaaatca atcactagac ctacagttaa acgttagcag cataaagaac tatttattaa
     9361 gctatcataa tgaaacggtg tcagaacgtt ctcttgcaga taaagcgatg gatacaatcg
     9421 tacagtttat tgcggaaaac ctgggcaagt tttcacaaca aacacgtctt gctaatatga
     9481 ttcaaaactt tggtatcctc tcacttaaag atgactacat cgaagtaaaa attatccgaa
     9541 atgtattcga taagatgtta acagacagtc aattcgaaga cacgaaaaat gttattgatg
     9601 ctttggataa tgcaggaaaa ttagtttccg atcgggatcg aaagacaaca aaaagaaatg
     9661 cgaaagatga tacaggcaaa agtacttctc ttgtcttcta ccaaatcaaa attgatttag
     9721 attatgctga cgttcttgga ttgcaatccc aaggacgcga caacgtaatt caaaaacatt
     9781 caaatccatc acagtttaaa aacacaaact tagaggagtt tatgaaaagt gaaaacacca
     9841 cactcattgt gttttaggcg aagttatcac tgtagttggc gtcacgattt catttgctta
     9901 ttcagaagat atacttgatt taagggaaat gaagctttgc cttaataaat ataatcaaaa
     9961 agagattaag ccaagttaca ttgcttaatc tccttcactt tctttaaatc tataaatacc
    10021 ataacaaata gtaagttatc gagaatgatg tatcgtaaat gatgaaaaat aagtcataat
    10081 ttaaaagtat cttagctagc tataatagtg tgttgaaaat ctcaagatga ctgtactatt
    10141 aatcgatatg atgaaaccaa tgattacaac tgttaaagta atttcgtgaa tagagaattc
    10201 ttctctaatc tcccctaata attatcctca ataaactgag tatttcttgg tactcccttc
    10261 tctattacat ccaattcata ttgttttgcg tgaagttgtc atgttttaat taaatcgtca
    10321 atcattaata taattaggaa tgctattaaa ataataatgc taatgaacca catggatgtc
    10381 tcacctcact ccctgtttat ttagagttta tctaaagtga tattcaattt taagacatta
    10441 acataatcat ctgccattgg tgatgcttgt ttgttttcat caataaggtg attaattttt
    10501 gaagcatcta tgtttctttc tttcgcaatg cgttttactt gttgtttcgc atttgtcaaa
    10561 ccgtaatatc tgggtctaaa ccagagccag aagcggtcac cgcatcactt gaaatttttt
    10621 ttccttcttg tttaatagtc tcttgaactc tttttttcaa ttcaggattt gaattgccgt
    10681 agtttgagcc gcctgaagca ggtccgccac tttctttcac ttcattcgca ttcatattgt
    10741 aattgactgc actgatacgt ccatggaaat atttaggttc tgtccattgt tgtccaatga
    10801 gctttgaacc aattactttg ccatcttgtt tcactaaact gccgtttgct tgttctggaa
    10861 ataatacttg tccaagcgct gtgacagtca gcgggaagat aaatccgcat aaaacaaaca
    10921 taatcagtac tagtctaaac tttttcttat tgtctgcatt gttttgtcct ccttttagac
    10981 aaagagttgg atgatgagat caatgagctt aatgccgata aatggcacga tcataccgcc
    11041 taagccgtaa actaacatat ttttcatcaa tatggtttgc gttgaggcac ctttaaattt
    11101 cacgcctttc atcgcaatcg gaatcaataa tacaataatc aacgcattaa agattaacgc
    11161 agataatact gctgattcag gtgaatgcag atgcataata ttcaaatgat tcatcgcagg
    11221 catagccgcc ataaacatgg ctggtaaaat cgcaaagtat ttcgcaatgt cattcgcaat
    11281 actaaatgta gtgagtgagc cacgtgtcat taataattgt ttcccaatta gaacgacttc
    11341 catcagtttg gttggattag aatctaaatc aattaaattc gccgcttctt tggcactcat
    11401 ggttcctgag ttcattgcca aacctacatt agcttctgct aaagctggcg cgtcattcgt
    11461 accgtcaccc gtcatcgcaa caatatgacc tttcgcttgt tcttctctaa tcacattgat
    11521 tttatcttca ggtttacact ctgccacaaa gcgatccaca cccgcttctt tcgctattgt
    11581 cgcagctgtc aattcgttat ctcctgtaca catcaccgtt tcaatcccca tctcacgtaa
    11641 ttcacggaaa cgttctacga gtccatcttt aatgacatct ttcaaataaa taacacctaa
    11701 aatctcatta tcttcaagca caaccagcgg tgtgccacct tttttagaca cccctttgac
    11761 aagagcgtct aaatcaactg gaatatgtcc ccctgcttct ttcacacgct taaccatact
    11821 attcggtgca cctttatata cttcacgtgt cgtaaatttc acaccgctca tacgtgtttc
    11881 agcagtaaac ggaatatatt ctccgacctc ttgcggtaag tcgatatgtt gtttataagc
    11941 taatttcaca atactacgtc cctctggtgt gtcatctgcg atagaacttt cataggccgc
    12001 tttaactaaa cgttcaaagc ttgatgattt caccggaata aacgcatctg ccatacggtt
    12061 gccgtaggta atggtacctg ttttatctaa aatcaagaca ttcacatcac cacaagtctc
    12121 tacagaacgt ccgcttttag ccaagatatt aaactgtgtc acacgatcca tccctgcaat
    12181 ccctatagcc gataataatc ccccaatggt tgttggaatt aaacacacag ccaaagcaat
    12241 cagcatcgca atggataaat tgaaattcag gaatttcgcc aatggataca tcgttaaaat
    12301 aacgaccaag aagataatcg ttaatgtcat caataaagta aataacgcaa tttcattagg
    12361 tgttttcttt cttgtagccc cttcaaccaa accaatcatt ttatctaaaa atgaatgacc
    12421 tggttctgaa gtaatctcaa cttctaacca gtctgaagct acagaagttc ctccaattac
    12481 attatcgaaa tctccaccgc tttctttgat tacaggtgca gattcacctg taatcgcaga
    12541 ttcatccact gttgcgaggc ccttaataac tttaccgtca tttgggattt gttcacctgt
    12601 cgcgacacgt acgatatgtc cttttttcag gtcactagcg tcaatcattt cataactgcc
    12661 gtcttgttta atacgacgtg ccttcatttc agtttgtgtt tggcgtaaag cgttggcttg
    12721 tgctttaccg cgaccttcag ctaatgcttc agagaagttc gcaaagacaa gtgtcagtaa
    12781 taatatgata aagatactga acacatatag ccgtgataca ctttcttggt gaaataaatc
    12841 cggataaatg gttaatccta aggcaagcag catgcccact tctacaacaa acataatcgg
    12901 atttttaatc atataaacag gatagagctt caatacactg tcttttagag cctgtttgac
    12961 caaatgtgat tcaaatattt tagtagtttc agccattttc taatcctcct ttatctatgc
    13021 gtgcagcaaa agctgttcgc ctattggtcc aagcattaag tcaggtaaga acgttaagcc
    13081 gctcaacaaa ataataaaga taatcaatac actgctgaaa aataaattat taatcggtac
    13141 atcttgagta tgttgctgat aggtcttttt atttaccaaa ctagatacaa tcaaaatttg
    13201 taaaacgatt ggaatatatc gtgcaagcaa catcacaatg cctgttgaaa tgttccaaaa
    13261 taccgtattg tctcctaatc cttcaaaacc agagccatta ttcgctgaag atgatgtaaa
    13321 ctcatacaac acttgtgata caccgtggaa ttgcggatta gttaacgcat ctgatgcccc
    13381 tggcacaata aaagctagtg ctgaaaaaac caaaataagt aaaggatgta ctaagaaaga
    13441 aagcgcaatg agtttcatct ctttaccttc aatcttcatt cctaaataac ttggtgtttt
    13501 cccaatcatc aaactacaga taaagaccgt taacatgaca taaatcaaca tgttcatcag
    13561 cccaacacct tcaccgccaa aaactgcatt caacatcatt aataccattg gaaccatgcc
    13621 gcctagcggt gtaagactat cgtgcatatt gttaactgtt cctgtagtaa aagcggtcgt
    13681 aatggttgta aataaagcgg ataagccaat accgaaacgt gtttctttgc cttccatatt
    13741 gccaccggca atacctaagt gatgcaacac tggattcccc gcaaattcaa aatagagaca
    13801 tgtcactaaa aagccgatga acattacaaa catcgcaacg aaaatcataa tcgcatgcgg
    13861 atgaatctgt agtttagttt tcaacattct accgaataga aagactaatg aacctggaat
    13921 caacatcata cttaaagctt cagcgtaatt agaccagtat gtcggatttt caaaaggtgt
    13981 agaagagttc gcacctaaga aaccaccacc atttgtccct aaatgtttaa tagattctaa
    14041 agacgccatc ggtccatatg caatcgtttg tttcacacct gataatgtct caatcaccaa
    14101 attaccttta agcgtttgcg gtgtgccctg actgattaaa aacaaactga tgatcaatgc
    14161 gaaaggtatg agcacccgta caataaaacg cgtaatatct tgatagaaat taccaatcac
    14221 atctgtcatt ccagtcaaac gtcttaacat cgcaatacat acggcgtaac ctgacgctgc
    14281 tgacgtgaac attaagaaag tgatgacaca catttgtgtt aaataactta aatctgtttc
    14341 acctgcataa tgctgtaagt tagtattggt caaaaaagat gccatagtat taaaggctaa
    14401 cgatacagat tgatttaaat tatggttagg attcaaaaac agccattgtt gaataagcaa
    14461 taatacaaag gacaatccgc ccatcaatcc gttaaacaac aaaaaatgtt tgatatacgt
    14521 cttcccagac atgtgttcta atttcgtgcc aatcagttga taaatcaatt tctcaatcgg
    14581 attaaaaaca acatctattt tagatggcac atttaaagca actgaatata aatatcggct
    14641 cacaatgagt gagagcaaga taaatacaat caaaaacaac acaatactca tgatgcttcc
    14701 ctctttctct gttaaaattt ttcactccaa attaatgcgt aaaataaaaa taaaattaat
    14761 gcgatgacaa cgacagctaa tagtgtaatc attgcgctcc ctccttactt tcatcaaaat
    14821 cttaacaaga gttatctaat cgaagtatta acatttaagg aaagttataa agaaactata
    14881 aagatgatta acaaaacaga aagataaatg gataatatgt tgtatattaa ttatgatgtg
    14941 attaagaggg ggtgcctcat ggaaagtaca taaaaaaaaa gagggaaact taccatttat
    15001 ttaggctata gcccaggggt aggtaaaacg tatgaaatgt tatcaaatgg tattgatcag
    15061 tatcaagaag gtgcagatat taaaattggt tatatcgaac cccatcaacg ccctgaaacc
    15121 aatgcactgg ttcaacaatt gcctgaaatt tcgacctcca gccgtaaatt tggcagccac
    15181 acctttcact atatagatgt ctctaaaatc atagaagcta atccagatgt ggtcttaatt
    15241 gatgaactag cacatacaaa catttcaaaa gagcgccatt taaaacgtta taaggatata
    15301 gaagaaattc tatcgcatgg tatcgatgtc tggacaacac tcaacatcca acatatcgag
    15361 agtctaagcg gacaaattgc gttaatgaca ggtattcaag ttacagaacg tgtgcccgac
    15421 caattcatta cgtcagcaga tgcctttgaa gttgtggata tttcaccaaa tatgttgatt
    15481 cagcgcctta aagcaggaaa agtatataaa aaagaacgct tagaaacagc cttttctaat
    15541 ttctttacgt atgaaaatct gacagagctg cgtgaactta cactcagaac tgtcgcagat
    15601 attatgagtc aaaaaggaca acaatataaa actaaacata ccgacattac accgcatatt
    15661 gcggtagcta tcagcggcag tatttataac gaacgggtca tacgagaagc aagacgtgct
    15721 gcctataaag aacatgctaa attcacagct gtgtatattg atgtctttga gacaccgtca
    15781 gaaagcagaa aacaagatca ttatgtccat aaaaatctaa tgctcgccaa agcgttaggt
    15841 gcagaaatca aagtgttgta tgcacaagat attgcgaaag cgttaaccga ttggtgtgat
    15901 ctcgcttttg tgacgaagct agtccttgga cagtcagaac agccacgttg gaaagattac
    15961 tttaaacagt cactcattga acaaattaat cacgtaccac accatttcaa gttagaaatt
    16021 gtaccgattc attatattca ttcagacaaa cctacaaata cacctaagca agctcaaaaa
    16081 tcctctcgtt taactgtaga gattatgaag atgcttgtaa ttcaaacgat ctgtgtcttg
    16141 ctcggtatat gggtttacaa cttagataaa agcgaatcca gtgccattat cttgctgatg
    16201 ttctttatcg gtattatcgt gctttctatt tggacccaat cctatttaat cggattcttt
    16261 gcgtctatct taaatgtgtt tgtttttaat tatttcttta cggtgccaag attcacttta
    16321 gaaatgtatc gctttgaata tccgattacg tttgcgacca gtatttttgc tagtatcttt
    16381 acgagtgcca tcttaaagaa tttaaaacat cagcattcct taacagaacg gcagttatat
    16441 cggaccaata ttatgctgca atttaaccag tccattaaag aatcttattc aattgaacgc
    16501 ttattaaata ttgctggtga tcagattcat cagctactca atcaggatgt cacggtattc
    16561 ttaattcaaa gtaagaaagt cgctgcttcc aactcatttg gaaacagaag catttcaagc
    16621 tcagataaga cacatgatgc tgagacattg agctgggtca ttgaaaatga aagccgtgcc
    16681 ggtaaattaa ccgatacctt tcctggcagt aaatttttgt gtattcccat tggcacaaat
    16741 ccagtcaaag gtgtgatttc tatccgcttc accgacgaaa cttacatcga cacctatgac
    16801 aattcaatat tagactctat gttgaacgat attaccctgg caatagagaa tgtggatcta
    16861 ttaaaacaaa ccagacaatc catattgaaa gctgaacgag aagccacacg ttcaaacttc
    16921 ttgcattcaa tttcacatga tattagaaca ccactgactt ccattatggg caacttagat
    16981 atgctgaaat accataacga gcatttaaac gatcaacaac aagcagaact cttaactgct
    17041 tcttatggcg aagcacaata tctgcatacc ttagtcacaa atattttatc tttgactaag
    17101 ttagaaagct ctgacattca aatacaacgc accccttatt tagtagaaga acttctagaa
    17161 gaatttgaag aaggcctcat acgcagacac caagcaaatc atgtcattat tgaaaatgag
    17221 gatgacgctt cactcattaa tatcgacagt aaattaatac tgcaagtgct attcaacctt
    17281 atcgataatg ctttaaagca tgcagaatca cattctgaaa taaaactgca cgttcaacat
    17341 gaaacaaaca aaataaaatt cgaaatgata gattgcggaa aaggtattcc agaagaagaa
    17401 cgtcaattga tttttaatcc ctattattca ggagacaact ttaaagacaa taaaaaagat
    17461 agtttgggat tagggctcta tttagtacaa ctcatcttga aacaacacaa cagtgaatta
    17521 gaatatcaac cgaatacacc acaaggcagt attttttatt tttatttgac tgttaatcca
    17581 attgaaatgg agggagccat ggatgaaaac aacattattg gtcgttgaag atgatgaagc
    17641 gattttacat ttaatcgatg ttgcgctaac tatgaattat tataaagtgg ttacggcgaa
    17701 gacggggaaa gaagcggact ttcgcctaag aacagaacaa ccagatatta tcttattaga
    17761 tttaggctta ccagatattg atggtttatc tctcattcag caattcagag actttgtgga
    17821 cacacctatt attgtgatta gtgcacgaac agaggaacaa accattgtcg aagtattaga
    17881 tcgcggtgcc aatgattata tgactaagcc tttcaatatc gatgagttaa gagcacgtat
    17941 cagagtagca ttacgtatgt cacgttctac tgagacaatt caaagtcgtt tcacaaatgg
    18001 tccattaacc attgatttcg atgcgaaatc agtccttgtc aatgaacagt ccgtacatct
    18061 aacaccgaat gaattccaac tcctaacgat attatgccat catgtcggca aagtattaac
    18121 ctatcaagtg ttattaaaat cactctatgg ctatgtcaat catacagaaa tggctgcctt
    18181 acgtgtacat atggcctctt tacgtaaaaa gttgaattat acgcaagacc caaacactga
    18241 aaagaaatta atcatcacac atcctagaat cggctaccaa atgcaacact tagaataaat
    18301 aactaacaat aaaatcccag cagtgagtcg tctcaaccgc tgggatatat ttatttgata
    18361 accttgatga cttcttgtca tagtttacct attcattctg tcatcgtatt cagattatac
    18421 ttttaatatt cttcaaaagc aattctgaaa gcatgtacac ctaatacttc atttttaaat
    18481 tattcagcaa gtaaacccta aagaaaagtt tgaatagata catttgtttt aattttagtg
    18541 attgataatt ctagtgttat tttacgtatt gtcatgtatt tgaataaaac ttgtttaata
    18601 taaaacaaga cgacaactcc atattggagc aacttaacac ctgtaactac aataatcctc
    18661 tcttagtaaa tcaattttca gattatatat ttttgaatgt gttatcgatt tacgcatttg
    18721 taagtcgttg aacatatgat tcgcagttaa aatcgtatac ttcccaattg caattccatt
    18781 ctatgtttct ttatattata attatcctcc cctaaaatta aattttttat taagttgttt
    18841 tatatcaaaa acaatttaat aattctctat ctttattaaa tttttatttt tattatcttt
    18901 gtgtttacct ttcttgttat attatattaa aatgtataaa ttatatgctt actatttaca
    18961 cttcttgtat ttctattaaa ccttattatc tttcccatag attctaaagt cttactttcg
    19021 gtgcaatttt cttagcaagc tctgtgggta gtacattctc aacaatcaac ccattctcag
    19081 tcgtcattgc ttctaatgca gcaggaacaa cttttactga tggtctttat tggagaatag
    19141 gcgcttgtat catcggtgcc atatttgtta ttagttattt attctggtat tgtaaaaaaa
    19201 ttaaaaaaga tcctaaatcc tcttattctt atgaagacaa agcagcattt gaaaaacagt
    19261 ggtctgtgct ccatgatgac ggttcttctg agtttacatt acgtaaaaag attattctta
    19321 cgcttttcgt cctaccattc cctattatgg tttggggtgt tatgacacaa ggatggtggt
    19381 tcccagtcat ggcatctgca ttcttaatct ttaccattgt catcatgttt attgctggaa
    19441 caggacaata tggtttaggc gaaaaaggca ctgtagatgc attcgttaat ggcgcttcaa
    19501 gtttagtagg tgtatcttta atcattggtt tagctcgtgg aatcaactta gtattgaata
    19561 aaggaatgat ttctgacaca atcttgcact tttcatcatc tatcgtgcaa catatgagtg
    19621 ggcctttatt tatcattgtt ctgctcttta tctttttctg tttaggattt atcgtaccat
    19681 catcatcagg attagcagta ttatctatgc ctatctttgc gccattagct gatacagtag
    19741 gtataccaag atttgttatt gttacaacat atcaattcgg tcagtatgca atgttgttct
    19801 tagcgcctac tggacttgta atggcaacac ttcaaatgtt aaacgtgcgc tactcacact
    19861 ggttacgttt cgtatggcct gttgtcgcgt ttgttttaat atttggtgga ggcttactca
    19921 ttacacaagt tttaatatat tcttaatttt gttactttta acaggttagt ataaattaat
    19981 agtctaacct gttttaatta attgattgaa atctaatttt taaactatct ctaattaata
    20041 tatacttctt aattattctt aatttgtata taattaatta tatattgtta gaaaattgct
    20101 actaaagagg atatggaaaa ccatcgtttt cgataaattg ttttaatatc gactagataa
    20161 atattttact accttcaact ttagttatat attcgacaaa aggtaaaaat tcagttaaat
    20221 acttatgatt aatatctacc gatttaataa ctgtcctgct tctcgttttt ctaatatctt
    20281 tatccactta gtaagcaaat atcattatag cttctttccc tctatatcca attattattg
    20341 atactttaaa ttaaaaaacc gtatcatata gtagactgac cccaattagt gggaattata
    20401 taaaaacact ttcgttgaat tcatattaaa atgaatcata cggaggtgtt ttttctatga
    20461 aaagagtttc ttattcagta gaaacaaagt ataaagcagt tgaaatgaaa gcagcaggat
    20521 tttcaacaaa agaaattatg aaagaattaa atattaaaaa tagaacacaa gtggaaactt
    20581 ggtggcgatg gtatcgaaat ggggaaagtt atagattttc acaacacgtt ggtaaacaat
    20641 atacctacgg taaaggatta gaagagctgt cagaagtaga acaattaaaa ttagaaaata
    20701 agagaaaaga tatagaattg gatattttaa aaaagtacaa ggcattggaa aggaagtggt
    20761 accaacagta gtcatagatt tagtggatca attaaaagga aactattcaa tcaaattgat
    20821 actagaagta ttaaatatac ctaaatcaac atattaccga tggaaaaaca aaacctataa
    20881 aaatgatact gtaacacaaa aagttattga attatgtgaa gctaaccatt atacctacgg
    20941 ttatcgtaag attacagcac tgattaatca atgttataca tcaccaatta atcataagag
    21001 agtacagaga atgatgcaga agcatcattt gaactgccga gttagaccta aaaagacgac
    21061 aaggataggt aaaccgtatt ataaaacaga caatttatta caaagataat ttaaagcgaa
    21121 ttgtcccata gaagtattaa caaccgatat tacttattta ccatttgatc attctatgtt
    21181 gtatttatct tcgataatgg atatttataa cggagaaatt gtggcgtata aaatagatga
    21241 taaacaagac caacgtttag ttaatgatac attaaatcaa atcgatatac ctgaggggta
    21301 tatattacat agtgatcaag gcagcgttta tacatcttat gcttattatc aattatgcga
    21361 agaaaaaggc attatcagaa gtatgtcccg aaagggaaca cctgccgata acgccccgat
    21421 agaaagtttc cattcctcgc taaagtctga aactctttac atcaataatc agcttaatag
    21481 ctctaatcat attgtaatag atattgtcga aaagtacatt aaaaactata ataataatca
    21541 aattcaacaa aaactaggct acttatcccc tgtaaaatac agagaattaa tagcctagaa
    21601 catggtgttt ttattaagtt cccgttttag gggttcagtg cctatcgatg ataggtgttc
    21661 ttttttataa ttttgaaaaa ataaaaattg agtactgttt tatatactag taaaactaga
    21721 ctagtacact aaccatagca gccaactatg gattaaatat aaaatttgaa tcattctttt
    21781 tattcttcat ggtattaggt ttataagata taatatatag tgttattaaa aataaaggta
    21841 gtgacactat gaataataaa gacatatata gcgatgattt tcaaaatgct ttagtagaca
    21901 taattttgaa cattgataaa ataaatgtca aagaagtttt tgatgattca tgtagggctg
    21961 tagatcaaga taataaaaag gatactttaa atcgttctcc taaagatttt tccataaata
    22021 taagtgatat agtaagatat agtatacttt gcatggaaaa tttaagtagt gacaagattg
    22081 aagaaaatat caatatgatt aaaaatcata gttcagaatt aaatgacaac gacatgttta
    22141 ttcaagaaaa aaataatttt acaactaatt ttaataaatt ctgcaacgct ctaggaataa
    22201 acatagcaaa ctttaaatca ggaaaatcat atgtatttaa accaaaaagt ttatttgtat
    22261 tatatgatat actctcaaac aactcagttt atctacactt ttttaaaaac ggtatcaatg
    22321 acaaagatat agattcttct aatcgtatca aagagaactt atattatttc atcaatcatg
    22381 aaattactga tcaaagagat tatgaacatg ctctgactaa ttattatctc tattttctag
    22441 tagacagtaa tatagaaatt ggaatcaaat ctatcattat taagattttc actgaaaaag
    22501 gtatcacttc taaagataaa cttcagattc ttgaatatta tttagatgaa atagacgatt
    22561 taaacactga aataagtacc aaaattgctg atgctcatgt taaaaatagt acaaactttt
    22621 tagaaaatga aaaagtaagt ataaacagta atttagcaaa atatattact catcgagaca
    22681 ccagagcttc ggcacctaaa aatatgctgt tatcattaat tttaaatagt gacctagtgt
    22741 ctccaaaaga cttagaagaa aaagaactca aatatccaaa gaaaataaca aaagaacatc
    22801 atgataaatt aataaaagaa atcaataaag cactagatta ttataatgat aataacacca
    22861 ctccttctga ctacttttat ataacttcag attaattttt atttaaagcg ctgttaaatc
    22921 agcgtttttt attttgtcaa caaaaatcca tcttaattta gtacggaatt tctaacatat
    22981 ttttacaagc tttcaaatga taacttcttg gctaaaatga acttaagaaa gttaattgtg
    23041 cgcatattta attttcctat cttagttcat tagtaggagg aagttaaatg tatttcaatc
    23101 aatcagataa attcgagcag ttaaaaaaga aaatattagg tatttcattc aatttacctg
    23161 aaggagaaga atttacattt catgacttga acagtcgtgc aaatgtacaa tgttcaaaag
    23221 ctgtacaaca aaatgttgga cgttggttcg catattttgt aaaacatgcg ccacgtgttc
    23281 catttattat tatcggtaag gatactcacg gtcacttagt ttatcttaaa acaggtccta
    23341 atccacacta taacagcaac ccttcgaaag gaggtgttcg ctaatgactc aaactaaccc
    23401 ttcatttaat ccttcaccac gatacaaatc aaaaaaaggt tggtataaag acaagcctcc
    23461 caaagaaaaa ggaggaatgc ctactgaagt tgaaatcgca ggtcctatcg ttatcgaaaa
    23521 taagtttatt gaccctaaaa ctaacactga aaaagtaatt attacagacg aggatcaaaa
    23581 agaaattgtt gaatctagtg atattttaac aacacaaaaa ctgccatctt taatgaagta
    23641 tggatttagt attaatgaaa aatatacaaa agatttaggt tatgcgttgc aacaaatgcg
    23701 caatcaatta cccatttcct acttatatga aggggtaggt atactggaaa caccgtttgg
    23761 tcctattgta tcgttaagtg aaatctatac tactaaagaa tttgataata aatctccatc
    23821 tgacgccatt tgtgataatg cttatgactt aactcctaaa ggtacatttg ataattggtt
    23881 taacatgtat ctaaaagagg ttaaaggttc tcttctttta gaattagcag tcgtatttgg
    23941 tatttctgcc ttagtgacga gtttcctgaa gcacaaacat gaaaccgaat ttgccggaat
    24001 catttttagt tttacaggtc aatcctcaac cggtaagtca actgcagctt ctttagctgt
    24061 atcagtcgct ggtaacccta ccaaaggtaa tgaaactctc tttagaaatt ggaatgccac
    24121 acgtaatgca cttgaaggtt acttgagtaa caattttggt atacctattg tatttgatga
    24181 actctcatca gcaactttta gagatacaac ggggttattg tactccatca ctgaaggtca
    24241 aggtcgtcaa cgttcaaacg ttcatggaga agttaaaacg cctaagaatt ggggtacttc
    24301 tgtcatttca acgtcagaac acagtatttt taatgattca gctcaaaacg atggattacg
    24361 tgtaagaacc atcgagatta atgaacaatt cactacaaat gcgaccaatg ctgacaatat
    24421 taaaaaagct gtagcactaa actatggtca tgttttaccg ttagtagcta aatatcttat
    24481 aaatcgtgaa gatgaagtta ttcaatggtt ttacaaggaa gtagattggt ttgaagctaa
    24541 attgaaagat gataaaagca acacaggcaa tcgtatgttt aagcgttatg cagtcattac
    24601 aacatctgca aaaatattag gtcgtgtttt agctacagat attgatatcg ctaaaataag
    24661 agactacttt attgattatc atggtcatac aatctctgaa cgctcattag ctgataaagc
    24721 tatcgatgtc atcattcaat ttgtagcaca aaacagaggt aagttttcag atgaaggtgc
    24781 tttgaaaaat atgtttgaga actatggatt aatctcatta aaagatgacc atatcgaagt
    24841 aaaaatgatt gcaaacgttt ttaaacagat gctaaacaat catcaatttc aagatgttaa
    24901 taatgttgtc aacgccttaa gagataaagg tttcatatta gctgaccgtg gacgccaaac
    24961 aactaaaaga agtgtcaaag ataatagcgg taaaaaacaa tcacttgtat tttaccatct
    25021 aaaattagat gtagagtttg catctatcct gggattaact aaagataagt cgttaattca
    25081 aaattggaca ccggcaaatg ataacaaagc tgcgaaagaa ctttttaaat ccgctaatga
    25141 ggggataggc ccttcaggag ttcacgaaga tttctgattg tctttatcat acaaccgtga
    25201 agcatcaaac tgaataatcg acgtattgaa gatagaacaa ataacggagt gaaaaacatg
    25261 gatgaactta tcgagatatt agccgatttg gtaattgaag aaatcaatca aatgaatgac
    25321 taatatgaac gcccaacatc ttattgatgt tgggcttata tatcaattca tccataaata
    25381 tatattatta ctgtgaaagg aggagccgat atgaaacaag tcataggcta tttacgtcaa
    25441 agtacgatga aacaacaatc tcttgcagca cagaaacagg ctatcgaagc aatagccgaa
    25501 aaacatcata ttcaacatat caacttttat agcgacaaac aatcaggacg caaagataat
    25561 cgtagtgggt atcgacaaat gacgcaatta attcaacaag ggcaatgtga catattatgt
    25621 tgttatcgtc ttaatagatt acatcgtaat ctgaaaaatg cattaaaact catcaaatta
    25681 tgtcaaacat accatgttca tatcttaagc gtacacgatg gttactttga tatggatcaa
    25741 gctttcgacc gattcaagct taatattttt atcagcttgg ccgaacttga atcagataac
    25801 attggagaac aagtcagaaa tgggcttcaa gaaaaagcaa agcaaggtcg attgattaca
    25861 acccatgcgc cctttggtta cgaatatcac aacggagcat tcatcatcaa tcaaaatgag
    25921 tcaccaacgg taaaggctgt attcaattat tacattaaag gtcatggtta taagaaaatt
    25981 gcacagttat tagaagaaga taacacgtat atcaatcgac aaccctatca agttcgtaac
    26041 attatcatca atcctaatta ttgtggtcgt gtcaacaatc aatatggcca attcgacaat
    26101 atgtttcctt ctattgtttc cacaagtata tatgagcaag cgcagagact tcgatcgcaa
    26161 aaacaaatca aacagacatc ttcggataac caactaaaac aaaaaatcaa atgcccatgt
    26221 tgtaatacaa cacttacgaa tatgaccgtt agaaaaaaga atcatacatt acgttactac
    26281 gtctgtccta aaaacatgaa tgcttctcgc tttgtctgtg attttaaagg catcaatgca
    26341 caaacacttg aagataaagt attagaagtg tgcaaagact tttatcaaaa tcaacgcatc
    26401 tacacaaaaa ttaaaggtgc gattgacaaa cgcatcaaaa gacaaagaaa catagaaaaa
    26461 catcacacat tgactcaaga acaactgata gaaaagttgg cacaaggcat catcgatgca
    26521 gaaacgttca gagaacaaac gcaatcatta cgtcaacaac cgcaacgcac tacatctatc
    26581 aatggacatc aaatacaaca caccattcaa aatattattc aaaaacgttt cacgttaaac
    26641 atattgtacc cctatattga aaccattcac attacgaaag ataaaaatct tataggaatc
    26701 tatttcaaaa atgaaccact caatatcgtc aatcaaacca tgcaatcatc gattgcataa
    26761 acgaagaaag gatgaaacat aatgcaacaa cttaaaacaa aacgtgtcgg tatctatgta
    26821 cgtgtatcaa cagaaatgca aagcacagaa ggttatagta tcgacggaca aatcaatcaa
    26881 atcaaagaat actgtgactt ccatcatttt gaagttaaag atatatacgc tgaccgtggt
    26941 atttcaggta aatctatgaa tcgacctgag ctccaacgta tattgaagga tgcgaaagaa
    27001 ggctatatcg actgtgttat ggtctacaaa acaaaccgat tagctcgtaa tacatctgat
    27061 cttctcaaaa ttgtcgaaga tttacacaaa caaaatgtcg aatttttcag tttatcagag
    27121 cgtatggaag tcaatacttc atcgggtaag ctcatgttac aaatacttgc gagtttctca
    27181 gaattcgaac gtaataacat tgtcgagaat gtatttatgg gtcaaacgag acgtgcccaa
    27241 gaaggctatt atcaaggcaa tttgccgctg ggctatgaca aaatacctaa tagtaaacat
    27301 gaactgatga ttaatcaaca tgaagctaat attgtgaaat atatattcga gtcctatgcc
    27361 aaaggccatg gctatcgtaa aatagccaat gcattaaatc acaaaggcta tgtcactaaa
    27421 aagggtaaac cttttagtat tagttctatc acatatatat tagctaaccc attctatatc
    27481 ggcaaaattc aatttgcgaa atacaaagat tggagtgaaa aacgtcgtaa agggcttaat
    27541 gataaaccag tgatagctga aggtaagcat tcccccatta ttaatcaaga tttatgggat
    27601 aaagtacaaa tgcgtaaaaa acaagtcagt caaaaacccc aagtccatgg caaaggaacg
    27661 aatctgctta caggcattat tcactgtccc caatgtggcg cacctatggc agcaagcaat
    27721 accacgaata cacttaaaga cgggactaag aaacgtattc gttactattc atgtagtaat
    27781 tttcggaaca agggttccaa agtatgttcg gcaaacagtg taagagctga tgtgattgaa
    27841 gattatgtga tgaagcaaat acttgaaata gtcaaaagtg ataaagtcat tcaacgcgta
    27901 gtaacacacg tcaatcaaga aaatcaagtt gatggcgctg cacttcatca cgatattgct
    27961 tataagcaac aacaatatga tgaagtacaa atcaaactaa ataacttgat taaaaccatc
    28021 gaggataatc cggacttaac atcagtaatc agaccaagta ttcaaaaata tgaaaagcaa
    28081 ctcaatgaca ttacgaatca aatcaaccaa ctcaaaaatc aacaaaatga agataagcct
    28141 ttatttgatg ccaaagaaat cagtaaacta ttacaacaca tctttcatga tattaagcac
    28201 atagaaaaat ctcgactcaa agcattgtat ctatcagtga ttgatcgcat tgatattaaa
    28261 aaagatggta atcataaaaa acaattctat gtcacactca aacttaataa cgaaatcata
    28321 aaacaacttt tcaataataa acaactcgac gaagtgcatc tcagcacttc gtctttgttt
    28381 ttgccccaaa cactatatct tactatttag ctaatagaat cattgttata acaataattt
    28441 tcattatatt ctttcattta ttttatctaa ccatttttaa aattctcttt atcaatttca
    28501 ataacactta tctaatgaaa cagtcattgt cgtaattttt ttcataacta cacgatgctt
    28561 atattgaaat tgctaaagaa catcccacaa tgatttttta tcgggaaatg attgggattt
    28621 gcagattcga agaagcagaa ggattgtgca agcacaatcc caaaatcccg ttattcttta
    28681 taaataaata atatataaga aagcagagcc ccaccctaac atcaatagtt ataaagaatg
    28741 agttgattgt tcgtcaaaat aggcggaatt tcgggatttc cttgtcatac caaggtttga
    28801 agcggttttt catatggaat tttctctcat tctcaccggg atgcgtaata aatgacaaat
    28861 caaatatata ttatcccaat gatgtacata aactacatca ctataacact atctaggagg
    28921 caatgatatg aaaacgacca ctcaagaact caaacaatat ataactcgtc tattccaact
    28981 atctaacaat gaaacatggg aatgcgaagc gttagaagaa gcagcagaaa atattctacc
    29041 ggaacgtttt attaatgatt ccccacttgc acatcttaca cttgaaactt atacctacta
    29101 caataatgaa ctacatgacc taagtatcta tccatttctt atgtacgcta ataaccaact
    29161 catcagcgtt ggttatctga atcattttga catggacttt ttatatctca cagatactaa
    29221 aaatacgatt atcgatgaac gtcatttact aagagaagga gggactcacc atgaataact
    29281 ggatcaaagt ggcacaaata tctgttacga ttattagcca agcgattatc attatgaaag
    29341 aaattcaaga cgaggtaaaa taacatgaaa atcaatcgat acatcacaag aggtattagt
    29401 gaatacctat ctctagacct tcaaatctta ctttggaata tggtaaaaga aagagataat
    29461 caacctcata cagattacct acacattttt aaactgcaag aagatgagaa tatactctca
    29521 atcacacatg aacaagaaca acctgcatac aaattggaat atcactatac aaactatgta
    29581 aaaaatcaaa atgcattacc taagaaagtc tacgtcattc gtgaagatgg cgtagacgct
    29641 ttttattatg tgatgctttt accagaagaa tactaaagga agtgattata tatatgaata
    29701 caatcaaaaa tacgatatac acagaagcta tatttagcaa ggatgaaaaa caccgctatt
    29761 tactcaagaa aacatgggat gaaaagaaac ccgcttgtac agtgataacg atgtaccctc
    29821 atttagatgg tgtattatca ctcgatctca caactgttct tatcctcaat caattagcga
    29881 attcagaacg atacggtgct gtatatcttg taaatctatt ctctaatatt aaaacaccag
    29941 agaaccttaa acatattaaa gaaccttatg ataaacacac agacatccac ttgatgaaag
    30001 caattagcga aagtgacaca gtgattctag cttatggtgc ttatgcgaag cggccagttg
    30061 ttgtagaacg tgtcgaacaa gtaatggaaa tgttgaagcc tcataaaaag aaagtcaaaa
    30121 agctcattaa tccagccaca aatgaaatca tgcacccact caaccctaaa gcacgtcaaa
    30181 aatggacttt gaaagcataa cctatatatg gaggtaaacg atgaaggaaa tcaatattgt
    30241 ttcactacaa atgataaaaa cagatacatt aagttatcta aaaaatcgta tttcaaaccc
    30301 tgaggatgcg gcagaaatca tgcgttcatt cattggaaac agtgaccgag agcatctcat
    30361 tctcatatgt atgaacagta aaaatgaacc tacacatatt caaacactat cgattggatc
    30421 tattaaccaa acggtgattc accctagaga aatattcaaa acagcgatac tcagtaacgc
    30481 aaatagtata atgctcggtc ataatcatcc aagtggagat gtattaacca tagtataata
    30541 aataatagta gttaaagtag tttaagagga gatattaaag ggatatttta ctttaaataa
    30601 aaattaacaa ggtttataat ttgtagtagt taaagtattt aaagaggtgg gaacatgtga
    30661 aggttcaaag gatagaagtg gagaataagc cgtatccatt gtatttatta ctagataaag
    30721 aataccagct aatagaacca gtaatgaaat ttattaaata cttagataat actggtaagt
    30781 ctcctaatac cattaaggca tactgctatc atttaaagtt gctgtacgag ttcatggaac
    30841 agagaggtgt tattcttaat gatattaact ttgagttgtt agcagacttc gtaggttggt
    30901 tgagatatcc ttcagcatca aatgtaattg atcttcagtc aaaaaaagcc ataagagaag
    30961 aaacgacagt gaatacaatt ttaaatgtag ttatgagttt tcttgattat ttaagtagat
    31021 taggagaatt taaatcaatt gatgtattta aacaagcaaa gggaagaaat ttcaaaggat
    31081 ttttacatca tgttaataag ggtagatacc aaaagaatgt cttaaagtta agggttaaaa
    31141 agaaacagat aagaacattg agatcaaagg aagttaagca aattattgat gcttgtcata
    31201 cgaaaagaga taaattaatt ttaatgctta tgtatgaggg tggtttaaga atcggtgaag
    31261 tgttatcgct taggcttgaa gatattgtca cttgggacaa tcaaatccat ttaacaccta
    31321 gagatgttaa tgttaatgaa gcttatatta aattaaggaa ggaaagaaca atacatgtga
    31381 gtaaagaact tatgtcactt tatacagatt acttgatata tgagtatagt gaggaattgg
    31441 agcatgatta tgtttttatt tccttaaaag aaggctattt tgggaaacca ctaaagtacc
    31501 aaagtgttct tgatctagtt agaagaatag ttaaaaggac tggaatagaa tttacatcac
    31561 atatgcttcg ccacactcac gcaacgcagc taattaggga aggatgggat gttgcgttcg
    31621 ttcaaaagag attaggtcac gcacatgttc agacaacgtt aaatacctat gttcatcttt
    31681 cagatcagga tatgaaaaat gagtttaata aatacctcga gagaaaggag cataagaaat
    31741 gaatgcttct agtaaaagga aaattattag tcagagtgag attagcaaaa aaatagctgt
    31801 aatgaatgaa gaaatgcagg ggttttgggc taataatagt tgggatataa gaaaatgtcc
    31861 acatccttct gccatagaat taagtaagaa tcctgcttta aggaatcgtt gggttcgttt
    31921 tgaacgtgtt aaaaatctgt ggttaagaac agaattgaaa tatttttatt tttaccattt
    31981 aaacaatgga atatggaatg caaaaactgt ctggattaga aaaggaacag taattaataa
    32041 aatgttagat ttcttagatt taaagtatcc tagcattact tcaattactg aagttcctat
    32101 tgaaaaagca atgacggagt atagaactta tttgacaaaa cggggtgtta gaattaccac
    32161 tactaattat aagattactg ctaatcaaga aaaaacacct gtaaaagcta attcctacta
    32221 tgttactaat ctaaaacaat ttatggagtt ttatgagaac ttttattttg atggagagga
    32281 gtgggataaa gacgtttggg atagacgtaa cttacctttg ccagatgata aggttaaccc
    32341 aacacaatat gaatatacaa ttaactttaa agggtttcgg aatacatatt ttaaacaact
    32401 tgtaaaaaga tattgtaagt tgagattgaa cgtggatagc ttttcctatg taagtgatat
    32461 tgcccaaaga cttaaagagt tctttaattt tctggacatg aaatttaaac aagttcagag
    32521 agtacaccaa ttaacgagag tggaaattga agcatattta agtgaactaa acatgatggg
    32581 aataaaacct agtacaataa ctgggaggat ctctatattg gaaggactat ttagtaccct
    32641 tcttaggcta gaatgggatg atgttccttc caaaatatta atttattctg aggactatcc
    32701 gaaaatacca agagcaaaac cacgctttat agatgaattc gtcctagagc aattgaacag
    32761 tcatcttgat aaattacccg aatatatagc tacgatgact atgattgttc aagaatgtgg
    32821 aatgaggata agtgaattgt gcaccttgaa aaaaggctgt ctattagagg acaaagatgg
    32881 agatttcttt ttaaagtatt atcaatggaa aatgaaaaag gagcatatag ttccaatatc
    32941 taaagaggta gctttactta ttaaagttcg ggaagataaa gtttcagagg aatttccaga
    33001 tagtgaatac ctctttccaa gaaaagatgg atcgccatta aaacaagaaa catttagagg
    33061 tgagttaaat aaattagctt atgagcaaaa tatagtggat aaatcaggtg agatttatag
    33121 attccatgcc catgcctttc gccatacagt aggaacaaga atgattaaca acgggatgcc
    33181 ccagcatatt gtgcagaaat ttttggggca tgaaagccca gaaatgacaa gcagatacgc
    33241 tcatatcttt gatgaaactc taaaaaatga atttactaaa tttcaggaaa aactggttac
    33301 caataatgga gatgtgcttg atctagatga agataatgaa gtcgatgatg tagagcttca
    33361 atggttcaag aaaaatataa atgcacaagt gcttccaaat ggttattgta gattgccagt
    33421 agtagcaggt ggttgtccac atgcgaatgc atgcttagat tgcactcact tctgtaccag
    33481 taagcaattc ttaccacagc acgaagaaca gttagagcgt acagaagagt tattagccat
    33541 agctaaggat aaacaatggc aaagacaagt agagactaat agccgtgtta aagagcgttt
    33601 agaacaaatc attggaagtt tgacggggta attatcaatg gataaacaag ttagaaatac
    33661 aacagaaatt gtacgtttgg cgaagcagaa atcaaaaaag acaagggaaa aagtagacaa
    33721 agcgatttct aaattttcga ttgaaggtaa agttattaat tttaattcaa tagcaaagga
    33781 agctaatgtt tctaaatcat ggctttataa ggaacacgat attaggcaaa gaatcgaatc
    33841 ccttcgtgag cgtcaaataa cagcaaatgt agtctcaaaa cccaagaaaa gttctcgttc
    33901 ggaggaaatc cttattaaaa ccttaaaaag aagagtaatg gaattagaaa aagaaaataa
    33961 aaaattacag aaccaaattc aaaaattata tggagatctg tataataaag aataattatt
    34021 aatctgtaga caaattgtga aaggatgtac ttaaacgcta acggtcagct ttattgaaca
    34081 gtaatttaag tatatgtcca atctagggta agtaaattga gtatcaatat aaactttata
    34141 tgaacataat caacgaggtg aaatcatgag caatttgatt aacggaaaaa taccaaatca
    34201 agcgattcaa acattaaaaa tcgtaaaaga tttatttgga agttcaatag ttggagtata
    34261 tctatttggt tcagcagtaa atggtggttt acgcattaac agcgatgtag atgttctagt
    34321 cgtcgtgaat catagtttac ctcaattaac tcgaaaaaaa ctaacagaaa gactaatgac
    34381 tatatcagga aagattggaa atacggattc tgttagacca cttgaagtta cggttataaa
    34441 taggagtgaa gttgtccctt ggcaatatcc tccaaaaaga gaatttatat acggtgagtg
    34501 gctcaggggt gaatttgaga atggacaaat tcaggaacca agctatgatc ctgatttggc
    34561 tattgtttta gcacaagcaa gaaagaatag tatttctcta tttggtcctg attcttcaag
    34621 tatacttgtc tccgtacctt tgacagatat tcgaagagca attaaggatt ctttgccaga
    34681 actaattgag gggataaaag gtgatgagcg taatgtaatt ttaaccctag ctcgaatgtg
    34741 gcaaacagtg actactggtg aaattacctc gaaagatgtc gctgcagaat gggctatacc
    34801 tcttttacct aaagagcatg taactttact ggatatagct agaaaaggct atcggggaga
    34861 gtgtgatgat aagtgggaag gactatattc aaaggtgaaa gcactcgtta agtatatgaa
    34921 aaattctata gaaacttctc tcaattaggc taattttatt gcaataacag gtgcttactt
    34981 ttaaaactac tgatttattg ataaatattg aacaattttt gggaagaata aagcgtcctc
    35041 ttgtgaaatt agagaacgct ttattacttt aatttagtga aacaatttgt aactattgaa
    35101 aatagaaaga aattgttcct tcgatagttt attaatatta gtgacatttg catgcttcaa
    35161 agcctgtcgg aattggtttt tagtgaaaag aacacgatat tcacggttta cccacttata
    35221 aacaaaagat cgatactttt tgtagtcctt ctttgaaatc aatggttgat gtcgttcaag
    35281 aacaatcaat acagagtcta cacttggctt aggatgaaaa tatagtggtg gtactttttt
    35341 gagcattttt atatccatct ccaccattaa tagtaaaccc aaagctcgtt gcagattttg
    35401 caatcttttc gcaaatccct tctcaacgat aagatagcta tatttagcct gactttcaaa
    35461 ggtaattctt ttgacaatat ccgtactgat gttataagga atattaccat atatcttata
    35521 gtttatatgt tttgggaagg aaaattttag aatatccgtt tgaatcactt ttatattctc
    35581 agaggggttt accgcttctt tagtcacttg acataagcct ccatcaattt ctatagcagt
    35641 aactgatcga ctcattttga ctagctcttt ggtaaaatgt ccttttcctg atccgatttc
    35701 tattacgttg tcttgtttac tgatattcgt gtgattcaat atttctttta catgcttttt
    35761 agaagtaata aaattttgcg tgtctttagg gtttttctgg ttcattataa ccttctcctt
    35821 actggttcat tataaccttc tccttactgg ttataatgaa ctgacattaa gcgttcatta
    35881 taaccaatta attttgattt ggttgataac gaactttatt aataacaaat atagaaaaag
    35941 tacccatact tttatctcct ttccattttt ttcattatga atgagataaa gtaatttcta
    36001 ctactgcgat actggtgcac ataattgaaa cctccttatg taactgaata tgattgtatc
    36061 atcttttcat tttagaataa acctttatat gtaattttgc acttgacact tcagatggac
    36121 gttttcttca aaataatatg ttttgaaact tgataagaga agccactgtc tttactaaaa
    36181 agtaaaggct gcgataaagg acagtgactt taataaagtt gcactgttgt attgtctttg
    36241 gataaaattg tctaaaggga agttttatcc ccaacgaaaa aacatctaaa gtggtaagta
    36301 atgaaagaat gtcgataaag taggaatggg ggatcttttt gaatacaata gaatcacagt
    36361 ttgataaggt tgcagaagat tacgatttcg tgaatgagct tttgaatgat tattcattct
    36421 ttgtgtctaa tatgtctcca aagaaaggca gagcattaga tatcggatgt ggctcgggtt
    36481 tgttagtgga gaaattagca agttattatg atgaagtggt agggattgat atttctaatc
    36541 aaatgctcga tcttgccaaa tctaaacgtc aactaacaaa tacggtctat ctgaatatga
    36601 atgcagaaca acttaatttt aatgagaagt ttgattttat tgtaagccga acaacctttc
    36661 atcatttgga tgatatagcc agcgtaatac agcaaatgaa ggaactgttg aatgaggaag
    36721 gaagaatagt tattcttgat aatgtatctg aagtcgagac accgcctacc tatgtttata
    36781 aattaggggc aatccaagag tttttaccgc attgtttcaa atttggaata aaaaatgcga
    36841 ttagaattta taatcacaac acatctaaat catggcttga gcatttagct tcagataagt
    36901 acctatctga acaaaattat tacgatttat atgaaaagtt gttgcctgga tgccaattcc
    36961 ataaaatggg ttgggcaatg ggggttgtct ggacaaaata acttaaagct gtggctttga
    37021 aaagttgaat ttgtgattgt tttcagagct atcgggtgct ttagtataaa taacaatgaa
    37081 taaaaaatca gcctgtatct tatgttacta ttaagtaatt taagatacag gttttactat
    37141 ttttgaaata agtaccttcc acttcaaata catgtattca aagtgaaagt attgatttaa
    37201 atgattcttt tgtaatttac tcttgataag acatcacacc ttctccagga gatatcaaaa
    37261 taactcagag aataaaagag attagtgaaa tgatgggcat tatattatat gaccacataa
    37321 tattttcaga aaatgatcat cattcaatta tcaaaaaaat tgcactttct actggtatat
    37381 atccttgcat taattttata aaaaatgccc ctactgaaga tataaaagca attgctatgc
    37441 tattgttcac taccgtattc attggtaatt taaataatgc taataataca ggaatgatga
    37501 taaatgctcc acctgcaccc acaattcccg aaattacacc aattccaaat ccaactataa
    37561 taaatagcaa aggtttagat ttcgtctctt gtgtagtagg tttaacttta ataaacatca
    37621 atattaaagc aagtatggcg attattacat ataccgtatt tacaaaagta gcattaaaca
    37681 aactagctaa aattgcccct aacatgcttc caatcaacat accccctccc atatatataa
    37741 caagtttagg agagaaagct ggttgttttc ttgcatttaa tgatccacta agtgtactga
    37801 aaaatacttg actagaggta agtcccgaag caatatatgc actatacgca ggtataccta
    37861 ttaatggtgg caatataaga atagctgggt aaataataat tgcgccccca atacctatta
    37921 atccagatat aaatccaccc agtacgccaa ttagcaacat aatagtcata tttgctatat
    37981 ccattattta cttttaacta ataaattaac tgcttcatta attaattctt gagaactttc
    38041 attattttct tctgctgttt taacgcattc tattaaattt tcactaatta taatccccat
    38101 taaacgttgt atagaacctt tagatgcact aagttgcgta attatatctt tgcaatcttt
    38161 ttcttcttcc atcattttta cgacaccatt taattgacct tgtattctat ttatacgatt
    38221 aatcattttt ttatcataag tcatattcat ttcctccaca taaattgatt aagttaataa
    38281 taataaatta aaacaaaatt gtcaaatacc cctataggta tttggcaaat gattctatcc
    38341 gttttattat accctcatag gtatttatag gaggtaagta tggaacaata caaagaagta
    38401 cacattaatt cattaaacaa agaagaatta gaaaaattgg caaaaatggg tcaattgatt
    38461 gatgttagaa caaaagaaga atatgaatta ggacacatta acggttcaac tttacaccca
    38521 gtagaagaga ttaaatcatt caataagaat agcaacaaaa cgtattatat acattgtaaa
    38581 agcggtaacc gaagcactaa agcttgcgat tatttagcca aacaaggtta tgatgtcgtg
    38641 aatttaaagg gtggatataa agattatgaa gcaaagaact tcaatagtgc tcctttaata
    38701 gaaaaagata ttgaaatcaa agagaatcgt aaacaatttg attttagagg tcttcagtgc
    38761 cctggaccta ttgttaatat cagtaaagaa attaacaata tttcaacggg tgagcaaatc
    38821 gaggtaacag ttacagatcc tggtttcaat agtgatatta aaagttgggc gaaacaaaca
    38881 gggaataccc ttgtaaatct tactgaagaa gcaaatgtaa ttaatgcaat tattcaaaaa
    38941 gaaaagccaa aagaatttga aatcaatgac actgctacag gtacaacaat tgttttattt
    39001 agcggtgagt tagataaggc agtagcagca atgatcatcg caaatggcgc taaagcagca
    39061 ggtaaagatg taactatttt ctttactttt tggggcctca acgcattaaa aaaagcgcaa
    39121 tcaactcgcg ttaaaaagaa aggtatttcc aaaatgtttg accttatgtt acctaaggat
    39181 ccaatacata tgccattatc aaaaatgaat atgtttggac taggtaatat tatgatgcgt
    39241 tatgtaatga acaagaaaaa tgttgattct ttatactcac ttatcgatca agcaatcgat
    39301 caagatataa agttaattgc ttgtaccatg agtatggatg ttatgggaat ttcaaaagaa
    39361 gaattaagag atgaagtcga ttatggtggc gtaggtactt atattggaca tactgagcaa
    39421 gcaaatcata acttatttat ctaatcaata aaatctattt taaaaaggag ttttttttgt
    39481 ttttcaaaca attttatgaa gacaattttt cacaagcatc ttatttaatt ggatgtcaac
    39541 gtacaggaga agcaatgatt attgacccta tacgagattt aacaaaatat ttaaaagttg
    39601 cagataaaga aggattcaca attactaaag ctgcagaaac acatattcat gctgattttg
    39661 cttcaggtat tagagatgtg gcaaataaat tgaatgcaag tatatacgta tctgatgaag
    39721 gtaaagatga atttaattat aaaaatatgc ctaaacaaac acatttcgtt aagcatcaag
    39781 atattatcta tttaggaaag attaaattag aagtcttaca cactccaggc catccccctg
    39841 agagtattag ttttttactt actgacgaag gtgggggttc cagtatacca atgggattat
    39901 ttagcggtga cttcatcttt gttggtgatg taggtagacc agatctatta gaaaaagctg
    39961 taaatgttga aggttctaca aaaatcggag caaaacaaat gtatcagtcc atacaatttg
    40021 ctgcaacatt accagactat attcaaattt ggccaggtca tggtgcaggg agtccttgtg
    40081 gtaaagcgct aggttcatta cctacaacta ctttgggtta tgagaaaata aacaactggg
    40141 cttttaatgt taaagatgaa acttcattta tcgaaacttt aacactcaat cagccagctc
    40201 caccacacca tttttcacaa atgaaaaaaa taaatcaatt tggtatgcaa atgtaccaac
    40261 catataatgt ttaccctagt tcaagcaata cacaaactgc ttttgatctt cgaagtaaag
    40321 aagcattcca tggtggtcat atgcatggaa ctatcaatat tccttttaat aaaactttta
    40381 taaatcaaat tggttggtat ttagattatg actaagatat tgaattaatt ggcgataaat
    40441 ctaccgttca acaagctatt catgctttac aattaattgg ttttgaaaat gtaaaaagtt
    40501 accgtttgcc acaaacaaat atcgtcacat catctattca tagttctgaa atgactggtg
    40561 aagaacataa tgtattagat gttcgtaatg atgatgaatg gcgtaaaggt catttaaaac
    40621 aagcaattca tattcctcac ggtaaacttt taaatgaaga tatacctttc gataaaaatg
    40681 acctaattta tgtacattgt caatcaggtg ttagaagttc aatagcggta ggaatattag
    40741 aatataaagg atttacgaat attgttaacg ttagaggtgg ctatcaacat ttaccagcat
    40801 ttttaaaata gttttcttct gcaatagaac tataaaaatc cctcaatccg aaaattcaat
    40861 tcggattgag ggattttttt ataaagacaa ttacgaactt tgattattca tttgaattag
    40921 ttttttatgc ttttatatct aagtaaatat cattaatctg tagtactttt tggataattg
    40981 ctaatgtacc acctagcaaa gttgcaaatt tgacattaga tgttaacttt atttgaattt
    41041 cgttacgtga atattgtttg aactggttct taattgcttc taatatttca ggcatttcat
    41101 tgaacaatgg acagttaatg taaattgcat tcggattaaa ctgggtgttt aaattatgta
    41161 ttaaaacagc aattttattt ataaattgtt ccatttcttc aactacgact ggattttttt
    41221 cattataaaa ttgaattaat ttgctaagcg tcatcttctc atttagttga ttacttaaat
    41281 tatgcagtaa agcttcttgt gaaaaaatat cttcaatctt atgaaagatc tccacattat
    41341 cgctaacttt tgagacaagt gtttttccaa tttcacccgc ttccccattt gcaccacgat
    41401 acaattgatt attaataata agcccagcac caataccttt atgtatactt aaagcaataa
    41461 gattattgta ggataaatta tgattaaaat tacgttcata taacgctgaa agattcgctt
    41521 cattttcaac tacgactgga acattagtaa tttcttttat tttcttagca attgaaattc
    41581 cttcagtttc atggaatggt aaatatgtca catgctgctc attatccaca actccatgta
    41641 tagaaacaga cacacctaat agtccgttat aagtatcaag tttctcctga atatcaatat
    41701 gtttttttat tatgcttaat atactactaa ccttttcatc aggtaaatca taagattcat
    41761 gcttaatgac attaccatca aaataattgt acatcacttc aacagaacta taagttaaat
    41821 ccaaagaaat aaaataacca taaagatgat taaccttcag aagaataggt tttctaccac
    41881 cactcttcgt gctatcaccc tcaccaacct cattaacaag agatttatac tttaacttat
    41941 tcaaaatact agaaatcgtt gccttattaa tctcaagatt tttagatatt tgagtacgcg
    42001 aaatattatg atggttataa atttccctta gcactctttt ttcattatca tttatatttt
    42061 attttccata attgcctacc ccataagtta ttttgaattt agtttatagt ttatcatgta
    42121 tttttatacc aactatttta acataaatta aattaaacct tagaacaact taaaacctca
    42181 cttaggttat catcttcgtt cttttatttt ttttattatt tcaataaatt acgtatttcc
    42241 aatatgacga ttttttatgc aaagtcgttg tatgtttttc aaatttttga catttatgca
    42301 atctaaatag ccaattaggg aatttttaac attttttatt tgtttgatat tatacttaat
    42361 gtatcttaaa tagaaagagg gtatgcatat ggatttcact ggtgttatta caagcattat
    42421 tgatttaatc aagacttgca ttcaggcttt cggttaattt tttcaactaa aaaacagagg
    42481 aaatattcaa cgacttgatt gtttcctctg ttttctatgt attgttgtaa acacaacaat
    42541 tttatttttt attcaatata tttctcaatt cttctatttc atcttgtgat agatcttctt
    42601 tttctacaaa gtttaagaca agtgaattga aaccgccttt gtatacttta ttgataaagt
    42661 ttttagatgt tttatatttt atatcacttt cttctacaag agagtaatat tgaaaaattt
    42721 tattgtcttt tttacgatct ataaatccct ttttatacaa tctcgttata agtgtacgaa
    42781 tggtttttgg actccagtcc ttttgcattt gtatttcttc tattatatta ttcgcacttg
    42841 catatttttt catccaaatg atattcataa cttcccattc tgcagatgat atttcatacg
    42901 ttttattatc cattatatta actccatttc ttttaaaata cgctcagaaa tttgttgtgc
    42961 tttttcgcca ttcgcattgt cttcgccttt taaatgtgta gcaaaataat acgtattatc
    43021 tttcgtttca acataaccta cgaaccatcc atttgcttct ttgtgattca cgattcctgt
    43081 tccagtttta cctacatatt tataagtatc tttttgtttc aaagtcatac tattttcaac
    43141 tttttcaata gccttattat caaaatgcat gttatgttgt ttcatatttt tcaacaaatt
    43201 aacctgttct attgcagaaa tttttaatga agattcattc caataatttt cattccctga
    43261 tatttcttca ttaccatatt caattagatc taaataagat ttaacctcat cttgtcttaa
    43321 atgtttgttt aaattttcgt aataccaatt tactgaatat ttcattgaag aatttaaatt
    43381 ttgatcttgg ttccattctt taaatggata ttgatgttta tcccattgtt gttcagtatg
    43441 atttaatgag agtaaatttt ggtcgaatgc cattaacgct aaataaattt tgtaagtaga
    43501 attaggtgaa tatcgttgtt tactttctgg ttcattataa atagaataag cttgctcccg
    43561 ttcattataa agcacaaaac ttccatcaaa tcctttgaaa tacggagcta gttgatttaa
    43621 ttttttatat gatacatttg tttcatattt gtcttgttga acatgtgcag atagtaacgg
    43681 tgcttgtatt aaaagcgata tactacatac aatatacgca acaatacgct tgtttcgatt
    43741 aggtttaggc attgaatcat aaagtgcaat atacttaaca cgttctttaa tatttgaatt
    43801 aaaacctagt aaatattgtg ctgccacatt atttatgtgc tgagatttta aaatagagca
    43861 ttttaatatc gattcaccat aacgtatatg ttcatggcga ttcaaaattt ttaaaacgtt
    43921 tctatcacat actttttcac agtcattgtc catcattgtt ttacttatat atagtgcagg
    43981 attaaaccag aatatcattt taaaaacaac ataaagctgg ttgaatatta agtcatgact
    44041 tttcacatgt gatagttcat gtagaataat atattcaatt tctttgtcat tcatggtttc
    44101 gactacgaca gttggtagta caatttggga tttcactaaa ccaaatacca tcggattatc
    44161 aatgtttgaa ctataactaa ttgttatatg ctttttgtag aactgcatct tactttgaca
    44221 tactttaagt cgttcattaa gatatgacga ttccaatgac gaacttttaa taacatcaat
    44281 ttgtcggaat gccttaatca tataaaataa gcacaacaaa ctaccaaata cccatatcaa
    44341 aagaatcata tacgttatat ttgaggtctc aaactgatta acattaattg ctaagtcttt
    44401 cgtaacagat gattgttgac catctaacat atgactaacc gaagaagtcg tgtcagatac
    44461 atttcgattc atcatatctt ttgaaaatgt aaaattcgat attttgtaaa atggtattaa
    44521 tggaattaac gtggagacga gcactaataa ccaaatctta tgtgacataa tattttgagt
    44581 atattttata tagagcattc tcactaaaaa aattacacat atcgtgagca atgaactgat
    44641 tatacttaac attaaaaaag atgataacac cttctacacc tccatatcac aaaaattata
    44701 acattatttt gacataaata ctacatttgt aatatactac aaatgtagtc ttatataagg
    44761 aggatattga tgaaaaagat aaaaattgtt ccacttattt taatagttgt agttgtcggg
    44821 tttggtatat atttttatgc ttccaaagat aaagaaatta ataatactat tgatgcaatt
    44881 gaagataaaa atttcaaaca agtttataaa gatagcagtt atatttctaa aagcgataat
    44941 ggtgaagtag aaatgactga acgtccgata aaaatatata atagtttagg cgttaaagat
    45001 ataaacattc aggatcgtaa aataaaaaaa gtatctaaaa ataaaaaacg agtagatgct
    45061 caatataaaa ttaaaacaaa ctacggtaac attgatcgca acgttcaatt taattttgtt
    45121 aaagaagatg gtatgtggaa gttagattgg gatcatagcg tcattattcc aggaatgcag
    45181 aaagaccaaa gcatacatat tgaaaattta aaatcagaac gtggtaaaat tttagaccga
    45241 aacaatgtgg aattggccaa tacaggaaca gcatatgaga taggcatcgt tccaaagaat
    45301 gtatctaaaa aagattataa agcaatcgct aaagaactaa gtatttctga agactatatc
    45361 aaacaacaaa tggatcaaaa ttgggtacaa gatgatacct tcgttccact taaaaccgtt
    45421 aaaaaaatgg atgaatattt aagtgatttc gcaaaaaaat ttcatcttac aactaatgaa
    45481 acagaaagtc gtaactatcc tctaggaaaa gcgacttcac atctattagg ttatgttggt
    45541 cccattaact ctgaagaatt aaaacaaaaa gaatataaag gctataaaga tgatgcagtt
    45601 attggtaaaa agggactcga aaaactttac gataaaaagc tccaacatga agatggctat
    45661 cgtgtcacaa tcgttgacga taatagcaat acaatcgcac atacattaat agagaaaaag
    45721 aaaaaagatg gcaaagatat tcaactaact attgatgcta aagttcaaaa gagtatttat
    45781 aacaacatga aaaatgatta tggctcaggt actgctatcc accctcaaac aggtgaatta
    45841 ttagcacttg taagcacacc ttcatatgac gtctatccat ttatgtatgg catgagtaac
    45901 gaagaatata ataaattaac cgaagataaa aaagaacctc tgctcaacaa gttccagatt
    45961 acaacttcac caggttcaac tcaaaaaata ttaacagcaa tgattgggtt aaataacaaa
    46021 acattagacg ataaaacaag ttataaaatc gatggtaaag gttggcaaaa agataaatct
    46081 tggggtggtt acaacgttac aagatatgaa gtggtaaatg gtaatatcga cttaaaacaa
    46141 gcaatagaat catcagataa cattttcttt gctagagtag cactcgaatt aggcagtaag
    46201 aaatttgaaa aaggcatgaa aaaactaggt gttggtgaag atataccaag tgattatcca
    46261 ttttataatg ctcaaatttc aaacaaaaat ttagataatg aaatattatt agctgattca
    46321 ggttacggac aaggtgaaat actgattaac ccagtacaga tcctttcaat ctatagcgca
    46381 ttagaaaata atggcaatat taacgcacct cacttattaa aagacacgaa aaacaaagtt
    46441 tggaagaaaa atattatttc caaagaaaat atcaatctat taactgatgg tatgcaacaa
    46501 gtcgtaaata aaacacataa agaagatatt tatagatctt atgcaaactt aattggcaaa
    46561 tccggtactg cagaactcaa aatgaaacaa ggagaaactg gcagacaaat tgggtggttt
    46621 atatcatatg ataaagataa tccaaacatg atgatggcta ttaatgttaa agatgtacaa
    46681 gataaaggaa tggctagcta caatgccaaa atctcaggta aagtgtatga tgagctatat
    46741 gagaacggta ataaaaaata cgatatagat gaataacaaa acagtgaagc aatccgtaac
    46801 gatggttgct tcactgtttt attatgaatt attaataagt gctgttactt ctcccttaaa
    46861 tacaatttct tcattttcat tgtatgttga aagtgacact gtaacgagtc cattttcttt
    46921 ttttatggat ttcttatttg taatttcagc gataacgtac aatgtattac ctgggtatac
    46981 aggtttaata aatttaacgt tattcatttg tgttcctgct acaacttctt ctccgtattt
    47041 accttcttct acccataatt taaatgatat tgaaagtgta tgcatgccag atgcaatgat
    47101 acctttaaat ctactttgtt ctgctttttc tttatctata tgcatatatt gaggatcaaa
    47161 agttgttgca aattggataa tttcttcttc tgtaatatga aggctttttg ttttgaatgt
    47221 ttctcctact ataaaatcat cgtatttcat atatgtctct ctttcttatt caaattaatt
    47281 ttttagtatg taacatgtta aaggtaagtc taccgtcact gaaacgtaag actcacctct
    47341 aactttctat tgagacaaat gcaccatttt atctgcattg tctgtaaaga taccatcaac
    47401 tccccaatta gcaagttggt ttgcacgtgc tggtttgttt acagtccata cgttcaattc
    47461 ataacccgct tcttttacca tttttacttt tgctttagta agtttggcat cttcagtgtt
    47521 tactatttta gcattacagt aatctaaaag tgttctccag tcttcacgaa acgaagttgt
    47581 atggaatata actgctctgt tatattgtgg catgatttct tctgcaagtt taacaagcac
    47641 aacattaaag cttgaaatga gcacttcttg attctgattt aagtttgtta attgttcttc
    47701 cacttgctta accatacttt tagaaagtgc tagtccattc ggtccagtaa taccttttaa
    47761 ttctacattt aaattcatat tatattcatt tgctattttt actacatcat cgaaagttgg
    47821 caaatgttca tctttgaatt tttcaccaaa ccaagatcct gcagaagcat ctttaatttc
    47881 atcataattc aattcagtta tttccccgga catatttgta gtccgttcta aataatcatc
    47941 atgaatgata atcagttgtt catcttttgt aattgcaaca tctaactcca accagtttat
    48001 accttctact tctgaagcag ctttaaatga tgcaattgta ttttccggag ctttactagg
    48061 taatcctcta tgtccatata cagttagcat attacctctc cttgcatttt tattttttta
    48121 attaacgtaa ctgtattatc acattaatcg cacttttatt tccattaaaa agagatgaat
    48181 atcataaata aagaagtcga tagattcgta ttgattatgg agttaatcta cgtctcatct
    48241 catttttaaa aaatcattta tgtcccaagc tccattttgt aatcaagtct agtttttctg
    48301 taccccttat ctgcaatttt acttaggatt gcttttaact tacctcttat ctgcaatttt
    48361 acttaggatt gcttttaact taccccttat cagcaatttt actgagaact gcttttaacg
    48421 cacctcttat ctgcaatttt gcctagaact gcttttaacg tacctcttat ctgcaatttt
    48481 acttagaact gcttttaacg tacctcttat ctgtaatttt actgagaact gcttttaaca
    48541 aacctcttat ctgcaatttt acttagaact gcttttaaca aacctcttat ctgcaatttt
    48601 acttagaact gcttttaaca aacctcttat ctgcaatttt acttagaatt gcttttacta
    48661 ttcctcttat tagtataatc tcagtaagaa tgcgtataaa aatgaaaatt acaaccgatt
    48721 ttgtaagtgc tgacgcctga gggaatagta tgtgcgagag actaatggct cgagccatac
    48781 ccctaggcaa gcatgcacgt acaaaatcgt aagataaaaa aataagcata tcactgtaaa
    48841 ctttaaaaaa tcagtttagt gatatgctta tttatttcga gttaggattt atgtcccaag
    48901 ctcatcaagc acaatcggcc actagtttat ttctctatct tatatgttct gatatggtct
    48961 tctatactgt ataagtatac ttttgaatat ggatcttgtg tcaattcacg ttcgaaatca
    49021 aattcttgat tatcaaatct gttaaagaat gtttcgtatt cttcgactga taattgctct
    49081 ctagattcta gcatatttaa gtgtttctct ttatctaatg ctttgtcata tcctttaacg
    49141 attgaaccac taaagatttc tcctactgct cctgaaccat aactaaatag acatactttc
    49201 tcttctggtt ggaatgtgtg gttctgtaat aacgaaatta aacttaagta taatgatcct
    49261 gtataaatgt taccaacatc tctattccat aatacggttc tgttgcaaag ttgaatttat
    49321 agtataattt taacaaaaag gagtcttctg tatgaactat ttcagatata aacaatttaa
    49381 caaggatgtt atcactgtag ccgttggcta ctatctaaga tatacattga gttatcgtga
    49441 tatatctgaa atattaaggg aacgtggtgt aaacgttcat cattcaacgg tctaccgttg
    49501 ggttcaagaa tatgccccaa ttttgtatca aatttggaag aaaaagcata aaaaagctta
    49561 ttacaaatgg cgtattgatg agacgtacat caaaataaaa ggaaaatgga gctatttata
    49621 tcgtgccatt gatgcagagg gacatacatt agatatttgg ttgcgtaagc aacgagataa
    49681 tcattcagca tatgcgttta tcaaacgtct cattaaacaa tttggtaaac ctcaaaaggt
    49741 aattacagat caggcacctt caacgaaggt agcaatggct aaagtaatta aagcttttaa
    49801 acttaaacct gactgtcatt gtacatcgaa atatctgaat aacctcattg agcaagatca
    49861 ccgtcatatt aaagtaagaa agacaaggta tcaaagtatc aatacagcaa agaatacttt
    49921 aaaaggtatt gaatgtattt acgctctata taaaaagaac cgcaggtctc ttcagatcta
    49981 cggattttcg ccatgccacg aaattagcat catgctagca agttaagcga acactgacat
    50041 gataaattag tggttagcta tattttttta ctttgcaaca gaaccgatta gatgctataa
    50101 ttgttattaa aaggattgga ggatgcttag gaagacgagt tattaatagc tgaataagaa
    50161 cggtgctctc caaatattct tatttagaaa agcaaatcta aaattatctg aaaagggaat
    50221 gagaatagtg aatggaccaa taataatgac tagagaagaa agaatgaaga ttgttcatga
    50281 aattaaggaa cgaatattgg ataaatatgg ggatgatgtt aaggctattg gtgtttatgg
    50341 ctctcttggt cgtcagactg atgggcccta ttcggatatt gagatgatgt gtgtcatgtc
    50401 aacagaggaa gcagagttca gccatgaatg gacaaccggt gagtggaagg tggaagtgaa
    50461 ttttgatagc gaagagattc tactagatta tgcatctcag gtggaatcag attggccgct
    50521 tacacatggt caatttttct ctattttgcc gatttatgat tcaggtggat acttagagaa
    50581 agtgtatcaa actgctaaat cggtagaagc ccaaacgttc cacgatgcga tttgtgccct
    50641 tatcgtagaa gagctgtttg aatatgcagg caaatggcgt aatattcgtg tgcaaggacc
    50701 gacaacattt ctaccatcct tgactgtaca ggtagcaatg gcaggtgcca tgttgattgg
    50761 tctgcatcat cgcatctgtt atacgacgag cgcttcggtc ttaactgaag cagttaagca
    50821 atcagatctt ccttcaggtt atgaccatct gtgccagttc gtaatgtctg gtcaactttc
    50881 cgactctgag aaacttctgg aatcgctaga gaatttctgg aatgggattc aggagtggac
    50941 agaacgacac ggatatatag tggatgtgtc aaaacgcata ccattttgaa cgatgacctc
    51001 taataattgt taatcatgtt ggttacgtat ttattaactt ctcctagtat tagtaattat
    51061 catggctgtc atggcgcatt aacggaataa agggtgtgct taaatcgggc cattttgcgt
    51121 aataagaaaa aggattaatt atgagcgaat tgaattaata ataaggtaat agatttacat
    51181 tagaaaatga aaggggattt tatgcgtgag aatgttacag tctatcccgg cattgccagt
    51241 cggggatatt aaaaagagta taggttttta ttgcgataaa ctaggtttca ctttggttca
    51301 ccatgaagat ggattcgcag ttctaatgtg taatgaggtt cggattcatc tatgggaggc
    51361 aagtgatgaa ggctggcgct ctcgtagtaa tgattcaccg gtttgtacag gtgcggagtc
    51421 gtttattgct ggtactgcta gttgccgcat tgaagtagag ggaattgatg aattatatca
    51481 acatattaag cctttgggca ttttgcaccc caatacatca ttaaaagatc agtggtggga
    51541 tgaacgagac tttgcagtaa ttgatcccga caacaatttg attagctttt ttcaacaaat
    51601 aaaaagctaa aatctattat taatctgttc agcaatcggg cgcgattgct gaataaaaga
    51661 tacgagagac ctctcttgta tcttttttat tttgagtggt tttgtccgtt acactagaaa
    51721 accgaaagac aataaaaatt ttattcttgc tgagtctggc tttcggtaag ctagacaaaa
    51781 cggacaaaat aaaaattggc aagggtttaa aggtggagat tttttgagtg atcttctcaa
    51841 aaaatactac ctgtcccttg ctgattttta aacgagcacg agagcaaaac ccccctttgc
    51901 tgaggtggca gagggcaggt ttttttgttt cttttttctc gtaaaaaaaa gaaaggtctt
    51961 aaaggtttta tggttttggt cggcactgcc gacagcctcg cagagcacac actttatgaa
    52021 tataaagtat agtgtgttat actttacttg gaagtggttg ccggaaagag cgaaaatgcc
    52081 tcacatttgt gccacctaaa aaggagcgat ttacatatga gttatgcagt ttgtagaatg
    52141 caaaaagtga aatcagctgg actaaaaggc atgcaatttc ataatcaaag agagcgaaaa
    52201 agtagaacga atgatgatat tgaccatgag cgaacacgtg aaaattatga tttgaaaaat
    52261 gataaaaata ttgattacaa cgaacgtgtc aaagaaatta ttgaatcaca aaaaacaggt
    52321 acaagaaaaa cgaggaaaga tgctgttctt gtaaatgagt tgctagtaac atctgaccga
    52381 gatttttttg agcaactgga tccaggagaa caaaaacgat tttttgagga aagttataaa
    52441 ttattttccg aacgatatgg caagcaaaat attgcttatg caacagttca taatgatgag
    52501 caaacccctc acatgcattt aggtgttgtg cctatgcgtg atggaaaact gcaaggaaaa
    52561 aatgtgttta atcgtcaaga actgttatgg ctacaagata aattccccga gcatatgaaa
    52621 aaacagggtt ttgagttgaa gcgtggtgaa cgtggctctg accgtaaaca tattgagaca
    52681 gctaaattta aaaaacaaac tttggaaaaa gagattgatt ttctagaaaa aaatttagca
    52741 gttaaaaaag atgaatggac tgcttatagc gataaagtta aatcagattt agaagtacca
    52801 gcgaaacgac acatgaaaag tgttgaagtg ccaacgggtg aaaagtctat gtttggtttg
    52861 ggaaaagaaa taatgaaaac agaaaagaaa ccaaccaaaa atgttgttat atcggagcgt
    52921 gattataaaa acttagtgac tgctgcgaga gataacgata ggttaaaaca gcatgttaga
    52981 aatctcatga gtactgatat ggcgagagaa tataaaaaat taagtaaaga acatgggcaa
    53041 gttaaagaaa aatatagtgg tcttgtagag cgatttaatg aaaatgtaaa tgattataat
    53101 gagttgcttg aagaaaacaa gtctttaaag tctaaaataa gcgatttaaa gcgtgatgtg
    53161 agtttaatct atgaaagcac taaggaattc cttaaggaac gtacagacgg cttaaaagcc
    53221 tttaaaaacg tttttaaggg gtttgtagac aaggtaaagg ataaaacagc acaattccaa
    53281 gaaaaacacg atttagaacc taaaaagaac gaatttgaac taactcataa ccgagaggta
    53341 aaaaaagaac gaagtcgaga tcagggaatg agtttataaa ataaaaaaag cacctgaaaa
    53401 ggtgtctttt tttgatggtt ttgaacttgt tctttcttat cttgatacat atagaaataa
    53461 cgtcattttt attttagttg ctgaaaggtg cgttgaagtg ttggtatgta tgtgttttaa
    53521 agtattgaaa acccttaaaa ttggttgcac agaaaaaccc catctgttaa agttataagt
    53581 gactaaacaa ataactaaat agatgggggt ttcttttaat attatgtgtc ctaatagtag
    53641 catttattca gatgaaaaat caagggtttt agtggacaag acaaaaagtg gaaaagtgag
    53701 accatggaga gaaaagaaaa tcgctaatgt tgattacttt gaacttctgc atattcttga
    53761 atttaaaaag gctgaaagag taaaagattg tgctgaaata ttagagtata aacaaaatcg
    53821 tgaaacaggc gaaagaaagt tgtatcgagt gtggttttgt aaatccaggc tttgtccaat
    53881 gtgcaactgg aggagagcaa tgaaacatgg cattcagtca caaaaggttg ttgctgaagt
    53941 tattaaacaa aagccaacag ttcgttggtt gtttctcaca ttaacagtta aaaatgttta
    54001 tgatggcgaa gaattaaata agagtttgtc agatatggct caaggatttc gccgaatgat
    54061 gcaatataaa aaaattaata aaaatcttgt tggttttatg cgtgcaacgg aagtgacaat
    54121 aaataataaa gataattctt ataatcagca catgcatgta ttggtatgtg cggaaccaac
    54181 ttattttaag aatacagaaa actgcgtgaa tcaaaaacaa tggattcaat tttggaaaaa
    54241 ggcaatgaaa ttagactatg atccaaatgt aaaagttcaa atgattcgac cgaaaaataa
    54301 atataaatcg gatatacaat cggcaattga cgaaactgca aaatatcctg taaaggatac
    54361 ggattttatg accgatgatg aagaaaagaa tttgtaacgt ttgtctgatt tggaggaagg
    54421 tttacaccgt aaaaggttaa tctcctatgg tggtttgtta aaagaaatac ataaaaaatt
    54481 aaaccttgat gacacagaag aaggcgattt gattcataca gatgatgacg aaaaagccga
    54541 tgaagatgga ttttctatta ttgcaatgtg gaattgggaa cggaaaaatt attttattaa
    54601 agagtagttc aacaaacggg ccagtttgtt gaagattaga tggttctgtt gcaaagttga
    54661 atttatagta taattttaac aaaaaggagt cttctgtatg aactatttca gatataaaca
    54721 atttaacaag gatgttatca ctgtagccgt tggctactat ctaagatata cattgagtta
    54781 tcgtgatata tctgaaatat taagggaacg tggtgtaaac gttcatcatt caacggtcta
    54841 ccgttgggtt caagaatatg ccccaatttt gtatcaaatt tggaagaaaa agcataaaaa
    54901 agcttattac aaatggcgta ttgatgagac gtacatcaaa ataaaaggaa aatggagcta
    54961 tttatatcgt gccattgatg cagagggaca tacattagat atttggttgc gtaagcaacg
    55021 agataatcat tcagcatatg cgtttatcaa acgtctcatt aaacaatttg gtaaacctca
    55081 aaaggtaatt acagatcagg caccttcaac gaaggtagca atggctaaag taattaaagc
    55141 ttttaaactt aaacctgact gtcattgtac atcgaaatat ctgaataacc tcattgagca
    55201 agatcaccgt catattaaag taagaaagac aaggtatcaa agtatcaata cagcaaagaa
    55261 tactttaaaa ggtattgaat gtatttacgc tctatataaa aagaaccgca ggtctcttca
    55321 gatctacgga ttttcgccat gccacgaaat tagcatcatg ctagcaagtt aagcgaacac
    55381 tgacatgata aattagtggt tagctatatt tttttacttt gcaacagaac cgaaaataat
    55441 ctcttcaatt tatttttata tgaatcctgt gactcaatga ttgtaatatc taaagatttc
    55501 agttcatcat agacaatgtt cttttcaaca ttttttatag caaattgatt aaataaattc
    55561 tctaatttct cccgtttgat ttcactacca tagattatat tatcattgat atagtcaatg
    55621 aataatgaca aattatcact cataacagtc ccaacccctt tcttttgata gactaattat
    55681 cttcatcatt gtaaaacaaa ttacaccctt taaatttaac tcaacttaaa tatcgacaaa
    55741 ttaaaaaaca ataaaattac ttgaatatta ttcataatat attaacaact ttattatact
    55801 gctctttata tataaaatca ttaataatta aacaagcctt aaaatattta acttttttgt
    55861 gattattaca cattatctta tctgctcttt atcaccataa aaatagaaaa aacaagattc
    55921 ctaaagaata taggaatctt gtttcagact gtggacaaac tgatttttta tcagttagct
    55981 tatttagaaa gttttattta aattacagtt tctattttta ttagatcaca attttatttt
    56041 agctcttgtt caagtaatca tttttcgcca aaaactttat actgaatagc ttctacatta
    56101 aatactttgt caatgagatc atctacatct ttaaattcag aataatttgc atatggatct
    56161 ataaaataaa attgtggttc tttaccggaa acattaaata ttcttaatat taaatatttc
    56221 tgcttatatt ctttcatagc aaacatttca tttagcgaca taaaaaatgg ttcctcaata
    56281 ctagaagatg tagatgtttt aatttcaata aatttttcta cagctttatc tgtatttgtt
    56341 ggatcaaaag ctactaaatc atagccatga ccgtgttgag agcctggatt atcatttaaa
    56401 atattcctaa actgttcttt cttatcttcg tctattttat tatcaattag ctcattaaag
    56461 taatttagcg ctaatttttc tccaacttta ccggttaatt tattctcttt atttgatttt
    56521 tcaatttctg aatcattttt agtagtcttt gatacacctt ttttatattt tggaattatt
    56581 cctttaggtg cttccacttc cttgagtgtc ttatcttttt gtgctgttct aatttcttca
    56641 atttcgctgt cttcctgtat ttcgtctatg ctattgacca agctatcata ggatgttttt
    56701 gtaacttttg aagctaattc attaaatagt tctaaaaatt tctttaaatc ctctagcata
    56761 tcttcttctg tgaatccttc attcaaatca taatatttga atcttattga tccatgagaa
    56821 tatcctgatg gataatcatt ttttaaatca taagatgaat ctttattttc tgcgtaataa
    56881 aatcttccag tattaaattc atttgatgta atatatttat tgagttcgga agataaagtt
    56941 aatgctcttt gttttgcagc atttttatcc cgcggaaaca tatcacttat ctttgaccat
    57001 ccttgattca aagataagta tatgccttct ccttccggat gaaaaagata taccaaataa
    57061 tatccatcct ttgtttcttt tgttatattc tcatcatata ttgaaatcca aggaacttta
    57121 ctatagttcc cagtagcaac cttccctaca actgaatatt tatcttcttt tatatgcact
    57181 tttaactgct tgggtaactt atcatggact aaagttttat atagatcacc tttatcccaa
    57241 tcagattttt taactacatt attggtacgt ttctctttaa ttaatttaag gacctgcata
    57301 aagttgtcta tcatttgaaa ttccctccta ttataaaata tattatgtct cattttcttc
    57361 aatatgtact tatttatatt ttaccgtaat ttactatatt tagttgcaga aagaattttc
    57421 tcaaagctag aactttgctt cactataagt attcagtata aagaatattt cgctattatt
    57481 tacttgaaat gaaagactgc ggaggctaac tatgtcaaaa atcatgaacc tcattactta
    57541 tgataagctt cttaaaaaca taacagcaat tcacataaac ctcatatgtt ctgatacatt
    57601 caaaatccct ttatgaagcg gctgaaaaaa ccgcatcatt tatgatatgc ttctccacgc
    57661 ataatcttaa atgctctata cacttgctca attaacacaa cccgcatcat ttgatgtggg
    57721 aatgtcattt tgctgaatga tagtgcgtag ttactgcgtt gtaagacgtc cttgtgcagg
    57781 ccgtttgatc cgccaatgac gaatacaaag tcgctttgcc cttgggtcat gcgttggttc
    57841 aattcttggg ccaatccttc ggaagatagc atctttcctt gtatttctaa tgtaatgact
    57901 gtggattgtg gtttaatttt ggctagtatt cgttggcctt ctttttcttt tacttgctca
    57961 atttctttgt cgctcatatt ttctggtgct ttttcgtctg gaacttctat gatgtctatc
    58021 ttggtgtatg ggcctaaacg tttttcatat tctgctatgg cttgcttcca atatttctct
    58081 tttagtttcc ctacagctaa aatggtgatt ttcatgtcgt ttggtcctcc aaattgttat
    58141 caactttcca gttatccaca agttattaac ttgttcacac tgttccctct tattatacca
    58201 atattttttg cagtttttga tattttcctg acattta
//
