# Supplementary material for: GenoFig: a user-friendly application for the visualization and comparison of genomic regions
Source: Bioinformatics. 2024 Jun 13;40(6):btae372. doi: 10.1093/bioinformatics/btae372 (PMC11199195; doi:10.1093/bioinformatics/btae372)
Supplement: btae372_Supplementary_Data [file btae372_supplementary_data.zip › Suppl Material/Figure1B/Saureus_SCCmecIVa_EU437549.gb]

LOCUS       EU437549               29806 bp    DNA     linear   BCT 24-JUL-2016
DEFINITION  Staphylococcus aureus strain cm11 SCCmec type IVA element, complete
            sequence; and hypothetical protein X gene, partial cds.
ACCESSION   EU437549
VERSION     EU437549.2
KEYWORDS    .
SOURCE      Staphylococcus aureus
  ORGANISM  Staphylococcus aureus
            Bacteria; Firmicutes; Bacilli; Bacillales; Staphylococcaceae;
            Staphylococcus.
REFERENCE   1  (bases 1 to 29806)
  AUTHORS   Park,C., Shin,H.H., Kwon,E.Y., Choi,S.M., Kim,S.H., Park,S.H.,
            Choi,J.H., Yoo,J.H., Lee,D.G. and Shin,W.S.
  TITLE     Two variants of staphylococcal cassette chromosome mec type IVA in
            community-associated meticillin-resistant Staphylococcus aureus
            strains in South Korea
  JOURNAL   J. Med. Microbiol. 58 (PT 10), 1314-1321 (2009)
   PUBMED   19574415
REFERENCE   2  (bases 1 to 29806)
  AUTHORS   Park,C., Lee,D.-G. and Chun,H.-S.
  TITLE     SCCmec type IVA whole sequence from ST72 strain in Korea
  JOURNAL   Unpublished
REFERENCE   3  (bases 1 to 29806)
  AUTHORS   Park,C., Lee,D.-G. and Chun,H.-S.
  TITLE     Direct Submission
  JOURNAL   Submitted (30-JAN-2008) Dept. of Infectious Disease, Catholic
            Research Institutes of Medical Science, The Catholic University of
            Korea, 5004, Catholic Research Institutes of Medical Science,
            Banpo4-dong, Secho-gu, Seoul 137-701, The Republic of Korea
REFERENCE   4  (bases 1 to 29806)
  AUTHORS   Park,C. and Lee,D.-G.
  TITLE     Direct Submission
  JOURNAL   Submitted (01-APR-2009) Dept. of Infectious Disease, Catholic
            Research Institutes of Medical Science, The Catholic University of
            Korea, 5004, Catholic Research Institutes of Medical Science,
            Banpo4-dong, Secho-gu, Seoul 137-701, The Republic of Korea
  REMARK    Sequence update by submitter
COMMENT     On Apr 1, 2009 this sequence version replaced EU437549.1.
FEATURES             Location/Qualifiers
     source          1..29806
                     /organism="Staphylococcus aureus"
                     /mol_type="genomic DNA"
                     /strain="cm11"
                     /isolation_source="clinical specimen"
                     /db_xref="taxon:1280"
                     /country="South Korea"
     CDS             <1..276
                     /note="C001"
                     /codon_start=1
                     /transl_table=11
                     /product="putative tRNA dihydrouridine synthase"
                     /protein_id="ACO37657.1"
                     /translation="NPFAFEKEPREHTSKELLDLLRLHLSLFNKYEKDEIRQFKSLRR
                     FFKIYVRGIRGASELRHQLMNTQSIAEARALLDEFEAQMDEDVKIEL"
     CDS             complement(344..466)
                     /note="C002"
                     /codon_start=1
                     /transl_table=11
                     /product="hypothetical protein"
                     /protein_id="ACO37658.1"
                     /translation="MKMLFFLYFFFLKLYNHFLTQPLIGDQMIVTQEQLKDIMK"
     CDS             complement(523..1452)
                     /note="C003"
                     /codon_start=1
                     /transl_table=11
                     /product="hypothetical protein"
                     /protein_id="ACO37659.1"
                     /translation="MITQKTDKLSKEKMKLDILQQDREELRKLLTKTKKRLSEVSYEC
                     TYCHSVLTRGQSLTRMELDDNKIEILLRKDSINQEIIKIENNIQKKLIEIQNLENQFE
                     LYHERLSELKQLSNIDNYVNQKVLQELETLKIEEVIELKEIDQEIKSLRNEISKLKKS
                     LKTDLENINQKFKKLKNKISLQMETTGLSEKKVLNFNKLNGSGTFLNKDLLTLYLVYM
                     NLLDSMEDFGLPFAIDSFVKNETDSIALEKMFGAIDKYFLTLNNQTFFSIIKENLKFI
                     ENPVNEIKIERPLLKEKFFSDIEKELIQNLNIL"
     CDS             complement(1587..1856)
                     /note="C004"
                     /codon_start=1
                     /transl_table=11
                     /product="hypothetical protein"
                     /protein_id="ACO37660.1"
                     /translation="MEMNLKLVSKNKNTSSLASLEAILSPLYIDQDKSWDGILYKNSF
                     EGLAQYKSQSFPKEVFEYYLGISNNIMNDKINKLNKYREKSKEKK"
     CDS             complement(2187..2672)
                     /note="C005"
                     /codon_start=1
                     /transl_table=11
                     /product="hypothetical protein"
                     /protein_id="ACO37661.1"
                     /translation="MKNARIYLKGELVQQNIVVEGRAEVILNELFQQILQKSEKKVQT
                     EQDKELKKITSKELDLILQKITAKARFEKELKNLRFNSLKEEKIKKEEKKIILEYMAV
                     KKAVIRFLKSDEEKLENNSISTLISETFNLSEMNCLSENTKYAIAISAYCDILEEIAY
                     E"
     CDS             complement(2929..3120)
                     /note="C006"
                     /codon_start=1
                     /transl_table=11
                     /product="hypothetical protein"
                     /protein_id="ACO37662.1"
                     /translation="MVRENGGANAQRGFNYQNCVISLVAIRNYKKPNFKIYVEADEDF
                     EVTYGDDYHACIQVKGEKI"
     misc_feature    3238..29335
                     /note="SCCmec type IVA"
     repeat_region   3238..3263
                     /note="inverted complementary repeat (IR-L) of SCCmec"
                     /rpt_type=inverted
     CDS             complement(3303..4103)
                     /note="C007; similar to abortive phage resistance protein
                     of Staphylococcus epidermidis ATCC 12228"
                     /codon_start=1
                     /transl_table=11
                     /product="abortive phage resistance protein-like protein"
                     /protein_id="ACC96118.1"
                     /translation="MKKSTLIDKFLDLLSSRSSLREIQNNFIDANIMRDSSINQKYNG
                     QRKSLAWEYISTLNLEDEAEFSKLLNVIETYLFQWNLYIHEVDEDEEINRLIKIVNVL
                     GYEYNKDTGKITKNEREVNLSTIKSLAIKFDIEYVLKECNRIEKEALTDPEDAITSAK
                     SMVESTLKHILDSEGEKFNNNETLRGLYKKVSNIMNLSPGGHNENTFKTILSGMINVI
                     NGLDEVRNEYGDAHGKSKKNYRPETRHAFLAINAARTITEFLLASYKK"
     CDS             complement(4133..5287)
                     /note="C008; similar to Abi-alpha protein of
                     Staphylococcus epidermidis ATCC 12228"
                     /codon_start=1
                     /transl_table=11
                     /product="Abi-alpha-like protein"
                     /protein_id="ACC96119.1"
                     /translation="MLKHKIINLIQEKREGSYWDFKAEYHKDKAELLHDIICLSNNLL
                     NQEAYLILGVADNGHILGVAGDSNRKNQEELISFITGKKFAAGRHPKISLMTFEYEEK
                     EIDVIIINPKGYVPYYLEKAETDQKSKKNKTVNAGSIYTRVEDKNTPIDSTASPLDTE
                     ILWKMHFGLYPTPIKRLQNYLLTPEKWMQNSTGYFHSESPEYIVYKNEDIEEKENYFN
                     LVSPFYAYNQINSNTLYSYYEFKYHSTVLYGCRCISLDSGIYTTPVPELGEINFNMHR
                     DDTIYYRYFIEETMLYNIHLFMYKGDSMEEKFAMDKFLECVLVYKSDVEKELFENYIL
                     DNWDKVNQSINENNKRVFGTEHLSQLEKEDITKKVKTVKVLKDELENFRT"
     CDS             5742..6788
                     /note="C009"
                     /codon_start=1
                     /transl_table=11
                     /product="hypothetical protein"
                     /protein_id="ACC96120.1"
                     /translation="MNKRDIYNEKFQNALVDIILNIDKINVKEVFDDSCRAVDQDNKK
                     DTLNRSPKDFSINISDIVRYSILCMENLNSDKIEENINMIKNHSSELNDNDMFIQEKN
                     NFTTNFNKFCNALGINIANFKSGKSYVFKPKSLFVLYDILSNNSVYLHFFKNGINDKD
                     IDSSNRIKENLYYFINHEITDQRDYEHALTNYYLYFLVDSNIEIGIKSIIIKIFTEKG
                     ITSKDKLQILEYYLDEIDDLNTEISTKIADAHVKNSTNFLENEKVSINSNLAKYITHR
                     DTRASAPKNMLLSLILNSDLVSPKDLEEKELKYPKKITKEHHDKLIKEINKALDYYND
                     NNTTPSDYFYITSD"
     CDS             7277..9070
                     /note="C010"
                     /codon_start=1
                     /transl_table=11
                     /product="hypothetical protein"
                     /protein_id="ACC96121.1"
                     /translation="MAQTNLSFNPSPRYKSKKGWYKDTPPKEKGGMPTEVEIAGPIVI
                     ENKFIDPKTNTEKLIITDEDQKEIVESSDILTTQKLPSLMKYGFSINEKYTKDLGYAM
                     QQMRNQLPISYLYEGVGILETPFGPIVSLSEIYTTKEFDNKSPSDAICDNAYDLTPKG
                     TFDNWYNMYLKEVKGSLLLELAVVFGISALVTSFLKHKHETEFAGIIFSFTGQSSTGK
                     STAASLAVSVAGNPTKGNETLFRSWNATRNALEGYLSNNFGIPIVFDELSSATFRDTT
                     GLLYSITEGQGRQRSNVHGEVKTPKNWGTSVISTSEYSIFNDSAQNDGLRVRTIEINE
                     QFTTNATNADNIKKAVALNYGHVLPLVAKYLINREDEVIQWFYKEVDWFEAKLKDETN
                     NTGIRMFKRYAVITTSAKILGRVLSTDIDIANIRDYFIDYHTHTVSERSLADKAIDVI
                     IQFVAQNRGKFSDEGALKNMFENYGLISLKDDHIEVKMIANVFKQMLNNHQFQDVNNV
                     VNALRDKGFILADRGRQTTKRSVKDNSGKKQSLVFYHLKLDVEFASILGLTKDKSLLQ
                     NWTPSNDNKAAKELFKSANEGIGPSGVHEDF"
     gene            9304..10653
                     /gene="ccr2A"
     CDS             9304..10653
                     /gene="ccr2A"
                     /note="C011"
                     /codon_start=1
                     /transl_table=11
                     /product="cassette chromosome recombinase A type 2"
                     /protein_id="ACC96122.1"
                     /translation="MKQVIGYLRQSTMKQQSLAAQKQAIEAIAEKHHIQHINFYSDKQ
                     SGRKDNRSGYRQLTQLIQQGQCDILCCYRLNRLHRNLKNALKLIKLCQTYHVHILSVH
                     DGYFDMDQAFDRLKLNIFISLAELESDNIGEQVRNGLQEKAKQGRLITTHAPFGYDYH
                     NGTFIINQNESPTVKAVFNYYIKGHGYKKIAQLLEEDNTYINRQPYQVRNIIINPNYC
                     GRVNNQYGQFDNMFPSIVSTSIYEQAQRLRSQKQTKQTSSDNQLKQKIKCPCCNATLT
                     NMTVRKKNHILRYYVCPKNMNASRFVCDFKGINAQTLEDKVLKVCQDFYQDQHIYVKI
                     KNAIDKRIKRQRNIEKHHTLTQEQLIEKLAQGIIDAETFRKQMQSLHQQPQRITSISE
                     HQIQHTIQNIIQKRFTLNILYPYIETIHIAKDKNLIGIYFKNEPLNIVNQTMQSSIA"
     gene            10675..12303
                     /gene="ccr2B"
     CDS             10675..12303
                     /gene="ccr2B"
                     /note="C012"
                     /codon_start=1
                     /transl_table=11
                     /product="cassette chromosome recombinase B type 2"
                     /protein_id="ACC96123.1"
                     /translation="MQQLKTKRVGIYVRVSTEMQSTEGYSIDGQINQIKEYCDFHHFE
                     VKDIYADRGISGKSMNRPELQRMLKDAKEGNIDCVMVYKTNRLARNTSDLLKIVEDLH
                     KQNVEFFSLSERMEVNTSSGKLMLQILASFSEFERNNIVENVFMGQTRRAQEGYYQGN
                     LPLGYDKIPDSKHELMINQHEANIVKYIFECYAKGHGYRKIANALNHKGYVTKKGKPF
                     SISSITYILANPFYIGKIQFAKYKDWSEKRRKGLNDKPVIAEGKHSPIINQDLWDKVQ
                     MRKKQVSQKPQVHGKGTNLLTGIIHCPQCGAPMAASNTTNTLKDGTKKRIRYYSCSNF
                     RNKGSKVCSANSVRADVIEDYVMKQILEIVKSDKVIQRVVTHVNQENQVDGAALHHDI
                     AYKQQQYDEVQIKINNLIKTIEDNPDLTSVIRPSIQKYEKQLNDITNQINQLKNQQNE
                     DKTLFDAKEISKLLQHIFHDIKHIEKSRLKALYLSVIDRIDIKKDGNHKKQFYVTLKL
                     NNEIIKQLFNNKQLDEVHLSTSSLFLPQTLYLTI"
     CDS             12825..13175
                     /note="C013"
                     /codon_start=1
                     /transl_table=11
                     /product="hypothetical protein"
                     /protein_id="ACC96124.1"
                     /translation="MKTITQELKQYITHLFQLSNNEAWECEALEEAAENILPERFIND
                     SPLVHLTLETYTYYNDELHELSIYPFLMYANNQLISVGYLDHFDMDFLYLTDTQNIII
                     DERHLLKQGGQDHE"
     CDS             13262..13573
                     /note="C014"
                     /codon_start=1
                     /transl_table=11
                     /product="hypothetical protein"
                     /protein_id="ACC96125.1"
                     /translation="MKINRYITRGINESIPLDLQILLWHMVEKKDNQPHTDYLHIFKL
                     QEDENILSITHEQEQPTYKLEYHYTNYEKNQNALPKKVYVIREDDVDAFYYVMLLPEE
                     Y"
     CDS             13585..14094
                     /note="C015"
                     /codon_start=1
                     /transl_table=11
                     /product="hypothetical protein"
                     /protein_id="ACC96126.1"
                     /translation="MMNTIKSTIHTEAIFSDDEQHRYLLKKTWDEKKAACTVITMYPH
                     LDGVLSLDLTTVLILNQLANSERYGAVYLVNLFSNIRTPENLKHIKNPYDEHTDIHLM
                     KAISESDTVILAYGAYAKRPVVIDRVEQVMEMLKPHKKKVKKLINPVTNEIMHPLNPK
                     ARQKWILKS"
     CDS             14230..15741
                     /note="C016"
                     /codon_start=1
                     /transl_table=11
                     /product="IS1272 transposase"
                     /protein_id="ACC96127.1"
                     /translation="MMLKVILYAYTQSVFSGRKIEKMLNDSIRMMWLSQNQKPSYKTI
                     NQFRVNPKVDALLESLFIQFYSQCVKQNLIDDKAIFIDGTKIEANANRYTFVWKKSIQ
                     NHESKMNEDSKALYHELVTNKIIPEIKEDHDNELTKEEIDLIGSHLDKEIEDLNQHIN
                     NEKCTKTRKQIRLKRTKIKKYKKQINDYFERKYRYEFQKSILKDRNSYSKTDYDATFM
                     RMKEDHMKNGQLKPGYNLQIATNSQFVLSYNVYQNPTDTRTMIPFLNSIQETYGHLPE
                     YIVADAGYGSESNYKAIIDDFNRTPLITYGMFIKDKTKKYKSDIFNTQNWNYDEINDE
                     FICPNNKRLGFKRYAYRHDKYGYKRDFKLYECDDCSECPLKNQCMNFNSKTNKKIMKN
                     YNWEYFKSQINKKLSEPETKNIYSQRKIDVEPVFGFMKAILGFTRMSVRGLNKVKREL
                     GFVLMALNIRKVVAQRAENNQKIYKKDNFYIISIEIVFFHLSKNFMSRTHSYD"
     CDS             complement(15838..16851)
                     /note="C017; similar to transposase 20 of Staphylococcus
                     epidermidis ATCC 12228"
                     /codon_start=1
                     /transl_table=11
                     /product="transposase 20-like protein"
                     /protein_id="ACC96128.1"
                     /translation="MQRFCCVNQINYIQMNPLEAKFKTSTLRSWKTDQADAHKLACLG
                     PTLKQTGNLPIHELIFFELRERVRFHLEIENEQNRLKFQILELLHQTFPGLERLFSSR
                     YSIIALNIAEIFTHPDMVLDIDKDVLITHIFNSTDKGMSMDKATKYALQLRVIAQESY
                     PNVDRHSFLVEKLRLLIQQLKQSIHHLKQLDDAMIQLAQQLDYFENIHSIPGIGKLST
                     AMIIGEIGDIKRFKSNKQLNAFVGIDIKRYQSGHTHCRDTINKRGNKKARKLLFWVIM
                     NIIRGQHHYDNHVVDYYYKLRKQPNEKPHKTAIIACINRLLKTIHYLVMNHKLYDYQM
                     SPH"
     gene            complement(17536..18504)
                     /gene="mecR1"
     CDS             complement(17536..18504)
                     /gene="mecR1"
                     /note="C018"
                     /codon_start=1
                     /transl_table=11
                     /product="truncated signal transducer protein MecR1"
                     /protein_id="ACC96129.1"
                     /translation="MLSIISSLLTICVIFLVRMLYIKYTQNIMSHKIWLLVLVSTLIP
                     LIPFYKISNFTFSKDMMNRNVSDTTSSVSHMLDGQQSSVTKDLAINVNQFETSNITYM
                     ILLIWVFGSLLCLFYMIKAFRQIDVIKSSSLESSYLNERLKVCQSKMQFYKKHITISY
                     SSNIDNPMVFGLVKSQIVLPTVVVETMNDKEIEYIILHELSHVKSHDLIFNQLYVVFK
                     MIFWFNPALYISKTMMDNDCEKVCDRNVLKILNRHEHIRYGESILKCSILKSQHINNV
                     AAQYLLGFNSNIKERVKYIALYDSMPKPNRNKRIVAYIVCSISSFT"
     gene            18622..20628
                     /gene="mecA"
     CDS             18622..20628
                     /gene="mecA"
                     /note="C019"
                     /codon_start=1
                     /transl_table=11
                     /product="penicillin-binding protein 2'"
                     /protein_id="ACC96130.1"
                     /translation="MKKIKIVPLILIVVVVGFGIYFYASKDKEINNTIDAIEDKNFKQ
                     VYKDSSYISKSDNGEVEMTERPIKIYNSLGVKDINIQDRKIKKVSKNKKRVDAQYKIK
                     TNYGNIDRNVQFNFVKEDGMWKLDWDHSVIIPGMQKDQSIHIENLKSERGKILDRNNV
                     ELANTGTAYEIGIVPKNVSKKDYKAIAKELSISEDYIKQQMDQNWVQDDTFVPLKTVK
                     KMDEYLSDFAKKFHLTTNETESRNYPLGKATSHLLGYVGPINSEELKQKEYKGYKDDA
                     VIGKKGLEKLYDKKLQHEDGYRVTIVDDNSNTIAHTLIEKKKKDGKDIQLTIDAKVQK
                     SIYNNMKNDYGSGTAIHPQTGELLALVSTPSYDVYPFMYGMSNEEYNKLTEDKKEPLL
                     NKFQITTSPGSTQKILTAMIGLNNKTLDDKTSYKIDGKGWQKDKSWGGYNVTRYEVVN
                     GNIDLKQAIESSDNIFFARVALELGSKKFEKGMKKLGVGEDIPSDYPFYNAQISNKNL
                     DNEILLADSGYGQGEILINPVQILSIYSALENNGNINAPHLLKDTKNKVWKKNIISKE
                     NINLLTDGMQQVVNKTHKEDIYRSYANLIGKSGTAELKMKQGETGRQIGWFISYDKDN
                     PNMMMAINVKDVQDKGMASYNAKISGKVYDELYENGNKKYDIDE"
     mobile_element  20978..>21709
                     /mobile_element_type="IS431"
     repeat_region   20978..20993
                     /note="inverted complementary repeat (IR-L) of IS431"
                     /rpt_type=inverted
     CDS             21035..21709
                     /note="C020"
                     /codon_start=1
                     /transl_table=11
                     /product="IS431 transposase"
                     /protein_id="ACC96131.1"
                     /translation="MNYFRYKQFNKDVITVAVGYYLRYTLSYRDISEILRERGVNVHH
                     STVYRWVQEYAPILYQIWKKKHKKAYYKWRIDETYIKIKGKWSYLYRAIDAEGHTLDI
                     WLRKQRDNHSAYAFIKRLIKQFGKPQKVITDQAPSTKVAMAKVIKAFKLKPDCHCTSK
                     YLNNLIEQDHRHIKVRKTRYQSINTAKNTLKGIECIYALYKKNRRSLQIYGFSPCHEI
                     SIMLAS"
     CDS             21960..22673
                     /note="C021; similar to other proteins of the kanamycin
                     nucleotidyl transferase protein family"
                     /codon_start=1
                     /transl_table=11
                     /product="kanamycin nucleotidyl transferase protein"
                     /protein_id="ACC96132.1"
                     /translation="MKLRNEYWINMGMMLMAIGVYGSLGRQTDGPYSDIEMMCVMSTE
                     EAEFSHEWTTGEWKVEVNFDSEEILLDYASQVESDWPLTHGQFFSILPIYDSGGYLEK
                     VYQTAKSVEAQTFHDAICALIVEELFEYAGKWRNIRVQGPTTFLPSLTVQVAMAGAML
                     IGLHHRICYTTSASVLTEAVKQSDLPSGYDHLCQFVMSGQLSDSEKLLESLENFWNGI
                     QEWTERHGYIVDVSKRIPF"
     CDS             22896..23294
                     /note="C022"
                     /codon_start=1
                     /transl_table=11
                     /product="bleomycin resistance protein"
                     /protein_id="ACC96133.1"
                     /translation="MLQSIPALPVGDIKKSIGFYCDKLGFTLVHHEDGFAVLMCNEVR
                     IHLWEASDEGWRSRSNDSPVCTGAESFIAGTASCRIEVEGIDELYQHIKPLGILHPNT
                     SLKDQWWDERDFAVIDPDNNLISFFQQIKS"
     CDS             23801..25063
                     /note="C023"
                     /codon_start=1
                     /transl_table=11
                     /product="pUB110 plasmid recombination enzyme"
                     /protein_id="ACC96134.1"
                     /translation="MSYAVCRMQKVKSAGLKGMQFHNQRERKSRTNDDIDHERTRENY
                     DLKNDKNIDYNERVKEIIESQKTGTRKTRKDAVLVNELLVTSDRDFFEQLDPGEQKRF
                     FEESYKLFSERYGKQNIAYATVHNDEQTPHMHLGVVPMRDGKLQGKNVFNRQELLWLQ
                     DKFPEHMKKQGFELKRGERGSDRKHIETAKFKKQTLEKEIDFLEKNLAVKKDEWTAYS
                     DKVKSDLEVPAKRHMKSVEVPTGEKSMFGLGKEIMKTEKKPTKNVVISERDYKNLVTA
                     ARDNDRLKQHVRNLMSTDMAREYKKLSKEHGQVKEKYSGLVERFNENVNDYNELIEEN
                     KSLKSKISDLKRDVSLIYESTKEFLKERTDGLKAFKNVFKGFVDKVKDKTAQFQEKHD
                     LEPKKNEFELTHNREVKKERSRDQGMSL"
     CDS             25287..26081
                     /note="C024"
                     /codon_start=1
                     /transl_table=11
                     /product="pUB110 replication protein"
                     /protein_id="ACC96135.1"
                     /translation="MGVSFNIMCPNSSIYSDEKSRVLVDKTKSGKVRPWREKKIANVD
                     YFELLHILEFKKAERVKDCAEILEYKQNRETGERKLYRVWFCKSRLCPMCNWRRAMKH
                     GIQSQKVVAEVIKQKPTVRWLFLTLTVKNVYDGEELNKSLSDMAQGFRRMMQYKKINK
                     NLVGFMRATEVTINNKDNSYNQHMHVLVCVEPTYFKNTENYVNQKQWIQFWKKAMKLD
                     YDPNVKVQMIRPKNKYKSDIQSAIDETAKYPVKDTDFMTDDEEKNL"
     mobile_element  26325..>27056
                     /mobile_element_type="IS431"
     repeat_region   26325..26340
                     /note="inverted complementary repeat (IR-L) of IS431"
                     /rpt_type=inverted
     CDS             26382..27056
                     /note="C025"
                     /codon_start=1
                     /transl_table=11
                     /product="IS431 transposase"
                     /protein_id="ACC96136.1"
                     /translation="MNYFRYKQFNKDVITVAVGYYLRYTLSYRDISEILRERGVNVHH
                     STVYRWVQEYAPILYQIWKKKHKKAYYKWRIDETYIKIKGKWSYLYRAIDAEGHTLDI
                     WLRKQRDNHSAYAFIKRLIKQFGKPQKVITDQAPSTKVAMAKVIKAFKLKPDCHCTSK
                     YLNNLIEQDHRHIKVRKTRYQSINTAKNTLKGIECIYALYKKNRRSLQIYGFSPCHEI
                     SIMLAS"
     CDS             complement(27088..27327)
                     /note="C026"
                     /codon_start=1
                     /transl_table=11
                     /product="hypothetical protein"
                     /protein_id="ACC96137.1"
                     /translation="MSDNLSLFIDYINDNIIYGSEIKREKLENLFNQFAIKNVEKNIV
                     YDELKSLDITIIESQDSYKNKLKRLFSVLLQSKKI"
     CDS             complement(27742..29037)
                     /note="C027"
                     /codon_start=1
                     /transl_table=11
                     /product="hypothetical protein"
                     /protein_id="ACC96138.1"
                     /translation="MRHNIFYNRREFQMIDNFMQVLKLIKEKRTNNVVKKSDWDKGDL
                     YKTLVHDKLPKQLKVHIKEDKYSVVGKVATGNYSKVPWISIYDENITKETKDGYYLVY
                     LFHPEGEGIYLSLNQGWSKISDMFPRDKNAAKQRALTLSSELNKYITSNEFNTGRFYY
                     AENKDSSYDLKNDYPSGYSHGSIRFKYYDLNEGFTEEDMLEDLKKFLELFNELASKVT
                     KTSYDSLVNSIDEIQEDSEIEEIRTAQKDKTLKEVEAPKGIIPKYKKGVSKTTKNDSE
                     IEKSNKENKLTGKVGEKLALNYFNELIDNKIDEDKKEQFRNILNDNPGSQHGHGYDLV
                     AFDPTNTDKAVEKFIEIKTSTSSSIEEPFFMSLNEMFAMKEYKQKYLILRIFNVSGKE
                     PQFYFIDPYANYSEFKDVDDLIDKVFNVEAIQYKVFGEK"
     repeat_region   29310..29335
                     /note="inverted complementary repeat (IR-R) of SCCmec"
     CDS             complement(29320..>29806)
                     /note="C028; open reading frame X"
                     /codon_start=2
                     /transl_table=11
                     /product="orfX"
                     /protein_id="ACC96139.1"
                     /translation="NDMKITILAVGKLKEKYWKQAIAEYEKRLGPYTKIDIIEVPDEK
                     APENMSDKEIEQVKEKEGQRILAKIKPQSTVITLEIQGKMLSSEGLAQELNQRMTQGQ
                     SDFVFVIGGSNGLHKDVLQRSNYALSFSKMTFPHQMMRVVLIEQVYRAFKIMRGEAYH
                     K"
ORIGIN      
        1 aatccattcg cttttgaaaa agaaccacgc gaacacacaa gcaaggaact attagatcta
       61 ttgagattgc atttatcatt gtttaacaaa tatgaaaaag atgaaatacg acaattcaag
      121 agcttgcgta gattctttaa aatctatgtg cgtggcataa gaggcgctag cgaacttcgc
      181 catcaattga tgaacacaca atcaattgca gaagcacgag cacttctaga tgaatttgaa
      241 gcccaaatgg acgaagacgt taaaattgaa ttatagatgt aataagggga aaggaggaat
      301 ttaagtttcc tcctttttac tcgttctaat tcattttctt tacctacttc ataatatctt
      361 ttaactgttc ttgagtcaca atcatttgat ctcctatcaa aggttgagtt aggaaatgat
      421 tatataattt taaaaagaaa aaatatagga aaaacaacat tttcatttcg tcattttcct
      481 atattatact agtcatttac acgtaatatt attatatttt ttctataaaa tatttaaatt
      541 ttgaattagt tctttctcta tatcagaaaa aaatttctct tttaataaag gtctctctat
      601 ttttatctca ttaacaggat tttctataaa ctttaaattt tcttttatta ttgaaaaaaa
      661 tgtttggtta tttaatgtca aaaaatattt atcaattgca ccaaacattt tttctaatgc
      721 tattgagtct gtctcatttt ttacaaatga atcaatagca aatggcaaac caaaatcttc
      781 catactatct agaaggttca tataaaccag atataatgtt aataaatctt tatttagaaa
      841 tgttccgcta ccatttaatt tattaaagtt taatactttt ttttcagaca gtcccgtagt
      901 ttccatttgt agtgatattt tattttttag ttttttaaat ttttgattaa tattttctaa
      961 atcagttttt aaactctttt taagctttga aatttcattt cttaagcttt ttatttcctg
     1021 atctatttct ttcaattcaa taacttcttc aatttttaat gtttctaatt cttgtaatac
     1081 tttttgattt acataattat caatattcga taattgcttt aattctgaaa gacgttcatg
     1141 ataaagttca aattgattct caagattttg aatttctatt aatttctttt gaatattgtt
     1201 ttctattttt attatttctt gatttatact atcttttcgt aataatattt ctatcttatt
     1261 atcatctaat tccatccttg ttaaggattg gcctcttgtt agtactgaat gacaataagt
     1321 acattcataa cttacttctg ataatctttt ttttgttttt gttaataatt ttctcaattc
     1381 ttccctgtct tgttgtaaaa tatcaagctt cattttttct ttagataact tgtctgtttt
     1441 ttgagtgatc atttgagaaa atcgatctgt ttctttaata tagaaatcta cttgtttttt
     1501 aaactcttca aattcttttg gtatcgtttt cgaaatgttt ttttgagaac tataattttt
     1561 atatacagaa tctacttgtt caattttcac tttttttctt tcgatttctc tctatattta
     1621 ttgagtttat ttattttatc attcattata ttattagaaa tacctaaata gtattcaaat
     1681 acttctttag gaaaactttg acttttatat tgtgctaaac cctcaaatga gttcttatat
     1741 agaattccat cccatgattt atcttgatca atatacaatg ggctcaaaat agcttccagt
     1801 gaagctaaac tagaagtatt tttattctta ctaactaatt ttaaattcat ctccatctta
     1861 tcttgaaacc aatcagaata gtcttttaag tatccaaact ttttaatttt cccatcatct
     1921 aaaactgtta ttatattatt atatctctga atcaatatct tatttttatc aataactatt
     1981 tctaattgaa aaacataatt tttgtagtcc catccttttg gaaacgcttt taaatttgat
     2041 cctaaacaat actgtattga ttttataagg ctagatttcc cttccccgtt cctttcgcta
     2101 attatcaaat tagatttttc tgaaaattca aacttatttg ctttttttct ttattatcaa
     2161 gtatcgataa acttattatt gttaatttat tcatatgcaa tctcctctaa aatatcgcaa
     2221 taagccgata tagcaatggc atatttagta ttctctgata aacaattcat ttctgacaaa
     2281 ttaaatgttt cagatattaa tgtactaatg gaattatttt ccaacttttc ttcatcagat
     2341 ttcaaaaatc ttataacagc tttttttaca gccatgtatt ctaaaattat tttcttctct
     2401 tcctttttaa ttttctcttc tttcaacgaa ttaaatctta aattttttaa ttctttttca
     2461 aaacgagctt ttgcagttat tttctgtaaa atcaaatcta actcttttga cgttattttt
     2521 ttcagttctt tatcttgttc agtttgaact tttttttcag acttttgaag aatttgttga
     2581 aataattcat taagtattac ttcggctcta ccctcaacaa ctatattttg ttgtactaat
     2641 tctcccttta aatatatcct agcattcttc atatcgttat caaatgctgt ttttaccaat
     2701 gaaaaatttt caacacgatc attattcact ttattttttg atcatttgat agtaaccaag
     2761 agtttgaaaa cagttcttct tcatctgttt gttcctgcat gctttccata tctttccggc
     2821 taaagctaaa aacaactatt ttatatacag aatctgattt cccagatgaa agattttttt
     2881 caaatattga aagcttcccg ttttcacctt ttaaaagctt gttaaaggtt aaattttttc
     2941 tcctttaact tgtatacatg catgataatc atcgccataa gttacttcga aatcttcatc
     3001 tgcttcaaca taaattttga aatttggttt cttataattt ctaattgcta ctaaagaaat
     3061 tacacaattt tgatagttaa accctctttg agcatttgct ccaccatttt ctcttaccat
     3121 aaattccctc cattacattt attagtgatg gttatttgtt gtcgatattt tacataaaat
     3181 gagttataaa acatttaagt catctctttc ttatcctcct acttatgata cgcctctgct
     3241 tatcagttga tgatgcggtt ttttataacc aatatatttg attgctattc atcaaatagc
     3301 ttttactttt tatatgaagc taaaagaaat tcagttatcg tacgtgctgc gttgattgct
     3361 agaaaagcat gtctagtttc aggcctataa tttttctttg atttaccatg tgcgtcacca
     3421 tattcattcc ttacttcgtc cagaccgtta attacattta tcattccact caaaattgtt
     3481 ttaaaagtat tttcattatg tccaccagga gaaagattca taatattact tactttttta
     3541 tataaacctc tcaaggtttc attattatta aatttttctc cttcagaatc taaaatatgc
     3601 ttcaaagtac tctcaaccat cgattttgca gatgtaattg cgtcctctgg atccgttagt
     3661 gcctcttttt caattctatt acattctttt aatacatatt caatatcaaa ttttattgcc
     3721 aaagatttaa tagtacttaa attaacttct ctttcatttt tagttatttt tcctgtatct
     3781 ttattatatt cataacctaa tacattaact atttttatta atctattaat ttcttcgtct
     3841 tcatcaactt catggatata cagattccat tgaaacaaat acgtttctat aacattaagt
     3901 aatttagaaa attcagcttc atcttctaaa tttaaagtac taatatattc ccacgctaac
     3961 gatttacgtt gtccgttata tttttgattt atagaactat ctctcataat gtttgcatca
     4021 ataaaattat tctgaatttc tctgagtgag cttcttgaag aaagtaagtc taaaaattta
     4081 tcaatgagtg ttgatttttt catgattttc tcctattaac caataatttt tctcaagttc
     4141 taaagttctc aagttcatct tttaaaactt taactgtttt tactttttta gtgatatctt
     4201 ctttttcaag ttgtgacaaa tgttcagttc caaatacacg tttattattt tcattaattg
     4261 actgattaac tttatcccaa ttatctaata tataattttc aaaaagttcc ttttctacat
     4321 cacttttata aaccaaaaca cattctaaaa atttatccat tgcaaatttc tcttccatcg
     4381 aatcaccctt atacataaaa agatgaatat tataaagcat cgtctcttca atgaaataac
     4441 gataataaat agtatcatct ctatgcatat taaaatttat ctcacctagt tcaggtactg
     4501 gtgttgtgta gatacctgaa tctaaagaga tacaccggca accatataaa actgtactat
     4561 gatatttaaa ttcgtaatat gagtataaag tgttactatt gatttgatta tacgcataaa
     4621 atggacttac taaattaaaa taattttctt tttcttcaat gtcctcattt ttgtatacta
     4681 tatactctgg cgattcacta tgaaaataac ctgttgagtt ctgcatccat ttctcaggag
     4741 ttagtaaata attctgtaac ctctttatag gagtaggata taaaccaaaa tgcattttcc
     4801 ataatatttc tgtatctaat ggacttgcag tagaatctat tggggtattt ttatcttcaa
     4861 ctcttgtata aatgctacct gcattgactg ttttgttttt tttacttttt tgatcggttt
     4921 ctgctttctc cagatagtat ggtacatatc ctttaggatt tattataatg acatcgattt
     4981 ccttttcttc atattcaaat gtcattaatg aaatcttggg gtgcctaccc gcagcaaatt
     5041 tttttccagt aataaatgat attaattctt cttggttttt tcgatttgaa tcacctgcaa
     5101 cccccagaat atgaccgtta tctgcgactc ctaaaattaa ataagcttct tgattcaaca
     5161 agttatttga taaacaaatt atatcatgta ataattctgc tttatcttta tgatattctg
     5221 ctttaaaatc ccagtaactc ccttctctct tttcttgtat taaatttatt attttatgct
     5281 ttaacatcca atactctcct tcttgaaatt aaatattcta tttcgaagtc aattttatcc
     5341 ttctttatct attcaatcgt tctcgtattt acatataaaa acaggaacaa acgttccttt
     5401 aattactatt aattctactt tataatataa ctaaagtaaa attactcgtt gcaaaaattt
     5461 tgaaaggata atcattttca attttaaata ttataaatat tttatattaa aaatgaatgc
     5521 cttaaaatct atactaaaac accttctttg catacatttt tatacactcc ttttatgttc
     5581 aaaaatattt ataatataat ttattagtat atgaaaaaaa gtcttagaag ttatgttttt
     5641 actaaccaga gaaatgtggt gttttatcta acctctcatc aagtacttct acaaatatta
     5701 agatataata tattattata attgataaag gtagtgatat tatgaataag agagacatat
     5761 ataatgaaaa atttcaaaat gcattagtag acataatttt gaacattgat aaaataaatg
     5821 tcaaagaagt ttttgatgat tcatgtaggg ctgtagatca agataataaa aaggatactt
     5881 taaatcgttc tcctaaagat ttttccataa atataagtga tatagtaaga tatagtatac
     5941 tttgcatgga aaatttaaat agtgacaaga ttgaagaaaa tatcaatatg attaaaaatc
     6001 atagttcaga attaaatgac aacgacatgt ttattcaaga aaaaaataat tttacaacta
     6061 attttaataa attctgcaac gctctaggaa taaacatagc aaactttaaa tcaggaaaat
     6121 catatgtatt taaaccaaaa agtttatttg tattatatga tatactctca aacaactcag
     6181 tttatctaca cttttttaaa aacggtatca atgacaaaga tatagattct tctaatcgta
     6241 tcaaagagaa cttatattat ttcatcaatc atgaaattac tgatcaaaga gattatgaac
     6301 atgctctgac taattattat ctctattttc tagtagacag taatatagaa attggaatca
     6361 aatctatcat tattaagatt ttcactgaaa aaggtatcac ttctaaagat aaacttcaga
     6421 ttcttgaata ttatttagat gaaatagacg atttaaacac tgaaataagt accaaaattg
     6481 ctgatgctca tgtgaaaaat agtacaaact ttttagaaaa tgaaaaagta agtataaaca
     6541 gtaatttagc aaaatatatt actcatcgag acaccagagc ttcggcacct aaaaatatgc
     6601 tgttatcatt aattttaaat agtgacctag tgtctccaaa agacttagaa gaaaaagaac
     6661 tcaaatatcc aaagaaaata acaaaagaac atcatgataa attaataaaa gaaatcaata
     6721 aagcactaga ttattataat gataataaca ccactccttc tgactacttt tatataactt
     6781 cagattaatt tttatttaaa gcgctgttaa atcagcgttt tttattttgt caacaaaaat
     6841 ccatcttaat ttagtacgga atttctaaca tatttttaca agctttcaaa tgataacttc
     6901 ttggctaaaa tgaacttaag aaagttaatt gtgcgcatat ttaattttcc tatcttagtt
     6961 cattagtagg aggaagttaa atgtatttca atcaatcaga taaattcgag cagttaaaaa
     7021 agaaaatatt aggtatttca ttcaatttac ctgaaggaga agaatttaca tttcatgact
     7081 tgaacagtcg tgcaaatgta caatgttcaa aagctgtaca acaaaatgtt ggacgttggt
     7141 tcgcatattt tgtaaaacat gcgccacgtg ttccatttat tattatcggt aaggatactc
     7201 acggtcactt agtttatctt aaaacaggtc ctaatccaca ccataacagc aactcttcga
     7261 aaggaggtga ttgctaatgg ctcaaactaa cctttcattt aatccttcac cacgatacaa
     7321 atcaaaaaaa ggttggtata aagacacgcc cccaaaagaa aaaggaggaa tgcctactga
     7381 agttgaaatc gcaggtccta tcgttatcga aaataagttt attgacccta aaactaatac
     7441 tgaaaaacta attatcacag acgaagatca aaaagaaatt gttgaatcta gtgatatttt
     7501 aacgacacaa aaattgccat ctttaatgaa gtatggattt agtattaatg aaaaatatac
     7561 aaaagattta ggttatgcga tgcaacaaat gcgcaatcaa ttacccattt cctacttata
     7621 tgaaggggta ggtatactgg aaacaccgtt tggtcctatt gtatcgttaa gtgaaatcta
     7681 tactactaaa gaatttgata ataaatctcc atctgacgcc atttgtgata atgcttatga
     7741 cttaactcct aaaggtacat ttgataattg gtataacatg tatctaaaag aggttaaagg
     7801 ttctcttctt ttagaattag cagtcgtatt tggtatttct gccttagtga cgagtttcct
     7861 gaagcacaaa catgaaaccg aatttgccgg aatcattttt agttttacag gtcaatcctc
     7921 aaccggtaag tcaactgcag cttctttagc tgtatcagtc gctggtaatc ccaccaaagg
     7981 taatgaaact ctctttagaa gttggaatgc cacacgtaat gcacttgaag gttacttgag
     8041 taacaatttt ggtataccta ttgtatttga tgaactctca tcagcaactt ttagagatac
     8101 aacggggtta ttgtactcca tcactgaagg tcaaggtcgt caacgttcaa acgttcatgg
     8161 agaagttaaa acgcctaaga attggggtac ttctgtcatt tcaacgtcag aatacagtat
     8221 ttttaatgat tcagctcaaa acgatggatt acgtgtaaga accatcgaga ttaatgaaca
     8281 attcactaca aatgcgacca atgctgacaa tattaaaaaa gctgtagcac taaactatgg
     8341 tcatgtttta ccgttagtag ctaaatatct tataaatcgt gaagatgaag ttattcaatg
     8401 gttttacaag gaagtagatt ggtttgaagc taaattgaaa gacgaaacaa acaatacagg
     8461 tattcgtatg tttaagcgtt atgcagtcat tacaacatct gcgaaaatat taggtcgtgt
     8521 tttatctaca gatattgata tcgctaatat aagagactac tttattgatt atcatactca
     8581 tacagtctct gaacgctcat tagctgataa agctattgat gtcatcattc aatttgtggc
     8641 acaaaacaga ggtaagtttt cagatgaagg tgctttgaaa aatatgtttg agaactatgg
     8701 attaatctca ttaaaagatg accatatcga agtaaaaatg attgcgaacg tttttaaaca
     8761 gatgctaaac aatcatcaat ttcaagatgt taataatgtt gtcaacgcct taagagataa
     8821 aggtttcata ttagctgacc gtggacgcca aacaactaaa agaagtgtca aagataatag
     8881 cggtaaaaaa caatcacttg tattttacca tctaaaatta gatgtagagt ttgcatctat
     8941 cctcggatta actaaagata agtcgttact tcaaaattgg acaccgtcaa atgataacaa
     9001 agctgcgaaa gaacttttta aatccgctaa tgaagggata ggcccttcag gagttcacga
     9061 agatttctaa ttgtctttat catacaactg tgaagcatca aactgaataa tcgacgtatt
     9121 gaagatagaa caaataacgg agtgaaaaac atggatgaac ttatcgagat attagccgat
     9181 ttagtaattg aagaaatcaa tcaaacgaat gactaatatg gacgcccaac atctcattga
     9241 tgttgggctt atatatcaat tcatccataa atatatatta tcactgtgaa aggaggagcc
     9301 gatatgaaac aagtcatagg ctatttacgt caaagtacga tgaaacaaca atctcttgca
     9361 gcacagaaac aagctatcga agcaatagcc gaaaaacatc atattcaaca tatcaacttt
     9421 tatagcgaca aacaatcagg acgcaaagat aatcgtagtg ggtatcgaca attaacacaa
     9481 ttaattcaac aaggacaatg tgacatatta tgctgttatc gtcttaatag gttgcatcgt
     9541 aatctgaaaa atgcattaaa actcatcaaa ttatgtcaaa cgtaccatgt tcatatctta
     9601 agcgtacatg atggttactt tgatatggat caagctttcg accgactcaa gcttaatatc
     9661 ttcatcagtt tagccgaact tgaatcggat aacattggag aacaagtcag aaatgggctt
     9721 caagaaaaag caaagcaagg tcgattgatt acaacacatg caccttttgg ttacgattat
     9781 cacaacggaa cattcatcat caatcaaaat gagtcaccaa cggtaaaggc tgtattcaat
     9841 tattacatta aaggccatgg ttataagaaa attgcacagt tattagaaga agataacacg
     9901 tatatcaatc gacaacccta tcaagttcgt aacattatca tcaatcctaa ttattgtggt
     9961 cgtgtcaaca atcaatatgg ccaattcgac aatatgtttc cttctattgt ttccacaagt
    10021 atatatgagc aagcgcagag acttcgatcg caaaaacaaa ccaaacagac atcttcggat
    10081 aatcaactca aacaaaaaat caaatgccca tgttgtaatg caacacttac aaatatgacc
    10141 gttagaaaaa agaatcatat attacgttac tacgtctgtc ctaaaaatat gaatgcttca
    10201 cgctttgtct gtgatttcaa aggcatcaat gcacagacat tggaagataa agtattaaaa
    10261 gtgtgccaag acttttatca agaccaacat atctacgtaa aaattaaaaa tgcgattgac
    10321 aaacgcatca aaagacaaag aaacatagaa aagcatcaca cattgactca agaacaactg
    10381 atagaaaagt tggcacaagg catcatcgat gcagaaacgt ttagaaaaca aatgcaatca
    10441 ttacatcaac aaccacaacg catcacatcc atcagtgagc atcaaataca acacaccatt
    10501 caaaatatta ttcaaaaacg tttcacgtta aacatattgt acccctatat tgaaaccatt
    10561 cacattgcga aagataaaaa tcttatagga atctatttca aaaatgaacc actcaatatc
    10621 gtcaatcaaa ccatgcaatc atcaattgca taaacgaaga aaggatgaaa cataatgcaa
    10681 caacttaaaa caaaacgtgt cggtatctat gtacgtgttt caacagaaat gcaaagcaca
    10741 gaaggttata gtatcgatgg acaaatcaat caaatcaaag aatactgtga cttccatcat
    10801 tttgaggtca aagatatata cgctgatcgt ggtatttcag gtaaatctat gaacagacct
    10861 gagctccaac gtatgttgaa agatgcaaaa gaaggcaata tcgactgtgt tatggtatac
    10921 aaaacaaacc gattagctcg taatacatct gatcttctca aaattgtcga agatttacac
    10981 aaacaaaatg tcgaattttt cagtttgtca gagcgtatgg aagtcaatac ttcttctggt
    11041 aaactcatgt tacagatact tgcgagtttc tcagaattcg aacgtaataa cattgtcgag
    11101 aacgtattta tgggtcaaac gagacgtgcc caagaaggct attatcaagg caatttacca
    11161 ctaggttatg acaaaatacc agatagtaaa cacgagctaa tgattaacca acatgaagct
    11221 aatattgtaa aatatatatt cgagtgctat gccaaaggac atggctatcg taaaattgcc
    11281 aatgcattga atcacaaagg atatgtcact aaaaagggga aacctttcag tattagttca
    11341 atcacataca tcttagctaa ccctttctat atcggcaaaa ttcaatttgc gaaatacaaa
    11401 gattggagtg aaaaacgtcg taaagggctg aatgataaac cagtgatagc tgaaggtaag
    11461 cattccccca ttattaatca agatttatgg gataaagtac aaatgcgtaa aaaacaagtc
    11521 agtcaaaaac cccaagttca tggtaaagga acgaatctgc ttacaggcat tatccactgt
    11581 ccccaatgtg gcgcacctat ggcagcaagc aatacaacga atacacttaa agatgggacc
    11641 aagaaacgta ttcgttacta ttcatgtagt aattttcgga acaagggttc caaagtatgt
    11701 tcggcaaaca gtgtaagagc tgatgtgatt gaagattatg taatgaagca aatacttgaa
    11761 atagtcaaaa gtgataaagt cattcaacgc gtagtaacac acgtcaatca agaaaatcaa
    11821 gttgatggcg ctgcacttca tcacgatatt gcttataagc aacaacaata tgatgaagta
    11881 caaatcaaaa taaataactt gattaaaacc atcgaggata atccggactt aacatcagta
    11941 atcagaccaa gtattcaaaa atatgaaaag caactcaatg acattacgaa tcaaatcaac
    12001 caactcaaaa atcaacaaaa tgaagataag actttatttg atgccaaaga aatcagtaaa
    12061 ctattacaac acatctttca tgatattaag cacatagaaa aatctcgact caaagcattg
    12121 tatctatcag tgattgatcg cattgatatt aaaaaagatg gtaatcataa aaaacaattc
    12181 tatgtcacac tcaaacttaa taacgaaatc attaaacaac ttttcaataa taaacaactc
    12241 gacgaagtgc atctcagcac ttcgtcttta tttttgcccc aaacactata tcttactatt
    12301 tagctaatag aatcattgtt ataacaataa ttttcactat attctttcgc ttattttatc
    12361 taactatttt caagaattgc tctttatcaa tttcaataac acttatctaa tgaaacagtt
    12421 attgtcgtaa ttttttcata actatacaat gcttatattg aaattgctaa agaacatccc
    12481 acaatgattt tttatcggga aatgattggg atttgcagat tcgaagaaac agaaggattg
    12541 tgcaagcaca atcccaaaat cccgttactt tttataaata aataatatat ataaggaagc
    12601 agagacacaa ccctatcatc aatacttata aataatgagt tgattgtttg tcaaaatagg
    12661 cggaatttca ggatttcctt ggcataccaa cgtttgtagc gggtttttat atggaatttt
    12721 ctcttattcc caccgggatt cgtaataaat gacaaatcaa atatatatta tctcaatgat
    12781 gtatatgaac tacatcacta ttacactatc taggaggcaa taatatgaaa accatcactc
    12841 aagaactcaa acaatatata acccacctat tccaactatc taataacgaa gcttgggaat
    12901 gtgaagcgct ggaggaagca gcagaaaata ttctaccgga acgttttatt aatgattctc
    12961 cactggtaca tctcacactc gagacttata cctactataa tgatgaacta catgagctaa
    13021 gtatctatcc atttctaatg tatgccaata accaactcat cagtgtcgga tacttagacc
    13081 attttgacat ggactttctg taccttacag atactcaaaa tatcattatt gatgaacgtc
    13141 atttactaaa acaaggaggt caggaccatg aataattgga tcatagttgc tcaattatcc
    13201 gtcacagtta tcaacgaaat catcgacatc atgaaagaaa agcagaaggg agggaaatag
    13261 catgaaaatc aatcgataca tcacaagagg aattaatgaa agtattccac tagaccttca
    13321 aatcttactt tggcacatgg tagaaaaaaa agataaccag cctcatacag attacctaca
    13381 catttttaaa ttacaagaag atgagaatat actctcaatc acacatgaac aagaacaacc
    13441 cacatacaaa ttggaatatc actatacaaa ctatgaaaaa aatcaaaatg cattacctaa
    13501 gaaagtctac gtcattcgtg aagatgacgt ggacgctttt tattatgtga tgcttttacc
    13561 agaagaatac taaaggaagt gacgatgatg aatacaatca aaagtacgat acacacagaa
    13621 gccatattta gcgatgatga acagcaccgc tatttactca agaaaacatg ggatgaaaag
    13681 aaagctgcat gcacagtgat aacgatgtat cctcatttag acggtgtatt atcactcgat
    13741 ctcacaactg ttcttatcct caaccaatta gccaattcag aacgatacgg tgctgtatat
    13801 cttgtaaatc tattctctaa tattagaaca cccgaaaacc tcaaacatat caaaaatcca
    13861 tacgatgagc acactgatat tcatttgatg aaagcgatta gtgaaagtga cacagtgatt
    13921 cttgcttatg gtgcctatgc gaagcgacca gttgttatcg accgtgtcga acaagtgatg
    13981 gaaatgttaa aacctcataa aaagaaagta aaaaagctca tcaatccagt aacaaatgaa
    14041 attatgcatc cactcaaccc taaggcacgt caaaaatgga ttttgaaatc atagcaaata
    14101 catggaggtc aatatggaaa caaaacaaat caacatcgtt ttactgtaaa tgatattgtt
    14161 gaaacaattc ctgacaatga attcgacgaa ttcagacatc accgtggtgc aacttcgtac
    14221 catcctaaaa tgatgttaaa agtgattcta tatgcctaca cacaatctgt attctcaggt
    14281 cgtaaaatag aaaaaatgct taatgatagc atccgaatga tgtggctatc acaaaatcaa
    14341 aaaccttctt ataaaacaat taatcaattt agagtaaatc caaaagtaga tgctttatta
    14401 gaatctttat ttattcaatt ttacagtcag tgtgtaaaac aaaatcttat agatgataaa
    14461 gctattttta ttgatggtac aaaaattgaa gcaaatgcca atcgatatac atttgtatgg
    14521 aaaaagagta ttcaaaacca tgaatcaaag atgaatgagg attctaaagc cctctaccat
    14581 gaattggtaa ccaataaaat cataccggaa attaaagaag atcatgataa tgaattaaca
    14641 aaagaagaaa tagatttgat tggtagtcac ttagataaag aaatcgaaga tttaaaccaa
    14701 catatcaaca atgaaaaatg tactaaaaca agaaaacaaa tacgtctcaa aagaactaaa
    14761 atcaaaaaat acaaaaagca aatcaatgat tattttgagc gaaagtatcg atacgaattt
    14821 caaaaatcta ttttaaagga tagaaatagt tattctaaga cagattatga tgcgacattt
    14881 atgagaatga aagaagatca catgaaaaat ggacaactta agccagggta taatttacaa
    14941 atagcaacaa attcccaatt tgttttatct tataatgtgt atcaaaatcc aacggatact
    15001 agaacgatga ttccattttt aaattcaatt caagagacct acggtcattt acctgaatat
    15061 attgtagctg atgcaggtta tggtagtgaa tcaaattata aggcaattat agatgacttt
    15121 aatcgaacgc cactcataac atatggaatg tttataaaag ataaaactaa aaaatataaa
    15181 agtgacatct ttaatactca aaattggaac tatgacgaaa ttaatgacga attcatttgt
    15241 ccgaataata aacggctagg ttttaaaaga tatgcctatc gtcatgataa gtatggttat
    15301 aagcgagact tcaaattata tgaatgtgat gattgttcag aatgtcctct gaaaaatcaa
    15361 tgtatgaact tcaattcaaa aacaaacaaa aaaataatga agaattataa ctgggaatat
    15421 tttaaatccc aaattaacaa aaagctttca gaaccagaaa caaaaaatat ctacagtcaa
    15481 agaaaaattg atgtggaacc tgtttttgga tttatgaagg ctattttggg tttcactcgg
    15541 atgtctgtcc gaggactcaa taaagtcaaa agagaacttg gttttgtatt aatggcactt
    15601 aatataagaa aagtagtagc tcaacgagct gaaaataatc aaaaaattta taaaaaagac
    15661 aatttctata ttatttcaat agaaattgtc ttttttcact tatccaagaa ctttatgtcc
    15721 cggactcatt cctacgatta gtcaagtact tataattaaa ataagcatta cttaactaaa
    15781 ccgttcattt taattttttt gaataaggtg ttaaactaca tttgattgta cgtttggcta
    15841 atgtggtgac atttgataat cgtacaattt atgattcatt acaagataat gaattgtttt
    15901 taataatcga tttatacaag caatgatggc agtcttatga ggtttctcat taggctgctt
    15961 tcttagtttg tagtaataat cgacgacatg attgtcataa tgatgctgcc ctcttattat
    16021 attcataatc acccaaaata aaagttttct cgctttttta ttaccacgct tgttgatggt
    16081 atctctacag tgtgtatgac ctgattgata tcgtttgata tcaatgccaa caaaagcatt
    16141 gagttgttta tttgatttaa atcgcttaat atcaccaatc tccccaataa tcatagctgt
    16201 gcttagctta ccaataccag gtatcgaatg aatattttca aaataatcga gttgttgtgc
    16261 taattgaatc atggcatcat ctaattgttt gagatgatga atagattgtt ttaattgttg
    16321 aataagtaag cgtaattttt cgactagaaa ggaatgtcta tcgacattag gatagctttc
    16381 ttgagcaatc actcttaatt gaagtgcata ttttgtagct ttatccattg acattccctt
    16441 atctgtagaa ttgaatatat gtgtaatcag tacatccttg tcgatatcaa gaaccatgtc
    16501 tggatgagta aagatttctg cgatgttgag tgcaatgatt gaatatcgac tactaaataa
    16561 tctttctaaa ccagggaatg tttgatggag taattcaagg atctgaaatt taagtcgatt
    16621 ttgttcattc tcgatttcta gatgaaaacg gacgcgttct cttaattcaa agaatattaa
    16681 ctcatgtata ggtaagttgc ctgtttgttt aagcgtcggt cctaaacaag caagcttatg
    16741 agcatctgcc tgatcagttt tccatgatct tagagtgctc gttttaaatt tggcttctaa
    16801 cggattcatt tgaatatagt taatttgatt tacacaacaa aatcgttgca tacctcttga
    16861 atagatacct gtagattcaa aaatgagttg tgggtggtgt aagtcattca aatacttgag
    16921 taaataattg taaccatttt tattattttg gatgaaaaac tctttttgga attttccatt
    16981 tttataatgt gcaactacac tacttctttt actaatatca acacctaagt aatcgataaa
    17041 aaaacctcct ttgaataatt gagaagctaa aaactttact caacctttct catttcattt
    17101 tcctatacac ggtttcaaga acccaacata ctacaaacga atttcaaaag gcgagagtaa
    17161 agctgacttg ttttttatac ggatttaaaa tccaagagtc tggacagtct acttctctct
    17221 ataactataa aaaatagcta tgaaaaaatc tatcgtcata gatttcttca tagctaatct
    17281 tagtatgttt atgatttatt tttttattgc tgacttgcca ttaattctgc ttgctctaca
    17341 acttgttcca cagccatttt ttgaagatct ggtggatagc catatttctt taataggcgt
    17401 ctaacttgaa ctctcatttt agctttagca ctgtctcgtt tagaccaatc aacactcatg
    17461 ttatccttaa ctgttttagt taactcatgt gcaatggctc ttaactcttt atcgcccaaa
    17521 gcttctttag ctgtttcatg tgaagctcga tatactacat acaatatacg caacaatacg
    17581 cttgtttcga ttaggtttag gcattgaatc ataaagtgca atatacttaa cacgttcttt
    17641 aatatttgaa ttaaaaccta gtaaatattg tgctgccaca ttatttatgt gctgagattt
    17701 taaaatagag cattttaata tcgattcacc ataacgtata tgttcatggc gattcaaaat
    17761 ttttaaaacg tttctatcac atactttttc acagtcattg tccatcattg ttttacttat
    17821 atatagtgca ggattaaacc agaatatcat tttaaaaaca acataaagct ggttgaatat
    17881 taagtcatga cttttcacat gtgatagttc atgtagaata atatattcaa tttctttgtc
    17941 attcatggtt tcgactacga cagttggtag tacaatttgg gatttcacta aaccaaatac
    18001 catcggatta tcaatgtttg aactataact aattgttata tgctttttgt agaactgcat
    18061 cttactttga catactttaa gtcgttcatt aagatatgac gattccaatg acgaactttt
    18121 aataacatca atttgtcgga atgccttaat catataaaat aagcacaaca aactaccaaa
    18181 tacccatatc aaaagaatca tatacgttat atttgaggtc tcaaactgat taacattaat
    18241 tgctaagtct ttcgtaacag atgattgttg accatctaac atatgactaa ccgaagaagt
    18301 cgtgtcagat acatttcgat tcatcatatc ttttgaaaat gtaaaattcg atattttgta
    18361 aaatggtatt aatggaatta acgtggagac gagcactaat aaccaaatct tatgtgacat
    18421 aatattttga gtatatttta tatagagcat tctcactaaa aaaattacac atatcgtgag
    18481 caatgaactg attatactta acattaaaaa agatgataac accttctaca cctccatatc
    18541 acaaaaatta taacattatt ttgacataaa tactacattt gtaatatact acaaatgtag
    18601 tcttatataa ggagtatatt gatgaaaaag ataaaaattg ttccacttat tttaatagtt
    18661 gtagttgtcg ggtttggtat atatttttat gcttcaaaag ataaagaaat taataatact
    18721 attgatgcaa ttgaagataa aaatttcaaa caagtttata aagatagcag ttatatttct
    18781 aaaagcgata atggtgaagt agaaatgact gaacgtccga taaaaatata taatagttta
    18841 ggcgttaaag atataaacat tcaggatcgt aaaataaaaa aagtatctaa aaataaaaaa
    18901 cgagtagatg ctcaatataa aattaaaaca aactacggta acattgatcg caacgttcaa
    18961 tttaattttg ttaaagaaga tggtatgtgg aagttagatt gggatcatag cgtcattatt
    19021 ccaggaatgc agaaagacca aagcatacat attgaaaatt taaaatcaga acgtggtaaa
    19081 attttagacc gaaacaatgt ggaattggcc aatacaggaa cagcatatga gataggcatc
    19141 gttccaaaga atgtatctaa aaaagattat aaagcaatcg ctaaagaact aagtatttct
    19201 gaagactata tcaaacaaca aatggatcaa aattgggtac aagatgatac cttcgttcca
    19261 cttaaaaccg ttaaaaaaat ggatgaatat ttaagtgatt tcgcaaaaaa atttcatctt
    19321 acaactaatg aaacagaaag tcgtaactat cctctaggaa aagcgacttc acatctatta
    19381 ggttatgttg gtcccattaa ctctgaagaa ttaaaacaaa aagaatataa aggctataaa
    19441 gatgatgcag ttattggtaa aaagggactc gaaaaacttt acgataaaaa gctccaacat
    19501 gaagatggct atcgtgtcac aatcgttgac gataatagca atacaatcgc acatacatta
    19561 atagagaaaa agaaaaaaga tggcaaagat attcaactaa ctattgatgc taaagttcaa
    19621 aagagtattt ataacaacat gaaaaatgat tatggctcag gtactgctat ccaccctcaa
    19681 acaggtgaat tattagcact tgtaagcaca ccttcatatg acgtctatcc atttatgtat
    19741 ggcatgagta acgaagaata taataaatta accgaagata aaaaagaacc tctgctcaac
    19801 aagttccaga ttacaacttc accaggttca actcaaaaaa tattaacagc aatgattggg
    19861 ttaaataaca aaacattaga cgataaaaca agttataaaa tcgatggtaa aggttggcaa
    19921 aaagataaat cttggggtgg ttacaacgtt acaagatatg aagtggtaaa tggtaatatc
    19981 gacttaaaac aagcaataga atcatcagat aacattttct ttgctagagt agcactcgaa
    20041 ttaggcagta agaaatttga aaaaggcatg aaaaaactag gtgttggtga agatatacca
    20101 agtgattatc cattttataa tgctcaaatt tcaaacaaaa atttagataa tgaaatatta
    20161 ttagctgatt caggttacgg acaaggtgaa atactgatta acccagtaca gatcctttca
    20221 atctatagcg cattagaaaa taatggcaat attaacgcac ctcacttatt aaaagacacg
    20281 aaaaacaaag tttggaagaa aaatattatt tccaaagaaa atatcaatct attaactgat
    20341 ggtatgcaac aagtcgtaaa taaaacacat aaagaagata tttatagatc ttatgcaaac
    20401 ttaattggca aatccggtac tgcagaactc aaaatgaaac aaggagaaac tggcagacaa
    20461 attgggtggt ttatatcata tgataaagat aatccaaaca tgatgatggc tattaatgtt
    20521 aaagatgtac aagataaagg aatggctagc tacaatgcca aaatctcagg taaagtgtat
    20581 gatgagctat atgagaacgg taataaaaaa tacgatatag atgaataaca aaacagtgaa
    20641 gcaatccgta acgatggttg cttcactgtt ttattatgaa ttattaataa gtgctgttac
    20701 ttctccctta aatacaattt cttcattttc attgtatgtt gaaagtgaca ctgtaacgag
    20761 tccattttct ttttttatgg atttcttatt tgtaatttca gcgataacgt acaatgtatt
    20821 acctgggtat acaggtttaa taaatttaac gttattcatt tgtgttcctg ctacaacttc
    20881 ttctccgtat ttaccttctt ctacccataa tttaaatgat attgaaagtg tatgcatgcc
    20941 agatgcaatg atacctttaa atctactttg ttctgcttgg ttctgttgca aagttgaatt
    21001 tatagtataa ttttaacaaa aaggagtctt ctgtatgaac tatttcagat ataaacaatt
    21061 taacaaggat gttatcactg tagccgttgg ctactatcta agatatacat tgagttatcg
    21121 tgatatatct gaaatattaa gggaacgtgg tgtaaacgtt catcattcaa cggtctaccg
    21181 ttgggttcaa gaatatgccc caattttgta tcaaatttgg aagaaaaagc ataaaaaagc
    21241 ttattacaaa tggcgtattg atgagacgta catcaaaata aaaggaaaat ggagctattt
    21301 atatcgtgcc attgatgcag agggacatac attagatatt tggttgcgta agcaacgaga
    21361 taatcattca gcatatgcgt ttatcaaacg tctcattaaa caatttggta aacctcaaaa
    21421 ggtaattaca gatcaggcac cttcaacgaa ggtagcaatg gctaaagtaa ttaaagcttt
    21481 taaacttaaa cctgactgtc attgtacatc gaaatatctg aataacctca ttgagcaaga
    21541 tcaccgtcat attaaagtaa gaaagacaag gtatcaaagt atcaatacag caaagaatac
    21601 tttaaaaggt attgaatgta tttacgctct atataaaaag aaccgcaggt ctcttcagat
    21661 ctacggattt tcgccatgcc acgaaattag catcatgcta gcaagttaag cgaacactga
    21721 catgataaat tagtggttag ctatattttt ttactttgca acagaaccga ttagatgcta
    21781 taattgttat taaaaggatt gaaggatgct taggaagacg agttattaat agctgaataa
    21841 gaacggtgct ctccaaatat tcttatttag aaaagcaaat ctaaaattat ctgaaaaggg
    21901 aatgagaata gtgaatggac caataataat gactagagaa gaaagaatga agattgttca
    21961 tgaaattaag gaacgaatat tggataaata tggggatgat gttaatggct attggtgttt
    22021 atggctctct tggtcgtcag actgatgggc cctattcgga tattgagatg atgtgtgtca
    22081 tgtcaacaga ggaagcagag ttcagccatg aatggacaac cggtgagtgg aaggtggaag
    22141 tgaattttga tagcgaagag attctactag attatgcatc tcaggtggaa tcagattggc
    22201 ctcttacaca tggtcaattt ttctctattt tgccgattta tgattcaggt ggatacttag
    22261 agaaagtgta tcaaactgct aaatcggtag aagcccaaac gttccacgat gcgatttgtg
    22321 cccttatcgt agaagagctg tttgaatatg caggcaaatg gcgtaatatt cgtgtgcaag
    22381 gaccgacaac atttctacca tccttgactg tacaggtagc aatggcaggt gccatgttga
    22441 ttggtctgca tcatcgcatc tgttatacga cgagcgcttc ggtcttaact gaagcagtta
    22501 agcaatcaga tcttccttca ggttatgacc atctgtgcca gttcgtaatg tctggtcaac
    22561 tttccgactc tgagaaactt ctggaatcgc tagagaattt ctggaatggg attcaggagt
    22621 ggacagaacg acacggatat atagtggatg tgtcaaaacg cataccattt tgaacgatga
    22681 cctctaataa ttgttaatca tgttggttac gtatttatta acttctccta gtattagtaa
    22741 ttatcatggc tgtcatggcg cattaacgga ataaagggtg tgcttaaatc gggccatttt
    22801 gcgtaataag aaaaaggatt aattatgagc gaattgaatt aataataagg taatagattt
    22861 acattagaaa atgaaagggg attttatgcg tgagaatgtt acagtctatc ccggcattgc
    22921 cagtcgggga tattaaaaag agtataggtt tttattgcga taaactaggt ttcactttgg
    22981 ttcaccatga agatggattc gcagttctaa tgtgtaatga ggttcggatt catctatggg
    23041 aggcaagtga tgaaggctgg cgctctcgta gtaatgattc accggtttgt acaggtgcgg
    23101 agtcgtttat tgctggtact gctagttgcc gcattgaagt agagggaatt gatgaattat
    23161 atcaacatat taagcctttg ggcattttgc accccaatac atcattaaaa gatcagtggt
    23221 gggatgaacg agactttgca gtaattgatc ccgacaacaa tttgattagc ttttttcaac
    23281 aaataaaaag ctaaaatcta ttattaatct gttcagcaat cgggcgcgat tgctgaataa
    23341 aagatacgag agacctctct tgtatctttt ttattttgag tggttttgtc cgttacacta
    23401 gaaaaccgaa agacaataaa aattttattc ttgctgagtc tggctttcgg taagctagac
    23461 aaaacggaca aaataaaaat tggcaagggt ttaaaggtgg agattttttg agtgatcttc
    23521 tcaaaaaata ctacctgtcc cttgctgatt tttaaacgag cacgagagca aaacccccct
    23581 ttgctgaggt ggcagagggc aggttttttt gtttcttttt tctcgtaaaa aaaagaaagg
    23641 tcttaaaggt tttatggttt tggtcggcac tgccgacagc ctcgcagagc acacacttta
    23701 tgaatataaa gtatagtgtg ttatacttta cttggaagtg gttgccggaa agagcgaaaa
    23761 tgcctcacat ttgtgccacc taaaaaggag cgatttacat atgagttatg cagtttgtag
    23821 aatgcaaaaa gtgaaatcag ctggactaaa aggcatgcaa tttcataatc aaagagagcg
    23881 aaaaagtaga acgaatgatg atattgacca tgagcgaaca cgtgaaaatt atgatttgaa
    23941 aaatgataaa aatattgatt acaacgaacg tgtcaaagaa attattgaat cacaaaaaac
    24001 aggtacaaga aaaacgagga aagatgctgt tcttgtaaat gagttgctag taacatctga
    24061 ccgagatttt tttgagcaac tggatccagg agaacaaaaa cgattttttg aggaaagtta
    24121 taaattattt tccgaacgat atggcaagca aaatattgct tatgcaacag ttcataatga
    24181 tgagcaaacc cctcacatgc atttaggtgt tgtgcctatg cgtgatggaa aactgcaagg
    24241 aaaaaatgtg tttaatcgtc aagaactgtt atggctacaa gataaattcc ccgagcatat
    24301 gaaaaaacag ggttttgagt tgaagcgtgg tgaacgtggc tctgaccgta aacatattga
    24361 gacagctaaa tttaaaaaac aaactttgga aaaagagatt gattttctag aaaaaaattt
    24421 agcagttaaa aaagatgaat ggactgctta tagcgataaa gttaaatcag atttagaagt
    24481 accagcgaaa cgacacatga aaagtgttga agtgccaacg ggtgaaaagt ctatgtttgg
    24541 tttgggaaaa gaaataatga aaacagaaaa gaaaccaacc aaaaatgttg ttatatcgga
    24601 gcgtgattat aaaaacttag tgactgctgc gagagataac gataggttaa aacagcatgt
    24661 tagaaatctc atgagtactg atatggcgag agaatataaa aaattaagta aagaacatgg
    24721 gcaagttaaa gaaaaatata gtggtcttgt agagcgattt aatgaaaatg taaatgatta
    24781 taatgagttg attgaagaaa acaagtcttt aaagtctaaa ataagcgatt taaagcgtga
    24841 tgtgagttta atctatgaaa gcactaagga attccttaag gaacgtacag acggcttaaa
    24901 agcctttaaa aacgttttta aggggtttgt agacaaggta aaggataaaa cagcacaatt
    24961 ccaagaaaaa cacgatttag aacctaaaaa gaacgaattt gaactaactc ataaccgaga
    25021 ggtaaaaaaa gaacgaagtc gagatcaggg aatgagttta taaaataaaa aaagcacctg
    25081 aaaaggtgtc tttttttgat ggttttgaac ttgttctttc ttatcttgat acatatagaa
    25141 ataacgtcat ttttatttta gttgctgaaa ggtgcgttga agtgttggta tgtatgtgtt
    25201 ttaaagtatt gaaaaccctt aaaattggtt gcacagaaaa accccatctg ttaaagttat
    25261 aagtgactaa acaaataact aaatagatgg gggtttcttt taatattatg tgtcctaata
    25321 gtagcattta ttcagatgaa aaatcaaggg ttttagtgga caagacaaaa agtggaaaag
    25381 tgagaccatg gagagaaaag aaaatcgcta atgttgatta ctttgaactt ctgcatattc
    25441 ttgaatttaa aaaggctgaa agagtaaaag attgtgctga aatattagag tataaacaaa
    25501 atcgtgaaac aggcgaaaga aagttgtatc gagtgtggtt ttgtaaatcc aggctttgtc
    25561 caatgtgcaa ctggaggaga gcaatgaaac atggcattca gtcacaaaag gttgttgctg
    25621 aagttattaa acaaaagcca acagttcgtt ggttgtttct cacattaaca gttaaaaatg
    25681 tttatgatgg cgaagaatta aataagagtt tgtcagatat ggctcaagga tttcgccgaa
    25741 tgatgcaata taaaaaaatt aataaaaatc ttgttggttt tatgcgtgca acggaagtga
    25801 caataaataa taaagataat tcttataatc agcacatgca tgtattggta tgtgtggaac
    25861 caacttattt taagaataca gaaaactacg tgaatcaaaa acaatggatt caattttgga
    25921 aaaaggcaat gaaattagac tatgatccaa atgtaaaagt tcaaatgatt cgaccgaaaa
    25981 ataaatataa atcggatata caatcggcaa ttgacgaaac tgcaaaatat cctgtaaagg
    26041 atacggattt tatgaccgat gatgaagaaa agaatttgta acgtttgtct gatttggagg
    26101 aaggtttaca ccgtaaaagg ttaatctcct atggtggttt gttaaaagaa atacataaaa
    26161 aattaaacct tgatgacaca gaagaaggcg atttgattca tacagatgat gacgaaaaag
    26221 ccgatgaaga tggattttct attattgcaa tgtggaattg ggaacggaaa aattatttta
    26281 ttaaagagta gttcaacaaa cgggccagtt tgttgaagat tagatggttc tgttgcaaag
    26341 ttgaatttat agtataattt taacaaaaag gagtcttctg tatgaactat ttcagatata
    26401 aacaatttaa caaggatgtt atcactgtag ccgttggcta ctatctaaga tatacattga
    26461 gttatcgtga tatatctgaa atattaaggg aacgtggtgt aaacgttcat cattcaacgg
    26521 tctaccgttg ggttcaagaa tatgccccaa ttttgtatca aatttggaag aaaaagcata
    26581 aaaaagctta ttacaaatgg cgtattgatg agacgtacat caaaataaaa ggaaaatgga
    26641 gctatttata tcgtgccatt gatgcagagg gacatacatt agatatttgg ttgcgtaagc
    26701 aacgagataa tcattcagca tatgcgttta tcaaacgtct cattaaacaa tttggtaaac
    26761 ctcaaaaggt aattacagat caggcacctt caacgaaggt agcaatggct aaagtaatta
    26821 aagcttttaa acttaaacct gactgtcatt gtacatcgaa atatctgaat aacctcattg
    26881 agcaagatca ccgtcatatt aaagtaagaa agacaaggta tcaaagtatc aatacagcaa
    26941 agaatacttt aaaaggtatt gaatgtattt acgctctata taaaaagaac cgcaggtctc
    27001 ttcagatcta cggattttcg ccatgccacg aaattagcat catgctagca agttaagcga
    27061 acactgacat gataaattag tggttagcta tattttttta ctttgcaaca gaaccgaaaa
    27121 taatctcttc aatttatttt tatatgaatc ctgtgactca atgattgtaa tatctaaaga
    27181 tttcagttca tcatagacaa tgttcttttc aacatttttt atagcaaatt gattaaataa
    27241 attctctaat ttctcccgtt tgatttcact accatagatt atattatcat tgatatagtc
    27301 aatgaataat gacaaattat cactcataac agtcccaacc cctttatttt gatagactaa
    27361 ttatcttcat cattgtaaaa caaattacac cctttaaatt taactcaact taaatatcga
    27421 caaattaaaa aacaataaaa ttacttgaat attattcata atatattaac aactttatta
    27481 tactgctctt tatatataaa atcattaata attaaacaag ccttaaaata tttaactttt
    27541 ttgtgattat tacacattat cttatctgct ctttatcacc ataaaaatag aaaaaacaag
    27601 attcctaaag aatataggaa tcttgtttca gactgtggac aaactgattt tttatcagtt
    27661 agcttattta gaaagtttta tttaaattac agtttctatt tttattagat cacaatttta
    27721 ttttagctct tgttcaagta atcatttttc gccaaaaact ttatactgaa tagcttctac
    27781 attaaatact ttgtcaatga gatcatctac atctttaaat tcagaataat ttgcatatgg
    27841 atctataaaa taaaattgtg gttctttacc ggaaacatta aatattctta atattaaata
    27901 tttctgctta tattctttca tagcaaacat ttcatttagc gacataaaaa atggttcctc
    27961 aatactagaa gatgtagatg ttttaatttc aataaatttt tctacagctt tatctgtatt
    28021 tgttggatca aaagctacta aatcatagcc atgaccgtgt tgagagcctg gattatcatt
    28081 taaaatattc ctaaactgtt ctttcttatc ttcgtctatt ttattatcaa ttagctcatt
    28141 aaagtaattt agcgctaatt tttctccaac tttaccggtt aatttattct ctttatttga
    28201 tttttcaatt tctgaatcat ttttagtagt ctttgataca ccttttttat attttggaat
    28261 tattccttta ggtgcttcca cttccttgag tgtcttatct ttttgtgctg ttctaatttc
    28321 ttcaatttcg ctgtcttcct gtatttcgtc tatgctattg accaagctat cataggatgt
    28381 ttttgtaact tttgaagcta attcattaaa tagttctaaa aatttcttta aatcctctag
    28441 catatcttct tctgtgaatc cttcattcaa atcataatat ttgaatctta ttgatccatg
    28501 agaatatcct gatggataat cattttttaa atcataagat gaatctttat tttctgcgta
    28561 ataaaatctt ccagtattaa attcatttga tgtaatatat ttattgagtt cggaagataa
    28621 agttaatgct ctttgttttg cagcattttt atcccgcgga aacatatcac ttatctttga
    28681 ccatccttga ttcaaagata agtatatgcc ttctccttcc ggatgaaaaa gatataccaa
    28741 ataatatcca tcctttgttt cttttgttat attctcatca tatattgaaa tccaaggaac
    28801 tttactatag ttcccagtag caaccttccc tacaactgaa tatttatctt cttttatatg
    28861 cacttttaac tgcttgggta acttatcatg gactaaagtt ttatatagat cacctttatc
    28921 ccaatcagat tttttaacta cattattggt acgtttctct ttaattaatt taaggacctg
    28981 cataaagttg tctatcattt gaaattccct cctattataa aatatattat gtctcatttt
    29041 cttcaatatg tacttattta tattttaccg taatttacta tatttagttg cagaaagaat
    29101 tttctcaaag ctagaacttt gcttcactat aagtattcag tataaagaat atttcgctat
    29161 tatttacttg aaatgaaaga ctgcggaggc taactatgtc aaaaatcatg aacctcatta
    29221 cttatgataa gcttcttaaa aacataacag caattcacat aaacctcata tgttctgata
    29281 cattcaaaat ccctttatga agcggctgaa aaaaccgcat catttatgat atgcttctcc
    29341 tcgcataatc ttaaatgctc tatacacttg ctcaattaac acaacccgca tcatttgatg
    29401 tggaaatgtc attttgctga atgatagtgc gtagttactg cgttgtaaga cgtccttgtg
    29461 caggccgttt gatccaccaa tgacgaatac aaagtcgctt tgcccttggg tcatgcgttg
    29521 gttcaattct tgtgccaatc cttcggaaga tagcatcttt ccttgtattt ctaatgtaat
    29581 gactgttgat tgtggtttga ttttggctag tattcgttgg ccttcttttt cttttacttg
    29641 ctcaatttct ttgtcgctca tattttctgg tgctttttcg tctggaactt ctatgatgtc
    29701 tatcttggtg tatgggccta aacgtttttc atattctgct atggcttgct tccaatattt
    29761 ctcttttagt ttccctacag ctaaaatggt gattttcatg tcgttt
//
