# Supplementary material for: GenoFig: a user-friendly application for the visualization and comparison of genomic regions
Source: Bioinformatics. 2024 Jun 13;40(6):btae372. doi: 10.1093/bioinformatics/btae372 (PMC11199195; doi:10.1093/bioinformatics/btae372)
Supplement: btae372_Supplementary_Data [file btae372_supplementary_data.zip › Suppl Material/Figure1B/SCCmec.blastout]

D86934	D86934	100.000	58237	0	0	1	58237	1	58237	0.0	1.050e+05
D86934	D86934	100.000	792	0	0	54642	55433	49296	50087	0.0	1429
D86934	D86934	100.000	792	0	0	49296	50087	54642	55433	0.0	1429
D86934	D86934	76.003	1296	304	6	37374	38665	1293	1	0.0	915
D86934	D86934	76.003	1296	304	6	1	1293	38665	37374	0.0	915
D86934	D86934	89.655	290	30	0	48381	48670	48301	48590	8.23e-108	389
D86934	D86934	89.655	290	30	0	48301	48590	48381	48670	8.23e-108	389
D86934	D86934	66.423	1230	381	22	23828	25041	8514	9727	7.22e-77	287
D86934	D86934	66.423	1230	381	22	8514	9727	23828	25041	7.22e-77	287
D86934	D86934	88.626	211	24	0	48460	48670	48300	48510	4.56e-73	273
D86934	D86934	88.626	211	24	0	48300	48510	48460	48670	4.56e-73	273
D86934	D86934	86.047	129	18	0	48542	48670	48302	48430	1.07e-36	152
D86934	D86934	86.047	129	18	0	48302	48430	48542	48670	1.07e-36	152
D86934	D86934	86.957	92	12	0	48582	48673	48302	48393	9.42e-25	113
D86934	D86934	86.957	92	12	0	48302	48393	48582	48673	9.42e-25	113
D86934	D86934	70.769	195	52	2	54641	54834	4437	4627	3.08e-18	91.5
D86934	D86934	70.769	195	52	2	4437	4627	54641	54834	3.08e-18	91.5
D86934	D86934	70.833	192	51	2	49298	49488	4440	4627	1.07e-17	90.6
D86934	D86934	70.833	192	51	2	4440	4627	49298	49488	1.07e-17	90.6
D86934	D86934	86.792	53	3	2	40831	40881	40881	40831	1.82e-08	59.9
D86934	D86934	83.636	55	5	2	46773	46825	46825	46773	7.74e-07	54.5
D86934	D86934	74.667	75	19	0	23624	23698	8316	8390	9.43e-06	50.9
D86934	D86934	74.667	75	19	0	8316	8390	23624	23698	9.43e-06	50.9
D86934	D86934	88.889	36	4	0	44717	44752	44752	44717	3.29e-05	48.2
D86934	D86934	80.000	50	10	0	42468	42517	42517	42468	1.15e-04	46.4
D86934	D86934	78.788	66	6	4	48816	48877	48877	48816	1.15e-04	46.4
D86934	D86934	92.857	28	2	0	340	367	367	340	0.001	42.8
D86934	D86934	85.714	35	5	0	55910	55944	55944	55910	0.005	41.9
D86934	D86934	76.667	60	12	2	37143	37201	37201	37143	0.017	39.2
D86934	D86934	92.308	26	2	0	51628	51653	51653	51628	0.017	39.2
D86934	D86934	82.857	35	6	0	38296	38330	336	370	0.060	37.4
D86934	D86934	83.784	37	5	1	46748	46784	14864	14899	0.060	37.4
D86934	D86934	80.000	40	8	0	37092	37131	37131	37092	0.060	37.4
D86934	D86934	82.857	35	6	0	336	370	38296	38330	0.060	37.4
D86934	D86934	83.784	37	5	1	14864	14899	46748	46784	0.060	37.4
D86934	D86934	86.667	30	4	0	53215	53244	53244	53215	0.060	37.4
D86934	D86934	84.375	32	5	0	41823	41854	14861	14892	0.21	36.5
D86934	D86934	84.375	32	5	0	30616	30647	30538	30569	0.21	36.5
D86934	D86934	84.375	32	5	0	30538	30569	30616	30647	0.21	36.5
D86934	D86934	84.375	32	5	0	14861	14892	41823	41854	0.21	36.5
D86934	D86934	100.000	18	0	0	3329	3346	3346	3329	0.72	33.7
D86934	D86934	85.714	28	4	0	12508	12535	12535	12508	0.72	33.7
D86934	D86934	91.304	23	2	0	49523	49545	36812	36834	0.72	33.7
D86934	D86934	91.304	23	2	0	54869	54891	36812	36834	0.72	33.7
D86934	D86934	91.304	23	2	0	36812	36834	49523	49545	0.72	33.7
D86934	D86934	91.304	23	2	0	36812	36834	54869	54891	0.72	33.7
D86934	D86934	88.889	27	2	1	42719	42745	3948	3973	2.5	32.8
D86934	D86934	88.889	27	2	1	24148	24173	19758	19732	2.5	32.8
D86934	D86934	88.889	27	2	1	19732	19758	24173	24148	2.5	32.8
D86934	D86934	95.000	20	1	0	46656	46675	40139	40158	2.5	32.8
D86934	D86934	95.000	20	1	0	40139	40158	46656	46675	2.5	32.8
D86934	D86934	95.455	22	0	1	50070	50090	49311	49290	2.5	32.8
D86934	D86934	95.455	22	0	1	49290	49311	50090	50070	2.5	32.8
D86934	D86934	100.000	17	0	0	12901	12917	1533	1517	2.5	31.9
D86934	D86934	85.185	27	4	0	47695	47721	11797	11823	2.5	31.9
D86934	D86934	100.000	17	0	0	1517	1533	12917	12901	2.5	31.9
D86934	D86934	90.909	22	2	0	19164	19185	18313	18292	2.5	31.9
D86934	D86934	90.909	22	2	0	18292	18313	19185	19164	2.5	31.9
D86934	D86934	100.000	17	0	0	30591	30607	22908	22892	2.5	31.9
D86934	D86934	74.074	54	8	2	27939	27989	27989	27939	2.5	31.9
D86934	D86934	90.909	22	2	0	28418	28439	28439	28418	2.5	31.9
D86934	D86934	100.000	17	0	0	22892	22908	30607	30591	2.5	31.9
D86934	D86934	100.000	17	0	0	43524	43540	35794	35810	2.5	31.9
D86934	D86934	100.000	17	0	0	35794	35810	43524	43540	2.5	31.9
D86934	D86934	85.185	27	4	0	11797	11823	47695	47721	2.5	31.9
D86934	D86934	100.000	17	0	0	48887	48903	48256	48272	2.5	31.9
D86934	D86934	100.000	17	0	0	48256	48272	48887	48903	2.5	31.9
D86934	D86934	100.000	17	0	0	55416	55432	49311	49295	2.5	31.9
D86934	D86934	100.000	17	0	0	49295	49311	55432	55416	2.5	31.9
D86934	D86934	77.500	40	6	1	46728	46767	29683	29719	8.8	31.0
D86934	D86934	76.923	39	9	0	35848	35886	35886	35848	8.8	31.0
D86934	D86934	89.286	28	1	2	54888	54915	40934	40909	8.8	31.0
D86934	D86934	89.286	28	1	2	49542	49569	40934	40909	8.8	31.0
D86934	D86934	77.500	40	6	1	29683	29719	46728	46767	8.8	31.0
D86934	D86934	89.286	28	1	2	40909	40934	49569	49542	8.8	31.0
D86934	D86934	89.286	28	1	2	40909	40934	54915	54888	8.8	31.0
D86934	D86934	77.778	36	8	0	1030	1065	1065	1030	8.8	30.1
D86934	D86934	100.000	16	0	0	51279	51294	1073	1058	8.8	30.1
D86934	D86934	100.000	16	0	0	1090	1105	1105	1090	8.8	30.1
D86934	D86934	90.476	21	2	0	3761	3781	2430	2410	8.8	30.1
D86934	D86934	100.000	16	0	0	56190	56205	2866	2881	8.8	30.1
D86934	D86934	90.476	21	2	0	2410	2430	3781	3761	8.8	30.1
D86934	D86934	90.476	21	2	0	20673	20693	6478	6498	8.8	30.1
D86934	D86934	90.476	21	2	0	35886	35906	9717	9697	8.8	30.1
D86934	D86934	100.000	16	0	0	54121	54136	13089	13104	8.8	30.1
D86934	D86934	90.476	21	2	0	42885	42905	15044	15024	8.8	30.1
D86934	D86934	90.476	21	2	0	6478	6498	20673	20693	8.8	30.1
D86934	D86934	80.645	31	6	0	43769	43799	34917	34887	8.8	30.1
D86934	D86934	80.000	35	5	1	51713	51745	35801	35767	8.8	30.1
D86934	D86934	90.476	21	2	0	9697	9717	35906	35886	8.8	30.1
D86934	D86934	80.645	31	6	0	39883	39913	38981	39011	8.8	30.1
D86934	D86934	84.615	26	4	0	41290	41315	39522	39497	8.8	30.1
D86934	D86934	80.645	31	6	0	38981	39011	39883	39913	8.8	30.1
D86934	D86934	100.000	16	0	0	44479	44494	40481	40496	8.8	30.1
D86934	D86934	100.000	16	0	0	41525	41540	41198	41213	8.8	30.1
D86934	D86934	84.615	26	4	0	39497	39522	41315	41290	8.8	30.1
D86934	D86934	100.000	16	0	0	41198	41213	41525	41540	8.8	30.1
D86934	D86934	90.476	21	2	0	15024	15044	42905	42885	8.8	30.1
D86934	D86934	80.645	31	6	0	34887	34917	43799	43769	8.8	30.1
D86934	D86934	84.615	26	4	0	57958	57983	44075	44100	8.8	30.1
D86934	D86934	100.000	16	0	0	40481	40496	44479	44494	8.8	30.1
D86934	D86934	100.000	16	0	0	54642	54657	50085	50070	8.8	30.1
D86934	D86934	100.000	16	0	0	1058	1073	51294	51279	8.8	30.1
D86934	D86934	80.000	35	5	1	35767	35801	51745	51713	8.8	30.1
D86934	D86934	90.476	21	2	0	57868	57888	52344	52324	8.8	30.1
D86934	D86934	100.000	16	0	0	56413	56428	53428	53443	8.8	30.1
D86934	D86934	100.000	16	0	0	13089	13104	54121	54136	8.8	30.1
D86934	D86934	100.000	16	0	0	55416	55431	54657	54642	8.8	30.1
D86934	D86934	100.000	16	0	0	50070	50085	54657	54642	8.8	30.1
D86934	D86934	100.000	16	0	0	54642	54657	55431	55416	8.8	30.1
D86934	D86934	100.000	16	0	0	2866	2881	56190	56205	8.8	30.1
D86934	D86934	100.000	16	0	0	53428	53443	56413	56428	8.8	30.1
D86934	D86934	90.476	21	2	0	52324	52344	57888	57868	8.8	30.1
D86934	D86934	84.615	26	4	0	44075	44100	57958	57983	8.8	30.1
D86934	NZ_UHDL01000001_171733..201833	99.484	11054	49	4	37345	48391	19438	8386	0.0	19667
D86934	NZ_UHDL01000001_171733..201833	99.202	752	6	0	48544	49295	6978	6227	0.0	1330
D86934	NZ_UHDL01000001_171733..201833	75.472	1378	325	8	1	1372	18118	19488	0.0	938
D86934	NZ_UHDL01000001_171733..201833	93.600	125	8	0	48386	48510	6976	6852	4.27e-48	190
D86934	NZ_UHDL01000001_171733..201833	88.976	127	14	0	48464	48590	6978	6852	4.88e-41	167
D86934	NZ_UHDL01000001_171733..201833	88.976	127	14	0	48424	48550	6978	6852	4.88e-41	167
D86934	NZ_UHDL01000001_171733..201833	90.244	123	9	3	48694	48815	1162	1282	2.53e-38	158
D86934	NZ_UHDL01000001_171733..201833	85.827	127	18	0	48344	48470	6978	6852	1.31e-35	149
D86934	NZ_UHDL01000001_171733..201833	97.674	86	2	0	48346	48431	8471	8386	4.57e-35	147
D86934	NZ_UHDL01000001_171733..201833	84.800	125	19	0	48306	48430	6976	6852	6.78e-33	141
D86934	NZ_UHDL01000001_171733..201833	80.690	145	28	0	48256	48400	1099	955	8.26e-32	136
D86934	NZ_UHDL01000001_171733..201833	90.000	100	8	2	48717	48815	1307	1405	1.23e-29	129
D86934	NZ_UHDL01000001_171733..201833	89.130	92	10	0	48460	48551	8477	8386	1.82e-27	122
D86934	NZ_UHDL01000001_171733..201833	88.889	90	10	0	48422	48511	8475	8386	2.22e-26	118
D86934	NZ_UHDL01000001_171733..201833	87.778	90	11	0	48542	48631	8475	8386	9.42e-25	113
D86934	NZ_UHDL01000001_171733..201833	87.500	96	10	2	48426	48520	1049	955	9.42e-25	113
D86934	NZ_UHDL01000001_171733..201833	80.303	132	23	3	48511	48640	1085	955	3.29e-24	111
D86934	NZ_UHDL01000001_171733..201833	86.813	91	12	0	48381	48471	8476	8386	3.29e-24	111
D86934	NZ_UHDL01000001_171733..201833	85.870	92	13	0	48302	48393	6940	6849	4.01e-23	108
D86934	NZ_UHDL01000001_171733..201833	85.870	92	13	0	48500	48591	8477	8386	4.01e-23	108
D86934	NZ_UHDL01000001_171733..201833	85.714	98	12	2	48384	48480	1051	955	4.01e-23	107
D86934	NZ_UHDL01000001_171733..201833	86.517	89	12	0	48582	48670	8475	8387	4.01e-23	107
D86934	NZ_UHDL01000001_171733..201833	81.739	115	19	2	48332	48445	1063	950	1.40e-22	106
D86934	NZ_UHDL01000001_171733..201833	81.416	113	19	2	48449	48560	1066	955	1.70e-21	103
D86934	NZ_UHDL01000001_171733..201833	78.906	128	24	3	48475	48600	1081	955	2.08e-20	99.6
D86934	NZ_UHDL01000001_171733..201833	77.686	121	24	3	48555	48673	1081	962	1.31e-16	86.9
D86934	NZ_UHDL01000001_171733..201833	88.235	51	6	0	48300	48350	6902	6852	1.23e-10	66.2
D86934	NZ_UHDL01000001_171733..201833	87.234	47	6	0	48624	48670	6978	6932	1.82e-08	59.0
D86934	NZ_UHDL01000001_171733..201833	84.615	52	8	0	48622	48673	8475	8424	1.82e-08	59.0
D86934	NZ_UHDL01000001_171733..201833	88.000	50	2	2	40834	40881	15904	15951	1.82e-08	59.0
D86934	NZ_UHDL01000001_171733..201833	83.636	55	5	2	46773	46825	9952	10004	7.74e-07	54.5
D86934	NZ_UHDL01000001_171733..201833	90.909	33	3	0	44720	44752	12028	12060	1.15e-04	47.3
D86934	NZ_UHDL01000001_171733..201833	78.788	66	6	4	48816	48877	6645	6706	1.15e-04	46.4
D86934	NZ_UHDL01000001_171733..201833	80.000	50	10	0	42468	42517	14260	14309	1.15e-04	46.4
D86934	NZ_UHDL01000001_171733..201833	85.714	35	5	0	336	370	18487	18453	0.005	41.9
D86934	NZ_UHDL01000001_171733..201833	83.784	37	5	1	14864	14899	10029	9993	0.060	37.4
D86934	NZ_UHDL01000001_171733..201833	95.455	22	1	0	14745	14766	584	563	0.21	36.5
D86934	NZ_UHDL01000001_171733..201833	84.375	32	5	0	14861	14892	14960	14929	0.21	36.5
D86934	NZ_UHDL01000001_171733..201833	83.333	30	5	0	31030	31059	1872	1901	2.5	32.8
D86934	NZ_UHDL01000001_171733..201833	95.000	20	1	0	40139	40158	10121	10102	2.5	32.8
D86934	NZ_UHDL01000001_171733..201833	95.000	20	1	0	46656	46675	16643	16624	2.5	32.8
D86934	NZ_UHDL01000001_171733..201833	83.333	30	5	0	38299	38328	18455	18484	2.5	32.8
D86934	NZ_UHDL01000001_171733..201833	86.207	29	2	1	21897	21925	19838	19864	2.5	32.8
D86934	NZ_UHDL01000001_171733..201833	81.081	37	6	1	42203	42238	24565	24529	2.5	32.8
D86934	NZ_UHDL01000001_171733..201833	90.909	22	2	0	43480	43501	5353	5332	2.5	31.9
D86934	NZ_UHDL01000001_171733..201833	100.000	17	0	0	48256	48272	6635	6619	2.5	31.9
D86934	NZ_UHDL01000001_171733..201833	100.000	17	0	0	48887	48903	8521	8505	2.5	31.9
D86934	NZ_UHDL01000001_171733..201833	85.185	27	4	0	11797	11823	9082	9056	2.5	31.9
D86934	NZ_UHDL01000001_171733..201833	100.000	17	0	0	35794	35810	13253	13237	2.5	31.9
D86934	NZ_UHDL01000001_171733..201833	90.909	22	2	0	2021	2042	25839	25860	2.5	31.9
D86934	NZ_UHDL01000001_171733..201833	90.909	22	2	0	7198	7219	27517	27538	2.5	31.9
D86934	NZ_UHDL01000001_171733..201833	85.185	27	4	0	2100	2126	28216	28190	2.5	31.9
D86934	NZ_UHDL01000001_171733..201833	77.500	40	6	1	29683	29719	10049	10010	8.8	31.0
D86934	NZ_UHDL01000001_171733..201833	100.000	16	0	0	14905	14920	465	450	8.8	30.1
D86934	NZ_UHDL01000001_171733..201833	84.615	26	4	0	40594	40619	2435	2460	8.8	30.1
D86934	NZ_UHDL01000001_171733..201833	100.000	16	0	0	40481	40496	12298	12283	8.8	30.1
D86934	NZ_UHDL01000001_171733..201833	84.615	26	4	0	57958	57983	12702	12677	8.8	30.1
D86934	NZ_UHDL01000001_171733..201833	80.645	31	6	0	34887	34917	12978	13008	8.8	30.1
D86934	NZ_UHDL01000001_171733..201833	90.476	21	2	0	15024	15044	13872	13892	8.8	30.1
D86934	NZ_UHDL01000001_171733..201833	100.000	16	0	0	41198	41213	15258	15243	8.8	30.1
D86934	NZ_UHDL01000001_171733..201833	84.615	26	4	0	39497	39522	15468	15493	8.8	30.1
D86934	NZ_UHDL01000001_171733..201833	100.000	16	0	0	41525	41540	15585	15570	8.8	30.1
D86934	NZ_UHDL01000001_171733..201833	100.000	16	0	0	44479	44494	16301	16286	8.8	30.1
D86934	NZ_UHDL01000001_171733..201833	80.645	31	6	0	38981	39011	16899	16869	8.8	30.1
D86934	NZ_UHDL01000001_171733..201833	80.645	31	6	0	39883	39913	17802	17772	8.8	30.1
D86934	NZ_UHDL01000001_171733..201833	83.333	30	3	1	5469	5498	22107	22134	8.8	30.1
D86934	NZ_UHDL01000001_171733..201833	84.615	26	4	0	41816	41841	23424	23449	8.8	30.1
D86934	NZ_UHDL01000001_171733..201833	90.476	21	2	0	55708	55728	28890	28870	8.8	30.1
D86934	EU437549	99.853	8828	12	1	49296	58122	20979	29806	0.0	15859
D86934	EU437549	95.380	8464	373	9	21804	30256	5699	14155	0.0	13477
D86934	EU437549	99.942	3431	2	0	43696	47126	17548	20978	0.0	6179
D86934	EU437549	100.000	793	0	0	54641	55433	20978	21770	0.0	1431
D86934	EU437549	100.000	792	0	0	49296	50087	26326	27117	0.0	1429
D86934	EU437549	96.865	319	5	4	2010	2326	1	316	2.35e-146	517
D86934	EU437549	66.667	1230	378	24	8514	9727	7721	8934	1.70e-78	291
D86934	EU437549	70.769	195	52	2	4437	4627	20978	21171	3.08e-18	91.5
D86934	EU437549	70.769	195	52	2	4437	4627	26325	26518	3.08e-18	91.5
D86934	EU437549	93.333	45	3	0	4670	4714	3220	3264	3.51e-11	68.9
D86934	EU437549	75.000	80	20	0	8311	8390	7512	7591	2.22e-07	55.4
D86934	EU437549	83.636	55	5	2	46773	46825	20677	20625	7.74e-07	54.5
D86934	EU437549	88.889	36	4	0	44717	44752	18604	18569	3.29e-05	48.2
D86934	EU437549	85.714	35	5	0	55910	55944	27628	27594	0.005	41.9
D86934	EU437549	92.308	26	2	0	51628	51653	23337	23312	0.017	39.2
D86934	EU437549	83.784	37	5	1	14864	14899	20600	20636	0.060	37.4
D86934	EU437549	86.667	30	4	0	53215	53244	24928	24899	0.060	37.4
D86934	EU437549	75.000	56	13	1	42540	42595	1350	1404	0.21	35.6
D86934	EU437549	79.070	43	8	1	20528	20570	1237	1196	0.72	34.6
D86934	EU437549	91.304	23	2	0	36812	36834	21206	21228	0.72	33.7
D86934	EU437549	91.304	23	2	0	36812	36834	26553	26575	0.72	33.7
D86934	EU437549	88.889	27	2	1	19732	19758	8066	8041	2.5	32.8
D86934	EU437549	95.000	20	1	0	40139	40158	20508	20527	2.5	32.8
D86934	EU437549	95.455	22	0	1	49290	49311	21773	21753	2.5	32.8
D86934	EU437549	90.909	22	2	0	6473	6494	3589	3568	2.5	31.9
D86934	EU437549	85.185	27	4	0	1583	1609	3767	3741	2.5	31.9
D86934	EU437549	100.000	17	0	0	30591	30607	6801	6785	2.5	31.9
D86934	EU437549	74.074	54	8	2	27939	27989	11882	11832	2.5	31.9
D86934	EU437549	90.909	22	2	0	28418	28439	12332	12311	2.5	31.9
D86934	EU437549	100.000	17	0	0	49295	49311	27116	27100	2.5	31.9
D86934	EU437549	94.737	19	1	0	47382	47400	16090	16072	8.8	31.0
D86934	EU437549	94.737	19	1	0	24046	24064	17520	17538	8.8	31.0
D86934	EU437549	77.500	40	6	1	29683	29719	20580	20619	8.8	31.0
D86934	EU437549	89.286	28	1	2	40909	40934	21252	21225	8.8	31.0
D86934	EU437549	89.286	28	1	2	40909	40934	26599	26572	8.8	31.0
D86934	EU437549	84.375	32	2	2	55897	55928	1212	1184	8.8	30.1
D86934	EU437549	84.615	26	4	0	51820	51845	1437	1462	8.8	30.1
D86934	EU437549	100.000	16	0	0	56133	56148	4039	4024	8.8	30.1
D86934	EU437549	90.476	21	2	0	28562	28582	12398	12378	8.8	30.1
D86934	EU437549	80.645	31	6	0	34887	34917	17651	17621	8.8	30.1
D86934	EU437549	84.615	26	4	0	57958	57983	17927	17952	8.8	30.1
D86934	EU437549	100.000	16	0	0	40481	40496	18331	18346	8.8	30.1
D86934	EU437549	100.000	16	0	0	55416	55431	20994	20979	8.8	30.1
D86934	EU437549	100.000	16	0	0	50070	50085	20994	20979	8.8	30.1
D86934	EU437549	100.000	16	0	0	54642	54657	21768	21753	8.8	30.1
D86934	EU437549	100.000	16	0	0	1058	1073	22978	22963	8.8	30.1
D86934	EU437549	80.000	35	5	1	35767	35801	23429	23397	8.8	30.1
D86934	EU437549	90.476	21	2	0	57868	57888	24028	24008	8.8	30.1
D86934	EU437549	100.000	16	0	0	56413	56428	25112	25127	8.8	30.1
D86934	EU437549	100.000	16	0	0	13089	13104	25805	25820	8.8	30.1
D86934	EU437549	100.000	16	0	0	55416	55431	26341	26326	8.8	30.1
D86934	EU437549	100.000	16	0	0	50070	50085	26341	26326	8.8	30.1
D86934	EU437549	100.000	16	0	0	54642	54657	27115	27100	8.8	30.1
D86934	EU437549	100.000	16	0	0	2866	2881	27874	27889	8.8	30.1
D86934	EU437549	100.000	16	0	0	53428	53443	28097	28112	8.8	30.1
D86934	EU437549	90.476	21	2	0	52324	52344	29572	29552	8.8	30.1
D86934	EU437549	84.615	26	4	0	44075	44100	29642	29667	8.8	30.1
D86934	X03216	99.568	6712	0	5	30524	37231	1	6687	0.0	11978
D86934	X03216	76.667	60	12	2	37143	37201	6657	6599	0.017	39.2
D86934	X03216	80.000	40	8	0	37092	37131	6587	6548	0.060	37.4
D86934	X03216	84.375	32	5	0	30616	30647	15	46	0.21	36.5
D86934	X03216	84.375	32	5	0	30538	30569	93	124	0.21	36.5
D86934	X03216	91.304	23	2	0	49523	49545	6268	6290	0.72	33.7
D86934	X03216	91.304	23	2	0	54869	54891	6268	6290	0.72	33.7
D86934	X03216	100.000	17	0	0	22892	22908	84	68	2.5	31.9
D86934	X03216	100.000	17	0	0	43524	43540	5271	5287	2.5	31.9
D86934	X03216	76.923	39	9	0	35848	35886	5338	5300	8.8	31.0
D86934	X03216	80.645	31	6	0	43769	43799	4394	4364	8.8	30.1
D86934	X03216	80.000	35	5	1	51713	51745	5278	5244	8.8	30.1
D86934	X03216	90.476	21	2	0	9697	9717	5358	5338	8.8	30.1
D86934	NC_001384	99.936	3105	2	0	50086	53190	3105	1	0.0	5591
D86934	NC_001384	99.793	1452	3	0	53191	54642	4548	3097	0.0	2606
D86934	NC_001384	92.308	26	2	0	51628	51653	1538	1563	0.017	39.2
D86934	NC_001384	86.667	30	4	0	53215	53244	4495	4524	0.060	37.4
D86934	NC_001384	90.476	21	2	0	57868	57888	847	867	8.8	30.1
D86934	NC_001384	80.000	35	5	1	35767	35801	1446	1478	8.8	30.1
D86934	NC_001384	100.000	16	0	0	1058	1073	1897	1912	8.8	30.1
D86934	NC_001384	100.000	16	0	0	13089	13104	3618	3603	8.8	30.1
D86934	NC_001384	100.000	16	0	0	56413	56428	4311	4296	8.8	30.1
D86934	JALGPH010000002_300075..350374	77.609	3488	742	17	37347	40814	10548	7080	0.0	2728
D86934	JALGPH010000002_300075..350374	78.401	3176	662	16	25258	28423	29346	32507	0.0	2585
D86934	JALGPH010000002_300075..350374	82.185	1437	255	1	3	1438	9230	10666	0.0	1434
D86934	JALGPH010000002_300075..350374	77.195	706	145	10	57527	58227	46222	46916	2.35e-146	517
D86934	JALGPH010000002_300075..350374	66.962	1580	479	17	23502	25058	27642	29201	5.54e-129	459
D86934	JALGPH010000002_300075..350374	69.951	609	169	8	8511	9112	27968	28569	5.20e-66	251
D86934	JALGPH010000002_300075..350374	78.295	258	55	1	40536	40792	1060	803	4.56e-54	210
D86934	JALGPH010000002_300075..350374	63.854	1671	505	46	28554	30166	32581	34210	1.15e-42	173
D86934	JALGPH010000002_300075..350374	89.474	57	6	0	4658	4714	14352	14408	6.78e-14	77.0
D86934	JALGPH010000002_300075..350374	84.211	57	9	0	4659	4715	3361	3417	1.49e-09	63.5
D86934	JALGPH010000002_300075..350374	71.591	88	22	1	4632	4716	21911	21998	4.01e-04	45.5
D86934	JALGPH010000002_300075..350374	96.154	26	1	0	57629	57654	21944	21969	0.001	43.7
D86934	JALGPH010000002_300075..350374	87.879	33	4	0	31323	31355	38412	38380	0.001	42.8
D86934	JALGPH010000002_300075..350374	78.333	60	8	3	4658	4715	1929	1985	0.005	41.9
D86934	JALGPH010000002_300075..350374	87.097	31	4	0	42887	42917	12460	12490	0.017	39.2
D86934	JALGPH010000002_300075..350374	87.097	31	4	0	22602	22632	18254	18224	0.017	39.2
D86934	JALGPH010000002_300075..350374	86.486	37	2	2	21890	21924	34318	34353	0.017	39.2
D86934	JALGPH010000002_300075..350374	84.615	39	3	2	47183	47220	43925	43961	0.060	38.3
D86934	JALGPH010000002_300075..350374	86.207	29	4	0	56826	56854	26837	26809	0.21	35.6
D86934	JALGPH010000002_300075..350374	75.472	53	12	1	53005	53056	18459	18407	0.72	34.6
D86934	JALGPH010000002_300075..350374	95.238	21	1	0	49308	49328	22060	22080	0.72	34.6
D86934	JALGPH010000002_300075..350374	95.238	21	1	0	54654	54674	22060	22080	0.72	34.6
D86934	JALGPH010000002_300075..350374	95.238	21	1	0	4304	4324	44953	44973	0.72	34.6
D86934	JALGPH010000002_300075..350374	85.714	28	4	0	340	367	9594	9567	0.72	33.7
D86934	JALGPH010000002_300075..350374	91.304	23	2	0	1372	1394	45694	45672	0.72	33.7
D86934	JALGPH010000002_300075..350374	82.353	34	4	1	14701	14734	2872	2903	2.5	32.8
D86934	JALGPH010000002_300075..350374	95.000	20	1	0	44764	44783	11706	11687	2.5	32.8
D86934	JALGPH010000002_300075..350374	77.500	40	9	0	6346	6385	27043	27082	2.5	32.8
D86934	JALGPH010000002_300075..350374	95.000	20	1	0	38419	38438	45069	45050	2.5	32.8
D86934	JALGPH010000002_300075..350374	95.000	20	1	0	47122	47141	47125	47144	2.5	32.8
D86934	JALGPH010000002_300075..350374	90.909	22	2	0	45570	45591	857	836	2.5	31.9
D86934	JALGPH010000002_300075..350374	90.909	22	2	0	4869	4890	2922	2943	2.5	31.9
D86934	JALGPH010000002_300075..350374	80.000	40	4	2	23124	23163	4388	4353	2.5	31.9
D86934	JALGPH010000002_300075..350374	90.909	22	2	0	4493	4514	15978	15999	2.5	31.9
D86934	JALGPH010000002_300075..350374	85.185	27	4	0	37466	37492	19824	19798	2.5	31.9
D86934	JALGPH010000002_300075..350374	90.909	22	2	0	44065	44086	23630	23609	2.5	31.9
D86934	JALGPH010000002_300075..350374	90.909	22	2	0	44890	44911	26547	26568	2.5	31.9
D86934	JALGPH010000002_300075..350374	100.000	17	0	0	6547	6563	32335	32351	2.5	31.9
D86934	JALGPH010000002_300075..350374	100.000	17	0	0	55229	55245	38059	38043	2.5	31.9
D86934	JALGPH010000002_300075..350374	100.000	17	0	0	49883	49899	38059	38043	2.5	31.9
D86934	JALGPH010000002_300075..350374	100.000	17	0	0	35487	35503	42088	42072	2.5	31.9
D86934	JALGPH010000002_300075..350374	94.737	19	1	0	5839	5857	2084	2102	8.8	31.0
D86934	JALGPH010000002_300075..350374	94.737	19	1	0	2849	2867	3337	3319	8.8	31.0
D86934	JALGPH010000002_300075..350374	87.500	24	3	0	18410	18433	3555	3532	8.8	31.0
D86934	JALGPH010000002_300075..350374	83.871	31	4	1	379	408	5570	5600	8.8	31.0
D86934	JALGPH010000002_300075..350374	95.238	21	0	1	4101	4121	6943	6924	8.8	31.0
D86934	JALGPH010000002_300075..350374	88.462	26	2	1	42546	42570	11183	11208	8.8	31.0
D86934	JALGPH010000002_300075..350374	79.412	34	7	0	21964	21997	19141	19108	8.8	31.0
D86934	JALGPH010000002_300075..350374	94.737	19	1	0	10334	10352	19903	19885	8.8	31.0
D86934	JALGPH010000002_300075..350374	94.737	19	1	0	19558	19576	25807	25789	8.8	31.0
D86934	JALGPH010000002_300075..350374	80.000	35	4	1	41151	41185	36299	36268	8.8	31.0
D86934	JALGPH010000002_300075..350374	91.304	23	1	1	14743	14764	10285	10263	8.8	30.1
D86934	JALGPH010000002_300075..350374	100.000	16	0	0	4490	4505	14248	14263	8.8	30.1
D86934	JALGPH010000002_300075..350374	100.000	16	0	0	20468	20483	18992	18977	8.8	30.1
D86934	JALGPH010000002_300075..350374	90.476	21	2	0	3913	3933	19182	19202	8.8	30.1
D86934	JALGPH010000002_300075..350374	100.000	16	0	0	31028	31043	19716	19731	8.8	30.1
D86934	JALGPH010000002_300075..350374	90.476	21	2	0	44854	44874	20390	20370	8.8	30.1
D86934	JALGPH010000002_300075..350374	100.000	16	0	0	29355	29370	20525	20510	8.8	30.1
D86934	JALGPH010000002_300075..350374	90.476	21	2	0	17439	17459	21501	21481	8.8	30.1
D86934	JALGPH010000002_300075..350374	90.476	21	2	0	17405	17425	21505	21525	8.8	30.1
D86934	JALGPH010000002_300075..350374	90.476	21	2	0	54461	54481	22550	22570	8.8	30.1
D86934	JALGPH010000002_300075..350374	91.304	23	1	1	11496	11518	24206	24227	8.8	30.1
D86934	JALGPH010000002_300075..350374	91.304	23	1	1	44377	44399	24641	24662	8.8	30.1
D86934	JALGPH010000002_300075..350374	91.304	23	1	1	10331	10352	27417	27395	8.8	30.1
D86934	JALGPH010000002_300075..350374	90.476	21	2	0	46202	46222	29736	29756	8.8	30.1
D86934	JALGPH010000002_300075..350374	100.000	16	0	0	8173	8188	32908	32893	8.8	30.1
D86934	JALGPH010000002_300075..350374	84.375	32	2	2	2982	3010	37634	37603	8.8	30.1
D86934	JALGPH010000002_300075..350374	100.000	16	0	0	12012	12027	38795	38780	8.8	30.1
D86934	JALGPH010000002_300075..350374	90.476	21	2	0	23142	23162	39325	39345	8.8	30.1
D86934	JALGPH010000002_300075..350374	100.000	16	0	0	29173	29188	39337	39352	8.8	30.1
D86934	JALGPH010000002_300075..350374	84.615	26	4	0	2673	2698	40682	40707	8.8	30.1
D86934	JALGPH010000002_300075..350374	100.000	16	0	0	45732	45747	42712	42697	8.8	30.1
X03216	X03216	100.000	6691	0	0	1	6691	1	6691	0.0	12067
X03216	X03216	76.667	60	12	2	6599	6657	6657	6599	0.002	39.2
X03216	X03216	80.000	40	8	0	6548	6587	6587	6548	0.007	37.4
X03216	X03216	84.375	32	5	0	93	124	15	46	0.024	36.5
X03216	X03216	84.375	32	5	0	15	46	93	124	0.024	36.5
X03216	X03216	76.923	39	9	0	5300	5338	5338	5300	1.0	31.0
X03216	X03216	84.000	25	4	0	4781	4805	2551	2575	3.5	28.3
X03216	X03216	100.000	15	0	0	6320	6334	3268	3282	3.5	28.3
X03216	X03216	84.000	25	4	0	2551	2575	4781	4805	3.5	28.3
X03216	X03216	100.000	15	0	0	3268	3282	6320	6334	3.5	28.3
X03216	D86934	99.568	6712	0	5	1	6687	30524	37231	0.0	11978
X03216	D86934	76.667	60	12	2	6599	6657	37201	37143	0.002	39.2
X03216	D86934	80.000	40	8	0	6548	6587	37131	37092	0.007	37.4
X03216	D86934	84.375	32	5	0	93	124	30538	30569	0.024	36.5
X03216	D86934	84.375	32	5	0	15	46	30616	30647	0.024	36.5
X03216	D86934	91.304	23	2	0	6268	6290	49523	49545	0.083	33.7
X03216	D86934	91.304	23	2	0	6268	6290	54869	54891	0.083	33.7
X03216	D86934	100.000	17	0	0	68	84	22908	22892	0.29	31.9
X03216	D86934	100.000	17	0	0	5271	5287	43524	43540	0.29	31.9
X03216	D86934	76.923	39	9	0	5300	5338	35886	35848	1.0	31.0
X03216	D86934	90.476	21	2	0	5338	5358	9717	9697	1.0	30.1
X03216	D86934	80.645	31	6	0	4364	4394	43799	43769	1.0	30.1
X03216	D86934	80.000	35	5	1	5244	5278	51745	51713	1.0	30.1
X03216	D86934	86.957	23	3	0	2548	2570	11946	11924	3.5	29.2
X03216	D86934	94.444	18	1	0	3219	3236	12580	12563	3.5	29.2
X03216	D86934	90.000	20	2	0	5851	5870	3003	2984	3.5	28.3
X03216	D86934	100.000	15	0	0	3232	3246	3982	3996	3.5	28.3
X03216	D86934	100.000	15	0	0	1534	1548	21993	21979	3.5	28.3
X03216	D86934	84.000	25	4	0	4781	4805	33074	33098	3.5	28.3
X03216	D86934	100.000	15	0	0	6320	6334	33791	33805	3.5	28.3
X03216	D86934	84.000	25	4	0	2551	2575	35304	35328	3.5	28.3
X03216	D86934	100.000	15	0	0	3268	3282	36864	36878	3.5	28.3
X03216	JALGPH010000002_300075..350374	87.879	33	4	0	800	832	38412	38380	1.60e-04	42.8
X03216	JALGPH010000002_300075..350374	100.000	17	0	0	4964	4980	42088	42072	0.29	31.9
X03216	JALGPH010000002_300075..350374	100.000	16	0	0	505	520	19716	19731	1.0	30.1
X03216	JALGPH010000002_300075..350374	87.500	24	0	1	3906	3926	66	89	3.5	29.2
X03216	JALGPH010000002_300075..350374	94.444	18	1	0	691	708	10267	10284	3.5	29.2
X03216	JALGPH010000002_300075..350374	94.444	18	1	0	3603	3620	24420	24403	3.5	29.2
X03216	JALGPH010000002_300075..350374	90.000	20	2	0	3479	3498	18964	18945	3.5	28.3
X03216	JALGPH010000002_300075..350374	100.000	15	0	0	447	461	19665	19651	3.5	28.3
X03216	JALGPH010000002_300075..350374	84.000	25	4	0	814	838	32580	32604	3.5	28.3
X03216	JALGPH010000002_300075..350374	100.000	15	0	0	836	850	38714	38700	3.5	28.3
X03216	EU437549	91.304	23	2	0	6268	6290	21206	21228	0.083	33.7
X03216	EU437549	91.304	23	2	0	6268	6290	26553	26575	0.083	33.7
X03216	EU437549	100.000	17	0	0	68	84	6801	6785	0.29	31.9
X03216	EU437549	80.645	31	6	0	4364	4394	17651	17621	1.0	30.1
X03216	EU437549	80.000	35	5	1	5244	5278	23429	23397	1.0	30.1
X03216	EU437549	100.000	15	0	0	1534	1548	5886	5872	3.5	28.3
X03216	EU437549	100.000	15	0	0	947	961	15516	15530	3.5	28.3
X03216	NZ_UHDL01000001_171733..201833	83.333	30	5	0	507	536	1872	1901	0.29	32.8
X03216	NZ_UHDL01000001_171733..201833	100.000	17	0	0	5271	5287	13253	13237	0.29	31.9
X03216	NZ_UHDL01000001_171733..201833	80.645	31	6	0	4364	4394	12978	13008	1.0	30.1
X03216	NZ_UHDL01000001_171733..201833	100.000	15	0	0	5018	5032	2349	2335	3.5	28.3
X03216	NC_001384	80.000	35	5	1	5244	5278	1446	1478	1.0	30.1
NZ_UHDL01000001_171733..201833	NZ_UHDL01000001_171733..201833	100.000	30101	0	0	1	30101	1	30101	0.0	54284
NZ_UHDL01000001_171733..201833	NZ_UHDL01000001_171733..201833	90.141	142	13	1	1282	1423	1160	1300	2.21e-48	190
NZ_UHDL01000001_171733..201833	NZ_UHDL01000001_171733..201833	90.141	142	13	1	1160	1300	1282	1423	2.21e-48	190
NZ_UHDL01000001_171733..201833	NZ_UHDL01000001_171733..201833	91.304	115	10	0	24283	24397	24201	24315	3.07e-40	163
NZ_UHDL01000001_171733..201833	NZ_UHDL01000001_171733..201833	91.304	115	10	0	24201	24315	24283	24397	3.07e-40	163
NZ_UHDL01000001_171733..201833	NZ_UHDL01000001_171733..201833	90.244	123	9	3	6707	6828	1282	1162	1.31e-38	158
NZ_UHDL01000001_171733..201833	NZ_UHDL01000001_171733..201833	90.244	123	9	3	1162	1282	6828	6707	1.31e-38	158
NZ_UHDL01000001_171733..201833	NZ_UHDL01000001_171733..201833	90.000	100	8	2	6707	6805	1405	1307	6.33e-30	129
NZ_UHDL01000001_171733..201833	NZ_UHDL01000001_171733..201833	90.000	100	8	2	1307	1405	6805	6707	6.33e-30	129
NZ_UHDL01000001_171733..201833	NZ_UHDL01000001_171733..201833	79.562	137	26	2	8386	8521	964	1099	1.39e-25	114
NZ_UHDL01000001_171733..201833	NZ_UHDL01000001_171733..201833	79.562	137	26	2	964	1099	8386	8521	1.39e-25	114
NZ_UHDL01000001_171733..201833	NZ_UHDL01000001_171733..201833	87.209	86	11	0	8386	8471	6891	6976	7.22e-23	106
NZ_UHDL01000001_171733..201833	NZ_UHDL01000001_171733..201833	87.209	86	11	0	6891	6976	8386	8471	7.22e-23	106
NZ_UHDL01000001_171733..201833	NZ_UHDL01000001_171733..201833	85.393	89	13	0	8387	8475	6852	6940	8.80e-22	103
NZ_UHDL01000001_171733..201833	NZ_UHDL01000001_171733..201833	85.393	89	13	0	6852	6940	8387	8475	8.80e-22	103
NZ_UHDL01000001_171733..201833	NZ_UHDL01000001_171733..201833	80.165	121	21	3	6849	6967	962	1081	3.07e-21	100
NZ_UHDL01000001_171733..201833	NZ_UHDL01000001_171733..201833	80.165	121	21	3	962	1081	6849	6967	3.07e-21	100
NZ_UHDL01000001_171733..201833	NZ_UHDL01000001_171733..201833	82.292	96	15	2	6882	6976	955	1049	5.55e-18	90.6
NZ_UHDL01000001_171733..201833	NZ_UHDL01000001_171733..201833	82.292	96	15	2	955	1049	6882	6976	5.55e-18	90.6
NZ_UHDL01000001_171733..201833	NZ_UHDL01000001_171733..201833	87.097	62	8	0	6917	6978	950	1011	3.50e-14	77.0
NZ_UHDL01000001_171733..201833	NZ_UHDL01000001_171733..201833	87.097	62	8	0	950	1011	6917	6978	3.50e-14	77.0
NZ_UHDL01000001_171733..201833	NZ_UHDL01000001_171733..201833	86.441	59	8	0	8417	8475	955	1013	1.49e-12	71.6
NZ_UHDL01000001_171733..201833	NZ_UHDL01000001_171733..201833	86.441	59	8	0	955	1013	8417	8475	1.49e-12	71.6
NZ_UHDL01000001_171733..201833	NZ_UHDL01000001_171733..201833	85.185	54	8	0	8424	8477	6849	6902	7.72e-10	62.6
NZ_UHDL01000001_171733..201833	NZ_UHDL01000001_171733..201833	85.185	54	8	0	6849	6902	8424	8477	7.72e-10	62.6
NZ_UHDL01000001_171733..201833	NZ_UHDL01000001_171733..201833	87.234	47	6	0	6932	6978	6852	6898	9.41e-09	59.0
NZ_UHDL01000001_171733..201833	NZ_UHDL01000001_171733..201833	87.234	47	6	0	6852	6898	6932	6978	9.41e-09	59.0
NZ_UHDL01000001_171733..201833	NZ_UHDL01000001_171733..201833	100.000	32	0	0	24141	24172	24172	24141	9.41e-09	59.0
NZ_UHDL01000001_171733..201833	NZ_UHDL01000001_171733..201833	89.362	47	1	2	15904	15948	15948	15904	3.28e-08	58.1
NZ_UHDL01000001_171733..201833	NZ_UHDL01000001_171733..201833	96.970	33	1	0	24365	24397	24201	24233	1.15e-07	56.3
NZ_UHDL01000001_171733..201833	NZ_UHDL01000001_171733..201833	96.970	33	1	0	24201	24233	24365	24397	1.15e-07	56.3
NZ_UHDL01000001_171733..201833	NZ_UHDL01000001_171733..201833	83.636	55	5	2	9952	10004	10004	9952	4.00e-07	54.5
NZ_UHDL01000001_171733..201833	NZ_UHDL01000001_171733..201833	82.609	46	8	0	1113	1158	1158	1113	1.70e-05	48.2
NZ_UHDL01000001_171733..201833	NZ_UHDL01000001_171733..201833	78.788	66	6	4	6645	6706	6706	6645	5.94e-05	46.4
NZ_UHDL01000001_171733..201833	NZ_UHDL01000001_171733..201833	93.333	30	2	0	12028	12057	12057	12028	5.94e-05	46.4
NZ_UHDL01000001_171733..201833	NZ_UHDL01000001_171733..201833	80.000	50	10	0	14260	14309	14309	14260	5.94e-05	46.4
NZ_UHDL01000001_171733..201833	NZ_UHDL01000001_171733..201833	84.211	38	6	0	26079	26116	26116	26079	7.23e-04	42.8
NZ_UHDL01000001_171733..201833	NZ_UHDL01000001_171733..201833	83.784	37	6	0	1030	1066	950	986	0.003	41.0
NZ_UHDL01000001_171733..201833	NZ_UHDL01000001_171733..201833	83.784	37	6	0	950	986	1030	1066	0.003	41.0
NZ_UHDL01000001_171733..201833	NZ_UHDL01000001_171733..201833	75.676	74	14	4	5355	5426	5426	5355	0.009	39.2
NZ_UHDL01000001_171733..201833	NZ_UHDL01000001_171733..201833	95.652	23	1	0	3146	3168	3168	3146	0.031	38.3
NZ_UHDL01000001_171733..201833	NZ_UHDL01000001_171733..201833	86.667	30	4	0	18455	18484	18484	18455	0.031	37.4
NZ_UHDL01000001_171733..201833	NZ_UHDL01000001_171733..201833	75.000	48	12	0	7041	7088	7088	7041	0.37	33.7
NZ_UHDL01000001_171733..201833	NZ_UHDL01000001_171733..201833	88.000	25	3	0	7091	7115	7115	7091	1.3	32.8
NZ_UHDL01000001_171733..201833	NZ_UHDL01000001_171733..201833	95.000	20	1	0	16624	16643	10102	10121	1.3	32.8
NZ_UHDL01000001_171733..201833	NZ_UHDL01000001_171733..201833	95.000	20	1	0	10102	10121	16624	16643	1.3	32.8
NZ_UHDL01000001_171733..201833	NZ_UHDL01000001_171733..201833	88.000	25	3	0	756	780	24686	24662	1.3	32.8
NZ_UHDL01000001_171733..201833	NZ_UHDL01000001_171733..201833	90.909	22	2	0	13276	13297	5332	5353	1.3	31.9
NZ_UHDL01000001_171733..201833	NZ_UHDL01000001_171733..201833	100.000	17	0	0	8505	8521	6619	6635	1.3	31.9
NZ_UHDL01000001_171733..201833	NZ_UHDL01000001_171733..201833	100.000	17	0	0	6619	6635	8505	8521	1.3	31.9
NZ_UHDL01000001_171733..201833	NZ_UHDL01000001_171733..201833	90.909	22	2	0	5332	5353	13276	13297	1.3	31.9
NZ_UHDL01000001_171733..201833	NZ_UHDL01000001_171733..201833	87.500	24	3	0	21734	21757	5696	5719	4.6	31.0
NZ_UHDL01000001_171733..201833	NZ_UHDL01000001_171733..201833	87.500	24	3	0	5696	5719	21734	21757	4.6	31.0
NZ_UHDL01000001_171733..201833	NZ_UHDL01000001_171733..201833	83.871	31	4	1	27183	27212	24177	24147	4.6	31.0
NZ_UHDL01000001_171733..201833	NZ_UHDL01000001_171733..201833	83.871	31	4	1	24147	24177	27212	27183	4.6	31.0
NZ_UHDL01000001_171733..201833	NZ_UHDL01000001_171733..201833	84.615	26	4	0	16163	16188	2460	2435	4.6	30.1
NZ_UHDL01000001_171733..201833	NZ_UHDL01000001_171733..201833	100.000	16	0	0	16286	16301	12283	12298	4.6	30.1
NZ_UHDL01000001_171733..201833	NZ_UHDL01000001_171733..201833	80.645	31	6	0	21119	21149	14706	14736	4.6	30.1
NZ_UHDL01000001_171733..201833	NZ_UHDL01000001_171733..201833	84.615	26	4	0	23424	23449	14967	14942	4.6	30.1
NZ_UHDL01000001_171733..201833	NZ_UHDL01000001_171733..201833	100.000	16	0	0	15570	15585	15243	15258	4.6	30.1
NZ_UHDL01000001_171733..201833	NZ_UHDL01000001_171733..201833	100.000	16	0	0	15243	15258	15570	15585	4.6	30.1
NZ_UHDL01000001_171733..201833	NZ_UHDL01000001_171733..201833	84.615	26	4	0	2435	2460	16188	16163	4.6	30.1
NZ_UHDL01000001_171733..201833	NZ_UHDL01000001_171733..201833	100.000	16	0	0	12283	12298	16286	16301	4.6	30.1
NZ_UHDL01000001_171733..201833	NZ_UHDL01000001_171733..201833	80.645	31	6	0	17772	17802	16869	16899	4.6	30.1
NZ_UHDL01000001_171733..201833	NZ_UHDL01000001_171733..201833	80.645	31	6	0	16869	16899	17772	17802	4.6	30.1
NZ_UHDL01000001_171733..201833	NZ_UHDL01000001_171733..201833	80.645	31	6	0	14706	14736	21119	21149	4.6	30.1
NZ_UHDL01000001_171733..201833	NZ_UHDL01000001_171733..201833	100.000	16	0	0	22595	22610	22610	22595	4.6	30.1
NZ_UHDL01000001_171733..201833	NZ_UHDL01000001_171733..201833	84.615	26	4	0	14942	14967	23449	23424	4.6	30.1
NZ_UHDL01000001_171733..201833	D86934	99.484	11054	49	4	8386	19438	48391	37345	0.0	19667
NZ_UHDL01000001_171733..201833	D86934	99.202	752	6	0	6227	6978	49295	48544	0.0	1330
NZ_UHDL01000001_171733..201833	D86934	75.472	1378	325	8	18118	19488	1	1372	0.0	938
NZ_UHDL01000001_171733..201833	D86934	93.600	125	8	0	6852	6976	48510	48386	2.21e-48	190
NZ_UHDL01000001_171733..201833	D86934	88.976	127	14	0	6852	6978	48550	48424	2.52e-41	167
NZ_UHDL01000001_171733..201833	D86934	88.976	127	14	0	6852	6978	48590	48464	2.52e-41	167
NZ_UHDL01000001_171733..201833	D86934	90.244	123	9	3	1162	1282	48694	48815	1.31e-38	158
NZ_UHDL01000001_171733..201833	D86934	85.827	127	18	0	6852	6978	48470	48344	6.76e-36	149
NZ_UHDL01000001_171733..201833	D86934	84.800	125	19	0	6852	6976	48430	48306	3.50e-33	141
NZ_UHDL01000001_171733..201833	D86934	80.690	145	28	0	955	1099	48400	48256	4.27e-32	136
NZ_UHDL01000001_171733..201833	D86934	90.000	100	8	2	1307	1405	48717	48815	6.33e-30	129
NZ_UHDL01000001_171733..201833	D86934	89.130	92	10	0	8386	8477	48551	48460	9.40e-28	122
NZ_UHDL01000001_171733..201833	D86934	88.889	90	10	0	8386	8475	48511	48422	1.14e-26	118
NZ_UHDL01000001_171733..201833	D86934	87.778	90	11	0	8386	8475	48631	48542	4.87e-25	113
NZ_UHDL01000001_171733..201833	D86934	87.500	96	10	2	955	1049	48520	48426	4.87e-25	113
NZ_UHDL01000001_171733..201833	D86934	86.813	91	12	0	8386	8476	48471	48381	1.70e-24	111
NZ_UHDL01000001_171733..201833	D86934	80.303	132	23	3	955	1085	48640	48511	1.70e-24	111
NZ_UHDL01000001_171733..201833	D86934	85.870	92	13	0	6849	6940	48393	48302	2.07e-23	108
NZ_UHDL01000001_171733..201833	D86934	85.870	92	13	0	8386	8477	48591	48500	2.07e-23	108
NZ_UHDL01000001_171733..201833	D86934	85.714	98	12	2	955	1051	48480	48384	2.07e-23	107
NZ_UHDL01000001_171733..201833	D86934	86.517	89	12	0	8387	8475	48670	48582	2.07e-23	107
NZ_UHDL01000001_171733..201833	D86934	81.739	115	19	2	950	1063	48445	48332	7.22e-23	106
NZ_UHDL01000001_171733..201833	D86934	81.416	113	19	2	955	1066	48560	48449	8.80e-22	103
NZ_UHDL01000001_171733..201833	D86934	78.906	128	24	3	955	1081	48600	48475	1.07e-20	99.6
NZ_UHDL01000001_171733..201833	D86934	77.686	121	24	3	962	1081	48673	48555	6.77e-17	86.9
NZ_UHDL01000001_171733..201833	D86934	88.235	51	6	0	6852	6902	48350	48300	6.34e-11	66.2
NZ_UHDL01000001_171733..201833	D86934	88.000	50	2	2	15904	15951	40834	40881	9.41e-09	59.0
NZ_UHDL01000001_171733..201833	D86934	84.615	52	8	0	8424	8475	48673	48622	9.41e-09	59.0
NZ_UHDL01000001_171733..201833	D86934	87.234	47	6	0	6932	6978	48670	48624	9.41e-09	59.0
NZ_UHDL01000001_171733..201833	D86934	83.636	55	5	2	9952	10004	46773	46825	4.00e-07	54.5
NZ_UHDL01000001_171733..201833	D86934	90.909	33	3	0	12028	12060	44720	44752	5.94e-05	47.3
NZ_UHDL01000001_171733..201833	D86934	80.000	50	10	0	14260	14309	42468	42517	5.94e-05	46.4
NZ_UHDL01000001_171733..201833	D86934	78.788	66	6	4	6645	6706	48816	48877	5.94e-05	46.4
NZ_UHDL01000001_171733..201833	D86934	85.714	35	5	0	18453	18487	370	336	0.003	41.9
NZ_UHDL01000001_171733..201833	D86934	83.784	37	5	1	9993	10029	14899	14864	0.031	37.4
NZ_UHDL01000001_171733..201833	D86934	95.455	22	1	0	563	584	14766	14745	0.11	36.5
NZ_UHDL01000001_171733..201833	D86934	84.375	32	5	0	14929	14960	14892	14861	0.11	36.5
NZ_UHDL01000001_171733..201833	D86934	88.889	27	2	1	14032	14058	3973	3948	1.3	32.8
NZ_UHDL01000001_171733..201833	D86934	86.207	29	2	1	19838	19864	21897	21925	1.3	32.8
NZ_UHDL01000001_171733..201833	D86934	83.333	30	5	0	1872	1901	31030	31059	1.3	32.8
NZ_UHDL01000001_171733..201833	D86934	83.333	30	5	0	18455	18484	38299	38328	1.3	32.8
NZ_UHDL01000001_171733..201833	D86934	95.000	20	1	0	10102	10121	40158	40139	1.3	32.8
NZ_UHDL01000001_171733..201833	D86934	81.081	37	6	1	24529	24565	42238	42203	1.3	32.8
NZ_UHDL01000001_171733..201833	D86934	95.000	20	1	0	16624	16643	46675	46656	1.3	32.8
NZ_UHDL01000001_171733..201833	D86934	90.909	22	2	0	25839	25860	2021	2042	1.3	31.9
NZ_UHDL01000001_171733..201833	D86934	85.185	27	4	0	28190	28216	2126	2100	1.3	31.9
NZ_UHDL01000001_171733..201833	D86934	90.909	22	2	0	27517	27538	7198	7219	1.3	31.9
NZ_UHDL01000001_171733..201833	D86934	85.185	27	4	0	9056	9082	11823	11797	1.3	31.9
NZ_UHDL01000001_171733..201833	D86934	100.000	17	0	0	13237	13253	35810	35794	1.3	31.9
NZ_UHDL01000001_171733..201833	D86934	90.909	22	2	0	5332	5353	43501	43480	1.3	31.9
NZ_UHDL01000001_171733..201833	D86934	100.000	17	0	0	6619	6635	48272	48256	1.3	31.9
NZ_UHDL01000001_171733..201833	D86934	100.000	17	0	0	8505	8521	48903	48887	1.3	31.9
NZ_UHDL01000001_171733..201833	D86934	94.737	19	1	0	20163	20181	28454	28436	4.6	31.0
NZ_UHDL01000001_171733..201833	D86934	77.500	40	6	1	10010	10049	29719	29683	4.6	31.0
NZ_UHDL01000001_171733..201833	D86934	83.333	30	3	1	22107	22134	5469	5498	4.6	30.1
NZ_UHDL01000001_171733..201833	D86934	100.000	16	0	0	450	465	14920	14905	4.6	30.1
NZ_UHDL01000001_171733..201833	D86934	90.476	21	2	0	13872	13892	15024	15044	4.6	30.1
NZ_UHDL01000001_171733..201833	D86934	84.615	26	4	0	23327	23352	18879	18854	4.6	30.1
NZ_UHDL01000001_171733..201833	D86934	80.645	31	6	0	12978	13008	34887	34917	4.6	30.1
NZ_UHDL01000001_171733..201833	D86934	80.645	31	6	0	16869	16899	39011	38981	4.6	30.1
NZ_UHDL01000001_171733..201833	D86934	84.615	26	4	0	15468	15493	39497	39522	4.6	30.1
NZ_UHDL01000001_171733..201833	D86934	80.645	31	6	0	17772	17802	39913	39883	4.6	30.1
NZ_UHDL01000001_171733..201833	D86934	100.000	16	0	0	12283	12298	40496	40481	4.6	30.1
NZ_UHDL01000001_171733..201833	D86934	84.615	26	4	0	2435	2460	40594	40619	4.6	30.1
NZ_UHDL01000001_171733..201833	D86934	100.000	16	0	0	15243	15258	41213	41198	4.6	30.1
NZ_UHDL01000001_171733..201833	D86934	100.000	16	0	0	15570	15585	41540	41525	4.6	30.1
NZ_UHDL01000001_171733..201833	D86934	84.615	26	4	0	23424	23449	41816	41841	4.6	30.1
NZ_UHDL01000001_171733..201833	D86934	100.000	16	0	0	16286	16301	44494	44479	4.6	30.1
NZ_UHDL01000001_171733..201833	D86934	90.476	21	2	0	28870	28890	55728	55708	4.6	30.1
NZ_UHDL01000001_171733..201833	D86934	84.615	26	4	0	12677	12702	57983	57958	4.6	30.1
NZ_UHDL01000001_171733..201833	EU437549	99.679	3431	11	0	9651	13081	20978	17548	0.0	6139
NZ_UHDL01000001_171733..201833	EU437549	83.636	55	5	2	9952	10004	20625	20677	4.00e-07	54.5
NZ_UHDL01000001_171733..201833	EU437549	90.909	33	3	0	12028	12060	18572	18604	5.94e-05	47.3
NZ_UHDL01000001_171733..201833	EU437549	89.286	28	3	0	28595	28622	5313	5340	0.031	38.3
NZ_UHDL01000001_171733..201833	EU437549	75.000	56	13	1	14182	14237	1404	1350	0.11	35.6
NZ_UHDL01000001_171733..201833	EU437549	95.238	21	1	0	596	616	530	550	0.37	34.6
NZ_UHDL01000001_171733..201833	EU437549	86.207	29	2	1	19838	19864	5790	5818	1.3	32.8
NZ_UHDL01000001_171733..201833	EU437549	95.000	20	1	0	16624	16643	20527	20508	1.3	32.8
NZ_UHDL01000001_171733..201833	EU437549	90.909	22	2	0	25839	25860	12	33	1.3	31.9
NZ_UHDL01000001_171733..201833	EU437549	85.185	27	4	0	28190	28216	117	91	1.3	31.9
NZ_UHDL01000001_171733..201833	EU437549	100.000	17	0	0	25480	25496	4733	4717	1.3	31.9
NZ_UHDL01000001_171733..201833	EU437549	86.207	29	3	1	19885	19912	5468	5496	1.3	31.9
NZ_UHDL01000001_171733..201833	EU437549	94.737	19	1	0	9377	9395	16072	16090	4.6	31.0
NZ_UHDL01000001_171733..201833	EU437549	84.615	26	4	0	13227	13252	16013	16038	4.6	30.1
NZ_UHDL01000001_171733..201833	EU437549	100.000	16	0	0	16286	16301	18346	18331	4.6	30.1
NZ_UHDL01000001_171733..201833	EU437549	90.476	21	2	0	28870	28890	27412	27392	4.6	30.1
NZ_UHDL01000001_171733..201833	EU437549	84.615	26	4	0	12677	12702	29667	29642	4.6	30.1
NZ_UHDL01000001_171733..201833	JALGPH010000002_300075..350374	77.183	3607	785	16	15968	19555	7080	10667	0.0	2757
NZ_UHDL01000001_171733..201833	JALGPH010000002_300075..350374	77.907	258	56	1	15990	16246	803	1060	1.00e-52	205
NZ_UHDL01000001_171733..201833	JALGPH010000002_300075..350374	87.097	31	4	0	13860	13890	12490	12460	0.009	39.2
NZ_UHDL01000001_171733..201833	JALGPH010000002_300075..350374	84.615	39	3	2	9557	9594	43961	43925	0.031	38.3
NZ_UHDL01000001_171733..201833	JALGPH010000002_300075..350374	84.848	33	3	1	14713	14743	37263	37231	0.11	35.6
NZ_UHDL01000001_171733..201833	JALGPH010000002_300075..350374	75.472	53	9	2	18433	18483	9617	9567	1.3	32.8
NZ_UHDL01000001_171733..201833	JALGPH010000002_300075..350374	95.000	20	1	0	11994	12013	11687	11706	1.3	32.8
NZ_UHDL01000001_171733..201833	JALGPH010000002_300075..350374	81.081	37	6	1	27059	27094	19168	19132	1.3	32.8
NZ_UHDL01000001_171733..201833	JALGPH010000002_300075..350374	77.273	44	8	1	19508	19551	34651	34692	1.3	32.8
NZ_UHDL01000001_171733..201833	JALGPH010000002_300075..350374	95.000	20	1	0	18345	18364	45050	45069	1.3	32.8
NZ_UHDL01000001_171733..201833	JALGPH010000002_300075..350374	95.000	20	1	0	9636	9655	47144	47125	1.3	32.8
NZ_UHDL01000001_171733..201833	JALGPH010000002_300075..350374	90.909	22	2	0	11186	11207	836	857	1.3	31.9
NZ_UHDL01000001_171733..201833	JALGPH010000002_300075..350374	85.185	27	4	0	19291	19317	19798	19824	1.3	31.9
NZ_UHDL01000001_171733..201833	JALGPH010000002_300075..350374	90.909	22	2	0	12691	12712	23609	23630	1.3	31.9
NZ_UHDL01000001_171733..201833	JALGPH010000002_300075..350374	90.909	22	2	0	11866	11887	26568	26547	1.3	31.9
NZ_UHDL01000001_171733..201833	JALGPH010000002_300075..350374	94.737	19	1	0	7559	7577	8432	8450	4.6	31.0
NZ_UHDL01000001_171733..201833	JALGPH010000002_300075..350374	88.462	26	2	1	14207	14231	11208	11183	4.6	31.0
NZ_UHDL01000001_171733..201833	JALGPH010000002_300075..350374	83.871	31	4	1	11907	11937	18464	18493	4.6	31.0
NZ_UHDL01000001_171733..201833	JALGPH010000002_300075..350374	80.000	35	4	1	15598	15632	36268	36299	4.6	31.0
NZ_UHDL01000001_171733..201833	JALGPH010000002_300075..350374	87.500	24	3	0	25927	25950	41596	41573	4.6	31.0
NZ_UHDL01000001_171733..201833	JALGPH010000002_300075..350374	83.333	30	2	1	16352	16381	41977	42003	4.6	31.0
NZ_UHDL01000001_171733..201833	JALGPH010000002_300075..350374	80.000	35	4	1	22318	22349	46673	46639	4.6	31.0
NZ_UHDL01000001_171733..201833	JALGPH010000002_300075..350374	85.714	28	3	1	25482	25509	13839	13813	4.6	30.1
NZ_UHDL01000001_171733..201833	JALGPH010000002_300075..350374	100.000	16	0	0	3828	3843	17975	17990	4.6	30.1
NZ_UHDL01000001_171733..201833	JALGPH010000002_300075..350374	100.000	16	0	0	25257	25272	19053	19038	4.6	30.1
NZ_UHDL01000001_171733..201833	JALGPH010000002_300075..350374	90.476	21	2	0	11903	11923	20370	20390	4.6	30.1
NZ_UHDL01000001_171733..201833	JALGPH010000002_300075..350374	90.476	21	2	0	15739	15759	22550	22570	4.6	30.1
NZ_UHDL01000001_171733..201833	JALGPH010000002_300075..350374	91.304	23	1	1	12378	12400	24662	24641	4.6	30.1
NZ_UHDL01000001_171733..201833	JALGPH010000002_300075..350374	90.476	21	2	0	10555	10575	29756	29736	4.6	30.1
NZ_UHDL01000001_171733..201833	JALGPH010000002_300075..350374	100.000	16	0	0	24400	24415	30803	30788	4.6	30.1
NZ_UHDL01000001_171733..201833	JALGPH010000002_300075..350374	90.476	21	2	0	25311	25331	34271	34291	4.6	30.1
NZ_UHDL01000001_171733..201833	JALGPH010000002_300075..350374	100.000	16	0	0	5685	5700	38348	38333	4.6	30.1
NZ_UHDL01000001_171733..201833	JALGPH010000002_300075..350374	100.000	16	0	0	11030	11045	42697	42712	4.6	30.1
NZ_UHDL01000001_171733..201833	X03216	83.333	30	5	0	1872	1901	507	536	1.3	32.8
NZ_UHDL01000001_171733..201833	X03216	100.000	17	0	0	13237	13253	5287	5271	1.3	31.9
NZ_UHDL01000001_171733..201833	X03216	80.645	31	6	0	12978	13008	4364	4394	4.6	30.1
NC_001384	NC_001384	100.000	4548	0	0	1	4548	1	4548	0.0	8203
NC_001384	NC_001384	92.308	26	2	0	1538	1563	1563	1538	0.001	39.2
NC_001384	NC_001384	86.667	30	4	0	4495	4524	4524	4495	0.005	37.4
NC_001384	D86934	99.936	3105	2	0	1	3105	53190	50086	0.0	5591
NC_001384	D86934	99.793	1452	3	0	3097	4548	54642	53191	0.0	2606
NC_001384	D86934	92.308	26	2	0	1538	1563	51628	51653	0.001	39.2
NC_001384	D86934	86.667	30	4	0	4495	4524	53215	53244	0.005	37.4
NC_001384	D86934	100.000	16	0	0	1897	1912	1058	1073	0.69	30.1
NC_001384	D86934	100.000	16	0	0	3603	3618	13104	13089	0.69	30.1
NC_001384	D86934	80.000	35	5	1	1446	1478	35767	35801	0.69	30.1
NC_001384	D86934	100.000	16	0	0	4296	4311	56428	56413	0.69	30.1
NC_001384	D86934	90.476	21	2	0	847	867	57868	57888	0.69	30.1
NC_001384	D86934	94.444	18	1	0	751	768	14871	14854	2.4	29.2
NC_001384	D86934	94.444	18	1	0	1449	1466	42713	42730	2.4	29.2
NC_001384	D86934	90.000	20	2	0	4455	4474	4312	4331	2.4	28.3
NC_001384	D86934	90.000	20	2	0	3192	3211	13824	13805	2.4	28.3
NC_001384	D86934	75.676	37	9	0	1998	2034	4264	4300	8.4	27.4
NC_001384	D86934	89.474	19	2	0	1565	1583	3460	3478	8.4	26.5
NC_001384	D86934	89.474	19	2	0	3787	3805	4874	4856	8.4	26.5
NC_001384	D86934	100.000	14	0	0	1453	1466	17456	17443	8.4	26.5
NC_001384	D86934	100.000	14	0	0	1349	1362	27070	27057	8.4	26.5
NC_001384	D86934	100.000	14	0	0	3342	3355	38962	38949	8.4	26.5
NC_001384	D86934	100.000	14	0	0	168	181	43617	43630	8.4	26.5
NC_001384	D86934	100.000	14	0	0	3162	3175	45256	45243	8.4	26.5
NC_001384	EU437549	99.871	3106	3	1	1	3105	24874	21769	0.0	5580
NC_001384	EU437549	99.931	1452	1	0	3097	4548	26326	24875	0.0	2615
NC_001384	EU437549	92.308	26	2	0	1538	1563	23312	23337	0.001	39.2
NC_001384	EU437549	86.667	30	4	0	4495	4524	24899	24928	0.005	37.4
NC_001384	EU437549	84.615	26	4	0	1346	1371	1462	1437	0.69	30.1
NC_001384	EU437549	100.000	16	0	0	4296	4311	28112	28097	0.69	30.1
NC_001384	EU437549	90.476	21	2	0	847	867	29552	29572	0.69	30.1
NC_001384	EU437549	89.474	19	2	0	3337	3355	1501	1519	8.4	26.5
NC_001384	EU437549	100.000	14	0	0	1349	1362	10963	10950	8.4	26.5
NC_001384	EU437549	100.000	14	0	0	3162	3175	19108	19095	8.4	26.5
NC_001384	JALGPH010000002_300075..350374	75.472	53	12	1	135	186	18407	18459	0.056	34.6
NC_001384	JALGPH010000002_300075..350374	90.476	21	2	0	3258	3278	22570	22550	0.69	30.1
NC_001384	JALGPH010000002_300075..350374	94.444	18	1	0	112	129	10899	10916	2.4	29.2
NC_001384	JALGPH010000002_300075..350374	86.957	23	3	0	3596	3618	23324	23346	2.4	29.2
NC_001384	JALGPH010000002_300075..350374	100.000	15	0	0	4292	4306	12441	12455	2.4	28.3
NC_001384	JALGPH010000002_300075..350374	94.118	17	1	0	2980	2996	15633	15617	8.4	27.4
NC_001384	JALGPH010000002_300075..350374	86.364	22	3	0	3599	3620	19109	19130	8.4	27.4
NC_001384	JALGPH010000002_300075..350374	89.474	19	2	0	3178	3196	2758	2740	8.4	26.5
NC_001384	JALGPH010000002_300075..350374	100.000	14	0	0	1000	1013	6748	6735	8.4	26.5
NC_001384	JALGPH010000002_300075..350374	100.000	14	0	0	1836	1849	13172	13159	8.4	26.5
NC_001384	JALGPH010000002_300075..350374	89.474	19	2	0	923	941	35960	35978	8.4	26.5
NC_001384	JALGPH010000002_300075..350374	89.474	19	2	0	1440	1458	36268	36250	8.4	26.5
NC_001384	JALGPH010000002_300075..350374	100.000	14	0	0	598	611	37521	37534	8.4	26.5
NC_001384	JALGPH010000002_300075..350374	100.000	14	0	0	4215	4228	38847	38834	8.4	26.5
NC_001384	JALGPH010000002_300075..350374	89.474	19	2	0	3650	3668	40614	40632	8.4	26.5
NC_001384	X03216	80.000	35	5	1	1446	1478	5244	5278	0.69	30.1
NC_001384	NZ_UHDL01000001_171733..201833	94.444	18	1	0	1449	1466	14064	14047	2.4	29.2
NC_001384	NZ_UHDL01000001_171733..201833	94.444	18	1	0	4111	4128	21061	21078	2.4	29.2
NC_001384	NZ_UHDL01000001_171733..201833	78.125	32	7	0	2986	3017	24717	24686	8.4	27.4
NC_001384	NZ_UHDL01000001_171733..201833	100.000	14	0	0	3162	3175	11521	11534	8.4	26.5
NC_001384	NZ_UHDL01000001_171733..201833	100.000	14	0	0	168	181	13160	13147	8.4	26.5
NC_001384	NZ_UHDL01000001_171733..201833	100.000	14	0	0	3342	3355	17821	17834	8.4	26.5
JALGPH010000002_300075..350374	JALGPH010000002_300075..350374	100.000	50300	0	0	1	50300	1	50300	0.0	90710
JALGPH010000002_300075..350374	JALGPH010000002_300075..350374	85.057	261	35	2	20972	21228	14616	14876	5.12e-78	290
JALGPH010000002_300075..350374	JALGPH010000002_300075..350374	85.057	261	35	2	14616	14876	20972	21228	5.12e-78	290
JALGPH010000002_300075..350374	JALGPH010000002_300075..350374	96.512	172	6	0	21221	21392	15144	15315	2.18e-76	284
JALGPH010000002_300075..350374	JALGPH010000002_300075..350374	96.512	172	6	0	15144	15315	21221	21392	2.18e-76	284
JALGPH010000002_300075..350374	JALGPH010000002_300075..350374	83.539	243	34	1	19336	19572	19246	19488	8.67e-69	260
JALGPH010000002_300075..350374	JALGPH010000002_300075..350374	78.030	264	58	0	7083	7346	785	1048	9.27e-56	215
JALGPH010000002_300075..350374	JALGPH010000002_300075..350374	78.030	264	58	0	785	1048	7083	7346	9.27e-56	215
JALGPH010000002_300075..350374	JALGPH010000002_300075..350374	82.692	208	30	1	19377	19578	19239	19446	3.23e-55	214
JALGPH010000002_300075..350374	JALGPH010000002_300075..350374	82.692	208	30	1	19239	19446	19377	19578	3.23e-55	214
JALGPH010000002_300075..350374	JALGPH010000002_300075..350374	82.759	203	29	1	19250	19452	19376	19572	3.94e-54	210
JALGPH010000002_300075..350374	JALGPH010000002_300075..350374	80.543	221	37	1	19250	19464	19358	19578	4.80e-53	206
JALGPH010000002_300075..350374	JALGPH010000002_300075..350374	95.238	126	3	1	20211	20333	20133	20258	7.12e-51	199
JALGPH010000002_300075..350374	JALGPH010000002_300075..350374	95.238	126	3	1	20133	20258	20211	20333	7.12e-51	199
JALGPH010000002_300075..350374	JALGPH010000002_300075..350374	80.153	131	20	1	19250	19380	19448	19572	5.48e-27	121
JALGPH010000002_300075..350374	JALGPH010000002_300075..350374	78.992	119	19	1	19466	19578	19250	19368	4.21e-22	104
JALGPH010000002_300075..350374	JALGPH010000002_300075..350374	77.419	93	15	1	19485	19571	19239	19331	2.04e-13	75.2
JALGPH010000002_300075..350374	JALGPH010000002_300075..350374	77.419	93	15	1	19239	19331	19485	19571	2.04e-13	75.2
JALGPH010000002_300075..350374	JALGPH010000002_300075..350374	78.261	92	18	2	15782	15872	15872	15782	8.69e-12	69.8
JALGPH010000002_300075..350374	JALGPH010000002_300075..350374	95.238	42	2	0	22956	22997	22997	22956	3.03e-11	68.0
JALGPH010000002_300075..350374	JALGPH010000002_300075..350374	93.023	43	3	0	6860	6902	6902	6860	3.70e-10	65.3
JALGPH010000002_300075..350374	JALGPH010000002_300075..350374	89.583	48	2	1	20289	20333	20133	20180	1.29e-09	63.5
JALGPH010000002_300075..350374	JALGPH010000002_300075..350374	89.583	48	2	1	20133	20180	20289	20333	1.29e-09	63.5
JALGPH010000002_300075..350374	JALGPH010000002_300075..350374	83.929	56	9	0	14353	14408	3361	3416	4.50e-09	61.7
JALGPH010000002_300075..350374	JALGPH010000002_300075..350374	85.714	63	3	4	11128	11187	11187	11128	4.50e-09	61.7
JALGPH010000002_300075..350374	JALGPH010000002_300075..350374	83.929	56	9	0	3361	3416	14353	14408	4.50e-09	61.7
JALGPH010000002_300075..350374	JALGPH010000002_300075..350374	89.362	47	4	1	46169	46214	34636	34590	1.57e-08	59.9
JALGPH010000002_300075..350374	JALGPH010000002_300075..350374	89.362	47	4	1	34590	34636	46214	46169	1.57e-08	59.9
JALGPH010000002_300075..350374	JALGPH010000002_300075..350374	91.892	37	3	0	14177	14213	14213	14177	6.68e-07	54.5
JALGPH010000002_300075..350374	JALGPH010000002_300075..350374	80.702	57	10	1	34574	34629	1105	1161	8.14e-06	50.9
JALGPH010000002_300075..350374	JALGPH010000002_300075..350374	80.702	57	10	1	1105	1161	34574	34629	8.14e-06	50.9
JALGPH010000002_300075..350374	JALGPH010000002_300075..350374	78.333	60	10	1	21936	21995	14351	14407	2.84e-05	49.1
JALGPH010000002_300075..350374	JALGPH010000002_300075..350374	78.333	60	10	1	14351	14407	21936	21995	2.84e-05	49.1
JALGPH010000002_300075..350374	JALGPH010000002_300075..350374	80.392	51	10	0	21953	22003	3373	3423	2.84e-05	48.2
JALGPH010000002_300075..350374	JALGPH010000002_300075..350374	80.392	51	10	0	3373	3423	21953	22003	2.84e-05	48.2
JALGPH010000002_300075..350374	JALGPH010000002_300075..350374	93.333	30	2	0	9566	9595	9595	9566	9.92e-05	46.4
JALGPH010000002_300075..350374	JALGPH010000002_300075..350374	85.000	40	6	0	47065	47104	47104	47065	9.92e-05	46.4
JALGPH010000002_300075..350374	JALGPH010000002_300075..350374	77.778	54	12	0	10990	11043	3362	3415	3.46e-04	44.6
JALGPH010000002_300075..350374	JALGPH010000002_300075..350374	81.818	44	8	0	10953	10996	10996	10953	3.46e-04	44.6
JALGPH010000002_300075..350374	JALGPH010000002_300075..350374	88.235	34	4	0	18901	18934	18934	18901	3.46e-04	44.6
JALGPH010000002_300075..350374	JALGPH010000002_300075..350374	96.000	25	1	0	46324	46348	21944	21968	0.004	41.9
JALGPH010000002_300075..350374	JALGPH010000002_300075..350374	96.000	25	1	0	21944	21968	46324	46348	0.004	41.9
JALGPH010000002_300075..350374	JALGPH010000002_300075..350374	86.111	36	4	1	14351	14386	1928	1962	0.015	40.1
JALGPH010000002_300075..350374	JALGPH010000002_300075..350374	86.667	30	4	0	11538	11567	11346	11375	0.051	37.4
JALGPH010000002_300075..350374	JALGPH010000002_300075..350374	86.667	30	4	0	11346	11375	11538	11567	0.051	37.4
JALGPH010000002_300075..350374	JALGPH010000002_300075..350374	84.375	32	1	1	23256	23283	15040	15009	0.18	35.6
JALGPH010000002_300075..350374	JALGPH010000002_300075..350374	84.375	32	1	1	15009	15040	23283	23256	0.18	35.6
JALGPH010000002_300075..350374	JALGPH010000002_300075..350374	88.462	26	3	0	45669	45694	10625	10600	0.63	34.6
JALGPH010000002_300075..350374	JALGPH010000002_300075..350374	88.462	26	3	0	10600	10625	45694	45669	0.63	34.6
JALGPH010000002_300075..350374	JALGPH010000002_300075..350374	100.000	18	0	0	19711	19728	19728	19711	0.63	33.7
JALGPH010000002_300075..350374	JALGPH010000002_300075..350374	100.000	18	0	0	44990	45007	41089	41106	0.63	33.7
JALGPH010000002_300075..350374	JALGPH010000002_300075..350374	100.000	18	0	0	41089	41106	44990	45007	0.63	33.7
JALGPH010000002_300075..350374	JALGPH010000002_300075..350374	71.642	67	18	1	10334	10399	9937	10003	2.2	32.8
JALGPH010000002_300075..350374	JALGPH010000002_300075..350374	71.642	67	18	1	9937	10003	10334	10399	2.2	32.8
JALGPH010000002_300075..350374	JALGPH010000002_300075..350374	83.333	30	5	0	42689	42718	20463	20492	2.2	32.8
JALGPH010000002_300075..350374	JALGPH010000002_300075..350374	88.000	25	3	0	43946	43970	32191	32167	2.2	32.8
JALGPH010000002_300075..350374	JALGPH010000002_300075..350374	95.000	20	1	0	32589	32608	32529	32510	2.2	32.8
JALGPH010000002_300075..350374	JALGPH010000002_300075..350374	95.000	20	1	0	32510	32529	32608	32589	2.2	32.8
JALGPH010000002_300075..350374	JALGPH010000002_300075..350374	83.333	30	5	0	20463	20492	42689	42718	2.2	32.8
JALGPH010000002_300075..350374	JALGPH010000002_300075..350374	88.000	25	3	0	32167	32191	43970	43946	2.2	32.8
JALGPH010000002_300075..350374	JALGPH010000002_300075..350374	90.909	22	2	0	1539	1560	1560	1539	2.2	31.9
JALGPH010000002_300075..350374	JALGPH010000002_300075..350374	90.909	22	2	0	43545	43566	1736	1715	2.2	31.9
JALGPH010000002_300075..350374	JALGPH010000002_300075..350374	90.909	22	2	0	14996	15017	5563	5584	2.2	31.9
JALGPH010000002_300075..350374	JALGPH010000002_300075..350374	72.917	48	5	1	21379	21426	11797	11758	2.2	31.9
JALGPH010000002_300075..350374	JALGPH010000002_300075..350374	90.909	22	2	0	5563	5584	14996	15017	2.2	31.9
JALGPH010000002_300075..350374	JALGPH010000002_300075..350374	90.909	22	2	0	15157	15178	15178	15157	2.2	31.9
JALGPH010000002_300075..350374	JALGPH010000002_300075..350374	85.185	27	4	0	24103	24129	15989	15963	2.2	31.9
JALGPH010000002_300075..350374	JALGPH010000002_300075..350374	100.000	17	0	0	20129	20145	16155	16171	2.2	31.9
JALGPH010000002_300075..350374	JALGPH010000002_300075..350374	100.000	17	0	0	16155	16171	20129	20145	2.2	31.9
JALGPH010000002_300075..350374	JALGPH010000002_300075..350374	90.909	22	2	0	1715	1736	43566	43545	2.2	31.9
JALGPH010000002_300075..350374	JALGPH010000002_300075..350374	75.000	52	9	2	46176	46223	1161	1110	7.6	31.0
JALGPH010000002_300075..350374	JALGPH010000002_300075..350374	82.759	29	5	0	6410	6438	5759	5787	7.6	31.0
JALGPH010000002_300075..350374	JALGPH010000002_300075..350374	82.759	29	5	0	5759	5787	6410	6438	7.6	31.0
JALGPH010000002_300075..350374	JALGPH010000002_300075..350374	87.500	24	3	0	23201	23224	13694	13671	7.6	31.0
JALGPH010000002_300075..350374	JALGPH010000002_300075..350374	94.737	19	1	0	26244	26262	18427	18409	7.6	31.0
JALGPH010000002_300075..350374	JALGPH010000002_300075..350374	87.500	24	3	0	40076	40099	24660	24683	7.6	31.0
JALGPH010000002_300075..350374	JALGPH010000002_300075..350374	94.737	19	1	0	18409	18427	26262	26244	7.6	31.0
JALGPH010000002_300075..350374	JALGPH010000002_300075..350374	87.500	24	3	0	43403	43426	27232	27209	7.6	31.0
JALGPH010000002_300075..350374	JALGPH010000002_300075..350374	87.500	24	3	0	24660	24683	40076	40099	7.6	31.0
JALGPH010000002_300075..350374	JALGPH010000002_300075..350374	87.500	24	3	0	27209	27232	43426	43403	7.6	31.0
JALGPH010000002_300075..350374	JALGPH010000002_300075..350374	75.000	52	9	2	1110	1161	46223	46176	7.6	31.0
JALGPH010000002_300075..350374	JALGPH010000002_300075..350374	100.000	16	0	0	25982	25997	3228	3243	7.6	30.1
JALGPH010000002_300075..350374	JALGPH010000002_300075..350374	91.304	23	1	1	46827	46848	12026	12004	7.6	30.1
JALGPH010000002_300075..350374	JALGPH010000002_300075..350374	100.000	16	0	0	16984	16999	16999	16984	7.6	30.1
JALGPH010000002_300075..350374	JALGPH010000002_300075..350374	81.818	33	5	1	23841	23873	22339	22370	7.6	30.1
JALGPH010000002_300075..350374	JALGPH010000002_300075..350374	81.818	33	5	1	26524	26555	23686	23654	7.6	30.1
JALGPH010000002_300075..350374	JALGPH010000002_300075..350374	81.818	33	5	1	22339	22370	23841	23873	7.6	30.1
JALGPH010000002_300075..350374	JALGPH010000002_300075..350374	90.476	21	2	0	1388	1408	24500	24480	7.6	30.1
JALGPH010000002_300075..350374	JALGPH010000002_300075..350374	100.000	16	0	0	3228	3243	25982	25997	7.6	30.1
JALGPH010000002_300075..350374	JALGPH010000002_300075..350374	81.818	33	5	1	23654	23686	26555	26524	7.6	30.1
JALGPH010000002_300075..350374	JALGPH010000002_300075..350374	90.476	21	2	0	37162	37182	26834	26814	7.6	30.1
JALGPH010000002_300075..350374	JALGPH010000002_300075..350374	84.615	26	4	0	32436	32461	32461	32436	7.6	30.1
JALGPH010000002_300075..350374	JALGPH010000002_300075..350374	100.000	16	0	0	45220	45235	34827	34812	7.6	30.1
JALGPH010000002_300075..350374	JALGPH010000002_300075..350374	100.000	16	0	0	34812	34827	45235	45220	7.6	30.1
JALGPH010000002_300075..350374	JALGPH010000002_300075..350374	91.304	23	1	1	12004	12026	46848	46827	7.6	30.1
JALGPH010000002_300075..350374	JALGPH010000002_300075..350374	91.304	23	1	1	32278	32300	46974	46953	7.6	30.1
JALGPH010000002_300075..350374	NZ_UHDL01000001_171733..201833	77.183	3607	785	16	7080	10667	15968	19555	0.0	2757
JALGPH010000002_300075..350374	NZ_UHDL01000001_171733..201833	77.907	258	56	1	803	1060	15990	16246	1.68e-52	205
JALGPH010000002_300075..350374	NZ_UHDL01000001_171733..201833	87.097	31	4	0	12460	12490	13890	13860	0.015	39.2
JALGPH010000002_300075..350374	NZ_UHDL01000001_171733..201833	84.615	39	3	2	43925	43961	9594	9557	0.051	38.3
JALGPH010000002_300075..350374	NZ_UHDL01000001_171733..201833	84.848	33	3	1	37231	37263	14743	14713	0.18	35.6
JALGPH010000002_300075..350374	NZ_UHDL01000001_171733..201833	95.000	20	1	0	47125	47144	9655	9636	2.2	32.8
JALGPH010000002_300075..350374	NZ_UHDL01000001_171733..201833	95.000	20	1	0	11687	11706	11994	12013	2.2	32.8
JALGPH010000002_300075..350374	NZ_UHDL01000001_171733..201833	95.000	20	1	0	45050	45069	18345	18364	2.2	32.8
JALGPH010000002_300075..350374	NZ_UHDL01000001_171733..201833	75.472	53	9	2	9567	9617	18483	18433	2.2	32.8
JALGPH010000002_300075..350374	NZ_UHDL01000001_171733..201833	77.273	44	8	1	34651	34692	19508	19551	2.2	32.8
JALGPH010000002_300075..350374	NZ_UHDL01000001_171733..201833	81.081	37	6	1	19132	19168	27094	27059	2.2	32.8
JALGPH010000002_300075..350374	NZ_UHDL01000001_171733..201833	90.909	22	2	0	836	857	11186	11207	2.2	31.9
JALGPH010000002_300075..350374	NZ_UHDL01000001_171733..201833	90.909	22	2	0	26547	26568	11887	11866	2.2	31.9
JALGPH010000002_300075..350374	NZ_UHDL01000001_171733..201833	90.909	22	2	0	23609	23630	12691	12712	2.2	31.9
JALGPH010000002_300075..350374	NZ_UHDL01000001_171733..201833	85.185	27	4	0	19798	19824	19291	19317	2.2	31.9
JALGPH010000002_300075..350374	NZ_UHDL01000001_171733..201833	94.737	19	1	0	8432	8450	7559	7577	7.6	31.0
JALGPH010000002_300075..350374	NZ_UHDL01000001_171733..201833	83.871	31	4	1	18464	18493	11907	11937	7.6	31.0
JALGPH010000002_300075..350374	NZ_UHDL01000001_171733..201833	88.462	26	2	1	11183	11208	14231	14207	7.6	31.0
JALGPH010000002_300075..350374	NZ_UHDL01000001_171733..201833	80.000	35	4	1	46639	46673	22349	22318	7.6	31.0
JALGPH010000002_300075..350374	NZ_UHDL01000001_171733..201833	87.500	24	3	0	41573	41596	25950	25927	7.6	31.0
JALGPH010000002_300075..350374	NZ_UHDL01000001_171733..201833	100.000	16	0	0	17975	17990	3828	3843	7.6	30.1
JALGPH010000002_300075..350374	NZ_UHDL01000001_171733..201833	100.000	16	0	0	38333	38348	5700	5685	7.6	30.1
JALGPH010000002_300075..350374	NZ_UHDL01000001_171733..201833	90.476	21	2	0	29736	29756	10575	10555	7.6	30.1
JALGPH010000002_300075..350374	NZ_UHDL01000001_171733..201833	100.000	16	0	0	42697	42712	11030	11045	7.6	30.1
JALGPH010000002_300075..350374	NZ_UHDL01000001_171733..201833	90.476	21	2	0	20370	20390	11903	11923	7.6	30.1
JALGPH010000002_300075..350374	NZ_UHDL01000001_171733..201833	91.304	23	1	1	24641	24662	12400	12378	7.6	30.1
JALGPH010000002_300075..350374	NZ_UHDL01000001_171733..201833	90.476	21	2	0	22550	22570	15739	15759	7.6	30.1
JALGPH010000002_300075..350374	NZ_UHDL01000001_171733..201833	100.000	16	0	0	30788	30803	24415	24400	7.6	30.1
JALGPH010000002_300075..350374	NZ_UHDL01000001_171733..201833	100.000	16	0	0	19038	19053	25272	25257	7.6	30.1
JALGPH010000002_300075..350374	NZ_UHDL01000001_171733..201833	90.476	21	2	0	34271	34291	25311	25331	7.6	30.1
JALGPH010000002_300075..350374	NZ_UHDL01000001_171733..201833	85.714	28	3	1	13813	13839	25509	25482	7.6	30.1
JALGPH010000002_300075..350374	D86934	77.609	3488	742	17	7080	10548	40814	37347	0.0	2728
JALGPH010000002_300075..350374	D86934	78.401	3176	662	16	29346	32507	25258	28423	0.0	2585
JALGPH010000002_300075..350374	D86934	82.185	1437	255	1	9230	10666	3	1438	0.0	1434
JALGPH010000002_300075..350374	D86934	77.195	706	145	10	46222	46916	57527	58227	2.03e-146	517
JALGPH010000002_300075..350374	D86934	66.962	1580	479	17	27642	29201	23502	25058	4.78e-129	459
JALGPH010000002_300075..350374	D86934	69.951	609	169	8	27968	28569	8511	9112	4.49e-66	251
JALGPH010000002_300075..350374	D86934	78.295	258	55	1	803	1060	40792	40536	3.94e-54	210
JALGPH010000002_300075..350374	D86934	63.854	1671	505	46	32581	34210	28554	30166	9.90e-43	173
JALGPH010000002_300075..350374	D86934	89.474	57	6	0	14352	14408	4658	4714	5.86e-14	77.0
JALGPH010000002_300075..350374	D86934	71.591	88	22	1	21911	21998	4632	4716	3.46e-04	45.5
JALGPH010000002_300075..350374	D86934	96.154	26	1	0	21944	21969	57629	57654	0.001	43.7
JALGPH010000002_300075..350374	D86934	87.879	33	4	0	38380	38412	31355	31323	0.001	42.8
JALGPH010000002_300075..350374	D86934	86.486	37	2	2	34318	34353	21890	21924	0.015	39.2
JALGPH010000002_300075..350374	D86934	87.097	31	4	0	18224	18254	22632	22602	0.015	39.2
JALGPH010000002_300075..350374	D86934	87.097	31	4	0	12460	12490	42887	42917	0.015	39.2
JALGPH010000002_300075..350374	D86934	84.615	39	3	2	43925	43961	47183	47220	0.051	38.3
JALGPH010000002_300075..350374	D86934	95.238	21	1	0	44953	44973	4304	4324	0.63	34.6
JALGPH010000002_300075..350374	D86934	95.238	21	1	0	22060	22080	49308	49328	0.63	34.6
JALGPH010000002_300075..350374	D86934	75.472	53	12	1	18407	18459	53056	53005	0.63	34.6
JALGPH010000002_300075..350374	D86934	95.238	21	1	0	22060	22080	54654	54674	0.63	34.6
JALGPH010000002_300075..350374	D86934	85.714	28	4	0	9567	9594	367	340	0.63	33.7
JALGPH010000002_300075..350374	D86934	91.304	23	2	0	45672	45694	1394	1372	0.63	33.7
JALGPH010000002_300075..350374	D86934	77.500	40	9	0	27043	27082	6346	6385	2.2	32.8
JALGPH010000002_300075..350374	D86934	82.353	34	4	1	2872	2903	14701	14734	2.2	32.8
JALGPH010000002_300075..350374	D86934	95.000	20	1	0	45050	45069	38438	38419	2.2	32.8
JALGPH010000002_300075..350374	D86934	95.000	20	1	0	11687	11706	44783	44764	2.2	32.8
JALGPH010000002_300075..350374	D86934	95.000	20	1	0	47125	47144	47122	47141	2.2	32.8
JALGPH010000002_300075..350374	D86934	91.667	24	0	1	39331	39354	56520	56541	2.2	32.8
JALGPH010000002_300075..350374	D86934	90.909	22	2	0	2922	2943	4869	4890	2.2	31.9
JALGPH010000002_300075..350374	D86934	100.000	17	0	0	32335	32351	6547	6563	2.2	31.9
JALGPH010000002_300075..350374	D86934	100.000	17	0	0	46108	46124	20051	20067	2.2	31.9
JALGPH010000002_300075..350374	D86934	80.000	40	4	2	4353	4388	23163	23124	2.2	31.9
JALGPH010000002_300075..350374	D86934	90.909	22	2	0	32523	32544	28497	28518	2.2	31.9
JALGPH010000002_300075..350374	D86934	90.909	22	2	0	4400	4421	30962	30941	2.2	31.9
JALGPH010000002_300075..350374	D86934	100.000	17	0	0	42072	42088	35503	35487	2.2	31.9
JALGPH010000002_300075..350374	D86934	85.185	27	4	0	19798	19824	37492	37466	2.2	31.9
JALGPH010000002_300075..350374	D86934	90.909	22	2	0	23609	23630	44086	44065	2.2	31.9
JALGPH010000002_300075..350374	D86934	90.909	22	2	0	26547	26568	44890	44911	2.2	31.9
JALGPH010000002_300075..350374	D86934	90.909	22	2	0	836	857	45591	45570	2.2	31.9
JALGPH010000002_300075..350374	D86934	100.000	17	0	0	38043	38059	49899	49883	2.2	31.9
JALGPH010000002_300075..350374	D86934	100.000	17	0	0	38043	38059	55245	55229	2.2	31.9
JALGPH010000002_300075..350374	D86934	83.871	31	4	1	5570	5600	379	408	7.6	31.0
JALGPH010000002_300075..350374	D86934	95.238	21	0	1	6924	6943	4121	4101	7.6	31.0
JALGPH010000002_300075..350374	D86934	94.737	19	1	0	2084	2102	5839	5857	7.6	31.0
JALGPH010000002_300075..350374	D86934	94.737	19	1	0	19885	19903	10352	10334	7.6	31.0
JALGPH010000002_300075..350374	D86934	87.500	24	3	0	3532	3555	18433	18410	7.6	31.0
JALGPH010000002_300075..350374	D86934	79.412	34	7	0	19108	19141	21997	21964	7.6	31.0
JALGPH010000002_300075..350374	D86934	88.462	26	2	1	11183	11208	42546	42570	7.6	31.0
JALGPH010000002_300075..350374	D86934	84.615	26	4	0	40682	40707	2673	2698	7.6	30.1
JALGPH010000002_300075..350374	D86934	84.375	32	2	2	37603	37634	3010	2982	7.6	30.1
JALGPH010000002_300075..350374	D86934	90.476	21	2	0	19182	19202	3913	3933	7.6	30.1
JALGPH010000002_300075..350374	D86934	100.000	16	0	0	14248	14263	4490	4505	7.6	30.1
JALGPH010000002_300075..350374	D86934	100.000	16	0	0	32893	32908	8188	8173	7.6	30.1
JALGPH010000002_300075..350374	D86934	91.304	23	1	1	27395	27417	10352	10331	7.6	30.1
JALGPH010000002_300075..350374	D86934	91.304	23	1	1	24206	24227	11496	11518	7.6	30.1
JALGPH010000002_300075..350374	D86934	100.000	16	0	0	38780	38795	12027	12012	7.6	30.1
JALGPH010000002_300075..350374	D86934	91.304	23	1	1	10263	10285	14764	14743	7.6	30.1
JALGPH010000002_300075..350374	D86934	90.476	21	2	0	21505	21525	17405	17425	7.6	30.1
JALGPH010000002_300075..350374	D86934	90.476	21	2	0	21481	21501	17459	17439	7.6	30.1
JALGPH010000002_300075..350374	D86934	100.000	16	0	0	18977	18992	20483	20468	7.6	30.1
JALGPH010000002_300075..350374	D86934	90.476	21	2	0	24666	24686	22164	22144	7.6	30.1
JALGPH010000002_300075..350374	D86934	90.476	21	2	0	39325	39345	23142	23162	7.6	30.1
JALGPH010000002_300075..350374	D86934	100.000	16	0	0	39337	39352	29173	29188	7.6	30.1
JALGPH010000002_300075..350374	D86934	100.000	16	0	0	20510	20525	29370	29355	7.6	30.1
JALGPH010000002_300075..350374	D86934	100.000	16	0	0	19716	19731	31028	31043	7.6	30.1
JALGPH010000002_300075..350374	D86934	91.304	23	1	1	24641	24662	44377	44399	7.6	30.1
JALGPH010000002_300075..350374	D86934	90.476	21	2	0	20370	20390	44874	44854	7.6	30.1
JALGPH010000002_300075..350374	D86934	100.000	16	0	0	42697	42712	45747	45732	7.6	30.1
JALGPH010000002_300075..350374	D86934	90.476	21	2	0	29736	29756	46202	46222	7.6	30.1
JALGPH010000002_300075..350374	D86934	90.476	21	2	0	22550	22570	54461	54481	7.6	30.1
JALGPH010000002_300075..350374	EU437549	79.010	3173	648	14	29346	32507	9151	12316	0.0	2673
JALGPH010000002_300075..350374	EU437549	78.378	592	122	5	46222	46810	29211	29799	2.17e-133	474
JALGPH010000002_300075..350374	EU437549	68.523	1239	376	6	27970	29201	7720	8951	3.93e-130	462
JALGPH010000002_300075..350374	EU437549	66.667	591	182	8	33623	34210	13482	14060	7.61e-38	156
JALGPH010000002_300075..350374	EU437549	81.667	120	22	0	25882	26001	5385	5504	1.91e-26	118
JALGPH010000002_300075..350374	EU437549	66.536	511	139	15	32584	33083	12451	12940	8.14e-25	113
JALGPH010000002_300075..350374	EU437549	73.188	138	31	3	25596	25733	5114	5245	2.04e-13	75.2
JALGPH010000002_300075..350374	EU437549	84.444	45	7	0	14364	14408	3220	3264	8.14e-06	50.9
JALGPH010000002_300075..350374	EU437549	93.103	29	2	0	21944	21972	29313	29341	3.46e-04	44.6
JALGPH010000002_300075..350374	EU437549	78.723	47	10	0	11000	11046	3220	3266	0.004	41.0
JALGPH010000002_300075..350374	EU437549	81.818	44	2	2	21955	21995	3223	3263	0.004	41.0
JALGPH010000002_300075..350374	EU437549	87.097	31	4	0	18224	18254	6525	6495	0.015	39.2
JALGPH010000002_300075..350374	EU437549	86.111	36	2	2	34319	34353	5784	5817	0.051	37.4
JALGPH010000002_300075..350374	EU437549	84.375	32	5	0	5494	5525	2462	2431	0.18	36.5
JALGPH010000002_300075..350374	EU437549	69.620	79	15	2	16189	16261	5522	5597	0.63	34.6
JALGPH010000002_300075..350374	EU437549	95.238	21	1	0	22060	22080	20991	21011	0.63	34.6
JALGPH010000002_300075..350374	EU437549	75.472	53	12	1	18407	18459	24740	24689	0.63	34.6
JALGPH010000002_300075..350374	EU437549	95.238	21	1	0	22060	22080	26338	26358	0.63	34.6
JALGPH010000002_300075..350374	EU437549	85.714	28	4	0	46192	46219	15690	15663	0.63	33.7
JALGPH010000002_300075..350374	EU437549	78.571	42	3	2	21359	21397	959	921	2.2	32.8
JALGPH010000002_300075..350374	EU437549	95.000	20	1	0	24666	24685	2379	2398	2.2	32.8
JALGPH010000002_300075..350374	EU437549	95.000	20	1	0	11687	11706	18635	18616	2.2	32.8
JALGPH010000002_300075..350374	EU437549	91.667	24	0	1	39331	39354	28204	28225	2.2	32.8
JALGPH010000002_300075..350374	EU437549	100.000	17	0	0	46454	46470	1072	1088	2.2	31.9
JALGPH010000002_300075..350374	EU437549	80.000	40	4	2	4353	4388	7056	7017	2.2	31.9
JALGPH010000002_300075..350374	EU437549	90.909	22	2	0	32523	32544	12392	12413	2.2	31.9
JALGPH010000002_300075..350374	EU437549	90.909	22	2	0	23609	23630	17938	17917	2.2	31.9
JALGPH010000002_300075..350374	EU437549	90.909	22	2	0	26547	26568	18742	18763	2.2	31.9
JALGPH010000002_300075..350374	EU437549	90.909	22	2	0	836	857	19443	19422	2.2	31.9
JALGPH010000002_300075..350374	EU437549	100.000	17	0	0	38043	38059	21582	21566	2.2	31.9
JALGPH010000002_300075..350374	EU437549	100.000	17	0	0	38043	38059	26929	26913	2.2	31.9
JALGPH010000002_300075..350374	EU437549	94.737	19	1	0	9454	9472	1057	1075	7.6	31.0
JALGPH010000002_300075..350374	EU437549	88.462	26	2	1	38798	38822	3168	3193	7.6	31.0
JALGPH010000002_300075..350374	EU437549	79.412	34	7	0	19108	19141	5890	5857	7.6	31.0
JALGPH010000002_300075..350374	EU437549	87.500	24	3	0	14351	14374	15176	15153	7.6	31.0
JALGPH010000002_300075..350374	EU437549	94.737	19	1	0	48340	48358	16012	16030	7.6	31.0
JALGPH010000002_300075..350374	EU437549	83.871	31	4	1	18464	18493	18722	18692	7.6	31.0
JALGPH010000002_300075..350374	EU437549	100.000	16	0	0	11141	11156	2185	2170	7.6	30.1
JALGPH010000002_300075..350374	EU437549	91.304	23	1	1	42355	42377	3684	3705	7.6	30.1
JALGPH010000002_300075..350374	EU437549	90.476	21	2	0	24666	24686	6057	6037	7.6	30.1
JALGPH010000002_300075..350374	EU437549	90.476	21	2	0	39325	39345	7035	7055	7.6	30.1
JALGPH010000002_300075..350374	EU437549	90.476	21	2	0	44952	44972	13409	13389	7.6	30.1
JALGPH010000002_300075..350374	EU437549	91.304	23	1	1	24641	24662	18229	18251	7.6	30.1
JALGPH010000002_300075..350374	EU437549	90.476	21	2	0	20370	20390	18726	18706	7.6	30.1
JALGPH010000002_300075..350374	EU437549	100.000	16	0	0	42697	42712	19599	19584	7.6	30.1
JALGPH010000002_300075..350374	EU437549	90.476	21	2	0	29736	29756	20054	20074	7.6	30.1
JALGPH010000002_300075..350374	EU437549	90.476	21	2	0	22550	22570	26145	26165	7.6	30.1
JALGPH010000002_300075..350374	X03216	87.879	33	4	0	38380	38412	832	800	0.001	42.8
JALGPH010000002_300075..350374	X03216	90.909	22	2	0	4400	4421	439	418	2.2	31.9
JALGPH010000002_300075..350374	X03216	100.000	17	0	0	42072	42088	4980	4964	2.2	31.9
JALGPH010000002_300075..350374	X03216	100.000	16	0	0	19716	19731	505	520	7.6	30.1
JALGPH010000002_300075..350374	NC_001384	75.472	53	12	1	18407	18459	135	186	0.63	34.6
JALGPH010000002_300075..350374	NC_001384	90.476	21	2	0	22550	22570	3278	3258	7.6	30.1
EU437549	EU437549	100.000	29806	0	0	1	29806	1	29806	0.0	53752
EU437549	EU437549	100.000	793	0	0	26325	27117	20978	21770	0.0	1431
EU437549	EU437549	100.000	793	0	0	20978	21770	26325	27117	0.0	1431
EU437549	EU437549	83.636	55	5	2	20625	20677	20677	20625	3.96e-07	54.5
EU437549	EU437549	84.444	45	7	0	15652	15696	15696	15652	4.82e-06	50.9
EU437549	EU437549	88.889	36	4	0	18569	18604	18604	18569	1.68e-05	48.2
EU437549	EU437549	70.270	111	31	2	5488	5597	5597	5488	2.05e-04	45.5
EU437549	EU437549	85.714	35	5	0	27594	27628	27628	27594	0.002	41.9
EU437549	EU437549	92.308	26	2	0	23312	23337	23337	23312	0.009	39.2
EU437549	EU437549	86.667	30	4	0	24899	24928	24928	24899	0.030	37.4
EU437549	EU437549	91.304	23	2	0	13473	13495	5764	5786	0.37	33.7
EU437549	EU437549	91.304	23	2	0	5764	5786	13473	13495	0.37	33.7
EU437549	EU437549	100.000	17	0	0	2839	2855	1557	1573	1.3	31.9
EU437549	EU437549	100.000	17	0	0	1557	1573	2839	2855	1.3	31.9
EU437549	EU437549	74.074	54	8	2	11832	11882	11882	11832	1.3	31.9
EU437549	EU437549	90.909	22	2	0	12311	12332	12332	12311	1.3	31.9
EU437549	EU437549	94.737	19	1	0	17520	17538	7939	7957	4.5	31.0
EU437549	EU437549	94.737	19	1	0	7939	7957	17520	17538	4.5	31.0
EU437549	EU437549	84.375	32	2	2	27581	27612	1212	1184	4.5	30.1
EU437549	EU437549	84.615	26	4	0	23504	23529	1437	1462	4.5	30.1
EU437549	EU437549	100.000	16	0	0	27817	27832	4039	4024	4.5	30.1
EU437549	EU437549	90.476	21	2	0	12456	12476	12398	12378	4.5	30.1
EU437549	EU437549	90.476	21	2	0	12378	12398	12476	12456	4.5	30.1
EU437549	EU437549	84.615	26	4	0	29642	29667	17927	17952	4.5	30.1
EU437549	EU437549	100.000	16	0	0	27100	27115	20994	20979	4.5	30.1
EU437549	EU437549	100.000	16	0	0	21753	21768	20994	20979	4.5	30.1
EU437549	EU437549	100.000	16	0	0	26326	26341	21768	21753	4.5	30.1
EU437549	EU437549	100.000	16	0	0	20979	20994	21768	21753	4.5	30.1
EU437549	EU437549	84.615	26	4	0	1437	1462	23504	23529	4.5	30.1
EU437549	EU437549	90.476	21	2	0	29552	29572	24028	24008	4.5	30.1
EU437549	EU437549	100.000	16	0	0	28097	28112	25112	25127	4.5	30.1
EU437549	EU437549	100.000	16	0	0	27100	27115	26341	26326	4.5	30.1
EU437549	EU437549	100.000	16	0	0	21753	21768	26341	26326	4.5	30.1
EU437549	EU437549	100.000	16	0	0	26326	26341	27115	27100	4.5	30.1
EU437549	EU437549	100.000	16	0	0	20979	20994	27115	27100	4.5	30.1
EU437549	EU437549	100.000	16	0	0	4024	4039	27832	27817	4.5	30.1
EU437549	EU437549	100.000	16	0	0	25112	25127	28097	28112	4.5	30.1
EU437549	EU437549	90.476	21	2	0	24008	24028	29572	29552	4.5	30.1
EU437549	EU437549	84.615	26	4	0	17927	17952	29642	29667	4.5	30.1
EU437549	D86934	99.853	8828	12	1	20979	29806	49296	58122	0.0	15859
EU437549	D86934	95.380	8464	373	9	5699	14155	21804	30256	0.0	13477
EU437549	D86934	99.942	3431	2	0	17548	20978	43696	47126	0.0	6179
EU437549	D86934	100.000	793	0	0	20978	21770	54641	55433	0.0	1431
EU437549	D86934	100.000	792	0	0	26326	27117	49296	50087	0.0	1429
EU437549	D86934	96.865	319	5	4	1	316	2010	2326	1.20e-146	517
EU437549	D86934	66.667	1230	378	24	7721	8934	8514	9727	8.69e-79	291
EU437549	D86934	70.769	195	52	2	20978	21171	4437	4627	1.58e-18	91.5
EU437549	D86934	70.769	195	52	2	26325	26518	4437	4627	1.58e-18	91.5
EU437549	D86934	93.333	45	3	0	3220	3264	4670	4714	1.80e-11	68.9
EU437549	D86934	75.000	80	20	0	7512	7591	8311	8390	1.13e-07	55.4
EU437549	D86934	83.636	55	5	2	20625	20677	46825	46773	3.96e-07	54.5
EU437549	D86934	88.889	36	4	0	18569	18604	44752	44717	1.68e-05	48.2
EU437549	D86934	85.714	35	5	0	27594	27628	55944	55910	0.002	41.9
EU437549	D86934	92.308	26	2	0	23312	23337	51653	51628	0.009	39.2
EU437549	D86934	83.784	37	5	1	20600	20636	14864	14899	0.030	37.4
EU437549	D86934	86.667	30	4	0	24899	24928	53244	53215	0.030	37.4
EU437549	D86934	75.000	56	13	1	1350	1404	42540	42595	0.11	35.6
EU437549	D86934	91.304	23	2	0	21206	21228	36812	36834	0.37	33.7
EU437549	D86934	91.304	23	2	0	26553	26575	36812	36834	0.37	33.7
EU437549	D86934	88.889	27	2	1	8041	8066	19758	19732	1.3	32.8
EU437549	D86934	95.000	20	1	0	20508	20527	40139	40158	1.3	32.8
EU437549	D86934	95.455	22	0	1	21753	21773	49311	49290	1.3	32.8
EU437549	D86934	85.185	27	4	0	3741	3767	1609	1583	1.3	31.9
EU437549	D86934	90.909	22	2	0	3568	3589	6494	6473	1.3	31.9
EU437549	D86934	74.074	54	8	2	11832	11882	27989	27939	1.3	31.9
EU437549	D86934	90.909	22	2	0	12311	12332	28439	28418	1.3	31.9
EU437549	D86934	100.000	17	0	0	6785	6801	30607	30591	1.3	31.9
EU437549	D86934	100.000	17	0	0	27100	27116	49311	49295	1.3	31.9
EU437549	D86934	94.737	19	1	0	17520	17538	24046	24064	4.5	31.0
EU437549	D86934	77.500	40	6	1	20580	20619	29683	29719	4.5	31.0
EU437549	D86934	89.286	28	1	2	26572	26599	40934	40909	4.5	31.0
EU437549	D86934	89.286	28	1	2	21225	21252	40934	40909	4.5	31.0
EU437549	D86934	94.737	19	1	0	16072	16090	47400	47382	4.5	31.0
EU437549	D86934	100.000	16	0	0	22963	22978	1073	1058	4.5	30.1
EU437549	D86934	100.000	16	0	0	27874	27889	2866	2881	4.5	30.1
EU437549	D86934	100.000	16	0	0	25805	25820	13089	13104	4.5	30.1
EU437549	D86934	90.476	21	2	0	12378	12398	28582	28562	4.5	30.1
EU437549	D86934	80.645	31	6	0	17621	17651	34917	34887	4.5	30.1
EU437549	D86934	80.000	35	5	1	23397	23429	35801	35767	4.5	30.1
EU437549	D86934	100.000	16	0	0	18331	18346	40481	40496	4.5	30.1
EU437549	D86934	84.615	26	4	0	29642	29667	44075	44100	4.5	30.1
EU437549	D86934	100.000	16	0	0	26326	26341	50085	50070	4.5	30.1
EU437549	D86934	100.000	16	0	0	20979	20994	50085	50070	4.5	30.1
EU437549	D86934	84.615	26	4	0	1437	1462	51820	51845	4.5	30.1
EU437549	D86934	90.476	21	2	0	29552	29572	52344	52324	4.5	30.1
EU437549	D86934	100.000	16	0	0	28097	28112	53428	53443	4.5	30.1
EU437549	D86934	100.000	16	0	0	27100	27115	54657	54642	4.5	30.1
EU437549	D86934	100.000	16	0	0	21753	21768	54657	54642	4.5	30.1
EU437549	D86934	100.000	16	0	0	26326	26341	55431	55416	4.5	30.1
EU437549	D86934	100.000	16	0	0	20979	20994	55431	55416	4.5	30.1
EU437549	D86934	100.000	16	0	0	4024	4039	56148	56133	4.5	30.1
EU437549	D86934	100.000	16	0	0	25112	25127	56413	56428	4.5	30.1
EU437549	D86934	90.476	21	2	0	24008	24028	57888	57868	4.5	30.1
EU437549	D86934	84.615	26	4	0	17927	17952	57958	57983	4.5	30.1
EU437549	NZ_UHDL01000001_171733..201833	99.679	3431	11	0	17548	20978	13081	9651	0.0	6139
EU437549	NZ_UHDL01000001_171733..201833	83.636	55	5	2	20625	20677	9952	10004	3.96e-07	54.5
EU437549	NZ_UHDL01000001_171733..201833	90.909	33	3	0	18572	18604	12028	12060	5.88e-05	47.3
EU437549	NZ_UHDL01000001_171733..201833	89.286	28	3	0	5313	5340	28595	28622	0.030	38.3
EU437549	NZ_UHDL01000001_171733..201833	75.000	56	13	1	1350	1404	14237	14182	0.11	35.6
EU437549	NZ_UHDL01000001_171733..201833	95.000	20	1	0	20508	20527	16643	16624	1.3	32.8
EU437549	NZ_UHDL01000001_171733..201833	86.207	29	2	1	5790	5818	19838	19864	1.3	32.8
EU437549	NZ_UHDL01000001_171733..201833	100.000	17	0	0	4717	4733	25496	25480	1.3	31.9
EU437549	NZ_UHDL01000001_171733..201833	90.909	22	2	0	12	33	25839	25860	1.3	31.9
EU437549	NZ_UHDL01000001_171733..201833	85.185	27	4	0	91	117	28216	28190	1.3	31.9
EU437549	NZ_UHDL01000001_171733..201833	94.737	19	1	0	16072	16090	9377	9395	4.5	31.0
EU437549	NZ_UHDL01000001_171733..201833	84.615	26	4	0	29642	29667	12702	12677	4.5	30.1
EU437549	NZ_UHDL01000001_171733..201833	84.615	26	4	0	16013	16038	13227	13252	4.5	30.1
EU437549	NZ_UHDL01000001_171733..201833	100.000	16	0	0	18331	18346	16301	16286	4.5	30.1
EU437549	NZ_UHDL01000001_171733..201833	90.476	21	2	0	27392	27412	28890	28870	4.5	30.1
EU437549	NC_001384	99.871	3106	3	1	21769	24874	3105	1	0.0	5580
EU437549	NC_001384	99.931	1452	1	0	24875	26326	4548	3097	0.0	2615
EU437549	NC_001384	92.308	26	2	0	23312	23337	1538	1563	0.009	39.2
EU437549	NC_001384	86.667	30	4	0	24899	24928	4495	4524	0.030	37.4
EU437549	NC_001384	90.476	21	2	0	29552	29572	847	867	4.5	30.1
EU437549	NC_001384	84.615	26	4	0	1437	1462	1371	1346	4.5	30.1
EU437549	NC_001384	100.000	16	0	0	28097	28112	4311	4296	4.5	30.1
EU437549	JALGPH010000002_300075..350374	79.010	3173	648	14	9151	12316	29346	32507	0.0	2673
EU437549	JALGPH010000002_300075..350374	78.378	592	122	5	29211	29799	46222	46810	1.29e-133	474
EU437549	JALGPH010000002_300075..350374	68.523	1239	376	6	7720	8951	27970	29201	2.33e-130	462
EU437549	JALGPH010000002_300075..350374	66.667	591	182	8	13482	14060	33623	34210	4.51e-38	156
EU437549	JALGPH010000002_300075..350374	81.667	120	22	0	5385	5504	25882	26001	1.13e-26	118
EU437549	JALGPH010000002_300075..350374	66.732	511	138	16	12451	12940	32584	33083	4.82e-25	113
EU437549	JALGPH010000002_300075..350374	73.188	138	31	3	5114	5245	25596	25733	1.21e-13	75.2
EU437549	JALGPH010000002_300075..350374	86.667	45	6	0	3220	3264	3372	3416	1.13e-07	55.4
EU437549	JALGPH010000002_300075..350374	84.444	45	7	0	3220	3264	14364	14408	4.82e-06	50.9
EU437549	JALGPH010000002_300075..350374	93.103	29	2	0	29313	29341	21944	21972	2.05e-04	44.6
EU437549	JALGPH010000002_300075..350374	78.723	47	10	0	3220	3266	11000	11046	0.002	41.0
EU437549	JALGPH010000002_300075..350374	81.818	44	2	2	3223	3263	21955	21995	0.002	41.0
EU437549	JALGPH010000002_300075..350374	87.097	31	4	0	6495	6525	18254	18224	0.009	39.2
EU437549	JALGPH010000002_300075..350374	86.111	36	2	2	5784	5817	34319	34353	0.030	37.4
EU437549	JALGPH010000002_300075..350374	86.207	29	4	0	28510	28538	26837	26809	0.11	35.6
EU437549	JALGPH010000002_300075..350374	69.620	79	15	2	5522	5597	16189	16261	0.37	34.6
EU437549	JALGPH010000002_300075..350374	75.472	53	12	1	24689	24740	18459	18407	0.37	34.6
EU437549	JALGPH010000002_300075..350374	95.238	21	1	0	20991	21011	22060	22080	0.37	34.6
EU437549	JALGPH010000002_300075..350374	95.238	21	1	0	26338	26358	22060	22080	0.37	34.6
EU437549	JALGPH010000002_300075..350374	85.714	28	4	0	15663	15690	46219	46192	0.37	33.7
EU437549	JALGPH010000002_300075..350374	95.000	20	1	0	18616	18635	11706	11687	1.3	32.8
EU437549	JALGPH010000002_300075..350374	90.909	22	2	0	19422	19443	857	836	1.3	31.9
EU437549	JALGPH010000002_300075..350374	80.000	40	4	2	7017	7056	4388	4353	1.3	31.9
EU437549	JALGPH010000002_300075..350374	90.909	22	2	0	17917	17938	23630	23609	1.3	31.9
EU437549	JALGPH010000002_300075..350374	90.909	22	2	0	18742	18763	26547	26568	1.3	31.9
EU437549	JALGPH010000002_300075..350374	90.909	22	2	0	12392	12413	32523	32544	1.3	31.9
EU437549	JALGPH010000002_300075..350374	100.000	17	0	0	26913	26929	38059	38043	1.3	31.9
EU437549	JALGPH010000002_300075..350374	100.000	17	0	0	21566	21582	38059	38043	1.3	31.9
EU437549	JALGPH010000002_300075..350374	100.000	17	0	0	1072	1088	46454	46470	1.3	31.9
EU437549	JALGPH010000002_300075..350374	94.737	19	1	0	1057	1075	9454	9472	4.5	31.0
EU437549	JALGPH010000002_300075..350374	83.871	31	4	1	18692	18722	18493	18464	4.5	31.0
EU437549	JALGPH010000002_300075..350374	79.412	34	7	0	5857	5890	19141	19108	4.5	31.0
EU437549	JALGPH010000002_300075..350374	88.462	26	2	1	3168	3193	38798	38822	4.5	31.0
EU437549	JALGPH010000002_300075..350374	94.737	19	1	0	16012	16030	48340	48358	4.5	31.0
EU437549	JALGPH010000002_300075..350374	100.000	16	0	0	2170	2185	11156	11141	4.5	30.1
EU437549	JALGPH010000002_300075..350374	90.476	21	2	0	18706	18726	20390	20370	4.5	30.1
EU437549	JALGPH010000002_300075..350374	90.476	21	2	0	26145	26165	22550	22570	4.5	30.1
EU437549	JALGPH010000002_300075..350374	91.304	23	1	1	18229	18251	24641	24662	4.5	30.1
EU437549	JALGPH010000002_300075..350374	90.476	21	2	0	20054	20074	29736	29756	4.5	30.1
EU437549	JALGPH010000002_300075..350374	90.476	21	2	0	7035	7055	39325	39345	4.5	30.1
EU437549	JALGPH010000002_300075..350374	91.304	23	1	1	3684	3705	42355	42377	4.5	30.1
EU437549	JALGPH010000002_300075..350374	100.000	16	0	0	19584	19599	42712	42697	4.5	30.1
EU437549	JALGPH010000002_300075..350374	90.476	21	2	0	13389	13409	44972	44952	4.5	30.1
EU437549	X03216	91.304	23	2	0	21206	21228	6268	6290	0.37	33.7
EU437549	X03216	91.304	23	2	0	26553	26575	6268	6290	0.37	33.7
EU437549	X03216	100.000	17	0	0	6785	6801	84	68	1.3	31.9
EU437549	X03216	80.645	31	6	0	17621	17651	4394	4364	4.5	30.1
EU437549	X03216	80.000	35	5	1	23397	23429	5278	5244	4.5	30.1
