# Supplementary material for: GenoFig: a user-friendly application for the visualization and comparison of genomic regions
Source: Bioinformatics. 2024 Jun 13;40(6):btae372. doi: 10.1093/bioinformatics/btae372 (PMC11199195; doi:10.1093/bioinformatics/btae372)
Supplement: btae372_Supplementary_Data [file btae372_supplementary_data.zip › Suppl Material/Figure1B/Tn554_X03216.gb]

LOCUS       X03216                  6691 bp    DNA     linear   BCT 18-APR-2005
DEFINITION  Staphylococcus aureus transposon Tn554.
ACCESSION   X03216 K02987
VERSION     X03216.1
KEYWORDS    erythromycin resistance; methylase; overlapping genes;
            spectinomycin resistance; transposase; transposon; unidentified
            reading frame.
SOURCE      Staphylococcus aureus
  ORGANISM  Staphylococcus aureus
            Bacteria; Firmicutes; Bacilli; Bacillales; Staphylococcaceae;
            Staphylococcus.
REFERENCE   1  (bases 1 to 6691)
  AUTHORS   Murphy,E., Huwyler,L. and de Freire Bastos Mdo,C.
  TITLE     Transposon Tn554: complete nucleotide sequence and isolation of
            transposition-defective and antibiotic-sensitive mutants
  JOURNAL   EMBO J. 4 (12), 3357-3365 (1985)
   PUBMED   3004956
COMMENT     On Apr 23, 2004 this sequence version replaced K02987.1.
FEATURES             Location/Qualifiers
     source          1..6691
                     /organism="Staphylococcus aureus"
                     /mol_type="genomic DNA"
                     /db_xref="taxon:1280"
     regulatory      118..126
                     /regulatory_class="ribosome_binding_site"
                     /note="pot. Shine-Dalgarno sequence"
     gene            134..1219
                     /gene="tnpA"
     CDS             134..1219
                     /gene="tnpA"
                     /note="(aa 1-361)"
                     /codon_start=1
                     /transl_table=11
                     /product="tnpA protein"
                     /protein_id="CAA26960.1"
                     /db_xref="GOA:P0A052"
                     /db_xref="InterPro:IPR002104"
                     /db_xref="InterPro:IPR004107"
                     /db_xref="InterPro:IPR011010"
                     /db_xref="InterPro:IPR013762"
                     /db_xref="InterPro:IPR023109"
                     /db_xref="UniProtKB/Swiss-Prot:P0A052"
                     /translation="MKVQRIEVENKPYPLYLLLDKEYQLIEPVMKFIKYLDNTGKSPN
                     TIKAYCYHLKLLYEFMEQRGVILNDINFELLADFVGWLRYPSASNVIDLQSKKAIREE
                     TTVNTILNVVMSFLDYLSRLGEFKSIDVFKQAKGRNFKGFLHHVNKGRYQKNVLKLRV
                     KKKQIRTLRSKEVKQIIDACHTKRDKLILMLMYEGGLRIGEVLSLRLEDIVTWDNQIH
                     LTPRDVNVNEAYIKLRKERTIHVSKELMSLYTDYLIYEYSEELEHDYVFISLKEGYFG
                     KPLKYQSVLDLVRRIVKRTGIEFTSHMLRHTHATQLIREGWDVAFVQKRLGHAHVQTT
                     LNTYVHLSDQDMKNEFNKYLERKEHKK"
     regulatory      1201..1207
                     /regulatory_class="ribosome_binding_site"
                     /gene="tnpA"
                     /note="pot. Shine-Dalgarno sequence"
     CDS             1216..3108
                     /note="(aa 1-630)"
                     /codon_start=1
                     /transl_table=11
                     /product="pot. tnpB protein"
                     /protein_id="CAA26961.1"
                     /db_xref="GOA:P0A055"
                     /db_xref="InterPro:IPR002104"
                     /db_xref="InterPro:IPR004107"
                     /db_xref="InterPro:IPR011010"
                     /db_xref="InterPro:IPR013762"
                     /db_xref="InterPro:IPR023109"
                     /db_xref="UniProtKB/Swiss-Prot:P0A055"
                     /translation="MNASSKRKIISQSEISKKIAVMNEEMQGFWANNSWDIRKCPHPS
                     AIELSKNPALRNRWVRFERVKNLWLRTELKYFYFYHLNNGIWNAKTVWIRKGTVINKM
                     LDFLDLKYPSITSITEVPIEKAMTEYRTYLTKRGVRITTTNYKITANQEKTPVKANSY
                     YVTNLKQFMEFYENFYFDGEEWDKDVWDRRNLPLPDDKVNPTQYEYTINFKGFRNTYF
                     KQLVKRYCKLRLNVDSFSYVSDIAQRLKEFFNFLDMKFKQVQRVHQLTRVEIEAYLSE
                     LNMMGIKPSTITGRISILEGLFSTLLRLEWDDVPSKILIYSEDYPKIPRAKPRFIDEF
                     VLEQLNSHLDKLPEYIATMTMIVQECGMRISELCTLKKGCLLEDKDGDFFLKYYQWKM
                     KKEHIVPISKEVALLIKVREDKVSEEFPDSEYLFPRKDGSPLKQETFRGELNKLAYEQ
                     NIVDKSGEIYRFHAHAFRHTVGTRMINNGMPQHIVQKFLGHESPEMTSRYAHIFDETL
                     KNEFTKFQEKLVTNNGDVLDLDEDNEVDDVELQWFKKNINAQVLPNGYCRLPVVAGGC
                     PHANACLDCTHFCTSKQFLPQHEEQLERTEELLAIAKDKQWQRQVETNSRVKERLEQI
                     IGSLTG"
     regulatory      3099..3109
                     /regulatory_class="ribosome_binding_site"
                     /note="pot. Shine-Dalgarno sequence"
     CDS             3115..3492
                     /note="(aa 1-125)"
                     /codon_start=1
                     /transl_table=11
                     /product="pot. tnpC protein"
                     /protein_id="CAA26962.1"
                     /db_xref="GOA:P0A049"
                     /db_xref="UniProtKB/Swiss-Prot:P0A049"
                     /translation="MDKQVRNTTEIVRLAKQKSKKTREKVDKAISKFSIEGKVINFNS
                     IAKEANVSKSWLYKEHDIRQRIESLRERQITANVVSKPKKSSRSEEILIKTLKRRVME
                     LEKENKKLQNQIQKLYGDLYNKE"
     regulatory      3629..3638
                     /regulatory_class="ribosome_binding_site"
                     /note="pot. Shine-Dalgarno sequence"
     CDS             3643..4425
                     /note="(aa 1-260)"
                     /codon_start=1
                     /transl_table=11
                     /product="adenyltransferase AAD9 (spc)"
                     /protein_id="CAA26963.1"
                     /db_xref="GOA:P0A0D2"
                     /db_xref="InterPro:IPR002934"
                     /db_xref="UniProtKB/Swiss-Prot:P0A0D2"
                     /translation="MSNLINGKIPNQAIQTLKIVKDLFGSSIVGVYLFGSAVNGGLRI
                     NSDVDVLVVVNHSLPQLTRKKLTERLMTISGKIGNTDSVRPLEVTVINRSEVVPWQYP
                     PKREFIYGEWLRGEFENGQIQEPSYDPDLAIVLAQARKNSISLFGPDSSSILVSVPLT
                     DIRRAIKDSLPELIEGIKGDERNVILTLARMWQTVTTGEITSKDVAAEWAIPLLPKEH
                     VTLLDIARKGYRGECDDKWEGLYSKVKALVKYMKNSIETSLN"
     gene            complement(4551..5282)
                     /gene="ermA"
     CDS             complement(4551..5282)
                     /gene="ermA"
                     /note="(aa 1-243)"
                     /codon_start=1
                     /transl_table=11
                     /product="S-adenosyl-methionine dependent methylase"
                     /protein_id="CAA26964.1"
                     /db_xref="GOA:P0A0H3"
                     /db_xref="InterPro:IPR001737"
                     /db_xref="InterPro:IPR020596"
                     /db_xref="InterPro:IPR020598"
                     /db_xref="InterPro:IPR023165"
                     /db_xref="UniProtKB/Swiss-Prot:P0A0H3"
                     /translation="MNQKNPKDTQNFITSKKHVKEILNHTNISKQDNVIEIGSGKGHF
                     TKELVKMSRSVTAIEIDGGLCQVTKEAVNPSENIKVIQTDILKFSFPKHINYKIYGNI
                     PYNISTDIVKRITFESQAKYSYLIVEKGFAKRLQNLQRALGLLLMVEMDIKMLKKVPP
                     LYFHPKPSVDSVLIVLERHQPLISKKDYKKYRSFVYKWVNREYRVLFTKNQFRQALKH
                     ANVTNINKLSKEQFLSIFNSYKLFH"
     regulatory      complement(5292..5300)
                     /regulatory_class="ribosome_binding_site"
                     /note="pot. Shine-Dalgarno sequence"
     CDS             complement(5340..5399)
                     /note="(aa 1-19)"
                     /codon_start=1
                     /transl_table=11
                     /product="peptide L"
                     /protein_id="CAA26965.1"
                     /db_xref="InterPro:IPR013204"
                     /db_xref="UniProtKB/TrEMBL:Q57012"
                     /translation="MGTFSIFVINKVRYQPNQN"
     regulatory      complement(5408..5415)
                     /regulatory_class="ribosome_binding_site"
                     /note="pot. Shine-Dalgarno sequence"
     CDS             complement(5427..5474)
                     /note="(aa 1-15)"
                     /codon_start=1
                     /transl_table=11
                     /product="peptide 1"
                     /protein_id="CAA26966.1"
                     /db_xref="UniProtKB/TrEMBL:Q57294"
                     /translation="MCTSIAVVEITLSHS"
     regulatory      complement(5482..5489)
                     /regulatory_class="ribosome_binding_site"
                     /note="pot. Shine-Dalgarno sequence"
     regulatory      5780..5791
                     /regulatory_class="ribosome_binding_site"
                     /note="pot. Shine-Dalgarno sequence"
     CDS             5795..6457
                     /note="unnamed protein product; ORF"
                     /codon_start=1
                     /transl_table=11
                     /protein_id="CAA26967.1"
                     /db_xref="GOA:Q7DIC1"
                     /db_xref="InterPro:IPR013216"
                     /db_xref="UniProtKB/TrEMBL:Q7DIC1"
                     /translation="MNTIESQFDKVAEDYDFVNELLNDYSFFVSNMSPKKGRALDIGC
                     GSGLLVEKLASYYDEVVGIDISNQMLDLAKSKRQLTNTVYLNMNAEQLNFNEKFDFIV
                     SRTTFHHLDDIASVIQQMKELLNEEGRIVILDNVSEVETPPTYVYKLGAIQEFLPHCF
                     KFGIKNAIRIYNHNTSKSWLEHLASDKYLSEQNYYDLYEKLLPGCQFHKMGWAMGVVW
                     TK"
ORIGIN      
        1 ttaaccatag tataataaat aatagtagtt aaagtagttt aagaggagat attaaaggga
       61 tattttactt taaataaaaa ttaacaaggt ttataatttg tagtagttaa agtatttaaa
      121 gaggtgggaa catgtgaagg ttcaaaggat agaagtggag aataagccgt atccattgta
      181 tttattacta gataaagaat accagctaat agaaccagta atgaaattta ttaaatactt
      241 agataatact ggtaagtctc ctaataccat taaggcatac tgctatcatt taaagttgct
      301 gtacgagttc atggaacaga gaggtgttat tcttaatgat attaactttg agttgttagc
      361 agacttcgta ggttggttga gatatccttc agcatcaaat gtaattgatc ttcagtcaaa
      421 aaaagccata agagaagaaa cgacagtgaa tacaatttta aatgtagtta tgagttttct
      481 tgattattta agtagattag gagaatttaa atcaattgat gtatttaaac aagcaaaggg
      541 aagaaatttc aaaggatttt tacatcatgt taataagggt agataccaaa agaatgtctt
      601 aaagttaagg gttaaaaaga aacagataag aacattgaga tcaaaggaag ttaagcaaat
      661 tattgatgct tgtcatacga aaagagataa attaatttta atgcttatgt atgagggtgg
      721 tttaagaatc ggtgaagtgt tatcgcttag gcttgaagat attgtcactt gggacaatca
      781 aatccattta acacctagag atgttaatgt taatgaagct tatattaaat taaggaagga
      841 aagaacaata catgtgagta aagaacttat gtcactttat acagattact tgatatatga
      901 gtatagtgag gaattggagc atgattatgt ttttatttcc ttaaaagaag gctattttgg
      961 gaaaccacta aagtaccaaa gtgttcttga tctagttaga agaatagtta aaaggactgg
     1021 aatagaattt acatcacata tgcttcgcca cactcacgca acgcagctaa ttagggaagg
     1081 atgggatgtt gcgttcgttc aaaagagatt aggtcacgca catgttcaga caacgttaaa
     1141 tacctatgtt catctttcag atcaggatat gaaaaatgag tttaataaat acctcgagag
     1201 aaaggagcat aagaaatgaa tgcttctagt aaaaggaaaa ttattagtca gagtgagatt
     1261 agcaaaaaaa tagctgtaat gaatgaagaa atgcaggggt tttgggctaa taatagttgg
     1321 gatataagaa aatgtccaca tccttctgcc atagaattaa gtaagaatcc tgctttaagg
     1381 aatcgttggg ttcgttttga acgtgttaaa aatctgtggt taagaacaga attgaaatat
     1441 ttttattttt accatttaaa caatggaata tggaatgcaa aaactgtctg gattagaaaa
     1501 ggaacagtaa ttaataaaat gttagatttc ttagatttaa agtatcctag cattacttca
     1561 attactgaag ttcctattga aaaagcaatg acggagtata gaacttattt gacaaaacgg
     1621 ggtgttagaa ttaccactac taattataag attactgcta atcaagaaaa aacacctgta
     1681 aaagctaatt cctactatgt tactaatcta aaacaattta tggagtttta tgagaacttt
     1741 tattttgatg gagaggagtg ggataaagac gtttgggata gacgtaactt acctttgcca
     1801 gatgataagg ttaacccaac acaatatgaa tatacaatta actttaaagg gtttcggaat
     1861 acatatttta aacaacttgt aaaaagatat tgtaagttga gattgaacgt ggatagcttt
     1921 tcctatgtaa gtgatattgc ccaaagactt aaagagttct ttaattttct ggacatgaaa
     1981 tttaaacaag ttcagagagt acaccaatta acgagagtgg aaattgaagc atatttaagt
     2041 gaactaaaca tgatgggaat aaaacctagt acaataactg ggaggatctc tatattggaa
     2101 ggactattta gtacccttct taggctagaa tgggatgatg ttccttccaa aatattaatt
     2161 tattctgagg actatccgaa aataccaaga gcaaaaccac gctttataga tgaattcgtc
     2221 ctagagcaat tgaacagtca tcttgataaa ttacccgaat atatagctac gatgactatg
     2281 attgttcaag aatgtggaat gaggataagt gaattgtgca ccttgaaaaa aggctgtcta
     2341 ttagaggaca aagatggaga tttcttttta aagtattatc aatggaaaat gaaaaaggag
     2401 catatagttc caatatctaa agaggtagct ttacttatta aagttcggga agataaagtt
     2461 tcagaggaat ttccagatag tgaatacctc tttccaagaa aagatggatc gccattaaaa
     2521 caagaaacat ttagaggtga gttaaataaa ttagcttatg agcaaaatat agtggataaa
     2581 tcaggtgaga tttatagatt ccatgcccat gcctttcgcc atacagtagg aacaagaatg
     2641 attaacaacg ggatgcccca gcatattgtg cagaaatttt tggggcatga aagcccagaa
     2701 atgacaagca gatacgctca tatctttgat gaaactctaa aaaatgaatt tactaaattt
     2761 caggaaaaac tggttaccaa taatggagat gtgcttgatc tagatgaaga taatgaagtc
     2821 gatgatgtag agcttcaatg gttcaagaaa aatataaatg cacaagtgct tccaaatggt
     2881 tattgtagat tgccagtagt agcaggtggt tgtccacatg cgaatgcatg cttagattgc
     2941 actcacttct gtaccagtaa gcaattctta ccacagcacg aagaacagtt agagcgtaca
     3001 gaagagttat tagccatagc taaggataaa caatggcaaa gacaagtaga gactaatagc
     3061 cgtgttaaag agcgtttaga acaaatcatt ggaagtttga cggggtaatt atcaatggat
     3121 aaacaagtta gaaatacaac agaaattgta cgtttggcga agcagaaatc aaaaaagaca
     3181 agggaaaaag tagacaaagc gatttctaaa ttttcgattg aaggtaaagt tattaatttt
     3241 aattcaatag caaaggaagc taatgtttct aaatcatggc tttataagga acacgatatt
     3301 aggcaaagaa tcgaatccct tcgtgagcgt caaataacag caaatgtagt ctcaaaaccc
     3361 aagaaaagtt ctcgttcgga ggaaatcctt attaaaacct taaaaagaag agtaatggaa
     3421 ttagaaaaag aaaataaaaa attacagaac caaattcaaa aattatatgg agatctgtat
     3481 aataaagaat aattattaat ctgtagacaa attgtgaaag gatgtactta aacgctaacg
     3541 gtcagcttta ttgaacagta atttaagtat atgtccaatc tagggtaagt aaattgagta
     3601 tcaatataaa ctttatatga acataatcaa cgaggtgaaa tcatgagcaa tttgattaac
     3661 ggaaaaatac caaatcaagc gattcaaaca ttaaaaatcg taaaagattt atttggaagt
     3721 tcaatagttg gagtatatct atttggttca gcagtaaatg gtggtttacg cattaacagc
     3781 gatgtagatg ttctagtcgt cgtgaatcat agtttacctc aattaactcg aaaaaaacta
     3841 acagaaagac taatgactat atcaggaaag attggaaata cggattctgt tagaccactt
     3901 gaagttacgg ttataaatag gagtgaagtt gtcccttggc aatatcctcc aaaaagagaa
     3961 tttatatacg gtgagtggct caggggtgaa tttgagaatg gacaaattca ggaaccaagc
     4021 tatgatcctg atttggctat tgttttagca caagcaagaa agaatagtat ttctctattt
     4081 ggtcctgatt cttcaagtat acttgtctcc gtacctttga cagatattcg aagagcaatt
     4141 aaggattctt tgccagaact aattgagggg ataaaaggtg atgagcgtaa tgtaatttta
     4201 accctagctc gaatgtggca aacagtgact actggtgaaa ttacctcgaa agatgtcgct
     4261 gcagaatggg ctatacctct tttacctaaa gagcatgtaa ctttactgga tatagctaga
     4321 aaaggctatc ggggagagtg tgatgataag tgggaaggac tatattcaaa ggtgaaagca
     4381 ctcgttaagt atatgaaaaa ttctatagaa acttctctca attaggctaa ttttattgca
     4441 ataacaggtg cttactttta aaactactga tttattgata aatattgaac aatttttggg
     4501 aagaataaag cgtcctcttg tgaaattaga gaacgcttta ttactttaat ttagtgaaac
     4561 aatttgtaac tattgaaaat agaaagaaat tgttccttcg atagtttatt aatattagtg
     4621 acatttgcat gcttcaaagc ctgtcggaat tggtttttag tgaaaagaac acgatattca
     4681 cggtttaccc acttataaac aaaagatcga tactttttgt agtccttctt tgaaatcaat
     4741 ggttgatgtc gttcaagaac aatcaataca gagtctacac ttggcttagg atgaaaatat
     4801 agtggtggta cttttttgag catttttata tccatctcca ccattaatag taaacccaaa
     4861 gctcgttgca gattttgcaa tcttttcgca aatcccttct caacgataag atagctatat
     4921 ttagcctgac tttcaaaggt aattcttttg acaatatccg tactgatgtt ataaggaata
     4981 ttaccatata tcttatagtt tatatgtttt gggaaggaaa attttagaat atccgtttga
     5041 atcactttta tattctcaga ggggtttacc gcttctttag tcacttgaca taagcctcca
     5101 tcaatttcta tagcagtaac tgatcgactc attttgacta gctctttggt aaaatgtcct
     5161 tttcctgatc cgatttctat tacgttgtct tgtttactga tattcgtgtg attcaatatt
     5221 tcttttacat gctttttaga agtaataaaa ttttgcgtgt ctttagggtt tttctggttc
     5281 attataacct tctccttact ggttataatg aactgacatt aagcgttcat tataaccaat
     5341 taattttgat ttggttgata acgaacttta ttaataacaa atatagaaaa agtacccata
     5401 cttttatctc ctttccattt ttttcattat gaatgagata aagtaatttc tactactgcg
     5461 atactggtgc acataattga aacctcctta tgtaactgaa tatgattgta tcatcttttc
     5521 attttagaat aaacctttat atgtaatttt gcaccttgac gacttcagat ggacgttttc
     5581 ttcaaaataa gtatgttttg aaacttgata agagaagcca ctgtctttac taaaaagtaa
     5641 aggctgcgat aaaggacagt gactttaata aagttgcact gttgtattgt ctttggataa
     5701 aattgtctaa agggaagttt tatccccaac gaaaaaacag tctaaagtgg taagtaatga
     5761 aagaatgtcg ataaagtagg aatgggggat ctttttgaat acaatagaat cacagtttga
     5821 taaggttgca gaagattacg atttcgtgaa tgagcttttg aatgattatt cattctttgt
     5881 gtctaatatg tctccaaaga aaggcagagc attagatatc ggatgtggct cgggtttgtt
     5941 agtggagaaa ttagcaagtt attatgatga agtggtaggg attgatattt ctaatcaaat
     6001 gctcgatctt gccaaatcta aacgtcaact aacaaatacg gtctatctga atatgaatgc
     6061 agaacaactt aattttaatg agaagtttga ttttattgta agccgaacaa cctttcatca
     6121 tttggatgat atagccagcg taatacagca aatgaaggaa ctgttgaatg aggaaggaag
     6181 aatagttatt cttgataatg tatctgaagt cgagacaccg cctacctatg tttataaatt
     6241 aggggcaatc caagagtttt taccgcattg tttcaaattt ggaataaaaa atgcgattag
     6301 aatttataat cacaacacat ctaaatcatg gcttgagcat ttagcttcag ataagtacct
     6361 atctgaacaa aattattacg atttatatga aaagttgttg cctggatgcc aattccataa
     6421 aatgggttgg gcaatggggg ttgtctggac aaaataactt aaagctgtgg ctttgaaaag
     6481 ttgaatttgt gattgttttc agagctatcg ggtgctttag tataaataac aatgaataaa
     6541 aaatcagcct gtatcttatg ttactattaa gtaatttaag atacaggttt tactattttt
     6601 gaaataagta ccttccactt caaatacatg tattcaaagt gaaagtattg atttaaatga
     6661 ttcttttgta atttactctt gataagatgt a
//
