# Supplementary material for: GenoFig: a user-friendly application for the visualization and comparison of genomic regions
Source: Bioinformatics. 2024 Jun 13;40(6):btae372. doi: 10.1093/bioinformatics/btae372 (PMC11199195; doi:10.1093/bioinformatics/btae372)
Supplement: btae372_Supplementary_Data [file btae372_supplementary_data.zip › Suppl Material/FigureS1/FIG_S1.blastout]

NZ_LR134205	NZ_LR134205	100.000	3875274	0	0	1	3875274	1	3875274	0.0	6.989e+06
NZ_LR134205	NZ_LR134205	99.670	3942	13	0	3483413	3487354	1038247	1034306	0.0	7051
NZ_LR134205	NZ_LR134205	99.670	3942	13	0	1034306	1038247	3487354	3483413	0.0	7051
NZ_LR134205	NZ_LR134205	99.771	3497	8	0	161961	165457	125301	128797	0.0	6271
NZ_LR134205	NZ_LR134205	99.771	3497	8	0	125301	128797	161961	165457	0.0	6271
NZ_LR134205	NZ_LR134205	97.601	3501	57	9	404276	407772	123250	126727	0.0	5919
NZ_LR134205	NZ_LR134205	97.601	3501	57	9	123250	126727	404276	407772	0.0	5919
NZ_LR134205	NZ_LR134205	99.074	3346	26	2	3481438	3484783	2978915	2982255	0.0	5891
NZ_LR134205	NZ_LR134205	99.074	3346	26	2	2978915	2982255	3481438	3484783	0.0	5891
NZ_LR134205	NZ_LR134205	99.283	3208	22	1	3776172	3779379	409782	406576	0.0	5679
NZ_LR134205	NZ_LR134205	99.283	3208	22	1	406576	409782	3779379	3776172	0.0	5679
NZ_LR134205	NZ_LR134205	98.146	3021	53	2	1696108	1699127	1357831	1360849	0.0	5190
NZ_LR134205	NZ_LR134205	98.146	3021	53	2	1357831	1360849	1696108	1699127	0.0	5190
NZ_LR134205	NZ_LR134205	97.012	3046	58	10	3484215	3487252	162759	159739	0.0	5068
NZ_LR134205	NZ_LR134205	97.012	3046	58	10	159739	162759	3487252	3484215	0.0	5068
NZ_LR134205	NZ_LR134205	96.848	3046	63	10	1034408	1037445	159739	162759	0.0	5046
NZ_LR134205	NZ_LR134205	96.848	3046	63	10	159739	162759	1034408	1037445	0.0	5046
NZ_LR134205	NZ_LR134205	99.703	2695	8	0	1037625	1040319	162765	165459	0.0	4825
NZ_LR134205	NZ_LR134205	99.703	2695	8	0	162765	165459	1037625	1040319	0.0	4825
NZ_LR134205	NZ_LR134205	99.592	2693	11	0	1037625	1040317	126105	128797	0.0	4808
NZ_LR134205	NZ_LR134205	99.592	2693	11	0	126105	128797	1037625	1040317	0.0	4808
NZ_LR134205	NZ_LR134205	98.904	2738	25	3	3778811	3781544	2981687	2984423	0.0	4794
NZ_LR134205	NZ_LR134205	98.904	2738	25	3	2981687	2984423	3778811	3781544	0.0	4794
NZ_LR134205	NZ_LR134205	99.730	2593	5	2	2978915	2981507	409740	407150	0.0	4638
NZ_LR134205	NZ_LR134205	99.730	2593	5	2	407150	409740	2981507	2978915	0.0	4638
NZ_LR134205	NZ_LR134205	98.902	2640	23	3	3776172	3778805	3481396	3484035	0.0	4623
NZ_LR134205	NZ_LR134205	98.902	2640	23	3	3481396	3484035	3776172	3778805	0.0	4623
NZ_LR134205	NZ_LR134205	98.638	2644	29	4	3481392	3484035	409786	407150	0.0	4595
NZ_LR134205	NZ_LR134205	98.638	2644	29	4	407150	409786	3484035	3481392	0.0	4595
NZ_LR134205	NZ_LR134205	99.190	2594	18	3	3776214	3778805	2978915	2981507	0.0	4573
NZ_LR134205	NZ_LR134205	99.190	2594	18	3	2978915	2981507	3776214	3778805	0.0	4573
NZ_LR134205	NZ_LR134205	99.553	2237	9	1	3779399	3781634	406426	404190	0.0	3986
NZ_LR134205	NZ_LR134205	99.553	2237	9	1	404190	406426	3781634	3779399	0.0	3986
NZ_LR134205	NZ_LR134205	99.331	2242	15	0	2982275	2984516	125402	123161	0.0	3976
NZ_LR134205	NZ_LR134205	99.331	2242	15	0	123161	125402	2984516	2982275	0.0	3976
NZ_LR134205	NZ_LR134205	98.747	2155	21	4	3779399	3781549	125402	123250	0.0	3753
NZ_LR134205	NZ_LR134205	98.747	2155	21	4	123250	125402	3781549	3779399	0.0	3753
NZ_LR134205	NZ_LR134205	98.512	2150	27	3	2982275	2984423	406426	404281	0.0	3725
NZ_LR134205	NZ_LR134205	98.512	2150	27	3	404281	406426	2984423	2982275	0.0	3725
NZ_LR134205	NZ_LR134205	99.280	2083	14	1	2978792	2980873	165582	163500	0.0	3686
NZ_LR134205	NZ_LR134205	99.280	2083	14	1	163500	165582	2980873	2978792	0.0	3686
NZ_LR134205	NZ_LR134205	99.697	1980	5	1	3779685	3781663	161598	159619	0.0	3541
NZ_LR134205	NZ_LR134205	99.301	2002	12	2	3776172	3778171	1040361	1038360	0.0	3541
NZ_LR134205	NZ_LR134205	99.301	2002	12	2	1038360	1040361	3778171	3776172	0.0	3541
NZ_LR134205	NZ_LR134205	99.697	1980	5	1	159619	161598	3781663	3779685	0.0	3541
NZ_LR134205	NZ_LR134205	99.746	1969	5	0	2982561	2984529	1036270	1034302	0.0	3529
NZ_LR134205	NZ_LR134205	99.746	1969	5	0	1034302	1036270	2984529	2982561	0.0	3529
NZ_LR134205	NZ_LR134205	99.102	2004	15	3	1038360	1040363	407784	409784	0.0	3523
NZ_LR134205	NZ_LR134205	99.102	2004	15	3	407784	409784	1038360	1040363	0.0	3523
NZ_LR134205	NZ_LR134205	99.494	1975	10	0	3485390	3487364	2982561	2984535	0.0	3517
NZ_LR134205	NZ_LR134205	99.494	1975	10	0	2982561	2984535	3485390	3487364	0.0	3517
NZ_LR134205	NZ_LR134205	98.804	2007	20	1	3481395	3483401	1040362	1038360	0.0	3511
NZ_LR134205	NZ_LR134205	98.804	2007	20	1	1038360	1040362	3483401	3481395	0.0	3511
NZ_LR134205	NZ_LR134205	99.744	1951	5	0	404190	406140	159648	161598	0.0	3497
NZ_LR134205	NZ_LR134205	99.643	1960	5	2	3776214	3778171	165459	163500	0.0	3497
NZ_LR134205	NZ_LR134205	99.744	1951	5	0	159648	161598	404190	406140	0.0	3497
NZ_LR134205	NZ_LR134205	99.643	1960	5	2	163500	165459	3778171	3776214	0.0	3497
NZ_LR134205	NZ_LR134205	99.489	1957	10	0	3485390	3487346	125116	123160	0.0	3485
NZ_LR134205	NZ_LR134205	99.489	1957	10	0	123160	125116	3487346	3485390	0.0	3485
NZ_LR134205	NZ_LR134205	99.489	1956	10	0	1034315	1036270	123161	125116	0.0	3483
NZ_LR134205	NZ_LR134205	99.489	1956	10	0	123161	125116	1034315	1036270	0.0	3483
NZ_LR134205	NZ_LR134205	99.489	1958	8	2	3776216	3778171	128797	126840	0.0	3479
NZ_LR134205	NZ_LR134205	99.489	1958	8	2	126840	128797	3778171	3776216	0.0	3479
NZ_LR134205	NZ_LR134205	99.084	1964	14	1	3481438	3483401	165459	163500	0.0	3461
NZ_LR134205	NZ_LR134205	99.084	1964	14	1	163500	165459	3483401	3481438	0.0	3461
NZ_LR134205	NZ_LR134205	99.184	1960	15	1	2978915	2980873	1040319	1038360	0.0	3460
NZ_LR134205	NZ_LR134205	99.184	1960	15	1	1038360	1040319	2980873	2978915	0.0	3460
NZ_LR134205	NZ_LR134205	99.132	1958	16	1	2978917	2980873	128797	126840	0.0	3452
NZ_LR134205	NZ_LR134205	99.132	1958	16	1	126840	128797	2980873	2978917	0.0	3452
NZ_LR134205	NZ_LR134205	99.133	1960	14	3	407784	409740	163500	165459	0.0	3448
NZ_LR134205	NZ_LR134205	99.133	1960	14	3	163500	165459	407784	409740	0.0	3448
NZ_LR134205	NZ_LR134205	98.930	1962	17	1	3481440	3483401	128797	126840	0.0	3443
NZ_LR134205	NZ_LR134205	98.930	1962	17	1	126840	128797	3483401	3481440	0.0	3443
NZ_LR134205	NZ_LR134205	99.030	1958	16	3	407784	409738	126840	128797	0.0	3435
NZ_LR134205	NZ_LR134205	99.030	1958	16	3	126840	128797	407784	409738	0.0	3435
NZ_LR134205	NZ_LR134205	98.712	1864	19	3	3779685	3781544	3485390	3487252	0.0	3245
NZ_LR134205	NZ_LR134205	98.712	1864	19	3	3485390	3487252	3779685	3781544	0.0	3245
NZ_LR134205	NZ_LR134205	98.609	1869	20	4	159734	161598	123250	125116	0.0	3241
NZ_LR134205	NZ_LR134205	98.609	1869	20	4	123250	125116	159734	161598	0.0	3241
NZ_LR134205	NZ_LR134205	98.659	1864	20	3	3779685	3781544	1036270	1034408	0.0	3241
NZ_LR134205	NZ_LR134205	98.659	1864	20	3	1034408	1036270	3781544	3779685	0.0	3241
NZ_LR134205	NZ_LR134205	98.605	1864	21	3	2982561	2984423	161598	159739	0.0	3236
NZ_LR134205	NZ_LR134205	98.605	1864	21	3	159739	161598	2984423	2982561	0.0	3236
NZ_LR134205	NZ_LR134205	98.552	1864	22	3	3485390	3487252	406140	404281	0.0	3232
NZ_LR134205	NZ_LR134205	98.552	1864	22	3	404281	406140	3487252	3485390	0.0	3232
NZ_LR134205	NZ_LR134205	98.498	1864	23	3	1034408	1036270	404281	406140	0.0	3227
NZ_LR134205	NZ_LR134205	98.498	1864	23	3	404281	406140	1034408	1036270	0.0	3227
NZ_LR134205	NZ_LR134205	98.575	1755	25	0	3234197	3235951	783550	781796	0.0	3053
NZ_LR134205	NZ_LR134205	98.575	1755	25	0	781796	783550	3235951	3234197	0.0	3053
NZ_LR134205	NZ_LR134205	98.520	1757	26	0	781791	783547	258242	259998	0.0	3052
NZ_LR134205	NZ_LR134205	98.520	1757	26	0	258242	259998	781791	783547	0.0	3052
NZ_LR134205	NZ_LR134205	98.460	1753	27	0	1583823	1585575	258246	259998	0.0	3040
NZ_LR134205	NZ_LR134205	98.460	1753	27	0	258246	259998	1583823	1585575	0.0	3040
NZ_LR134205	NZ_LR134205	98.459	1752	27	0	1583824	1585575	781796	783547	0.0	3039
NZ_LR134205	NZ_LR134205	98.459	1752	27	0	781796	783547	1583824	1585575	0.0	3039
NZ_LR134205	NZ_LR134205	98.348	1755	29	0	3234200	3235954	1585575	1583821	0.0	3035
NZ_LR134205	NZ_LR134205	98.348	1755	29	0	1583821	1585575	3235954	3234200	0.0	3035
NZ_LR134205	NZ_LR134205	98.347	1754	29	0	3234199	3235952	259999	258246	0.0	3033
NZ_LR134205	NZ_LR134205	98.350	1758	27	2	2890433	2892188	783548	781791	0.0	3033
NZ_LR134205	NZ_LR134205	98.350	1758	27	2	781791	783548	2892188	2890433	0.0	3033
NZ_LR134205	NZ_LR134205	98.347	1754	29	0	258246	259999	3235952	3234199	0.0	3033
NZ_LR134205	NZ_LR134205	98.290	1754	21	1	3234200	3235953	356769	355025	0.0	3032
NZ_LR134205	NZ_LR134205	98.290	1754	21	1	355025	356769	3235953	3234200	0.0	3032
NZ_LR134205	NZ_LR134205	98.181	1759	25	1	3763420	3765178	3234200	3235951	0.0	3030
NZ_LR134205	NZ_LR134205	98.181	1759	25	1	3234200	3235951	3763420	3765178	0.0	3030
NZ_LR134205	NZ_LR134205	98.289	1753	20	2	2890433	2892184	356770	355027	0.0	3027
NZ_LR134205	NZ_LR134205	98.289	1753	20	2	355027	356770	2892184	2890433	0.0	3027
NZ_LR134205	NZ_LR134205	98.237	1758	29	2	2890434	2892189	259998	258241	0.0	3024
NZ_LR134205	NZ_LR134205	98.237	1758	29	2	258241	259998	2892189	2890434	0.0	3024
NZ_LR134205	NZ_LR134205	98.235	1756	30	1	3234200	3235955	2890434	2892188	0.0	3024
NZ_LR134205	NZ_LR134205	98.235	1756	30	1	2890434	2892188	3234200	3235955	0.0	3024
NZ_LR134205	NZ_LR134205	98.175	1753	23	1	781796	783548	355027	356770	0.0	3021
NZ_LR134205	NZ_LR134205	98.175	1753	23	1	355027	356770	781796	783548	0.0	3021
NZ_LR134205	NZ_LR134205	98.067	1759	27	1	3763420	3765178	783547	781796	0.0	3021
NZ_LR134205	NZ_LR134205	98.067	1759	27	1	781796	783547	3765178	3763420	0.0	3021
NZ_LR134205	NZ_LR134205	98.063	1755	33	1	2890434	2892187	1585575	1583821	0.0	3009
NZ_LR134205	NZ_LR134205	98.063	1755	33	1	1583821	1585575	2892187	2890434	0.0	3009
NZ_LR134205	NZ_LR134205	98.003	1753	26	1	355026	356769	258246	259998	0.0	3008
NZ_LR134205	NZ_LR134205	97.897	1759	30	1	3763420	3765178	259998	258247	0.0	3008
NZ_LR134205	NZ_LR134205	98.003	1753	26	1	258246	259998	355026	356769	0.0	3008
NZ_LR134205	NZ_LR134205	97.787	1762	23	2	3763417	3765178	356772	355027	0.0	3008
NZ_LR134205	NZ_LR134205	97.787	1762	23	2	355027	356772	3765178	3763417	0.0	3008
NZ_LR134205	NZ_LR134205	97.897	1759	30	1	258247	259998	3765178	3763420	0.0	3008
NZ_LR134205	NZ_LR134205	97.841	1760	30	2	3763420	3765179	2890434	2892185	0.0	3002
NZ_LR134205	NZ_LR134205	97.841	1760	30	2	2890434	2892185	3763420	3765179	0.0	3002
NZ_LR134205	NZ_LR134205	97.558	1761	36	1	3763418	3765178	1585577	1583824	0.0	2984
NZ_LR134205	NZ_LR134205	97.558	1761	36	1	1583824	1585577	3765178	3763418	0.0	2984
NZ_LR134205	NZ_LR134205	97.662	1754	32	1	1583822	1585575	355025	356769	0.0	2983
NZ_LR134205	NZ_LR134205	97.662	1754	32	1	355025	356769	1583822	1585575	0.0	2983
NZ_LR134205	NZ_LR134205	86.443	2508	315	13	1923470	1925965	1922617	1925111	0.0	2955
NZ_LR134205	NZ_LR134205	86.443	2508	315	13	1922617	1925111	1923470	1925965	0.0	2955
NZ_LR134205	NZ_LR134205	99.781	1371	3	0	2980885	2982255	1038247	1036877	0.0	2460
NZ_LR134205	NZ_LR134205	99.781	1371	3	0	1036877	1038247	2982255	2980885	0.0	2460
NZ_LR134205	NZ_LR134205	96.064	1448	36	6	406325	407772	161961	163387	0.0	2347
NZ_LR134205	NZ_LR134205	96.064	1448	36	6	161961	163387	406325	407772	0.0	2347
NZ_LR134205	NZ_LR134205	97.311	1376	37	0	940489	941864	939484	940859	0.0	2315
NZ_LR134205	NZ_LR134205	97.311	1376	37	0	939484	940859	940489	941864	0.0	2315
NZ_LR134205	NZ_LR134205	99.582	1195	4	1	3778183	3779377	126727	125534	0.0	2130
NZ_LR134205	NZ_LR134205	99.582	1195	4	1	125534	126727	3779377	3778183	0.0	2130
NZ_LR134205	NZ_LR134205	99.498	1195	5	1	3778183	3779377	163387	162194	0.0	2125
NZ_LR134205	NZ_LR134205	99.498	1195	5	1	162194	163387	3779377	3778183	0.0	2125
NZ_LR134205	NZ_LR134205	98.214	1232	21	1	3515283	3516513	134555	133324	0.0	2120
NZ_LR134205	NZ_LR134205	98.214	1232	21	1	133324	134555	3516513	3515283	0.0	2120
NZ_LR134205	NZ_LR134205	86.999	1623	191	7	1924325	1925937	1922617	1924229	0.0	1963
NZ_LR134205	NZ_LR134205	86.999	1623	191	7	1922617	1924229	1924325	1925937	0.0	1963
NZ_LR134205	NZ_LR134205	91.780	1326	103	3	1752543	1753862	1751112	1752437	0.0	1893
NZ_LR134205	NZ_LR134205	91.780	1326	103	3	1751112	1752437	1752543	1753862	0.0	1893
NZ_LR134205	NZ_LR134205	98.552	1036	15	0	782513	783548	336173	337208	0.0	1801
NZ_LR134205	NZ_LR134205	98.552	1036	15	0	336173	337208	782513	783548	0.0	1801
NZ_LR134205	NZ_LR134205	98.462	1040	15	1	336173	337212	258964	260002	0.0	1801
NZ_LR134205	NZ_LR134205	98.462	1040	15	1	258964	260002	336173	337212	0.0	1801
NZ_LR134205	NZ_LR134205	98.645	1033	14	0	2890433	2891465	337208	336176	0.0	1801
NZ_LR134205	NZ_LR134205	98.645	1033	14	0	336176	337208	2891465	2890433	0.0	1801
NZ_LR134205	NZ_LR134205	98.362	1038	17	0	1584541	1585578	336173	337210	0.0	1796
NZ_LR134205	NZ_LR134205	98.362	1038	17	0	336173	337210	1584541	1585578	0.0	1796
NZ_LR134205	NZ_LR134205	98.261	1035	18	0	3763420	3764454	337207	336173	0.0	1786
NZ_LR134205	NZ_LR134205	98.261	1035	18	0	336173	337207	3764454	3763420	0.0	1786
NZ_LR134205	NZ_LR134205	98.164	1035	19	0	3234200	3235234	337207	336173	0.0	1782
NZ_LR134205	NZ_LR134205	98.164	1035	19	0	336173	337207	3235234	3234200	0.0	1782
NZ_LR134205	NZ_LR134205	96.218	1084	36	3	2427986	2429064	2427442	2428525	0.0	1762
NZ_LR134205	NZ_LR134205	96.218	1084	36	3	2427442	2428525	2427986	2429064	0.0	1762
NZ_LR134205	NZ_LR134205	97.300	1037	19	1	355744	356771	336173	337209	0.0	1748
NZ_LR134205	NZ_LR134205	97.300	1037	19	1	336173	337209	355744	356771	0.0	1748
NZ_LR134205	NZ_LR134205	88.441	1315	152	0	2855105	2856419	2840915	2842229	0.0	1687
NZ_LR134205	NZ_LR134205	88.441	1315	152	0	2840915	2842229	2855105	2856419	0.0	1687
NZ_LR134205	NZ_LR134205	86.074	1350	182	2	940881	942227	938145	939491	0.0	1584
NZ_LR134205	NZ_LR134205	86.074	1350	182	2	938145	939491	940881	942227	0.0	1584
NZ_LR134205	NZ_LR134205	70.138	3332	947	25	892165	895472	882875	886182	0.0	1454
NZ_LR134205	NZ_LR134205	70.138	3332	947	25	882875	886182	892165	895472	0.0	1454
NZ_LR134205	NZ_LR134205	99.268	820	5	1	3484215	3485033	407144	406325	0.0	1449
NZ_LR134205	NZ_LR134205	99.268	820	5	1	406325	407144	3485033	3484215	0.0	1449
NZ_LR134205	NZ_LR134205	98.780	820	9	1	1036627	1037445	406325	407144	0.0	1431
NZ_LR134205	NZ_LR134205	98.780	820	9	1	406325	407144	1036627	1037445	0.0	1431
NZ_LR134205	NZ_LR134205	97.970	788	16	0	2818794	2819581	2818279	2819066	0.0	1350
NZ_LR134205	NZ_LR134205	97.970	788	16	0	2818279	2819066	2818794	2819581	0.0	1350
NZ_LR134205	NZ_LR134205	70.936	2756	765	11	3693961	3696707	1772433	1775161	0.0	1342
NZ_LR134205	NZ_LR134205	70.936	2756	765	11	1772433	1775161	3693961	3696707	0.0	1342
NZ_LR134205	NZ_LR134205	86.998	1046	136	0	941494	942539	939121	940166	0.0	1274
NZ_LR134205	NZ_LR134205	86.998	1046	136	0	939121	940166	941494	942539	0.0	1274
NZ_LR134205	NZ_LR134205	93.049	820	35	7	3484215	3485033	126099	125301	0.0	1211
NZ_LR134205	NZ_LR134205	93.049	820	35	7	125301	126099	3485033	3484215	0.0	1211
NZ_LR134205	NZ_LR134205	93.049	820	35	8	1036627	1037445	125301	126099	0.0	1206
NZ_LR134205	NZ_LR134205	93.049	820	35	8	125301	126099	1036627	1037445	0.0	1206
NZ_LR134205	NZ_LR134205	97.126	696	19	1	1708738	1709433	1704428	1705122	0.0	1162
NZ_LR134205	NZ_LR134205	97.126	696	19	1	1704428	1705122	1708738	1709433	0.0	1162
NZ_LR134205	NZ_LR134205	99.839	623	1	0	3483413	3484035	126727	126105	0.0	1120
NZ_LR134205	NZ_LR134205	99.839	623	1	0	2980885	2981507	126727	126105	0.0	1120
NZ_LR134205	NZ_LR134205	99.839	623	1	0	3483413	3484035	163387	162765	0.0	1120
NZ_LR134205	NZ_LR134205	99.839	623	1	0	2980885	2981507	163387	162765	0.0	1120
NZ_LR134205	NZ_LR134205	99.839	623	1	0	1037625	1038247	407150	407772	0.0	1120
NZ_LR134205	NZ_LR134205	99.839	623	1	0	407150	407772	1037625	1038247	0.0	1120
NZ_LR134205	NZ_LR134205	99.839	623	1	0	162765	163387	2981507	2980885	0.0	1120
NZ_LR134205	NZ_LR134205	99.839	623	1	0	126105	126727	2981507	2980885	0.0	1120
NZ_LR134205	NZ_LR134205	99.839	623	1	0	162765	163387	3484035	3483413	0.0	1120
NZ_LR134205	NZ_LR134205	99.839	623	1	0	126105	126727	3484035	3483413	0.0	1120
NZ_LR134205	NZ_LR134205	99.679	623	2	0	3778183	3778805	1038247	1037625	0.0	1115
NZ_LR134205	NZ_LR134205	99.679	623	2	0	1037625	1038247	3778805	3778183	0.0	1115
NZ_LR134205	NZ_LR134205	83.491	1054	151	8	2845534	2846569	2597571	2598619	0.0	1102
NZ_LR134205	NZ_LR134205	83.491	1054	151	8	2597571	2598619	2845534	2846569	0.0	1102
NZ_LR134205	NZ_LR134205	81.656	1123	189	6	2258022	2259130	2256609	2257728	0.0	1086
NZ_LR134205	NZ_LR134205	81.656	1123	189	6	2256609	2257728	2258022	2259130	0.0	1086
NZ_LR134205	NZ_LR134205	92.643	734	54	0	939121	939854	938758	939491	0.0	1081
NZ_LR134205	NZ_LR134205	92.643	734	54	0	938758	939491	939121	939854	0.0	1081
NZ_LR134205	NZ_LR134205	82.100	1095	171	9	2845474	2846555	2264236	2265318	0.0	1074
NZ_LR134205	NZ_LR134205	82.100	1095	171	9	2264236	2265318	2845474	2846555	0.0	1074
NZ_LR134205	NZ_LR134205	83.992	987	152	2	939876	940859	938145	939128	0.0	1065
NZ_LR134205	NZ_LR134205	83.992	987	152	2	938145	939128	939876	940859	0.0	1065
NZ_LR134205	NZ_LR134205	95.775	639	27	0	3201196	3201834	3201106	3201744	0.0	1031
NZ_LR134205	NZ_LR134205	95.775	639	27	0	3201106	3201744	3201196	3201834	0.0	1031
NZ_LR134205	NZ_LR134205	100.000	569	0	0	3778811	3779379	3484215	3484783	0.0	1027
NZ_LR134205	NZ_LR134205	100.000	569	0	0	3484215	3484783	3778811	3779379	0.0	1027
NZ_LR134205	NZ_LR134205	99.649	569	2	0	2981687	2982255	407144	406576	0.0	1018
NZ_LR134205	NZ_LR134205	99.649	569	2	0	406576	407144	2982255	2981687	0.0	1018
NZ_LR134205	NZ_LR134205	100.000	562	0	0	2981687	2982248	126099	125538	0.0	1014
NZ_LR134205	NZ_LR134205	100.000	562	0	0	125538	126099	2982248	2981687	0.0	1014
NZ_LR134205	NZ_LR134205	80.521	1114	183	11	2597540	2598643	2264266	2265355	0.0	1012
NZ_LR134205	NZ_LR134205	80.521	1114	183	11	2264266	2265355	2597540	2598643	0.0	1012
NZ_LR134205	NZ_LR134205	99.822	562	1	0	2981687	2982248	162759	162198	0.0	1010
NZ_LR134205	NZ_LR134205	99.822	562	1	0	162198	162759	2982248	2981687	0.0	1010
NZ_LR134205	NZ_LR134205	99.297	569	4	0	3778811	3779379	1037445	1036877	0.0	1009
NZ_LR134205	NZ_LR134205	99.297	569	4	0	1036877	1037445	3779379	3778811	0.0	1009
NZ_LR134205	NZ_LR134205	93.403	667	44	0	466729	467395	466615	467281	0.0	1005
NZ_LR134205	NZ_LR134205	93.403	667	44	0	466615	467281	466729	467395	0.0	1005
NZ_LR134205	NZ_LR134205	95.175	601	29	0	3201241	3201841	3201106	3201706	0.0	954
NZ_LR134205	NZ_LR134205	95.175	601	29	0	3201106	3201706	3201241	3201841	0.0	954
NZ_LR134205	NZ_LR134205	70.817	2008	572	9	3773883	3775882	2614194	2612193	0.0	952
NZ_LR134205	NZ_LR134205	70.817	2008	572	9	2612193	2614194	3775882	3773883	0.0	952
NZ_LR134205	NZ_LR134205	91.388	627	54	0	1564646	1565272	1523125	1523751	0.0	888
NZ_LR134205	NZ_LR134205	91.388	627	54	0	1523125	1523751	1564646	1565272	0.0	888
NZ_LR134205	NZ_LR134205	79.710	966	131	10	3319690	3320593	954719	953757	0.0	873
NZ_LR134205	NZ_LR134205	79.710	966	131	10	953757	954719	3320593	3319690	0.0	873
NZ_LR134205	NZ_LR134205	93.490	553	36	0	466843	467395	466615	467167	0.0	836
NZ_LR134205	NZ_LR134205	93.490	553	36	0	466615	467167	466843	467395	0.0	836
NZ_LR134205	NZ_LR134205	87.187	679	69	3	1904222	1904894	1904102	1904768	0.0	836
NZ_LR134205	NZ_LR134205	87.187	679	69	3	1904102	1904768	1904222	1904894	0.0	836
NZ_LR134205	NZ_LR134205	99.360	469	3	0	2890434	2890902	1240152	1239684	0.0	833
NZ_LR134205	NZ_LR134205	99.360	469	3	0	1239684	1240152	2890902	2890434	0.0	833
NZ_LR134205	NZ_LR134205	98.936	470	5	0	3763419	3763888	1240153	1239684	0.0	826
NZ_LR134205	NZ_LR134205	98.936	470	5	0	1585107	1585576	1239684	1240153	0.0	826
NZ_LR134205	NZ_LR134205	98.936	470	5	0	1239684	1240153	1585107	1585576	0.0	826
NZ_LR134205	NZ_LR134205	94.118	544	25	4	2428527	2429064	2427442	2427984	0.0	826
NZ_LR134205	NZ_LR134205	94.118	544	25	4	2427442	2427984	2428527	2429064	0.0	826
NZ_LR134205	NZ_LR134205	98.936	470	5	0	1239684	1240153	3763888	3763419	0.0	826
NZ_LR134205	NZ_LR134205	98.721	469	6	0	1239684	1240152	336739	337207	0.0	820
NZ_LR134205	NZ_LR134205	98.721	469	6	0	1239684	1240152	356301	356769	0.0	820
NZ_LR134205	NZ_LR134205	98.721	469	6	0	1239684	1240152	783079	783547	0.0	820
NZ_LR134205	NZ_LR134205	98.721	469	6	0	336739	337207	1239684	1240152	0.0	820
NZ_LR134205	NZ_LR134205	98.721	469	6	0	356301	356769	1239684	1240152	0.0	820
NZ_LR134205	NZ_LR134205	98.721	469	6	0	3234200	3234668	1240152	1239684	0.0	820
NZ_LR134205	NZ_LR134205	98.721	469	6	0	783079	783547	1239684	1240152	0.0	820
NZ_LR134205	NZ_LR134205	98.721	469	6	0	1239684	1240152	3234668	3234200	0.0	820
NZ_LR134205	NZ_LR134205	98.507	469	7	0	1239684	1240152	259530	259998	0.0	815
NZ_LR134205	NZ_LR134205	98.507	469	7	0	259530	259998	1239684	1240152	0.0	815
NZ_LR134205	NZ_LR134205	95.303	511	24	0	3201331	3201841	3201106	3201616	0.0	814
NZ_LR134205	NZ_LR134205	95.303	511	24	0	3201106	3201616	3201331	3201841	0.0	814
NZ_LR134205	NZ_LR134205	67.956	2353	688	21	3123586	3125919	2042193	2039888	0.0	810
NZ_LR134205	NZ_LR134205	67.956	2353	688	21	2039888	2042193	3125919	3123586	0.0	810
NZ_LR134205	NZ_LR134205	83.014	783	124	4	1925179	1925956	1922617	1923395	0.0	803
NZ_LR134205	NZ_LR134205	83.014	783	124	4	1922617	1923395	1925179	1925956	0.0	803
NZ_LR134205	NZ_LR134205	95.132	493	12	2	1707168	1707648	1704641	1705133	0.0	783
NZ_LR134205	NZ_LR134205	95.132	493	12	2	1704641	1705133	1707168	1707648	0.0	783
NZ_LR134205	NZ_LR134205	94.583	480	14	2	1708954	1709433	1707170	1707637	0.0	751
NZ_LR134205	NZ_LR134205	94.583	480	14	2	1707170	1707637	1708954	1709433	0.0	751
NZ_LR134205	NZ_LR134205	83.895	683	110	0	941857	942539	940489	941171	0.0	737
NZ_LR134205	NZ_LR134205	83.895	683	110	0	940489	941171	941857	942539	0.0	737
NZ_LR134205	NZ_LR134205	95.054	465	23	0	1369141	1369605	1365162	1365626	0.0	736
NZ_LR134205	NZ_LR134205	95.054	465	23	0	1365162	1365626	1369141	1369605	0.0	736
NZ_LR134205	NZ_LR134205	95.775	426	8	1	2288887	2289312	2288772	2289187	0.0	692
NZ_LR134205	NZ_LR134205	95.775	426	8	1	2288772	2289187	2288887	2289312	0.0	692
NZ_LR134205	NZ_LR134205	71.701	1364	357	14	2240137	2241484	1257827	1256477	0.0	683
NZ_LR134205	NZ_LR134205	71.701	1364	357	14	1256477	1257827	2241484	2240137	0.0	683
NZ_LR134205	NZ_LR134205	96.135	414	16	0	3201421	3201834	3201106	3201519	0.0	675
NZ_LR134205	NZ_LR134205	96.135	414	16	0	3201106	3201519	3201421	3201834	0.0	675
NZ_LR134205	NZ_LR134205	90.275	473	42	2	3320607	3321075	3277443	3277915	2.41e-180	641
NZ_LR134205	NZ_LR134205	90.275	473	42	2	3277443	3277915	3320607	3321075	2.41e-180	641
NZ_LR134205	NZ_LR134205	92.627	434	32	0	466962	467395	466620	467053	8.42e-180	639
NZ_LR134205	NZ_LR134205	92.627	434	32	0	466620	467053	466962	467395	8.42e-180	639
NZ_LR134205	NZ_LR134205	67.395	2015	609	19	3711390	3713383	436059	434072	4.36e-177	630
NZ_LR134205	NZ_LR134205	67.395	2015	609	19	434072	436059	3713383	3711390	4.36e-177	630
NZ_LR134205	NZ_LR134205	84.991	553	71	2	1904348	1904894	1904102	1904648	1.86e-175	626
NZ_LR134205	NZ_LR134205	84.991	553	71	2	1904102	1904648	1904348	1904894	1.86e-175	626
NZ_LR134205	NZ_LR134205	75.401	935	203	11	913197	914116	910999	911921	1.86e-175	625
NZ_LR134205	NZ_LR134205	75.401	935	203	11	910999	911921	913197	914116	1.86e-175	625
NZ_LR134205	NZ_LR134205	97.199	357	10	0	1367285	1367641	1365595	1365951	7.39e-168	600
NZ_LR134205	NZ_LR134205	97.199	357	10	0	1365595	1365951	1367285	1367641	7.39e-168	600
NZ_LR134205	NZ_LR134205	67.246	1957	572	28	1928498	1930421	822587	820667	8.43e-161	576
NZ_LR134205	NZ_LR134205	67.246	1957	572	28	820667	822587	1930421	1928498	8.43e-161	576
NZ_LR134205	NZ_LR134205	93.531	371	24	0	939484	939854	938758	939128	1.86e-156	562
NZ_LR134205	NZ_LR134205	93.531	371	24	0	938758	939128	939484	939854	1.86e-156	562
NZ_LR134205	NZ_LR134205	93.261	371	25	0	941494	941864	939484	939854	7.90e-155	557
NZ_LR134205	NZ_LR134205	93.261	371	25	0	939484	939854	941494	941864	7.90e-155	557
NZ_LR134205	NZ_LR134205	68.653	1477	448	9	1359380	1360847	820487	821957	1.17e-152	550
NZ_LR134205	NZ_LR134205	68.653	1477	448	9	820487	821957	1359380	1360847	1.17e-152	550
NZ_LR134205	NZ_LR134205	69.890	1272	368	9	1697880	1699142	820709	821974	6.07e-150	541
NZ_LR134205	NZ_LR134205	69.773	1277	361	10	820709	821974	1697880	1699142	6.07e-150	541
NZ_LR134205	NZ_LR134205	92.183	371	29	0	940489	940859	939121	939491	2.12e-149	539
NZ_LR134205	NZ_LR134205	92.183	371	29	0	939121	939491	940489	940859	2.12e-149	539
NZ_LR134205	NZ_LR134205	98.007	301	5	1	3335625	3335924	957647	957347	8.44e-142	513
NZ_LR134205	NZ_LR134205	86.499	437	55	3	2858592	2859025	2842245	2842680	8.44e-142	513
NZ_LR134205	NZ_LR134205	86.499	437	55	3	2842245	2842680	2858592	2859025	8.44e-142	513
NZ_LR134205	NZ_LR134205	98.007	301	5	1	957347	957647	3335924	3335625	8.44e-142	513
NZ_LR134205	NZ_LR134205	93.958	331	20	0	3201511	3201841	3201106	3201436	3.59e-140	508
NZ_LR134205	NZ_LR134205	93.958	331	20	0	3201106	3201436	3201511	3201841	3.59e-140	508
NZ_LR134205	NZ_LR134205	77.190	662	149	2	3533282	3533942	3531131	3531791	1.25e-139	507
NZ_LR134205	NZ_LR134205	77.190	662	149	2	3531131	3531791	3533282	3533942	1.25e-139	507
NZ_LR134205	NZ_LR134205	80.627	542	103	2	1696726	1697267	819680	820219	6.49e-137	498
NZ_LR134205	NZ_LR134205	80.627	542	103	2	819680	820219	1696726	1697267	6.49e-137	498
NZ_LR134205	NZ_LR134205	89.488	371	39	0	941857	942227	938758	939128	7.90e-136	494
NZ_LR134205	NZ_LR134205	89.488	371	39	0	938758	939128	941857	942227	7.90e-136	494
NZ_LR134205	NZ_LR134205	80.443	542	104	2	1358448	1358989	819680	820219	7.90e-136	493
NZ_LR134205	NZ_LR134205	80.443	542	104	2	819680	820219	1358448	1358989	7.90e-136	493
NZ_LR134205	NZ_LR134205	88.410	371	43	0	941857	942227	941494	941864	2.12e-130	476
NZ_LR134205	NZ_LR134205	88.410	371	43	0	941494	941864	941857	942227	2.12e-130	476
NZ_LR134205	NZ_LR134205	92.308	325	25	0	467071	467395	466615	466939	7.40e-130	474
NZ_LR134205	NZ_LR134205	92.308	325	25	0	466615	466939	467071	467395	7.40e-130	474
NZ_LR134205	NZ_LR134205	90.490	347	32	1	2371260	2371606	2370841	2371186	7.40e-130	474
NZ_LR134205	NZ_LR134205	90.490	347	32	1	2370841	2371186	2371260	2371606	7.40e-130	474
NZ_LR134205	NZ_LR134205	93.016	315	22	0	1559996	1560310	1510706	1511020	9.02e-129	470
NZ_LR134205	NZ_LR134205	93.016	315	22	0	1510706	1511020	1559996	1560310	9.02e-129	470
NZ_LR134205	NZ_LR134205	82.265	468	60	5	1904468	1904922	1904102	1904559	3.15e-128	469
NZ_LR134205	NZ_LR134205	82.265	468	60	5	1904102	1904559	1904468	1904922	3.15e-128	469
NZ_LR134205	NZ_LR134205	71.787	957	226	18	2845650	2846573	2842893	2843838	3.15e-128	468
NZ_LR134205	NZ_LR134205	71.787	957	226	18	2842893	2843838	2845650	2846573	3.15e-128	468
NZ_LR134205	NZ_LR134205	78.028	578	121	2	2711846	2712423	2711555	2712126	1.10e-127	467
NZ_LR134205	NZ_LR134205	78.028	578	121	2	2711555	2712126	2711846	2712423	1.10e-127	467
NZ_LR134205	NZ_LR134205	79.964	559	81	16	2480859	2481401	2480743	2481286	1.63e-125	460
NZ_LR134205	NZ_LR134205	79.964	559	81	16	2480743	2481286	2480859	2481401	1.63e-125	460
NZ_LR134205	NZ_LR134205	85.112	403	60	0	771482	771884	771362	771764	5.69e-125	457
NZ_LR134205	NZ_LR134205	85.112	403	60	0	771362	771764	771482	771884	5.69e-125	457
NZ_LR134205	NZ_LR134205	93.023	301	11	1	2289012	2289312	2288772	2289062	6.93e-124	453
NZ_LR134205	NZ_LR134205	93.023	301	11	1	2288772	2289062	2289012	2289312	6.93e-124	453
NZ_LR134205	NZ_LR134205	71.413	941	218	20	2842909	2843830	2597707	2598615	4.37e-120	441
NZ_LR134205	NZ_LR134205	71.413	941	218	20	2597707	2598615	2842909	2843830	4.37e-120	441
NZ_LR134205	NZ_LR134205	95.604	273	12	0	2819309	2819581	2818279	2818551	1.53e-119	439
NZ_LR134205	NZ_LR134205	95.604	273	12	0	2818279	2818551	2819309	2819581	1.53e-119	439
NZ_LR134205	NZ_LR134205	70.905	928	218	17	2842909	2843820	2264427	2265318	9.64e-116	427
NZ_LR134205	NZ_LR134205	70.905	928	218	17	2264427	2265318	2842909	2843820	9.64e-116	427
NZ_LR134205	NZ_LR134205	84.019	413	58	7	1523126	1523533	1417207	1417616	1.17e-114	424
NZ_LR134205	NZ_LR134205	84.019	413	58	7	1417207	1417616	1523126	1523533	1.17e-114	424
NZ_LR134205	NZ_LR134205	75.717	593	137	2	890808	891395	881946	882536	4.99e-113	418
NZ_LR134205	NZ_LR134205	75.717	593	137	2	881946	882536	890808	891395	4.99e-113	418
NZ_LR134205	NZ_LR134205	77.190	548	123	2	3421597	3422143	3421298	3421844	4.99e-113	418
NZ_LR134205	NZ_LR134205	77.190	548	123	2	3421298	3421844	3421597	3422143	4.99e-113	418
NZ_LR134205	NZ_LR134205	70.162	925	274	2	3131800	3132723	3130076	3130999	4.99e-113	417
NZ_LR134205	NZ_LR134205	70.162	925	274	2	3130076	3130999	3131800	3132723	4.99e-113	417
NZ_LR134205	NZ_LR134205	69.556	969	289	4	2994949	2995912	1841697	1840730	3.15e-109	406
NZ_LR134205	NZ_LR134205	69.556	969	289	4	1840730	1841697	2995912	2994949	3.15e-109	406
NZ_LR134205	NZ_LR134205	85.185	351	52	0	771539	771889	771359	771709	1.34e-107	399
NZ_LR134205	NZ_LR134205	85.185	351	52	0	771359	771709	771539	771889	1.34e-107	399
NZ_LR134205	NZ_LR134205	92.803	264	19	0	1175543	1175806	1175305	1175568	6.94e-105	391
NZ_LR134205	NZ_LR134205	92.803	264	19	0	1175305	1175568	1175543	1175806	6.94e-105	391
NZ_LR134205	NZ_LR134205	91.398	279	22	2	3322950	3323227	3252352	3252629	2.42e-104	389
NZ_LR134205	NZ_LR134205	91.398	279	22	2	3252352	3252629	3322950	3323227	2.42e-104	389
NZ_LR134205	NZ_LR134205	87.582	306	38	0	1904588	1904893	1904102	1904407	3.59e-102	381
NZ_LR134205	NZ_LR134205	87.582	306	38	0	1904102	1904407	1904588	1904893	3.59e-102	381
NZ_LR134205	NZ_LR134205	94.191	241	14	0	3201601	3201841	3201106	3201346	1.86e-99	372
NZ_LR134205	NZ_LR134205	94.191	241	14	0	3201106	3201346	3201601	3201841	1.86e-99	372
NZ_LR134205	NZ_LR134205	81.114	413	70	7	1564647	1565054	1417207	1417616	2.27e-98	370
NZ_LR134205	NZ_LR134205	81.114	413	70	7	1417207	1417616	1564647	1565054	2.27e-98	370
NZ_LR134205	NZ_LR134205	96.018	226	6	1	3322965	3323190	3254804	3255026	2.76e-97	366
NZ_LR134205	NZ_LR134205	96.018	226	6	1	3254804	3255026	3322965	3323190	2.76e-97	366
NZ_LR134205	NZ_LR134205	72.263	685	172	7	3447143	3447818	758177	758852	9.64e-97	364
NZ_LR134205	NZ_LR134205	96.847	222	3	2	3254802	3255020	3252366	3252586	9.64e-97	364
NZ_LR134205	NZ_LR134205	96.847	222	3	2	3252366	3252586	3254802	3255020	9.64e-97	364
NZ_LR134205	NZ_LR134205	72.263	685	172	7	758177	758852	3447143	3447818	9.64e-97	364
NZ_LR134205	NZ_LR134205	76.687	489	107	3	1930958	1931443	1696724	1696240	3.37e-96	361
NZ_LR134205	NZ_LR134205	76.687	489	107	3	1696240	1696724	1931443	1930958	3.37e-96	361
NZ_LR134205	NZ_LR134205	95.909	220	9	0	1554661	1554880	1510706	1510925	1.43e-94	357
NZ_LR134205	NZ_LR134205	95.909	220	9	0	1510706	1510925	1554661	1554880	1.43e-94	357
NZ_LR134205	NZ_LR134205	70.930	774	203	10	3824232	3824995	3823156	3823917	1.43e-94	357
NZ_LR134205	NZ_LR134205	70.930	774	203	10	3823156	3823917	3824232	3824995	1.43e-94	357
NZ_LR134205	NZ_LR134205	98.068	207	4	0	89869	90075	89669	89875	1.43e-94	356
NZ_LR134205	NZ_LR134205	98.068	207	4	0	89669	89875	89869	90075	1.43e-94	356
NZ_LR134205	NZ_LR134205	68.670	932	274	8	1253340	1254262	1073593	1072671	2.59e-91	345
NZ_LR134205	NZ_LR134205	68.670	932	274	8	1072671	1073593	1254262	1253340	2.59e-91	345
NZ_LR134205	NZ_LR134205	71.386	671	186	2	2301323	2301990	2299563	2300230	3.15e-90	342
NZ_LR134205	NZ_LR134205	71.386	671	186	2	2299563	2300230	2301323	2301990	3.15e-90	342
NZ_LR134205	NZ_LR134205	73.982	565	135	6	1930958	1931515	1358446	1357887	1.10e-89	341
NZ_LR134205	NZ_LR134205	73.982	565	135	6	1357887	1358446	1931515	1930958	1.10e-89	341
NZ_LR134205	NZ_LR134205	99.476	191	0	1	2003274	2003463	2003169	2003359	1.34e-88	337
NZ_LR134205	NZ_LR134205	99.476	191	0	1	2003169	2003359	2003274	2003463	1.34e-88	337
NZ_LR134205	NZ_LR134205	93.304	224	14	1	1559995	1560217	1554660	1554883	1.63e-87	334
NZ_LR134205	NZ_LR134205	93.304	224	14	1	1554660	1554883	1559995	1560217	1.63e-87	334
NZ_LR134205	NZ_LR134205	85.971	278	33	2	3321107	3321384	3279115	3279386	2.95e-84	323
NZ_LR134205	NZ_LR134205	85.971	278	33	2	3279115	3279386	3321107	3321384	2.95e-84	323
NZ_LR134205	NZ_LR134205	94.175	206	12	0	467190	467395	466620	466825	3.60e-83	318
NZ_LR134205	NZ_LR134205	94.175	206	12	0	466620	466825	467190	467395	3.60e-83	318
NZ_LR134205	NZ_LR134205	65.979	1261	399	11	2082314	2083559	2080407	2081652	3.60e-83	318
NZ_LR134205	NZ_LR134205	65.979	1261	399	11	2080407	2081652	2082314	2083559	3.60e-83	318
NZ_LR134205	NZ_LR134205	95.431	197	9	0	311867	312063	310357	310553	4.38e-82	315
NZ_LR134205	NZ_LR134205	95.431	197	9	0	310357	310553	311867	312063	4.38e-82	315
NZ_LR134205	NZ_LR134205	95.876	194	8	0	1040187	1040380	128952	129145	4.38e-82	315
NZ_LR134205	NZ_LR134205	95.876	194	8	0	128952	129145	1040187	1040380	4.38e-82	315
NZ_LR134205	NZ_LR134205	78.158	380	31	11	1013035	1013365	1012869	1013245	1.86e-80	309
NZ_LR134205	NZ_LR134205	78.158	380	31	11	1012869	1013245	1013035	1013365	1.86e-80	309
NZ_LR134205	NZ_LR134205	84.099	283	45	0	771602	771884	771362	771644	6.50e-80	308
NZ_LR134205	NZ_LR134205	84.099	283	45	0	771362	771644	771602	771884	6.50e-80	308
NZ_LR134205	NZ_LR134205	96.757	185	5	1	409599	409783	128944	129127	7.92e-79	304
NZ_LR134205	NZ_LR134205	96.757	185	5	1	128944	129127	409599	409783	7.92e-79	304
NZ_LR134205	NZ_LR134205	95.288	191	8	1	3481395	3481584	129127	128937	9.65e-78	301
NZ_LR134205	NZ_LR134205	95.288	191	8	1	128937	129127	3481584	3481395	9.65e-78	301
NZ_LR134205	NZ_LR134205	97.191	178	5	0	3776169	3776346	129129	128952	3.37e-77	299
NZ_LR134205	NZ_LR134205	97.191	178	5	0	128952	129129	3776346	3776169	3.37e-77	299
NZ_LR134205	NZ_LR134205	92.718	206	6	4	236292	236496	236184	236381	4.10e-76	295
NZ_LR134205	NZ_LR134205	92.718	206	6	4	236184	236381	236292	236496	4.10e-76	295
NZ_LR134205	NZ_LR134205	68.275	829	243	8	3830758	3831576	2779364	2780182	5.00e-75	292
NZ_LR134205	NZ_LR134205	68.275	829	243	8	2779364	2780182	3830758	3831576	5.00e-75	292
NZ_LR134205	NZ_LR134205	67.423	881	275	6	2351571	2352445	1813531	1812657	3.16e-71	279
NZ_LR134205	NZ_LR134205	67.423	881	275	6	1812657	1813531	2352445	2351571	3.16e-71	279
NZ_LR134205	NZ_LR134205	74.766	428	61	13	2288909	2289315	1175696	1175295	1.63e-68	269
NZ_LR134205	NZ_LR134205	74.766	428	61	13	1175295	1175696	2289315	2288909	1.63e-68	269
NZ_LR134205	NZ_LR134205	67.363	910	255	16	3784041	3784929	693972	694860	5.71e-68	269
NZ_LR134205	NZ_LR134205	67.363	910	255	16	693972	694860	3784041	3784929	5.71e-68	269
NZ_LR134205	NZ_LR134205	67.952	830	254	10	3840156	3840979	2102958	2102135	6.95e-67	264
NZ_LR134205	NZ_LR134205	67.952	830	254	10	2102135	2102958	3840979	3840156	6.95e-67	264
NZ_LR134205	NZ_LR134205	89.000	200	11	3	2480738	2480936	1160501	1160312	2.96e-65	259
NZ_LR134205	NZ_LR134205	89.000	200	11	3	1160312	1160501	2480936	2480738	2.96e-65	259
NZ_LR134205	NZ_LR134205	94.545	165	9	0	2641278	2641442	2641131	2641295	1.03e-64	258
NZ_LR134205	NZ_LR134205	94.545	165	9	0	2641131	2641295	2641278	2641442	1.03e-64	258
NZ_LR134205	NZ_LR134205	89.062	192	13	2	2480859	2481050	1160495	1160312	1.53e-62	251
NZ_LR134205	NZ_LR134205	65.196	1247	386	19	1929123	1930351	1360846	1359630	1.53e-62	251
NZ_LR134205	NZ_LR134205	65.196	1247	386	19	1359630	1360846	1930351	1929123	1.53e-62	251
NZ_LR134205	NZ_LR134205	89.062	192	13	2	1160312	1160495	2481050	2480859	1.53e-62	251
NZ_LR134205	NZ_LR134205	64.137	1634	508	28	895610	897193	886329	887934	1.53e-62	250
NZ_LR134205	NZ_LR134205	64.137	1634	508	28	886329	887934	895610	897193	1.53e-62	250
NZ_LR134205	NZ_LR134205	74.935	387	57	11	2288815	2289187	1175658	1175298	5.34e-62	248
NZ_LR134205	NZ_LR134205	74.935	387	57	11	1175298	1175658	2289187	2288815	5.34e-62	248
NZ_LR134205	NZ_LR134205	74.041	443	83	14	2480973	2481401	2480743	2481167	1.87e-61	247
NZ_LR134205	NZ_LR134205	74.041	443	83	14	2480743	2481167	2480973	2481401	1.87e-61	247
NZ_LR134205	NZ_LR134205	64.470	1472	471	22	1929123	1930574	1699124	1697685	6.51e-61	245
NZ_LR134205	NZ_LR134205	64.470	1472	471	22	1697685	1699124	1930574	1929123	6.51e-61	245
NZ_LR134205	NZ_LR134205	89.444	180	9	1	2289137	2289316	2288772	2288941	6.51e-61	244
NZ_LR134205	NZ_LR134205	89.444	180	9	1	2288772	2288941	2289137	2289316	6.51e-61	244
NZ_LR134205	NZ_LR134205	95.364	151	7	0	2315696	2315846	2314976	2315126	7.93e-60	242
NZ_LR134205	NZ_LR134205	95.364	151	7	0	2314976	2315126	2315696	2315846	7.93e-60	242
NZ_LR134205	NZ_LR134205	80.597	268	44	4	3327717	3327980	3309800	3310063	2.77e-59	239
NZ_LR134205	NZ_LR134205	80.597	268	44	4	3309800	3310063	3327717	3327980	2.77e-59	239
NZ_LR134205	NZ_LR134205	94.231	156	8	1	2315285	2315439	2314975	2315130	9.66e-59	238
NZ_LR134205	NZ_LR134205	94.231	156	8	1	2314975	2315130	2315285	2315439	9.66e-59	238
NZ_LR134205	NZ_LR134205	74.526	369	42	12	1175505	1175847	1175399	1175741	3.37e-58	235
NZ_LR134205	NZ_LR134205	74.526	369	42	12	1175399	1175741	1175505	1175847	3.37e-58	235
NZ_LR134205	NZ_LR134205	94.667	150	7	1	2315698	2315847	2315288	2315436	4.11e-57	232
NZ_LR134205	NZ_LR134205	94.667	150	7	1	2315288	2315436	2315698	2315847	4.11e-57	232
NZ_LR134205	NZ_LR134205	96.479	142	4	1	2978915	2979056	129084	128944	1.43e-56	231
NZ_LR134205	NZ_LR134205	96.479	142	4	1	128944	129084	2979056	2978915	1.43e-56	231
NZ_LR134205	NZ_LR134205	70.789	469	123	3	2218172	2218633	2215086	2215547	5.00e-56	228
NZ_LR134205	NZ_LR134205	70.789	469	123	3	2215086	2215547	2218172	2218633	5.00e-56	228
NZ_LR134205	NZ_LR134205	97.744	133	3	0	165327	165459	128952	129084	1.75e-55	227
NZ_LR134205	NZ_LR134205	97.744	133	3	0	128952	129084	165327	165459	1.75e-55	227
NZ_LR134205	NZ_LR134205	82.018	228	41	0	771662	771889	771362	771589	1.75e-55	227
NZ_LR134205	NZ_LR134205	82.018	228	41	0	771362	771589	771662	771889	1.75e-55	227
NZ_LR134205	NZ_LR134205	64.554	1278	415	17	3554971	3556229	2837881	2839139	7.43e-54	221
NZ_LR134205	NZ_LR134205	64.554	1278	415	17	2837881	2839139	3554971	3556229	7.43e-54	221
NZ_LR134205	NZ_LR134205	86.096	187	25	1	3034348	3034533	2289129	2289315	9.05e-53	217
NZ_LR134205	NZ_LR134205	72.127	409	112	2	3531149	3531556	2301990	2301583	9.05e-53	217
NZ_LR134205	NZ_LR134205	86.096	187	25	1	2289129	2289315	3034348	3034533	9.05e-53	217
NZ_LR134205	NZ_LR134205	72.127	409	112	2	2301583	2301990	3531556	3531149	9.05e-53	217
NZ_LR134205	NZ_LR134205	82.464	211	37	0	2712209	2712419	2711618	2711828	1.10e-51	214
NZ_LR134205	NZ_LR134205	82.464	211	37	0	2711618	2711828	2712209	2712419	1.10e-51	214
NZ_LR134205	NZ_LR134205	96.875	128	4	0	128955	129082	128670	128797	1.10e-51	214
NZ_LR134205	NZ_LR134205	96.875	128	4	0	128670	128797	128955	129082	1.10e-51	214
NZ_LR134205	NZ_LR134205	98.374	123	2	0	3034411	3034533	1175417	1175295	1.10e-51	214
NZ_LR134205	NZ_LR134205	98.374	123	2	0	1175295	1175417	3034533	3034411	1.10e-51	214
NZ_LR134205	NZ_LR134205	85.870	184	25	1	3034348	3034530	2288879	2289062	3.85e-51	212
NZ_LR134205	NZ_LR134205	85.870	184	25	1	3034348	3034530	2289004	2289187	3.85e-51	212
NZ_LR134205	NZ_LR134205	85.870	184	25	1	2288879	2289062	3034348	3034530	3.85e-51	212
NZ_LR134205	NZ_LR134205	85.870	184	25	1	2289004	2289187	3034348	3034530	3.85e-51	212
NZ_LR134205	NZ_LR134205	82.500	200	15	3	3036906	3037085	3036788	3036987	4.69e-50	208
NZ_LR134205	NZ_LR134205	82.500	200	15	3	3036788	3036987	3036906	3037085	4.69e-50	208
NZ_LR134205	NZ_LR134205	67.131	718	224	8	2702926	2703637	2700901	2701612	1.64e-49	206
NZ_LR134205	NZ_LR134205	67.131	718	224	8	2700901	2701612	2702926	2703637	1.64e-49	206
NZ_LR134205	NZ_LR134205	90.066	151	15	0	3201691	3201841	3201106	3201256	5.71e-49	205
NZ_LR134205	NZ_LR134205	90.066	151	15	0	3201106	3201256	3201691	3201841	5.71e-49	205
NZ_LR134205	NZ_LR134205	67.508	634	200	4	3160957	3161587	1718388	1717758	1.99e-48	203
NZ_LR134205	NZ_LR134205	67.508	634	200	4	1717758	1718388	3161587	3160957	1.99e-48	203
NZ_LR134205	NZ_LR134205	73.846	390	81	15	2428122	2428501	623020	623398	2.96e-46	196
NZ_LR134205	NZ_LR134205	75.820	244	11	5	1013164	1013360	1012870	1013112	2.96e-46	196
NZ_LR134205	NZ_LR134205	75.820	244	11	5	1012870	1013112	1013164	1013360	2.96e-46	196
NZ_LR134205	NZ_LR134205	73.846	390	81	15	623020	623398	2428122	2428501	2.96e-46	196
NZ_LR134205	NZ_LR134205	73.545	378	82	12	2428663	2429031	623020	623388	1.03e-45	194
NZ_LR134205	NZ_LR134205	73.545	378	82	12	623020	623388	2428663	2429031	1.03e-45	194
NZ_LR134205	NZ_LR134205	74.487	341	71	10	2427581	2427912	623020	623353	3.60e-45	193
NZ_LR134205	NZ_LR134205	74.487	341	71	10	623020	623353	2427581	2427912	3.60e-45	193
NZ_LR134205	NZ_LR134205	96.522	115	4	0	1753949	1754063	1752431	1752545	1.26e-44	190
NZ_LR134205	NZ_LR134205	96.522	115	4	0	1752431	1752545	1753949	1754063	1.26e-44	190
NZ_LR134205	NZ_LR134205	75.556	270	66	0	3421885	3422154	3421287	3421556	1.26e-44	190
NZ_LR134205	NZ_LR134205	75.556	270	66	0	3421287	3421556	3421885	3422154	1.26e-44	190
NZ_LR134205	NZ_LR134205	73.529	306	81	0	2366120	2366425	1529205	1528900	1.53e-43	187
NZ_LR134205	NZ_LR134205	73.529	306	81	0	1528900	1529205	2366425	2366120	1.53e-43	187
NZ_LR134205	NZ_LR134205	67.038	719	203	16	3825273	3825976	3823145	3823844	1.53e-43	187
NZ_LR134205	NZ_LR134205	67.038	719	203	16	3823145	3823844	3825273	3825976	1.53e-43	187
NZ_LR134205	NZ_LR134205	69.197	461	140	2	742168	742627	459818	459359	5.35e-43	185
NZ_LR134205	NZ_LR134205	69.197	461	140	2	459359	459818	742627	742168	5.35e-43	185
NZ_LR134205	NZ_LR134205	87.838	148	17	1	3034385	3034531	2288791	2288938	1.87e-42	183
NZ_LR134205	NZ_LR134205	87.838	148	17	1	2288791	2288938	3034385	3034531	1.87e-42	183
NZ_LR134205	NZ_LR134205	81.622	185	28	1	1904708	1904892	1904102	1904280	6.52e-42	182
NZ_LR134205	NZ_LR134205	81.622	185	28	1	1904102	1904280	1904708	1904892	6.52e-42	182
NZ_LR134205	NZ_LR134205	88.889	144	13	3	3242992	3243134	957728	957587	7.94e-41	178
NZ_LR134205	NZ_LR134205	88.889	144	13	3	957587	957728	3243134	3242992	7.94e-41	178
NZ_LR134205	NZ_LR134205	99.000	100	1	0	2137087	2137186	2136807	2136906	2.77e-40	177
NZ_LR134205	NZ_LR134205	99.000	100	1	0	2136807	2136906	2137087	2137186	2.77e-40	177
NZ_LR134205	NZ_LR134205	72.923	325	76	6	2602597	2602910	2264430	2264753	9.67e-40	174
NZ_LR134205	NZ_LR134205	72.923	325	76	6	2264430	2264753	2602597	2602910	9.67e-40	174
NZ_LR134205	NZ_LR134205	91.057	123	11	0	2288940	2289062	1175420	1175298	3.38e-39	173
NZ_LR134205	NZ_LR134205	91.057	123	11	0	1175298	1175420	2289062	2288940	3.38e-39	173
NZ_LR134205	NZ_LR134205	83.030	165	28	0	3534572	3534736	3531565	3531401	3.38e-39	172
NZ_LR134205	NZ_LR134205	83.030	165	28	0	3531401	3531565	3534736	3534572	3.38e-39	172
NZ_LR134205	NZ_LR134205	97.059	102	3	0	3779399	3779500	1036728	1036627	1.18e-38	171
NZ_LR134205	NZ_LR134205	70.433	416	111	8	2301584	2301993	1742508	1742099	1.18e-38	171
NZ_LR134205	NZ_LR134205	70.433	416	111	8	1742099	1742508	2301993	2301584	1.18e-38	171
NZ_LR134205	NZ_LR134205	97.059	102	3	0	3484932	3485033	2982275	2982376	1.18e-38	171
NZ_LR134205	NZ_LR134205	97.059	102	3	0	2982275	2982376	3484932	3485033	1.18e-38	171
NZ_LR134205	NZ_LR134205	97.059	102	3	0	1036627	1036728	3779500	3779399	1.18e-38	171
NZ_LR134205	NZ_LR134205	71.386	339	93	2	897838	898176	888597	888931	4.11e-38	169
NZ_LR134205	NZ_LR134205	71.386	339	93	2	888597	888931	897838	898176	4.11e-38	169
NZ_LR134205	NZ_LR134205	65.909	660	213	4	3531140	3531793	2300239	2299586	4.11e-38	169
NZ_LR134205	NZ_LR134205	93.694	111	7	0	2885557	2885667	2885419	2885529	4.11e-38	169
NZ_LR134205	NZ_LR134205	93.694	111	7	0	2885419	2885529	2885557	2885667	4.11e-38	169
NZ_LR134205	NZ_LR134205	65.909	660	213	4	2299586	2300239	3531793	3531140	4.11e-38	169
NZ_LR134205	NZ_LR134205	74.144	263	68	0	942249	942511	938145	938407	4.11e-38	168
NZ_LR134205	NZ_LR134205	74.144	263	68	0	938145	938407	942249	942511	4.11e-38	168
NZ_LR134205	NZ_LR134205	80.628	191	23	5	2289034	2289210	1175696	1175506	4.11e-38	168
NZ_LR134205	NZ_LR134205	80.628	191	23	5	1175506	1175696	2289210	2289034	4.11e-38	168
NZ_LR134205	NZ_LR134205	81.503	173	32	0	3534557	3534729	3533731	3533559	4.11e-38	168
NZ_LR134205	NZ_LR134205	81.503	173	32	0	3533559	3533731	3534729	3534557	4.11e-38	168
NZ_LR134205	NZ_LR134205	67.245	519	148	5	912773	913286	910479	910980	1.44e-37	168
NZ_LR134205	NZ_LR134205	67.245	519	148	5	910479	910980	912773	913286	1.44e-37	168
NZ_LR134205	NZ_LR134205	66.614	629	198	7	3533312	3533934	2300218	2299596	1.44e-37	168
NZ_LR134205	NZ_LR134205	69.024	410	127	0	3533309	3533718	2301981	2301572	1.44e-37	168
NZ_LR134205	NZ_LR134205	69.024	410	127	0	2301572	2301981	3533718	3533309	1.44e-37	168
NZ_LR134205	NZ_LR134205	66.614	629	198	7	2299596	2300218	3533934	3533312	1.44e-37	168
NZ_LR134205	NZ_LR134205	96.078	102	4	0	2982275	2982376	162062	161961	1.44e-37	167
NZ_LR134205	NZ_LR134205	96.078	102	4	0	2982275	2982376	1036728	1036627	1.44e-37	167
NZ_LR134205	NZ_LR134205	96.078	102	4	0	1036627	1036728	2982376	2982275	1.44e-37	167
NZ_LR134205	NZ_LR134205	96.078	102	4	0	161961	162062	2982376	2982275	1.44e-37	167
NZ_LR134205	NZ_LR134205	67.549	567	164	10	3135150	3135706	3134495	3135051	1.44e-37	167
NZ_LR134205	NZ_LR134205	67.549	567	164	10	3134495	3135051	3135150	3135706	1.44e-37	167
NZ_LR134205	NZ_LR134205	96.078	102	4	0	3779399	3779500	3484932	3485033	1.44e-37	167
NZ_LR134205	NZ_LR134205	96.078	102	4	0	3484932	3485033	3779399	3779500	1.44e-37	167
NZ_LR134205	NZ_LR134205	89.516	124	13	0	2288815	2288938	1175420	1175297	5.01e-37	166
NZ_LR134205	NZ_LR134205	83.871	155	17	2	3034377	3034523	1175697	1175543	5.01e-37	166
NZ_LR134205	NZ_LR134205	89.516	124	13	0	1175297	1175420	2288938	2288815	5.01e-37	166
NZ_LR134205	NZ_LR134205	83.871	155	17	2	1175543	1175697	3034523	3034377	5.01e-37	166
NZ_LR134205	NZ_LR134205	97.917	96	2	0	1239589	1239684	355020	355115	5.01e-37	165
NZ_LR134205	NZ_LR134205	97.917	96	2	0	355020	355115	1239589	1239684	5.01e-37	165
NZ_LR134205	NZ_LR134205	76.087	230	54	1	2313669	2313898	1417641	1417413	1.75e-36	164
NZ_LR134205	NZ_LR134205	66.195	636	201	6	2299602	2300230	1742730	1742102	1.75e-36	164
NZ_LR134205	NZ_LR134205	66.195	636	201	6	1742102	1742730	2300230	2299602	1.75e-36	164
NZ_LR134205	NZ_LR134205	76.087	230	54	1	1417413	1417641	2313898	2313669	1.75e-36	164
NZ_LR134205	NZ_LR134205	89.147	129	12	2	353929	354055	350721	350849	1.75e-36	163
NZ_LR134205	NZ_LR134205	89.147	129	12	2	350721	350849	353929	354055	1.75e-36	163
NZ_LR134205	NZ_LR134205	96.907	97	3	0	2105953	2106049	132868	132964	6.10e-36	162
NZ_LR134205	NZ_LR134205	95.098	102	5	0	3779399	3779500	162062	161961	6.10e-36	162
NZ_LR134205	NZ_LR134205	98.913	92	1	0	1103186	1103277	1102632	1102723	6.10e-36	162
NZ_LR134205	NZ_LR134205	98.913	92	1	0	1102632	1102723	1103186	1103277	6.10e-36	162
NZ_LR134205	NZ_LR134205	96.907	97	3	0	132868	132964	2105953	2106049	6.10e-36	162
NZ_LR134205	NZ_LR134205	95.098	102	5	0	161961	162062	3779500	3779399	6.10e-36	162
NZ_LR134205	NZ_LR134205	98.901	91	1	0	3235863	3235953	1239684	1239594	2.13e-35	160
NZ_LR134205	NZ_LR134205	98.901	91	1	0	1239594	1239684	3235953	3235863	2.13e-35	160
NZ_LR134205	NZ_LR134205	72.185	302	82	2	3430533	3430833	2072136	2071836	2.13e-35	159
NZ_LR134205	NZ_LR134205	69.792	384	113	3	2216697	2217078	2213596	2213978	2.13e-35	159
NZ_LR134205	NZ_LR134205	69.792	384	113	3	2213596	2213978	2216697	2217078	2.13e-35	159
NZ_LR134205	NZ_LR134205	72.185	302	82	2	2071836	2072136	3430833	3430533	2.13e-35	159
NZ_LR134205	NZ_LR134205	72.308	325	70	9	788587	788897	354623	354305	7.43e-35	159
NZ_LR134205	NZ_LR134205	70.195	359	105	2	416639	416996	366996	367353	7.43e-35	159
NZ_LR134205	NZ_LR134205	70.195	359	105	2	366996	367353	416639	416996	7.43e-35	159
NZ_LR134205	NZ_LR134205	72.308	325	70	9	354305	354623	788897	788587	7.43e-35	159
NZ_LR134205	NZ_LR134205	100.000	87	0	0	2137294	2137380	2137094	2137180	7.43e-35	158
NZ_LR134205	NZ_LR134205	100.000	87	0	0	2137094	2137180	2137294	2137380	7.43e-35	158
NZ_LR134205	NZ_LR134205	98.876	89	1	0	1239596	1239684	781796	781884	2.59e-34	157
NZ_LR134205	NZ_LR134205	98.876	89	1	0	781796	781884	1239596	1239684	2.59e-34	157
NZ_LR134205	NZ_LR134205	98.876	89	1	0	2892096	2892184	1239684	1239596	2.59e-34	157
NZ_LR134205	NZ_LR134205	74.031	258	65	2	2602597	2602854	2597710	2597965	2.59e-34	157
NZ_LR134205	NZ_LR134205	74.031	258	65	2	2597710	2597965	2602597	2602854	2.59e-34	157
NZ_LR134205	NZ_LR134205	98.876	89	1	0	1239596	1239684	2892184	2892096	2.59e-34	157
NZ_LR134205	NZ_LR134205	68.182	440	138	2	2210183	2210621	873063	873501	2.59e-34	156
NZ_LR134205	NZ_LR134205	97.802	91	2	0	1583822	1583912	1239594	1239684	2.59e-34	156
NZ_LR134205	NZ_LR134205	97.802	91	2	0	1239594	1239684	1583822	1583912	2.59e-34	156
NZ_LR134205	NZ_LR134205	68.182	440	138	2	873063	873501	2210183	2210621	2.59e-34	156
NZ_LR134205	NZ_LR134205	74.809	262	59	6	2842912	2843170	2602597	2602854	9.06e-34	155
NZ_LR134205	NZ_LR134205	74.809	262	59	6	2602597	2602854	2842912	2843170	9.06e-34	155
NZ_LR134205	NZ_LR134205	97.778	90	2	0	1239595	1239684	258246	258335	9.06e-34	154
NZ_LR134205	NZ_LR134205	97.778	90	2	0	258246	258335	1239595	1239684	9.06e-34	154
NZ_LR134205	NZ_LR134205	71.787	319	83	5	2845669	2845985	2602597	2602910	9.06e-34	154
NZ_LR134205	NZ_LR134205	71.787	319	83	5	2602597	2602910	2845669	2845985	9.06e-34	154
NZ_LR134205	NZ_LR134205	98.851	87	1	0	2137294	2137380	2136814	2136900	3.16e-33	153
NZ_LR134205	NZ_LR134205	98.851	87	1	0	2136814	2136900	2137294	2137380	3.16e-33	153
NZ_LR134205	NZ_LR134205	90.090	111	11	0	1175738	1175848	1175394	1175504	1.10e-32	151
NZ_LR134205	NZ_LR134205	90.090	111	11	0	1175394	1175504	1175738	1175848	1.10e-32	151
NZ_LR134205	NZ_LR134205	84.962	133	14	1	1367722	1367848	1365960	1366092	1.10e-32	151
NZ_LR134205	NZ_LR134205	84.962	133	14	1	1365960	1366092	1367722	1367848	1.10e-32	151
NZ_LR134205	NZ_LR134205	97.727	88	2	0	845649	845736	165493	165580	1.10e-32	150
NZ_LR134205	NZ_LR134205	97.727	88	2	0	165493	165580	845649	845736	1.10e-32	150
NZ_LR134205	NZ_LR134205	97.727	88	2	0	2978794	2978881	845736	845649	1.10e-32	150
NZ_LR134205	NZ_LR134205	97.727	88	2	0	845649	845736	2978881	2978794	1.10e-32	150
NZ_LR134205	NZ_LR134205	82.468	154	20	3	2289159	2289305	1175696	1175543	3.85e-32	150
NZ_LR134205	NZ_LR134205	82.468	154	20	3	1175543	1175696	2289305	2289159	3.85e-32	150
NZ_LR134205	NZ_LR134205	96.667	90	3	0	2481088	2481177	2480651	2480740	3.85e-32	150
NZ_LR134205	NZ_LR134205	96.667	90	3	0	2480651	2480740	2481088	2481177	3.85e-32	150
NZ_LR134205	NZ_LR134205	68.281	413	129	2	602374	602785	602266	602677	1.34e-31	148
NZ_LR134205	NZ_LR134205	68.281	413	129	2	602266	602677	602374	602785	1.34e-31	148
NZ_LR134205	NZ_LR134205	82.353	153	25	2	783397	783547	730352	730504	1.34e-31	148
NZ_LR134205	NZ_LR134205	82.353	153	25	2	2890434	2890584	730504	730352	1.34e-31	148
NZ_LR134205	NZ_LR134205	82.353	153	25	2	1585425	1585575	730352	730504	1.34e-31	148
NZ_LR134205	NZ_LR134205	82.353	153	25	2	730352	730504	783397	783547	1.34e-31	148
NZ_LR134205	NZ_LR134205	98.810	84	1	0	1160413	1160496	1160307	1160390	1.34e-31	148
NZ_LR134205	NZ_LR134205	98.810	84	1	0	1160307	1160390	1160413	1160496	1.34e-31	148
NZ_LR134205	NZ_LR134205	82.353	153	25	2	730352	730504	1585425	1585575	1.34e-31	148
NZ_LR134205	NZ_LR134205	98.837	86	0	1	2003379	2003463	2003169	2003254	1.34e-31	148
NZ_LR134205	NZ_LR134205	98.837	86	0	1	2003169	2003254	2003379	2003463	1.34e-31	148
NZ_LR134205	NZ_LR134205	75.234	214	53	0	3534572	3534785	2299814	2300027	1.34e-31	148
NZ_LR134205	NZ_LR134205	82.353	153	25	2	730352	730504	2890584	2890434	1.34e-31	148
NZ_LR134205	NZ_LR134205	75.234	214	53	0	2299814	2300027	3534572	3534785	1.34e-31	148
NZ_LR134205	NZ_LR134205	81.935	155	26	2	730352	730506	259848	260000	1.34e-31	147
NZ_LR134205	NZ_LR134205	81.935	155	26	2	259848	260000	730352	730506	1.34e-31	147
NZ_LR134205	NZ_LR134205	81.529	157	27	2	3763416	3763570	730508	730352	4.69e-31	146
NZ_LR134205	NZ_LR134205	98.795	83	1	0	2480742	2480824	1160390	1160308	4.69e-31	146
NZ_LR134205	NZ_LR134205	76.500	200	46	1	3602229	3602428	1334681	1334483	4.69e-31	146
NZ_LR134205	NZ_LR134205	65.492	823	229	24	1812654	1813438	1775177	1774372	4.69e-31	146
NZ_LR134205	NZ_LR134205	65.492	823	229	24	1774372	1775177	1813438	1812654	4.69e-31	146
NZ_LR134205	NZ_LR134205	98.795	83	1	0	1160308	1160390	2480824	2480742	4.69e-31	146
NZ_LR134205	NZ_LR134205	76.500	200	46	1	1334483	1334681	3602428	3602229	4.69e-31	146
NZ_LR134205	NZ_LR134205	81.529	157	27	2	730352	730508	3763570	3763416	4.69e-31	146
NZ_LR134205	NZ_LR134205	100.000	80	0	0	2137481	2137560	236266	236187	4.69e-31	145
NZ_LR134205	NZ_LR134205	68.766	397	118	4	602371	602764	602155	602548	4.69e-31	145
NZ_LR134205	NZ_LR134205	68.766	397	118	4	602155	602548	602371	602764	4.69e-31	145
NZ_LR134205	NZ_LR134205	81.818	154	26	2	3234199	3234350	730505	730352	4.69e-31	145
NZ_LR134205	NZ_LR134205	100.000	80	0	0	2480973	2481052	1160495	1160416	4.69e-31	145
NZ_LR134205	NZ_LR134205	100.000	80	0	0	236187	236266	2137560	2137481	4.69e-31	145
NZ_LR134205	NZ_LR134205	100.000	80	0	0	1160416	1160495	2481052	2480973	4.69e-31	145
NZ_LR134205	NZ_LR134205	81.818	154	26	2	730352	730505	3234350	3234199	4.69e-31	145
NZ_LR134205	NZ_LR134205	77.901	181	38	1	2849507	2849685	352119	351939	1.64e-30	144
NZ_LR134205	NZ_LR134205	81.410	156	27	2	730352	730507	356619	356772	1.64e-30	144
NZ_LR134205	NZ_LR134205	81.410	156	27	2	356619	356772	730352	730507	1.64e-30	144
NZ_LR134205	NZ_LR134205	98.780	82	1	0	1013283	1013364	1012869	1012950	1.64e-30	144
NZ_LR134205	NZ_LR134205	98.780	82	1	0	1012869	1012950	1013283	1013364	1.64e-30	144
NZ_LR134205	NZ_LR134205	98.780	82	1	0	1103277	1103358	1102844	1102925	1.64e-30	144
NZ_LR134205	NZ_LR134205	98.780	82	1	0	1102844	1102925	1103277	1103358	1.64e-30	144
NZ_LR134205	NZ_LR134205	77.901	181	38	1	351939	352119	2849685	2849507	1.64e-30	144
NZ_LR134205	NZ_LR134205	66.573	712	198	23	3825280	3825976	3824228	3824914	1.64e-30	144
NZ_LR134205	NZ_LR134205	66.573	712	198	23	3824228	3824914	3825280	3825976	1.64e-30	144
NZ_LR134205	NZ_LR134205	81.699	153	26	2	730352	730504	337057	337207	1.64e-30	143
NZ_LR134205	NZ_LR134205	81.699	153	26	2	337057	337207	730352	730504	1.64e-30	143
NZ_LR134205	NZ_LR134205	81.699	153	26	2	1240002	1240152	730352	730504	1.64e-30	143
NZ_LR134205	NZ_LR134205	66.463	656	194	16	1162911	1163553	1022350	1022992	1.64e-30	143
NZ_LR134205	NZ_LR134205	66.463	656	194	16	1022350	1022992	1162911	1163553	1.64e-30	143
NZ_LR134205	NZ_LR134205	81.699	153	26	2	730352	730504	1240002	1240152	1.64e-30	143
NZ_LR134205	NZ_LR134205	72.691	249	68	0	3534572	3534820	2301574	2301822	1.64e-30	143
NZ_LR134205	NZ_LR134205	72.691	249	68	0	2301574	2301822	3534572	3534820	1.64e-30	143
NZ_LR134205	NZ_LR134205	98.765	81	1	0	3037005	3037085	3036789	3036869	5.72e-30	142
NZ_LR134205	NZ_LR134205	98.765	81	1	0	3036789	3036869	3037005	3037085	5.72e-30	142
NZ_LR134205	NZ_LR134205	65.753	730	224	16	2987208	2987924	1914984	1915700	5.72e-30	141
NZ_LR134205	NZ_LR134205	65.753	730	224	16	1914984	1915700	2987208	2987924	5.72e-30	141
NZ_LR134205	NZ_LR134205	96.471	85	3	0	3036999	3037083	294196	294280	1.99e-29	141
NZ_LR134205	NZ_LR134205	93.617	94	4	1	2481208	2481299	2480652	2480745	1.99e-29	141
NZ_LR134205	NZ_LR134205	93.617	94	4	1	2480652	2480745	2481208	2481299	1.99e-29	141
NZ_LR134205	NZ_LR134205	70.032	317	89	2	3773035	3773348	2615055	2614742	1.99e-29	141
NZ_LR134205	NZ_LR134205	96.471	85	3	0	294196	294280	3036999	3037083	1.99e-29	141
NZ_LR134205	NZ_LR134205	70.032	317	89	2	2614742	2615055	3773348	3773035	1.99e-29	141
NZ_LR134205	NZ_LR134205	100.000	77	0	0	3573968	3574044	200440	200364	1.99e-29	140
NZ_LR134205	NZ_LR134205	100.000	77	0	0	2137484	2137560	236371	236295	1.99e-29	140
NZ_LR134205	NZ_LR134205	97.561	82	2	0	3036790	3036871	294203	294284	1.99e-29	140
NZ_LR134205	NZ_LR134205	91.753	97	8	0	467299	467395	466615	466711	1.99e-29	140
NZ_LR134205	NZ_LR134205	91.753	97	8	0	466615	466711	467299	467395	1.99e-29	140
NZ_LR134205	NZ_LR134205	73.991	223	55	1	2313662	2313884	1068282	1068063	1.99e-29	140
NZ_LR134205	NZ_LR134205	91.667	96	1	1	3765083	3765178	1239684	1239596	1.99e-29	140
NZ_LR134205	NZ_LR134205	72.794	272	49	9	1710959	1711208	1708549	1708817	1.99e-29	140
NZ_LR134205	NZ_LR134205	72.794	272	49	9	1708549	1708817	1710959	1711208	1.99e-29	140
NZ_LR134205	NZ_LR134205	66.532	496	159	3	2966144	2966637	2084559	2085049	1.99e-29	140
NZ_LR134205	NZ_LR134205	100.000	77	0	0	236295	236371	2137560	2137484	1.99e-29	140
NZ_LR134205	NZ_LR134205	73.991	223	55	1	1068063	1068282	2313884	2313662	1.99e-29	140
NZ_LR134205	NZ_LR134205	100.000	77	0	0	2316058	2316134	2315011	2315087	1.99e-29	140
NZ_LR134205	NZ_LR134205	100.000	77	0	0	2316058	2316134	2315321	2315397	1.99e-29	140
NZ_LR134205	NZ_LR134205	100.000	77	0	0	2316058	2316134	2315731	2315807	1.99e-29	140
NZ_LR134205	NZ_LR134205	100.000	77	0	0	2315011	2315087	2316058	2316134	1.99e-29	140
NZ_LR134205	NZ_LR134205	100.000	77	0	0	2315321	2315397	2316058	2316134	1.99e-29	140
NZ_LR134205	NZ_LR134205	100.000	77	0	0	2315731	2315807	2316058	2316134	1.99e-29	140
NZ_LR134205	NZ_LR134205	100.000	77	0	0	2481326	2481402	2480655	2480731	1.99e-29	140
NZ_LR134205	NZ_LR134205	100.000	77	0	0	2480655	2480731	2481326	2481402	1.99e-29	140
NZ_LR134205	NZ_LR134205	66.532	496	159	3	2084559	2085049	2966144	2966637	1.99e-29	140
NZ_LR134205	NZ_LR134205	97.561	82	2	0	294203	294284	3036790	3036871	1.99e-29	140
NZ_LR134205	NZ_LR134205	100.000	77	0	0	200364	200440	3574044	3573968	1.99e-29	140
NZ_LR134205	NZ_LR134205	91.667	96	1	1	1239596	1239684	3765178	3765083	1.99e-29	140
NZ_LR134205	NZ_LR134205	95.349	86	4	0	236411	236496	236187	236272	6.96e-29	138
NZ_LR134205	NZ_LR134205	95.349	86	4	0	236187	236272	236411	236496	6.96e-29	138
NZ_LR134205	NZ_LR134205	78.882	161	34	0	2850144	2850304	351941	351781	6.96e-29	138
NZ_LR134205	NZ_LR134205	78.313	166	36	0	771719	771884	771359	771524	6.96e-29	138
NZ_LR134205	NZ_LR134205	78.313	166	36	0	771359	771524	771719	771884	6.96e-29	138
NZ_LR134205	NZ_LR134205	95.455	88	3	1	1103075	1103162	1102758	1102844	6.96e-29	138
NZ_LR134205	NZ_LR134205	95.455	88	3	1	1102758	1102844	1103075	1103162	6.96e-29	138
NZ_LR134205	NZ_LR134205	78.882	161	34	0	351781	351941	2850304	2850144	6.96e-29	138
NZ_LR134205	NZ_LR134205	97.500	80	2	0	2137484	2137563	236487	236408	2.43e-28	136
NZ_LR134205	NZ_LR134205	97.500	80	2	0	236408	236487	2137563	2137484	2.43e-28	136
NZ_LR134205	NZ_LR134205	95.402	87	3	1	2483419	2483504	2483316	2483402	2.43e-28	136
NZ_LR134205	NZ_LR134205	95.402	87	3	1	2483316	2483402	2483419	2483504	2.43e-28	136
NZ_LR134205	NZ_LR134205	75.806	186	45	0	2570675	2570860	1296773	1296958	2.96e-27	133
NZ_LR134205	NZ_LR134205	75.806	186	45	0	1296773	1296958	2570675	2570860	2.96e-27	133
NZ_LR134205	NZ_LR134205	66.813	455	135	5	634082	634528	561992	562438	2.96e-27	132
NZ_LR134205	NZ_LR134205	66.813	455	135	5	561992	562438	634082	634528	2.96e-27	132
NZ_LR134205	NZ_LR134205	73.128	227	60	1	2313672	2313898	1565076	1564851	1.03e-26	132
NZ_LR134205	NZ_LR134205	73.128	227	60	1	1564851	1565076	2313898	2313672	1.03e-26	132
NZ_LR134205	NZ_LR134205	71.691	272	71	4	3444259	3444527	3332935	3332667	1.03e-26	132
NZ_LR134205	NZ_LR134205	71.691	272	71	4	3332667	3332935	3444527	3444259	1.03e-26	132
NZ_LR134205	NZ_LR134205	89.691	97	10	0	1103074	1103170	1102955	1103051	1.03e-26	131
NZ_LR134205	NZ_LR134205	89.691	97	10	0	1102955	1103051	1103074	1103170	1.03e-26	131
NZ_LR134205	NZ_LR134205	66.594	461	147	3	2027402	2027859	1162893	1163349	1.03e-26	131
NZ_LR134205	NZ_LR134205	88.350	103	9	1	2370970	2371069	1407005	1406903	1.03e-26	131
NZ_LR134205	NZ_LR134205	66.594	461	147	3	1162893	1163349	2027402	2027859	1.03e-26	131
NZ_LR134205	NZ_LR134205	88.350	103	9	1	1406903	1407005	2371069	2370970	1.03e-26	131
NZ_LR134205	NZ_LR134205	70.279	323	84	7	2538488	2538804	736146	735830	3.61e-26	130
NZ_LR134205	NZ_LR134205	96.203	79	3	0	1102965	1103043	1102766	1102844	3.61e-26	130
NZ_LR134205	NZ_LR134205	96.203	79	3	0	1102766	1102844	1102965	1103043	3.61e-26	130
NZ_LR134205	NZ_LR134205	79.605	152	17	4	1876097	1876238	1874797	1874944	3.61e-26	130
NZ_LR134205	NZ_LR134205	79.605	152	17	4	1874797	1874944	1876097	1876238	3.61e-26	130
NZ_LR134205	NZ_LR134205	70.279	323	84	7	735830	736146	2538804	2538488	3.61e-26	130
NZ_LR134205	NZ_LR134205	67.361	432	128	6	2863804	2864232	351171	350750	3.61e-26	129
NZ_LR134205	NZ_LR134205	67.361	432	128	6	350750	351171	2864232	2863804	3.61e-26	129
NZ_LR134205	NZ_LR134205	89.691	97	8	1	1069236	1069330	1068292	1068388	1.26e-25	128
NZ_LR134205	NZ_LR134205	89.691	97	8	1	1068292	1068388	1069236	1069330	1.26e-25	128
NZ_LR134205	NZ_LR134205	92.045	88	7	0	2371389	2371476	1407005	1406918	1.26e-25	128
NZ_LR134205	NZ_LR134205	92.045	88	7	0	1406918	1407005	2371476	2371389	1.26e-25	128
NZ_LR134205	NZ_LR134205	71.200	250	72	0	3430535	3430784	225505	225256	1.26e-25	127
NZ_LR134205	NZ_LR134205	71.200	250	72	0	225256	225505	3430784	3430535	1.26e-25	127
NZ_LR134205	NZ_LR134205	75.269	186	40	2	1710200	1710385	1069643	1069464	4.39e-25	125
NZ_LR134205	NZ_LR134205	75.269	186	40	2	1069464	1069643	1710385	1710200	4.39e-25	125
NZ_LR134205	NZ_LR134205	76.829	164	38	0	3132095	3132258	1742505	1742342	4.39e-25	125
NZ_LR134205	NZ_LR134205	76.829	164	38	0	1742342	1742505	3132258	3132095	4.39e-25	125
NZ_LR134205	NZ_LR134205	79.333	150	29	2	1708512	1708659	1706088	1706237	1.53e-24	124
NZ_LR134205	NZ_LR134205	79.333	150	29	2	1706088	1706237	1708512	1708659	1.53e-24	124
NZ_LR134205	NZ_LR134205	78.235	170	30	5	2603318	2603486	2598450	2598613	1.53e-24	124
NZ_LR134205	NZ_LR134205	78.235	170	30	5	2598450	2598613	2603318	2603486	1.53e-24	124
NZ_LR134205	NZ_LR134205	71.610	236	67	0	2704172	2704407	2702258	2702493	1.53e-24	124
NZ_LR134205	NZ_LR134205	71.610	236	67	0	2702258	2702493	2704172	2704407	1.53e-24	124
NZ_LR134205	NZ_LR134205	71.610	236	64	1	2476538	2476770	673459	673224	5.35e-24	123
NZ_LR134205	NZ_LR134205	71.610	236	64	1	673224	673459	2476770	2476538	5.35e-24	123
NZ_LR134205	NZ_LR134205	80.147	136	25	1	1420785	1420918	1419022	1419157	5.35e-24	122
NZ_LR134205	NZ_LR134205	80.147	136	25	1	1419022	1419157	1420785	1420918	5.35e-24	122
NZ_LR134205	NZ_LR134205	67.220	482	139	12	2552933	2553406	883535	884005	1.87e-23	121
NZ_LR134205	NZ_LR134205	79.851	134	27	0	2349807	2349940	1815307	1815174	1.87e-23	121
NZ_LR134205	NZ_LR134205	79.851	134	27	0	1815174	1815307	2349940	2349807	1.87e-23	121
NZ_LR134205	NZ_LR134205	67.220	482	139	12	883535	884005	2552933	2553406	1.87e-23	121
NZ_LR134205	NZ_LR134205	76.970	165	36	2	3764545	3764708	955092	954929	1.87e-23	120
NZ_LR134205	NZ_LR134205	72.727	220	58	2	3534529	3534747	1742561	1742343	1.87e-23	120
NZ_LR134205	NZ_LR134205	72.727	220	58	2	1742343	1742561	3534747	3534529	1.87e-23	120
NZ_LR134205	NZ_LR134205	76.970	165	36	2	954929	955092	3764708	3764545	1.87e-23	120
NZ_LR134205	NZ_LR134205	90.000	90	8	1	2483326	2483415	161827	161915	6.52e-23	119
NZ_LR134205	NZ_LR134205	68.792	298	93	0	748851	749148	230582	230285	6.52e-23	119
NZ_LR134205	NZ_LR134205	68.792	298	93	0	230285	230582	749148	748851	6.52e-23	119
NZ_LR134205	NZ_LR134205	66.473	516	159	10	1276646	1277154	1032043	1032551	6.52e-23	119
NZ_LR134205	NZ_LR134205	90.000	90	8	1	2483326	2483415	1036493	1036581	6.52e-23	119
NZ_LR134205	NZ_LR134205	66.473	516	159	10	1032043	1032551	1276646	1277154	6.52e-23	119
NZ_LR134205	NZ_LR134205	90.000	90	8	1	161827	161915	2483326	2483415	6.52e-23	119
NZ_LR134205	NZ_LR134205	90.000	90	8	1	3485079	3485167	2483415	2483326	6.52e-23	119
NZ_LR134205	NZ_LR134205	90.000	90	8	1	1036493	1036581	2483326	2483415	6.52e-23	119
NZ_LR134205	NZ_LR134205	90.000	90	8	1	2483326	2483415	3485167	3485079	6.52e-23	119
NZ_LR134205	NZ_LR134205	65.975	482	133	9	3546137	3546604	155305	154841	6.52e-23	118
NZ_LR134205	NZ_LR134205	92.500	80	6	0	3036909	3036988	294204	294283	6.52e-23	118
NZ_LR134205	NZ_LR134205	92.500	80	6	0	294204	294283	3036909	3036988	6.52e-23	118
NZ_LR134205	NZ_LR134205	65.975	482	133	9	154841	155305	3546604	3546137	6.52e-23	118
NZ_LR134205	NZ_LR134205	72.772	202	55	0	1631512	1631713	901795	901996	2.28e-22	117
NZ_LR134205	NZ_LR134205	72.772	202	55	0	901795	901996	1631512	1631713	2.28e-22	117
NZ_LR134205	NZ_LR134205	75.926	162	39	0	3533555	3533716	1742357	1742518	2.28e-22	117
NZ_LR134205	NZ_LR134205	93.506	77	5	0	2593431	2593507	1786619	1786543	2.28e-22	117
NZ_LR134205	NZ_LR134205	93.506	77	5	0	1786543	1786619	2593507	2593431	2.28e-22	117
NZ_LR134205	NZ_LR134205	75.926	162	39	0	1742357	1742518	3533555	3533716	2.28e-22	117
NZ_LR134205	NZ_LR134205	77.483	151	33	1	1711003	1711152	1707017	1707167	2.28e-22	116
NZ_LR134205	NZ_LR134205	77.483	151	33	1	1707017	1707167	1711003	1711152	2.28e-22	116
NZ_LR134205	NZ_LR134205	88.889	90	8	1	2483421	2483510	161822	161909	7.94e-22	115
NZ_LR134205	NZ_LR134205	76.875	160	35	2	954929	955087	782259	782417	7.94e-22	115
NZ_LR134205	NZ_LR134205	76.875	160	35	2	782259	782417	954929	955087	7.94e-22	115
NZ_LR134205	NZ_LR134205	88.889	90	8	1	2483421	2483510	1036488	1036575	7.94e-22	115
NZ_LR134205	NZ_LR134205	66.592	449	136	7	2350174	2350615	1814922	1814481	7.94e-22	115
NZ_LR134205	NZ_LR134205	67.038	449	134	9	1814481	1814922	2350615	2350174	7.94e-22	115
NZ_LR134205	NZ_LR134205	88.889	90	8	1	161822	161909	2483421	2483510	7.94e-22	115
NZ_LR134205	NZ_LR134205	88.889	90	8	1	3485085	3485172	2483510	2483421	7.94e-22	115
NZ_LR134205	NZ_LR134205	88.889	90	8	1	1036488	1036575	2483421	2483510	7.94e-22	115
NZ_LR134205	NZ_LR134205	88.889	90	8	1	2483421	2483510	3485172	3485085	7.94e-22	115
NZ_LR134205	NZ_LR134205	92.308	78	6	0	133124	133201	128835	128912	7.94e-22	114
NZ_LR134205	NZ_LR134205	92.308	78	6	0	128835	128912	133124	133201	7.94e-22	114
NZ_LR134205	NZ_LR134205	77.181	149	31	1	3491228	3491373	726718	726570	7.94e-22	114
NZ_LR134205	NZ_LR134205	76.543	162	36	2	3235328	3235488	955089	954929	7.94e-22	114
NZ_LR134205	NZ_LR134205	78.125	160	29	5	2846399	2846553	2603318	2603476	7.94e-22	114
NZ_LR134205	NZ_LR134205	78.125	160	29	5	2603318	2603476	2846399	2846553	7.94e-22	114
NZ_LR134205	NZ_LR134205	76.543	162	36	2	954929	955089	3235488	3235328	7.94e-22	114
NZ_LR134205	NZ_LR134205	77.181	149	31	1	726570	726718	3491373	3491228	7.94e-22	114
NZ_LR134205	NZ_LR134205	76.974	152	34	1	2477354	2477504	672587	672436	2.77e-21	113
NZ_LR134205	NZ_LR134205	68.198	283	61	4	1570104	1570384	1550504	1550759	2.77e-21	113
NZ_LR134205	NZ_LR134205	68.198	283	61	4	1550504	1550759	1570104	1570384	2.77e-21	113
NZ_LR134205	NZ_LR134205	76.974	152	34	1	672436	672587	2477504	2477354	2.77e-21	113
NZ_LR134205	NZ_LR134205	76.398	161	36	2	954929	955088	258710	258869	2.77e-21	113
NZ_LR134205	NZ_LR134205	76.398	161	36	2	258710	258869	954929	955088	2.77e-21	113
NZ_LR134205	NZ_LR134205	89.286	84	9	0	2371302	2371385	132867	132784	9.68e-21	112
NZ_LR134205	NZ_LR134205	89.286	84	9	0	2370883	2370966	132867	132784	9.68e-21	112
NZ_LR134205	NZ_LR134205	89.286	84	9	0	132784	132867	2370966	2370883	9.68e-21	112
NZ_LR134205	NZ_LR134205	89.286	84	9	0	132784	132867	2371385	2371302	9.68e-21	112
NZ_LR134205	NZ_LR134205	75.758	165	38	2	954929	955092	355490	355653	9.68e-21	111
NZ_LR134205	NZ_LR134205	75.758	165	38	2	355490	355653	954929	955092	9.68e-21	111
NZ_LR134205	NZ_LR134205	75.758	165	38	2	2891559	2891722	955092	954929	9.68e-21	111
NZ_LR134205	NZ_LR134205	75.758	165	38	2	954929	955092	2891722	2891559	9.68e-21	111
NZ_LR134205	NZ_LR134205	79.675	123	16	2	1530533	1530655	1529602	1529715	3.38e-20	109
NZ_LR134205	NZ_LR134205	79.675	123	16	2	1529602	1529715	1530533	1530655	3.38e-20	109
NZ_LR134205	NZ_LR134205	73.196	194	46	3	3448199	3448389	759236	759426	1.18e-19	108
NZ_LR134205	NZ_LR134205	73.864	176	44	1	1345181	1345356	1033584	1033411	1.18e-19	108
NZ_LR134205	NZ_LR134205	73.864	176	44	1	1033411	1033584	1345356	1345181	1.18e-19	108
NZ_LR134205	NZ_LR134205	76.282	156	35	2	3130380	3130534	1742496	1742342	1.18e-19	108
NZ_LR134205	NZ_LR134205	67.692	325	101	2	3566048	3566370	2076408	2076730	1.18e-19	108
NZ_LR134205	NZ_LR134205	76.282	156	35	2	1742342	1742496	3130534	3130380	1.18e-19	108
NZ_LR134205	NZ_LR134205	73.196	194	46	3	759236	759426	3448199	3448389	1.18e-19	108
NZ_LR134205	NZ_LR134205	67.692	325	101	2	2076408	2076730	3566048	3566370	1.18e-19	108
NZ_LR134205	NZ_LR134205	76.871	147	31	2	3731403	3731546	352136	351990	4.12e-19	106
NZ_LR134205	NZ_LR134205	71.921	203	56	1	3022843	3023045	1108415	1108214	4.12e-19	106
NZ_LR134205	NZ_LR134205	90.789	76	7	0	2248305	2248380	1160312	1160387	4.12e-19	106
NZ_LR134205	NZ_LR134205	90.789	76	7	0	2248305	2248380	1160418	1160493	4.12e-19	106
NZ_LR134205	NZ_LR134205	90.789	76	7	0	1160312	1160387	2248305	2248380	4.12e-19	106
NZ_LR134205	NZ_LR134205	90.789	76	7	0	1160418	1160493	2248305	2248380	4.12e-19	106
NZ_LR134205	NZ_LR134205	90.789	76	7	0	2480975	2481050	2248380	2248305	4.12e-19	106
NZ_LR134205	NZ_LR134205	90.789	76	7	0	2480861	2480936	2248380	2248305	4.12e-19	106
NZ_LR134205	NZ_LR134205	90.789	76	7	0	2480745	2480820	2248380	2248305	4.12e-19	106
NZ_LR134205	NZ_LR134205	90.789	76	7	0	2248305	2248380	2480820	2480745	4.12e-19	106
NZ_LR134205	NZ_LR134205	90.789	76	7	0	2248305	2248380	2480936	2480861	4.12e-19	106
NZ_LR134205	NZ_LR134205	90.789	76	7	0	2248305	2248380	2481050	2480975	4.12e-19	106
NZ_LR134205	NZ_LR134205	83.784	111	13	4	2843709	2843818	2603370	2603476	4.12e-19	106
NZ_LR134205	NZ_LR134205	83.784	111	13	4	2603370	2603476	2843709	2843818	4.12e-19	106
NZ_LR134205	NZ_LR134205	71.921	203	56	1	1108214	1108415	3023045	3022843	4.12e-19	106
NZ_LR134205	NZ_LR134205	76.871	147	31	2	351990	352136	3731546	3731403	4.12e-19	106
NZ_LR134205	NZ_LR134205	71.429	203	58	0	3479861	3480063	454504	454706	4.12e-19	105
NZ_LR134205	NZ_LR134205	66.087	460	150	6	2065411	2065867	877531	877075	4.12e-19	105
NZ_LR134205	NZ_LR134205	66.087	460	150	6	877075	877531	2065867	2065411	4.12e-19	105
NZ_LR134205	NZ_LR134205	69.718	284	68	8	3742209	3742480	2331319	2331596	4.12e-19	105
NZ_LR134205	NZ_LR134205	71.429	203	58	0	454504	454706	3479861	3480063	4.12e-19	105
NZ_LR134205	NZ_LR134205	69.718	284	68	8	2331319	2331596	3742209	3742480	4.12e-19	105
NZ_LR134205	NZ_LR134205	70.183	218	65	0	2922112	2922329	338505	338288	1.75e-17	101
NZ_LR134205	NZ_LR134205	70.183	218	65	0	338288	338505	2922329	2922112	1.75e-17	101
NZ_LR134205	NZ_LR134205	75.172	145	36	0	3531421	3531565	1742374	1742518	1.75e-17	100
NZ_LR134205	NZ_LR134205	83.158	95	16	0	2349852	2349946	1772599	1772693	1.75e-17	100
NZ_LR134205	NZ_LR134205	83.158	95	16	0	1772599	1772693	2349852	2349946	1.75e-17	100
NZ_LR134205	NZ_LR134205	75.172	145	36	0	1742374	1742518	3531421	3531565	1.75e-17	100
NZ_LR134205	NZ_LR134205	68.929	280	68	7	2003176	2003439	236193	236469	6.11e-17	99.6
NZ_LR134205	NZ_LR134205	71.978	182	51	0	2209685	2209866	872562	872743	6.11e-17	99.6
NZ_LR134205	NZ_LR134205	68.929	280	68	7	236193	236469	2003176	2003439	6.11e-17	99.6
NZ_LR134205	NZ_LR134205	71.978	182	51	0	872562	872743	2209685	2209866	6.11e-17	99.6
NZ_LR134205	NZ_LR134205	68.498	273	84	2	2070597	2070868	321896	321625	6.11e-17	98.7
NZ_LR134205	NZ_LR134205	82.828	99	12	2	1668682	1668775	1012861	1012763	6.11e-17	98.7
NZ_LR134205	NZ_LR134205	82.828	99	12	2	1012763	1012861	1668775	1668682	6.11e-17	98.7
NZ_LR134205	NZ_LR134205	68.498	273	84	2	321625	321896	2070868	2070597	6.11e-17	98.7
NZ_LR134205	NZ_LR134205	69.397	232	68	1	3429222	3429450	319000	319231	2.13e-16	97.8
NZ_LR134205	NZ_LR134205	64.870	501	166	5	740521	741016	461450	460955	2.13e-16	97.8
NZ_LR134205	NZ_LR134205	64.870	501	166	5	460955	461450	741016	740521	2.13e-16	97.8
NZ_LR134205	NZ_LR134205	69.869	229	65	2	1417412	1417639	1068048	1068273	2.13e-16	97.8
NZ_LR134205	NZ_LR134205	73.333	180	41	4	2683105	2683280	1316758	1316934	2.13e-16	97.8
NZ_LR134205	NZ_LR134205	69.869	229	65	2	1068048	1068273	1417412	1417639	2.13e-16	97.8
NZ_LR134205	NZ_LR134205	76.336	131	31	0	3567237	3567367	2077601	2077731	2.13e-16	97.8
NZ_LR134205	NZ_LR134205	73.333	180	41	4	1316758	1316934	2683105	2683280	2.13e-16	97.8
NZ_LR134205	NZ_LR134205	66.667	363	115	4	2884541	2884900	2731757	2732116	2.13e-16	97.8
NZ_LR134205	NZ_LR134205	66.667	363	115	4	2731757	2732116	2884541	2884900	2.13e-16	97.8
NZ_LR134205	NZ_LR134205	98.214	56	1	0	3335625	3335680	3243074	3243129	2.13e-16	97.8
NZ_LR134205	NZ_LR134205	98.214	56	1	0	3243074	3243129	3335625	3335680	2.13e-16	97.8
NZ_LR134205	NZ_LR134205	69.397	232	68	1	319000	319231	3429222	3429450	2.13e-16	97.8
NZ_LR134205	NZ_LR134205	76.336	131	31	0	2077601	2077731	3567237	3567367	2.13e-16	97.8
NZ_LR134205	NZ_LR134205	63.988	672	225	9	2938633	2939294	884238	883574	2.13e-16	96.9
NZ_LR134205	NZ_LR134205	77.966	118	26	0	911052	911169	910944	911061	2.13e-16	96.9
NZ_LR134205	NZ_LR134205	77.966	118	26	0	910944	911061	911052	911169	2.13e-16	96.9
NZ_LR134205	NZ_LR134205	73.418	158	42	0	2004738	2004895	1717927	1717770	2.13e-16	96.9
NZ_LR134205	NZ_LR134205	73.418	158	42	0	1717770	1717927	2004895	2004738	2.13e-16	96.9
NZ_LR134205	NZ_LR134205	75.342	146	32	2	3130368	3130511	2299824	2299967	2.13e-16	96.9
NZ_LR134205	NZ_LR134205	63.988	672	225	9	883574	884238	2939294	2938633	2.13e-16	96.9
NZ_LR134205	NZ_LR134205	75.342	146	32	2	2299824	2299967	3130368	3130511	2.13e-16	96.9
NZ_LR134205	NZ_LR134205	68.235	255	81	0	3430582	3430836	320415	320669	7.44e-16	96.0
NZ_LR134205	NZ_LR134205	71.053	190	55	0	1277642	1277831	1033402	1033591	7.44e-16	96.0
NZ_LR134205	NZ_LR134205	70.093	214	62	1	2416821	2417034	1210853	1211064	7.44e-16	96.0
NZ_LR134205	NZ_LR134205	71.053	190	55	0	1033402	1033591	1277642	1277831	7.44e-16	96.0
NZ_LR134205	NZ_LR134205	70.093	214	62	1	1210853	1211064	2416821	2417034	7.44e-16	96.0
NZ_LR134205	NZ_LR134205	68.235	255	81	0	320415	320669	3430582	3430836	7.44e-16	96.0
NZ_LR134205	NZ_LR134205	71.429	196	54	2	3092332	3092526	5030	4836	7.44e-16	95.1
NZ_LR134205	NZ_LR134205	75.540	139	18	4	310578	310713	306647	306772	7.44e-16	95.1
NZ_LR134205	NZ_LR134205	75.540	139	18	4	306647	306772	310578	310713	7.44e-16	95.1
NZ_LR134205	NZ_LR134205	71.429	196	54	2	4836	5030	3092526	3092332	7.44e-16	95.1
NZ_LR134205	NZ_LR134205	64.571	525	173	6	2552957	2553476	892849	893365	2.60e-15	94.2
NZ_LR134205	NZ_LR134205	64.571	525	173	6	892849	893365	2552957	2553476	2.60e-15	94.2
NZ_LR134205	NZ_LR134205	77.165	127	26	2	2818916	2819041	623038	623162	2.60e-15	93.3
NZ_LR134205	NZ_LR134205	80.198	101	20	0	3694130	3694230	2349855	2349955	2.60e-15	93.3
NZ_LR134205	NZ_LR134205	77.165	127	26	2	623038	623162	2818916	2819041	2.60e-15	93.3
NZ_LR134205	NZ_LR134205	93.443	61	4	0	3201781	3201841	3201106	3201166	2.60e-15	93.3
NZ_LR134205	NZ_LR134205	93.443	61	4	0	3201106	3201166	3201781	3201841	2.60e-15	93.3
NZ_LR134205	NZ_LR134205	80.198	101	20	0	2349855	2349955	3694130	3694230	2.60e-15	93.3
NZ_LR134205	NZ_LR134205	75.781	128	31	0	1710944	1711071	1706110	1706237	9.06e-15	92.4
NZ_LR134205	NZ_LR134205	75.781	128	31	0	1706110	1706237	1710944	1711071	9.06e-15	92.4
NZ_LR134205	NZ_LR134205	90.769	65	6	0	1815174	1815238	1772687	1772623	9.06e-15	91.5
NZ_LR134205	NZ_LR134205	82.222	90	16	0	3694126	3694215	1815263	1815174	9.06e-15	91.5
NZ_LR134205	NZ_LR134205	90.769	65	6	0	1772623	1772687	1815238	1815174	9.06e-15	91.5
NZ_LR134205	NZ_LR134205	74.815	135	34	0	3130368	3130502	2301584	2301718	9.06e-15	91.5
NZ_LR134205	NZ_LR134205	74.815	135	34	0	2301584	2301718	3130368	3130502	9.06e-15	91.5
NZ_LR134205	NZ_LR134205	83.529	85	14	0	3328039	3328123	3275699	3275615	9.06e-15	91.5
NZ_LR134205	NZ_LR134205	83.529	85	14	0	3275615	3275699	3328123	3328039	9.06e-15	91.5
NZ_LR134205	NZ_LR134205	82.222	90	16	0	1815174	1815263	3694215	3694126	9.06e-15	91.5
NZ_LR134205	NZ_LR134205	76.800	125	25	2	1564850	1564973	1068048	1068169	3.16e-14	90.6
NZ_LR134205	NZ_LR134205	76.800	125	25	2	2444639	2444762	1175294	1175415	3.16e-14	90.6
NZ_LR134205	NZ_LR134205	76.800	125	25	2	1068048	1068169	1564850	1564973	3.16e-14	90.6
NZ_LR134205	NZ_LR134205	76.692	133	28	3	3120844	3120975	2248311	2248441	3.16e-14	90.6
NZ_LR134205	NZ_LR134205	76.800	125	25	2	1175294	1175415	2444639	2444762	3.16e-14	90.6
NZ_LR134205	NZ_LR134205	76.692	133	28	3	2248311	2248441	3120844	3120975	3.16e-14	90.6
NZ_LR134205	NZ_LR134205	68.750	224	70	0	2071911	2072134	225282	225505	3.16e-14	89.7
NZ_LR134205	NZ_LR134205	68.750	224	70	0	225282	225505	2071911	2072134	3.16e-14	89.7
NZ_LR134205	NZ_LR134205	65.342	453	145	7	2369008	2369454	2154211	2154657	3.16e-14	89.7
NZ_LR134205	NZ_LR134205	65.342	453	145	7	2154211	2154657	2369008	2369454	3.16e-14	89.7
NZ_LR134205	NZ_LR134205	75.940	133	30	2	3531421	3531552	3132226	3132095	3.16e-14	89.7
NZ_LR134205	NZ_LR134205	75.940	133	30	2	3132095	3132226	3531552	3531421	3.16e-14	89.7
NZ_LR134205	NZ_LR134205	100.000	49	0	0	3870605	3870653	3868891	3868939	3.16e-14	89.7
NZ_LR134205	NZ_LR134205	100.000	49	0	0	3868891	3868939	3870605	3870653	3.16e-14	89.7
NZ_LR134205	NZ_LR134205	69.027	226	66	2	1138537	1138760	443943	443720	1.10e-13	87.8
NZ_LR134205	NZ_LR134205	69.027	226	66	2	443720	443943	1138760	1138537	1.10e-13	87.8
NZ_LR134205	NZ_LR134205	75.610	123	27	1	1523331	1523453	1068051	1068170	3.85e-13	86.0
NZ_LR134205	NZ_LR134205	75.610	123	27	1	1068051	1068170	1523331	1523453	3.85e-13	86.0
NZ_LR134205	NZ_LR134205	71.975	157	44	0	2658699	2658855	1662112	1661956	3.85e-13	86.0
NZ_LR134205	NZ_LR134205	69.082	207	64	0	2053739	2053945	2052782	2052988	3.85e-13	86.0
NZ_LR134205	NZ_LR134205	69.082	207	64	0	2052782	2052988	2053739	2053945	3.85e-13	86.0
NZ_LR134205	NZ_LR134205	64.449	526	175	7	2929805	2930324	2071617	2072136	3.85e-13	86.0
NZ_LR134205	NZ_LR134205	77.778	117	16	4	2603362	2603476	2265208	2265316	3.85e-13	86.0
NZ_LR134205	NZ_LR134205	75.163	153	25	7	2819430	2819577	2428680	2428824	3.85e-13	86.0
NZ_LR134205	NZ_LR134205	77.778	117	16	4	2265208	2265316	2603362	2603476	3.85e-13	86.0
NZ_LR134205	NZ_LR134205	71.975	157	44	0	1661956	1662112	2658855	2658699	3.85e-13	86.0
NZ_LR134205	NZ_LR134205	75.163	153	25	7	2428680	2428824	2819430	2819577	3.85e-13	86.0
NZ_LR134205	NZ_LR134205	64.449	526	175	7	2071617	2072136	2929805	2930324	3.85e-13	86.0
NZ_LR134205	NZ_LR134205	73.881	134	35	0	3132093	3132226	2299825	2299958	1.35e-12	85.1
NZ_LR134205	NZ_LR134205	73.881	134	35	0	2299825	2299958	3132093	3132226	1.35e-12	85.1
NZ_LR134205	NZ_LR134205	75.591	127	28	2	2818401	2818526	623038	623162	1.35e-12	84.2
NZ_LR134205	NZ_LR134205	75.591	127	28	2	2819431	2819556	623038	623162	1.35e-12	84.2
NZ_LR134205	NZ_LR134205	75.591	127	28	2	623038	623162	2818401	2818526	1.35e-12	84.2
NZ_LR134205	NZ_LR134205	75.591	127	28	2	623038	623162	2819431	2819556	1.35e-12	84.2
NZ_LR134205	NZ_LR134205	76.119	134	28	4	3534585	3534716	3132095	3132226	1.35e-12	84.2
NZ_LR134205	NZ_LR134205	76.119	134	28	4	3132095	3132226	3534585	3534716	1.35e-12	84.2
NZ_LR134205	NZ_LR134205	72.121	165	40	3	2003281	2003441	236193	236355	4.70e-12	83.3
NZ_LR134205	NZ_LR134205	66.471	340	98	7	2937168	2937499	931718	931387	4.70e-12	83.3
NZ_LR134205	NZ_LR134205	72.121	165	40	3	236193	236355	2003281	2003441	4.70e-12	83.3
NZ_LR134205	NZ_LR134205	76.000	125	24	3	2818400	2818522	2428680	2428800	4.70e-12	83.3
NZ_LR134205	NZ_LR134205	76.800	125	23	4	2818915	2819037	2428680	2428800	4.70e-12	83.3
NZ_LR134205	NZ_LR134205	76.000	125	24	3	2428680	2428800	2818400	2818522	4.70e-12	83.3
NZ_LR134205	NZ_LR134205	76.800	125	23	4	2428680	2428800	2818915	2819037	4.70e-12	83.3
NZ_LR134205	NZ_LR134205	66.471	340	98	7	931387	931718	2937499	2937168	4.70e-12	83.3
NZ_LR134205	NZ_LR134205	65.574	427	127	10	1346348	1346764	1032515	1032099	1.64e-11	81.5
NZ_LR134205	NZ_LR134205	65.574	427	127	10	1032099	1032515	1346764	1346348	1.64e-11	81.5
NZ_LR134205	NZ_LR134205	74.590	122	31	0	3132376	3132497	1742224	1742103	1.64e-11	81.5
NZ_LR134205	NZ_LR134205	76.190	126	23	4	2818400	2818522	2427598	2427719	1.64e-11	81.5
NZ_LR134205	NZ_LR134205	76.984	126	22	5	2818915	2819037	2427598	2427719	1.64e-11	81.5
NZ_LR134205	NZ_LR134205	63.043	736	240	11	2843032	2843758	2471150	2471862	1.64e-11	81.5
NZ_LR134205	NZ_LR134205	76.190	126	23	4	2427598	2427719	2818400	2818522	1.64e-11	81.5
NZ_LR134205	NZ_LR134205	76.984	126	22	5	2427598	2427719	2818915	2819037	1.64e-11	81.5
NZ_LR134205	NZ_LR134205	63.043	736	240	11	2471150	2471862	2843032	2843758	1.64e-11	81.5
NZ_LR134205	NZ_LR134205	74.590	122	31	0	1742103	1742224	3132497	3132376	1.64e-11	81.5
NZ_LR134205	NZ_LR134205	74.194	124	32	0	2621392	2621515	1450244	1450121	1.64e-11	80.6
NZ_LR134205	NZ_LR134205	71.069	159	46	0	2082310	2082468	1966994	1967152	1.64e-11	80.6
NZ_LR134205	NZ_LR134205	71.069	159	46	0	1966994	1967152	2082310	2082468	1.64e-11	80.6
NZ_LR134205	NZ_LR134205	66.443	298	98	2	3395614	3395910	2294171	2294467	1.64e-11	80.6
NZ_LR134205	NZ_LR134205	74.803	127	28	2	3034410	3034533	2444765	2444640	1.64e-11	80.6
NZ_LR134205	NZ_LR134205	67.315	257	80	2	3610050	3610304	2541388	2541134	1.64e-11	80.6
NZ_LR134205	NZ_LR134205	74.194	124	32	0	1450121	1450244	2621515	2621392	1.64e-11	80.6
NZ_LR134205	NZ_LR134205	74.803	127	28	2	2444640	2444765	3034533	3034410	1.64e-11	80.6
NZ_LR134205	NZ_LR134205	74.436	133	32	2	3533572	3533703	3132226	3132095	1.64e-11	80.6
NZ_LR134205	NZ_LR134205	92.593	54	4	0	3321064	3321117	3277955	3278008	1.64e-11	80.6
NZ_LR134205	NZ_LR134205	92.593	54	4	0	3277955	3278008	3321064	3321117	1.64e-11	80.6
NZ_LR134205	NZ_LR134205	66.443	298	98	2	2294171	2294467	3395614	3395910	1.64e-11	80.6
NZ_LR134205	NZ_LR134205	74.436	133	32	2	3132095	3132226	3533703	3533572	1.64e-11	80.6
NZ_LR134205	NZ_LR134205	67.315	257	80	2	2541134	2541388	3610304	3610050	1.64e-11	80.6
NZ_LR134205	NZ_LR134205	68.165	267	77	6	602485	602747	602161	602423	5.72e-11	79.7
NZ_LR134205	NZ_LR134205	68.165	267	77	6	602161	602423	602485	602747	5.72e-11	79.7
NZ_LR134205	NZ_LR134205	74.675	154	25	8	2819430	2819577	2428139	2428284	5.72e-11	79.7
NZ_LR134205	NZ_LR134205	74.675	154	25	8	2428139	2428284	2819430	2819577	5.72e-11	79.7
NZ_LR134205	NZ_LR134205	71.345	171	35	5	2003176	2003334	236301	236469	5.72e-11	78.8
NZ_LR134205	NZ_LR134205	71.345	171	35	5	236301	236469	2003176	2003334	5.72e-11	78.8
NZ_LR134205	NZ_LR134205	74.576	118	30	0	3618782	3618899	2220362	2220479	5.72e-11	78.8
NZ_LR134205	NZ_LR134205	74.839	155	23	9	2819430	2819577	2427598	2427743	5.72e-11	78.8
NZ_LR134205	NZ_LR134205	74.839	155	23	9	2427598	2427743	2819430	2819577	5.72e-11	78.8
NZ_LR134205	NZ_LR134205	74.576	118	30	0	2220362	2220479	3618782	3618899	5.72e-11	78.8
NZ_LR134205	NZ_LR134205	88.060	67	2	3	3741780	3741842	1977133	1977069	2.00e-10	77.9
NZ_LR134205	NZ_LR134205	70.861	151	26	3	2355627	2355777	2355321	2355453	2.00e-10	77.9
NZ_LR134205	NZ_LR134205	70.861	151	26	3	2355321	2355453	2355627	2355777	2.00e-10	77.9
NZ_LR134205	NZ_LR134205	88.060	67	2	3	1977069	1977133	3741842	3741780	2.00e-10	77.9
NZ_LR134205	NZ_LR134205	92.308	52	4	0	1175294	1175345	680603	680654	2.00e-10	77.0
NZ_LR134205	NZ_LR134205	64.435	478	157	7	2027516	2027987	1022446	1022916	2.00e-10	77.0
NZ_LR134205	NZ_LR134205	92.308	52	4	0	680603	680654	1175294	1175345	2.00e-10	77.0
NZ_LR134205	NZ_LR134205	74.046	131	32	2	3015492	3015621	1581300	1581429	2.00e-10	77.0
NZ_LR134205	NZ_LR134205	76.471	102	24	0	2350977	2351078	1814116	1814015	2.00e-10	77.0
NZ_LR134205	NZ_LR134205	64.435	478	157	7	1022446	1022916	2027516	2027987	2.00e-10	77.0
NZ_LR134205	NZ_LR134205	69.792	192	48	4	1814015	1814201	2351078	2350892	2.00e-10	77.0
NZ_LR134205	NZ_LR134205	75.397	126	24	4	2818400	2818522	2428139	2428260	2.00e-10	77.0
NZ_LR134205	NZ_LR134205	76.190	126	23	5	2818915	2819037	2428139	2428260	2.00e-10	77.0
NZ_LR134205	NZ_LR134205	75.397	126	24	4	2428139	2428260	2818400	2818522	2.00e-10	77.0
NZ_LR134205	NZ_LR134205	76.190	126	23	5	2428139	2428260	2818915	2819037	2.00e-10	77.0
NZ_LR134205	NZ_LR134205	74.046	131	32	2	1581300	1581429	3015492	3015621	2.00e-10	77.0
NZ_LR134205	NZ_LR134205	66.000	300	94	3	2540965	2541260	437867	438162	6.97e-10	76.1
NZ_LR134205	NZ_LR134205	72.727	143	37	2	646881	647022	440451	440592	6.97e-10	76.1
NZ_LR134205	NZ_LR134205	72.727	143	37	2	440451	440592	646881	647022	6.97e-10	76.1
NZ_LR134205	NZ_LR134205	62.963	729	255	8	2938597	2939316	893564	892842	6.97e-10	76.1
NZ_LR134205	NZ_LR134205	63.810	630	215	10	2080852	2081476	1967440	1968061	6.97e-10	76.1
NZ_LR134205	NZ_LR134205	63.810	630	215	10	1967440	1968061	2080852	2081476	6.97e-10	76.1
NZ_LR134205	NZ_LR134205	66.238	311	94	5	3091412	3091718	2380583	2380886	6.97e-10	76.1
NZ_LR134205	NZ_LR134205	66.000	300	94	3	437867	438162	2540965	2541260	6.97e-10	76.1
NZ_LR134205	NZ_LR134205	62.963	729	255	8	892842	893564	2939316	2938597	6.97e-10	76.1
NZ_LR134205	NZ_LR134205	66.238	311	94	5	2380583	2380886	3091412	3091718	6.97e-10	76.1
NZ_LR134205	NZ_LR134205	68.473	203	58	2	332574	332776	309082	308886	6.97e-10	75.2
NZ_LR134205	NZ_LR134205	68.473	203	58	2	308886	309082	332776	332574	6.97e-10	75.2
NZ_LR134205	NZ_LR134205	67.100	231	76	0	1739562	1739792	583812	584042	6.97e-10	75.2
NZ_LR134205	NZ_LR134205	79.070	86	18	0	2622430	2622515	1449272	1449187	6.97e-10	75.2
NZ_LR134205	NZ_LR134205	67.100	231	76	0	583812	584042	1739562	1739792	6.97e-10	75.2
NZ_LR134205	NZ_LR134205	63.338	731	238	14	3749864	3750579	1836201	1835486	6.97e-10	75.2
NZ_LR134205	NZ_LR134205	79.070	86	18	0	1449187	1449272	2622515	2622430	6.97e-10	75.2
NZ_LR134205	NZ_LR134205	67.521	234	72	2	3302756	3302987	2682921	2683152	6.97e-10	75.2
NZ_LR134205	NZ_LR134205	62.994	835	287	13	2697095	2697918	2696981	2697804	6.97e-10	75.2
NZ_LR134205	NZ_LR134205	62.994	835	287	13	2696981	2697804	2697095	2697918	6.97e-10	75.2
NZ_LR134205	NZ_LR134205	84.848	66	10	0	3328040	3328105	3275662	3275597	6.97e-10	75.2
NZ_LR134205	NZ_LR134205	67.521	234	72	2	2682921	2683152	3302756	3302987	6.97e-10	75.2
NZ_LR134205	NZ_LR134205	84.848	66	10	0	3275597	3275662	3328105	3328040	6.97e-10	75.2
NZ_LR134205	NZ_LR134205	63.338	731	238	14	1835486	1836201	3750579	3749864	6.97e-10	75.2
NZ_LR134205	NZ_LR134205	71.329	143	41	0	2850311	2850453	351665	351523	2.43e-09	74.3
NZ_LR134205	NZ_LR134205	72.603	146	36	3	929604	929747	883601	883744	2.43e-09	74.3
NZ_LR134205	NZ_LR134205	72.603	146	36	3	883601	883744	929604	929747	2.43e-09	74.3
NZ_LR134205	NZ_LR134205	71.739	138	39	0	3418430	3418567	2097483	2097346	2.43e-09	74.3
NZ_LR134205	NZ_LR134205	73.171	123	33	0	3216509	3216631	2404422	2404544	2.43e-09	74.3
NZ_LR134205	NZ_LR134205	97.674	43	1	0	2768964	2769006	2768114	2768156	2.43e-09	74.3
NZ_LR134205	NZ_LR134205	97.674	43	1	0	2768114	2768156	2768964	2769006	2.43e-09	74.3
NZ_LR134205	NZ_LR134205	71.329	143	41	0	351523	351665	2850453	2850311	2.43e-09	74.3
NZ_LR134205	NZ_LR134205	74.336	113	29	0	3133194	3133306	3131471	3131583	2.43e-09	74.3
NZ_LR134205	NZ_LR134205	74.336	113	29	0	3131471	3131583	3133194	3133306	2.43e-09	74.3
NZ_LR134205	NZ_LR134205	73.171	123	33	0	2404422	2404544	3216509	3216631	2.43e-09	74.3
NZ_LR134205	NZ_LR134205	80.000	85	16	1	3340595	3340679	3340509	3340592	2.43e-09	74.3
NZ_LR134205	NZ_LR134205	80.000	85	16	1	3340509	3340592	3340595	3340679	2.43e-09	74.3
NZ_LR134205	NZ_LR134205	71.739	138	39	0	2097346	2097483	3418567	3418430	2.43e-09	74.3
NZ_LR134205	NZ_LR134205	95.556	45	2	0	11734	11778	9567	9611	2.43e-09	73.4
NZ_LR134205	NZ_LR134205	95.556	45	2	0	9567	9611	11734	11778	2.43e-09	73.4
NZ_LR134205	NZ_LR134205	70.323	155	46	0	1457800	1457954	839861	839707	2.43e-09	73.4
NZ_LR134205	NZ_LR134205	78.824	85	18	0	911094	911178	910959	911043	2.43e-09	73.4
NZ_LR134205	NZ_LR134205	78.824	85	18	0	910959	911043	911094	911178	2.43e-09	73.4
NZ_LR134205	NZ_LR134205	73.333	120	32	0	1266792	1266911	1085341	1085460	2.43e-09	73.4
NZ_LR134205	NZ_LR134205	73.333	120	32	0	1085341	1085460	1266792	1266911	2.43e-09	73.4
NZ_LR134205	NZ_LR134205	70.323	155	46	0	839707	839861	1457954	1457800	2.43e-09	73.4
NZ_LR134205	NZ_LR134205	63.333	720	229	15	2697332	2698035	2697104	2697804	2.43e-09	73.4
NZ_LR134205	NZ_LR134205	63.333	720	229	15	2697104	2697804	2697332	2698035	2.43e-09	73.4
NZ_LR134205	NZ_LR134205	74.194	124	30	2	3531421	3531543	3130502	3130380	2.43e-09	73.4
NZ_LR134205	NZ_LR134205	74.194	124	30	2	3130380	3130502	3531543	3531421	2.43e-09	73.4
NZ_LR134205	NZ_LR134205	81.481	81	13	2	2355431	2355510	2355245	2355324	8.49e-09	72.5
NZ_LR134205	NZ_LR134205	81.481	81	13	2	2355245	2355324	2355431	2355510	8.49e-09	72.5
NZ_LR134205	NZ_LR134205	79.747	79	16	0	2864239	2864317	200090	200012	8.49e-09	71.6
NZ_LR134205	NZ_LR134205	73.684	114	30	0	2718285	2718398	969131	969244	8.49e-09	71.6
NZ_LR134205	NZ_LR134205	76.842	95	19	1	2444668	2444762	1175562	1175653	8.49e-09	71.6
NZ_LR134205	NZ_LR134205	76.842	95	19	1	1175562	1175653	2444668	2444762	8.49e-09	71.6
NZ_LR134205	NZ_LR134205	73.684	114	30	0	969131	969244	2718285	2718398	8.49e-09	71.6
NZ_LR134205	NZ_LR134205	79.747	79	16	0	200012	200090	2864317	2864239	8.49e-09	71.6
NZ_LR134205	NZ_LR134205	75.000	104	26	0	3533558	3533661	3130516	3130413	8.49e-09	71.6
NZ_LR134205	NZ_LR134205	75.000	104	26	0	3130413	3130516	3533661	3533558	8.49e-09	71.6
NZ_LR134205	NZ_LR134205	66.667	297	86	7	2937137	2937428	885838	885550	2.96e-08	70.7
NZ_LR134205	NZ_LR134205	74.783	115	27	2	931634	931747	895011	895124	2.96e-08	70.7
NZ_LR134205	NZ_LR134205	74.783	115	27	2	895011	895124	931634	931747	2.96e-08	70.7
NZ_LR134205	NZ_LR134205	65.192	339	104	5	3392654	3392982	2270781	2270447	2.96e-08	70.7
NZ_LR134205	NZ_LR134205	66.667	297	86	7	885550	885838	2937428	2937137	2.96e-08	70.7
NZ_LR134205	NZ_LR134205	65.192	339	104	5	2270447	2270781	3392982	3392654	2.96e-08	70.7
NZ_LR134205	NZ_LR134205	71.429	133	38	0	2071615	2071747	224989	225121	2.96e-08	69.8
NZ_LR134205	NZ_LR134205	72.857	140	32	4	2922662	2922798	337955	337819	2.96e-08	69.8
NZ_LR134205	NZ_LR134205	73.451	113	30	0	3610187	3610299	438153	438041	2.96e-08	69.8
NZ_LR134205	NZ_LR134205	75.510	98	24	0	1139104	1139201	443373	443276	2.96e-08	69.8
NZ_LR134205	NZ_LR134205	70.270	148	44	0	929600	929747	892887	893034	2.96e-08	69.8
NZ_LR134205	NZ_LR134205	70.270	148	44	0	892887	893034	929600	929747	2.96e-08	69.8
NZ_LR134205	NZ_LR134205	75.510	98	24	0	443276	443373	1139201	1139104	2.96e-08	69.8
NZ_LR134205	NZ_LR134205	80.233	86	13	3	3573962	3574045	1428636	1428719	2.96e-08	69.8
NZ_LR134205	NZ_LR134205	67.401	227	62	4	3636619	3636839	1477202	1476982	2.96e-08	69.8
NZ_LR134205	NZ_LR134205	70.701	157	44	2	3161420	3161575	2004740	2004895	2.96e-08	69.8
NZ_LR134205	NZ_LR134205	71.429	133	38	0	224989	225121	2071615	2071747	2.96e-08	69.8
NZ_LR134205	NZ_LR134205	72.857	140	32	4	337819	337955	2922798	2922662	2.96e-08	69.8
NZ_LR134205	NZ_LR134205	95.745	47	0	2	3055745	3055790	3054115	3054160	2.96e-08	69.8
NZ_LR134205	NZ_LR134205	95.745	47	0	2	3054115	3054160	3055745	3055790	2.96e-08	69.8
NZ_LR134205	NZ_LR134205	70.701	157	44	2	2004740	2004895	3161420	3161575	2.96e-08	69.8
NZ_LR134205	NZ_LR134205	78.824	85	17	1	3443479	3443563	3333700	3333617	2.96e-08	69.8
NZ_LR134205	NZ_LR134205	78.824	85	17	1	3333617	3333700	3443563	3443479	2.96e-08	69.8
NZ_LR134205	NZ_LR134205	80.233	86	13	3	1428636	1428719	3573962	3574045	2.96e-08	69.8
NZ_LR134205	NZ_LR134205	73.451	113	30	0	438041	438153	3610299	3610187	2.96e-08	69.8
NZ_LR134205	NZ_LR134205	67.401	227	62	4	1476982	1477202	3636839	3636619	2.96e-08	69.8
NZ_LR134205	NZ_LR134205	76.699	103	15	4	2884653	2884749	461957	461858	1.03e-07	68.9
NZ_LR134205	NZ_LR134205	83.077	65	11	0	3618816	3618880	585413	585349	1.03e-07	68.9
NZ_LR134205	NZ_LR134205	77.647	85	19	0	2355703	2355787	2355619	2355703	1.03e-07	68.9
NZ_LR134205	NZ_LR134205	77.647	85	19	0	2355619	2355703	2355703	2355787	1.03e-07	68.9
NZ_LR134205	NZ_LR134205	76.699	103	15	4	461858	461957	2884749	2884653	1.03e-07	68.9
NZ_LR134205	NZ_LR134205	83.077	65	11	0	585349	585413	3618880	3618816	1.03e-07	68.9
NZ_LR134205	NZ_LR134205	69.652	201	49	7	2292220	2292414	1304614	1304808	1.03e-07	68.0
NZ_LR134205	NZ_LR134205	74.312	109	22	2	3610179	3610284	1976242	1976347	1.03e-07	68.0
NZ_LR134205	NZ_LR134205	69.652	201	49	7	1304614	1304808	2292220	2292414	1.03e-07	68.0
NZ_LR134205	NZ_LR134205	71.212	132	38	0	3132095	3132226	2301587	2301718	1.03e-07	68.0
NZ_LR134205	NZ_LR134205	71.212	132	38	0	2301587	2301718	3132095	3132226	1.03e-07	68.0
NZ_LR134205	NZ_LR134205	74.312	109	22	2	1976242	1976347	3610179	3610284	1.03e-07	68.0
NZ_LR134205	NZ_LR134205	63.167	600	193	10	743008	743593	458978	458393	3.61e-07	67.1
NZ_LR134205	NZ_LR134205	63.167	600	193	10	458393	458978	743593	743008	3.61e-07	67.1
NZ_LR134205	NZ_LR134205	84.746	59	9	0	3034351	3034409	1175353	1175295	3.61e-07	67.1
NZ_LR134205	NZ_LR134205	72.593	135	34	3	2387360	2387492	1441569	1441436	3.61e-07	67.1
NZ_LR134205	NZ_LR134205	97.436	39	1	0	1635613	1635651	1635651	1635613	3.61e-07	67.1
NZ_LR134205	NZ_LR134205	71.942	139	34	3	2355634	2355771	2355394	2355528	3.61e-07	67.1
NZ_LR134205	NZ_LR134205	71.942	139	34	3	2355394	2355528	2355634	2355771	3.61e-07	67.1
NZ_LR134205	NZ_LR134205	72.593	135	34	3	1441436	1441569	2387492	2387360	3.61e-07	67.1
NZ_LR134205	NZ_LR134205	84.746	59	9	0	3437969	3438027	2497088	2497146	3.61e-07	67.1
NZ_LR134205	NZ_LR134205	81.159	69	13	0	3823689	3823757	2843178	2843110	3.61e-07	67.1
NZ_LR134205	NZ_LR134205	84.746	59	9	0	1175295	1175353	3034409	3034351	3.61e-07	67.1
NZ_LR134205	NZ_LR134205	84.746	59	9	0	2497088	2497146	3437969	3438027	3.61e-07	67.1
NZ_LR134205	NZ_LR134205	81.159	69	13	0	2843110	2843178	3823757	3823689	3.61e-07	67.1
NZ_LR134205	NZ_LR134205	88.235	51	6	0	3034483	3034533	680654	680604	3.61e-07	66.2
NZ_LR134205	NZ_LR134205	75.000	96	24	0	1417440	1417535	1275441	1275346	3.61e-07	66.2
NZ_LR134205	NZ_LR134205	75.000	96	24	0	1275346	1275441	1417535	1417440	3.61e-07	66.2
NZ_LR134205	NZ_LR134205	84.127	63	9	1	2864250	2864312	2370897	2370958	3.61e-07	66.2
NZ_LR134205	NZ_LR134205	84.127	63	9	1	2864250	2864312	2371316	2371377	3.61e-07	66.2
NZ_LR134205	NZ_LR134205	86.667	60	6	2	2735909	2735967	2735967	2735909	3.61e-07	66.2
NZ_LR134205	NZ_LR134205	84.127	63	9	1	2370897	2370958	2864250	2864312	3.61e-07	66.2
NZ_LR134205	NZ_LR134205	84.127	63	9	1	2371316	2371377	2864250	2864312	3.61e-07	66.2
NZ_LR134205	NZ_LR134205	88.235	51	6	0	680604	680654	3034533	3034483	3.61e-07	66.2
NZ_LR134205	NZ_LR134205	74.490	98	25	0	1697658	1697755	820487	820584	1.26e-06	65.3
NZ_LR134205	NZ_LR134205	75.269	93	23	0	1926697	1926789	824349	824257	1.26e-06	65.3
NZ_LR134205	NZ_LR134205	66.667	258	81	4	2938668	2938924	930200	929947	1.26e-06	65.3
NZ_LR134205	NZ_LR134205	84.483	58	9	0	1530398	1530455	1529554	1529611	1.26e-06	65.3
NZ_LR134205	NZ_LR134205	84.483	58	9	0	1529554	1529611	1530398	1530455	1.26e-06	65.3
NZ_LR134205	NZ_LR134205	74.490	98	25	0	820487	820584	1697658	1697755	1.26e-06	65.3
NZ_LR134205	NZ_LR134205	75.269	93	23	0	824257	824349	1926789	1926697	1.26e-06	65.3
NZ_LR134205	NZ_LR134205	66.667	258	81	4	929947	930200	2938924	2938668	1.26e-06	65.3
NZ_LR134205	NZ_LR134205	70.677	133	39	0	3421361	3421493	3413368	3413500	1.26e-06	65.3
NZ_LR134205	NZ_LR134205	70.677	133	39	0	3413368	3413500	3421361	3421493	1.26e-06	65.3
NZ_LR134205	NZ_LR134205	65.942	276	91	3	3437591	3437865	476391	476664	1.26e-06	64.4
NZ_LR134205	NZ_LR134205	73.684	114	28	2	1200480	1200592	715856	715968	1.26e-06	64.4
NZ_LR134205	NZ_LR134205	70.833	144	40	2	1236581	1236723	761267	761125	1.26e-06	64.4
NZ_LR134205	NZ_LR134205	73.109	119	30	2	2555032	2555149	885717	885834	1.26e-06	64.4
NZ_LR134205	NZ_LR134205	91.111	45	4	0	2531109	2531153	1068307	1068351	1.26e-06	64.4
NZ_LR134205	NZ_LR134205	88.000	50	6	0	3437825	3437874	1085423	1085472	1.26e-06	64.4
NZ_LR134205	NZ_LR134205	71.642	134	36	2	1888091	1888223	1104834	1104966	1.26e-06	64.4
NZ_LR134205	NZ_LR134205	73.684	114	28	2	715856	715968	1200480	1200592	1.26e-06	64.4
NZ_LR134205	NZ_LR134205	70.833	144	40	2	761125	761267	1236723	1236581	1.26e-06	64.4
NZ_LR134205	NZ_LR134205	71.642	134	36	2	1104834	1104966	1888091	1888223	1.26e-06	64.4
NZ_LR134205	NZ_LR134205	80.000	70	14	0	2044592	2044661	2043514	2043583	1.26e-06	64.4
NZ_LR134205	NZ_LR134205	80.000	70	14	0	2043514	2043583	2044592	2044661	1.26e-06	64.4
NZ_LR134205	NZ_LR134205	91.111	45	4	0	1068307	1068351	2531109	2531153	1.26e-06	64.4
NZ_LR134205	NZ_LR134205	73.109	119	30	2	885717	885834	2555032	2555149	1.26e-06	64.4
NZ_LR134205	NZ_LR134205	83.333	60	10	0	2921807	2921866	2921866	2921807	1.26e-06	64.4
NZ_LR134205	NZ_LR134205	83.333	60	10	0	3034475	3034534	3034351	3034410	1.26e-06	64.4
NZ_LR134205	NZ_LR134205	83.333	60	10	0	3034351	3034410	3034475	3034534	1.26e-06	64.4
NZ_LR134205	NZ_LR134205	65.942	276	91	3	476391	476664	3437591	3437865	1.26e-06	64.4
NZ_LR134205	NZ_LR134205	88.000	50	6	0	1085423	1085472	3437825	3437874	1.26e-06	64.4
NZ_LR134205	NZ_LR134205	93.478	46	1	2	178534	178579	178462	178505	4.40e-06	63.5
NZ_LR134205	NZ_LR134205	93.478	46	1	2	178462	178505	178534	178579	4.40e-06	63.5
NZ_LR134205	NZ_LR134205	77.011	87	15	2	294059	294144	200255	200337	4.40e-06	63.5
NZ_LR134205	NZ_LR134205	89.362	47	5	0	914933	914979	914979	914933	4.40e-06	63.5
NZ_LR134205	NZ_LR134205	71.795	117	33	0	2451668	2451784	1477071	1476955	4.40e-06	63.5
NZ_LR134205	NZ_LR134205	76.923	91	19	2	3429202	3429291	2073491	2073402	4.40e-06	63.5
NZ_LR134205	NZ_LR134205	71.795	117	33	0	1476955	1477071	2451784	2451668	4.40e-06	63.5
NZ_LR134205	NZ_LR134205	76.923	91	19	2	2073402	2073491	3429291	3429202	4.40e-06	63.5
NZ_LR134205	NZ_LR134205	85.714	56	7	1	2003386	2003441	236193	236247	4.40e-06	62.6
NZ_LR134205	NZ_LR134205	64.906	265	70	4	1345196	1345453	1277811	1277563	4.40e-06	62.6
NZ_LR134205	NZ_LR134205	64.906	265	70	4	1277563	1277811	1345453	1345196	4.40e-06	62.6
NZ_LR134205	NZ_LR134205	76.190	84	20	0	3729017	3729100	1646189	1646106	4.40e-06	62.6
NZ_LR134205	NZ_LR134205	85.714	56	7	1	2137500	2137554	2003231	2003176	4.40e-06	62.6
NZ_LR134205	NZ_LR134205	85.714	56	7	1	2137500	2137554	2003336	2003281	4.40e-06	62.6
NZ_LR134205	NZ_LR134205	85.714	56	7	1	236193	236247	2003386	2003441	4.40e-06	62.6
NZ_LR134205	NZ_LR134205	85.714	56	7	1	2137500	2137554	2003441	2003386	4.40e-06	62.6
NZ_LR134205	NZ_LR134205	85.714	56	7	1	2003386	2003441	2137554	2137500	4.40e-06	62.6
NZ_LR134205	NZ_LR134205	85.714	56	7	1	2003281	2003336	2137554	2137500	4.40e-06	62.6
NZ_LR134205	NZ_LR134205	85.714	56	7	1	2003176	2003231	2137554	2137500	4.40e-06	62.6
NZ_LR134205	NZ_LR134205	91.667	48	2	2	2617481	2617527	2617527	2617481	4.40e-06	62.6
NZ_LR134205	NZ_LR134205	78.378	74	16	0	2886505	2886578	2886442	2886515	4.40e-06	62.6
NZ_LR134205	NZ_LR134205	78.378	74	16	0	2886442	2886515	2886505	2886578	4.40e-06	62.6
NZ_LR134205	NZ_LR134205	100.000	34	0	0	3583466	3583499	3582617	3582650	4.40e-06	62.6
NZ_LR134205	NZ_LR134205	100.000	34	0	0	3582617	3582650	3583466	3583499	4.40e-06	62.6
NZ_LR134205	NZ_LR134205	76.190	84	20	0	1646106	1646189	3729100	3729017	4.40e-06	62.6
NZ_LR134205	NZ_LR134205	83.929	56	9	0	236193	236248	128843	128898	1.54e-05	61.7
NZ_LR134205	NZ_LR134205	83.929	56	9	0	236301	236356	128843	128898	1.54e-05	61.7
NZ_LR134205	NZ_LR134205	83.929	56	9	0	2137499	2137554	128898	128843	1.54e-05	61.7
NZ_LR134205	NZ_LR134205	83.929	56	9	0	236193	236248	133132	133187	1.54e-05	61.7
NZ_LR134205	NZ_LR134205	83.929	56	9	0	236301	236356	133132	133187	1.54e-05	61.7
NZ_LR134205	NZ_LR134205	83.929	56	9	0	2137499	2137554	133187	133132	1.54e-05	61.7
NZ_LR134205	NZ_LR134205	79.747	79	12	3	1428642	1428718	200440	200364	1.54e-05	61.7
NZ_LR134205	NZ_LR134205	83.929	56	9	0	128843	128898	236193	236248	1.54e-05	61.7
NZ_LR134205	NZ_LR134205	83.929	56	9	0	133132	133187	236193	236248	1.54e-05	61.7
NZ_LR134205	NZ_LR134205	83.929	56	9	0	128843	128898	236301	236356	1.54e-05	61.7
NZ_LR134205	NZ_LR134205	83.929	56	9	0	133132	133187	236301	236356	1.54e-05	61.7
NZ_LR134205	NZ_LR134205	82.540	63	10	1	2003167	2003229	236408	236469	1.54e-05	61.7
NZ_LR134205	NZ_LR134205	73.148	108	28	1	798076	798182	468949	468842	1.54e-05	61.7
NZ_LR134205	NZ_LR134205	73.148	108	28	1	468842	468949	798182	798076	1.54e-05	61.7
NZ_LR134205	NZ_LR134205	73.958	96	25	0	1523357	1523452	1275441	1275346	1.54e-05	61.7
NZ_LR134205	NZ_LR134205	79.747	79	12	3	200364	200440	1428718	1428642	1.54e-05	61.7
NZ_LR134205	NZ_LR134205	75.581	86	21	0	2877149	2877234	1494543	1494458	1.54e-05	61.7
NZ_LR134205	NZ_LR134205	73.958	96	25	0	1275346	1275441	1523452	1523357	1.54e-05	61.7
NZ_LR134205	NZ_LR134205	92.683	41	3	0	1875329	1875369	1875369	1875329	1.54e-05	61.7
NZ_LR134205	NZ_LR134205	82.540	63	10	1	236408	236469	2003167	2003229	1.54e-05	61.7
NZ_LR134205	NZ_LR134205	83.929	56	9	0	133132	133187	2137554	2137499	1.54e-05	61.7
NZ_LR134205	NZ_LR134205	83.929	56	9	0	128843	128898	2137554	2137499	1.54e-05	61.7
NZ_LR134205	NZ_LR134205	83.929	56	9	0	2846496	2846551	2265331	2265276	1.54e-05	61.7
NZ_LR134205	NZ_LR134205	71.739	138	28	5	2476655	2476788	2323542	2323412	1.54e-05	61.7
NZ_LR134205	NZ_LR134205	72.656	128	29	4	2471161	2471287	2470359	2470481	1.54e-05	61.7
NZ_LR134205	NZ_LR134205	72.656	128	29	4	2470359	2470481	2471161	2471287	1.54e-05	61.7
NZ_LR134205	NZ_LR134205	71.739	138	28	5	2323412	2323542	2476788	2476655	1.54e-05	61.7
NZ_LR134205	NZ_LR134205	72.072	111	31	0	2729990	2730100	2729789	2729899	1.54e-05	61.7
NZ_LR134205	NZ_LR134205	72.072	111	31	0	2729789	2729899	2729990	2730100	1.54e-05	61.7
NZ_LR134205	NZ_LR134205	78.873	71	15	0	3472901	3472971	2836949	2837019	1.54e-05	61.7
NZ_LR134205	NZ_LR134205	83.929	56	9	0	2265276	2265331	2846551	2846496	1.54e-05	61.7
NZ_LR134205	NZ_LR134205	75.581	86	21	0	1494458	1494543	2877234	2877149	1.54e-05	61.7
NZ_LR134205	NZ_LR134205	77.632	76	17	0	3533310	3533385	3132488	3132413	1.54e-05	61.7
NZ_LR134205	NZ_LR134205	78.873	71	15	0	2836949	2837019	3472901	3472971	1.54e-05	61.7
NZ_LR134205	NZ_LR134205	77.632	76	17	0	3132413	3132488	3533385	3533310	1.54e-05	61.7
NZ_LR134205	NZ_LR134205	88.000	50	5	1	161619	161668	133133	133181	1.54e-05	60.8
NZ_LR134205	NZ_LR134205	88.000	50	5	1	3485320	3485369	133181	133133	1.54e-05	60.8
NZ_LR134205	NZ_LR134205	88.000	50	5	1	1036291	1036340	133133	133181	1.54e-05	60.8
NZ_LR134205	NZ_LR134205	88.000	50	5	1	133133	133181	161619	161668	1.54e-05	60.8
NZ_LR134205	NZ_LR134205	67.725	189	53	3	2476975	2477159	672974	672790	1.54e-05	60.8
NZ_LR134205	NZ_LR134205	72.816	103	28	0	2497184	2497286	798379	798481	1.54e-05	60.8
NZ_LR134205	NZ_LR134205	88.000	50	5	1	133133	133181	1036291	1036340	1.54e-05	60.8
NZ_LR134205	NZ_LR134205	71.186	118	34	0	2044875	2044992	1096372	1096489	1.54e-05	60.8
NZ_LR134205	NZ_LR134205	78.082	73	16	0	1707013	1707085	1706165	1706237	1.54e-05	60.8
NZ_LR134205	NZ_LR134205	78.082	73	16	0	1706165	1706237	1707013	1707085	1.54e-05	60.8
NZ_LR134205	NZ_LR134205	78.049	82	16	2	2333237	2333316	1786547	1786628	1.54e-05	60.8
NZ_LR134205	NZ_LR134205	86.000	50	1	1	1791295	1791338	1791163	1791212	1.54e-05	60.8
NZ_LR134205	NZ_LR134205	86.000	50	1	1	1791163	1791212	1791295	1791338	1.54e-05	60.8
NZ_LR134205	NZ_LR134205	71.186	118	34	0	1096372	1096489	2044875	2044992	1.54e-05	60.8
NZ_LR134205	NZ_LR134205	67.857	196	59	3	3565337	3565531	2292218	2292410	1.54e-05	60.8
NZ_LR134205	NZ_LR134205	78.049	82	16	2	1786547	1786628	2333237	2333316	1.54e-05	60.8
NZ_LR134205	NZ_LR134205	67.725	189	53	3	672790	672974	2477159	2476975	1.54e-05	60.8
NZ_LR134205	NZ_LR134205	72.816	103	28	0	798379	798481	2497184	2497286	1.54e-05	60.8
NZ_LR134205	NZ_LR134205	87.500	48	6	0	2946399	2946446	2946446	2946399	1.54e-05	60.8
NZ_LR134205	NZ_LR134205	88.000	50	5	1	133133	133181	3485369	3485320	1.54e-05	60.8
NZ_LR134205	NZ_LR134205	67.857	196	59	3	2292218	2292410	3565337	3565531	1.54e-05	60.8
NZ_LR134205	NZ_LR134205	74.444	90	23	0	3093347	3093436	4009	3920	5.36e-05	59.9
NZ_LR134205	NZ_LR134205	70.588	136	32	3	305755	305886	183285	183154	5.36e-05	59.9
NZ_LR134205	NZ_LR134205	70.588	136	32	3	183154	183285	305886	305755	5.36e-05	59.9
NZ_LR134205	NZ_LR134205	74.747	99	23	2	2522746	2522843	344525	344622	5.36e-05	59.9
NZ_LR134205	NZ_LR134205	72.381	105	29	0	2066144	2066248	876795	876691	5.36e-05	59.9
NZ_LR134205	NZ_LR134205	88.889	45	5	0	2679604	2679648	1494441	1494485	5.36e-05	59.9
NZ_LR134205	NZ_LR134205	70.922	141	38	3	1708593	1708730	1707017	1707157	5.36e-05	59.9
NZ_LR134205	NZ_LR134205	70.922	141	38	3	1707017	1707157	1708593	1708730	5.36e-05	59.9
NZ_LR134205	NZ_LR134205	68.125	160	51	0	876636	876795	2066303	2066144	5.36e-05	59.9
NZ_LR134205	NZ_LR134205	67.416	178	49	2	2471400	2471577	2264806	2264974	5.36e-05	59.9
NZ_LR134205	NZ_LR134205	67.416	178	49	2	2264806	2264974	2471400	2471577	5.36e-05	59.9
NZ_LR134205	NZ_LR134205	74.747	99	23	2	344525	344622	2522746	2522843	5.36e-05	59.9
NZ_LR134205	NZ_LR134205	88.889	45	5	0	1494441	1494485	2679604	2679648	5.36e-05	59.9
NZ_LR134205	NZ_LR134205	74.444	90	23	0	3920	4009	3093436	3093347	5.36e-05	59.9
NZ_LR134205	NZ_LR134205	97.143	35	1	0	3374181	3374215	3374215	3374181	5.36e-05	59.9
NZ_LR134205	NZ_LR134205	82.456	57	10	0	1503008	1503064	64468	64524	5.36e-05	59.0
NZ_LR134205	NZ_LR134205	84.615	52	8	0	236417	236468	128843	128894	5.36e-05	59.0
NZ_LR134205	NZ_LR134205	84.615	52	8	0	236417	236468	133132	133183	5.36e-05	59.0
NZ_LR134205	NZ_LR134205	84.615	52	8	0	128843	128894	236417	236468	5.36e-05	59.0
NZ_LR134205	NZ_LR134205	84.615	52	8	0	133132	133183	236417	236468	5.36e-05	59.0
NZ_LR134205	NZ_LR134205	100.000	32	0	0	272716	272747	272747	272716	5.36e-05	59.0
NZ_LR134205	NZ_LR134205	80.645	62	12	0	1334753	1334814	789225	789164	5.36e-05	59.0
NZ_LR134205	NZ_LR134205	80.645	62	12	0	789164	789225	1334814	1334753	5.36e-05	59.0
NZ_LR134205	NZ_LR134205	82.456	57	10	0	64468	64524	1503008	1503064	5.36e-05	59.0
NZ_LR134205	NZ_LR134205	100.000	32	0	0	1571012	1571043	1571043	1571012	5.36e-05	59.0
NZ_LR134205	NZ_LR134205	87.234	47	6	0	1711162	1711208	1704460	1704506	5.36e-05	59.0
NZ_LR134205	NZ_LR134205	87.234	47	6	0	1704460	1704506	1711162	1711208	5.36e-05	59.0
NZ_LR134205	NZ_LR134205	69.343	137	42	0	3130155	3130291	1742721	1742585	5.36e-05	59.0
NZ_LR134205	NZ_LR134205	70.492	122	36	0	3528544	3528665	1847562	1847441	5.36e-05	59.0
NZ_LR134205	NZ_LR134205	91.304	46	2	2	1952620	1952664	1952664	1952620	5.36e-05	59.0
NZ_LR134205	NZ_LR134205	87.234	47	6	0	2593540	2593586	2127697	2127743	5.36e-05	59.0
NZ_LR134205	NZ_LR134205	80.645	62	12	0	3034348	3034409	2289254	2289315	5.36e-05	59.0
NZ_LR134205	NZ_LR134205	87.234	47	6	0	2127697	2127743	2593540	2593586	5.36e-05	59.0
NZ_LR134205	NZ_LR134205	100.000	32	0	0	2957254	2957285	2957285	2957254	5.36e-05	59.0
NZ_LR134205	NZ_LR134205	80.645	62	12	0	2289254	2289315	3034348	3034409	5.36e-05	59.0
NZ_LR134205	NZ_LR134205	69.343	137	42	0	1742585	1742721	3130291	3130155	5.36e-05	59.0
NZ_LR134205	NZ_LR134205	68.000	175	52	2	3430604	3430776	3226708	3226536	5.36e-05	59.0
NZ_LR134205	NZ_LR134205	68.000	175	52	2	3226536	3226708	3430776	3430604	5.36e-05	59.0
NZ_LR134205	NZ_LR134205	70.492	122	36	0	1847441	1847562	3528665	3528544	5.36e-05	59.0
NZ_LR134205	NZ_LR134205	81.356	59	11	0	2003177	2003235	161619	161677	1.87e-04	58.1
NZ_LR134205	NZ_LR134205	81.356	59	11	0	2003282	2003340	161619	161677	1.87e-04	58.1
NZ_LR134205	NZ_LR134205	81.356	59	11	0	2003387	2003445	161619	161677	1.87e-04	58.1
NZ_LR134205	NZ_LR134205	69.186	172	49	4	1570213	1570382	358407	358238	1.87e-04	58.1
NZ_LR134205	NZ_LR134205	72.727	99	27	0	2877156	2877254	468940	468842	1.87e-04	58.1
NZ_LR134205	NZ_LR134205	89.130	46	4	1	2444634	2444678	680598	680643	1.87e-04	58.1
NZ_LR134205	NZ_LR134205	72.973	111	24	3	931612	931719	885701	885808	1.87e-04	58.1
NZ_LR134205	NZ_LR134205	72.800	125	26	5	2555030	2555150	895003	895123	1.87e-04	58.1
NZ_LR134205	NZ_LR134205	72.973	111	24	3	885701	885808	931612	931719	1.87e-04	58.1
NZ_LR134205	NZ_LR134205	81.356	59	11	0	2003177	2003235	1036291	1036349	1.87e-04	58.1
NZ_LR134205	NZ_LR134205	81.356	59	11	0	2003282	2003340	1036291	1036349	1.87e-04	58.1
NZ_LR134205	NZ_LR134205	81.356	59	11	0	2003387	2003445	1036291	1036349	1.87e-04	58.1
NZ_LR134205	NZ_LR134205	69.186	172	49	4	358238	358407	1570382	1570213	1.87e-04	58.1
NZ_LR134205	NZ_LR134205	85.714	49	7	0	2941660	2941708	1646182	1646134	1.87e-04	58.1
NZ_LR134205	NZ_LR134205	88.636	44	5	0	1798976	1799019	1798193	1798236	1.87e-04	58.1
NZ_LR134205	NZ_LR134205	88.636	44	5	0	1798193	1798236	1798976	1799019	1.87e-04	58.1
NZ_LR134205	NZ_LR134205	81.356	59	11	0	161619	161677	2003177	2003235	1.87e-04	58.1
NZ_LR134205	NZ_LR134205	81.356	59	11	0	3485311	3485369	2003235	2003177	1.87e-04	58.1
NZ_LR134205	NZ_LR134205	81.356	59	11	0	1036291	1036349	2003177	2003235	1.87e-04	58.1
NZ_LR134205	NZ_LR134205	81.356	59	11	0	161619	161677	2003282	2003340	1.87e-04	58.1
NZ_LR134205	NZ_LR134205	81.356	59	11	0	3485311	3485369	2003340	2003282	1.87e-04	58.1
NZ_LR134205	NZ_LR134205	81.356	59	11	0	1036291	1036349	2003282	2003340	1.87e-04	58.1
NZ_LR134205	NZ_LR134205	81.356	59	11	0	161619	161677	2003387	2003445	1.87e-04	58.1
NZ_LR134205	NZ_LR134205	81.356	59	11	0	3485311	3485369	2003445	2003387	1.87e-04	58.1
NZ_LR134205	NZ_LR134205	81.356	59	11	0	1036291	1036349	2003387	2003445	1.87e-04	58.1
NZ_LR134205	NZ_LR134205	89.130	46	4	1	680598	680643	2444634	2444678	1.87e-04	58.1
NZ_LR134205	NZ_LR134205	64.478	335	116	3	2938996	2939328	2553270	2552937	1.87e-04	58.1
NZ_LR134205	NZ_LR134205	72.800	125	26	5	895003	895123	2555030	2555150	1.87e-04	58.1
NZ_LR134205	NZ_LR134205	92.308	39	3	0	2570558	2570596	2570596	2570558	1.87e-04	58.1
NZ_LR134205	NZ_LR134205	92.308	39	3	0	2846513	2846551	2598601	2598563	1.87e-04	58.1
NZ_LR134205	NZ_LR134205	92.308	39	3	0	2598563	2598601	2846551	2846513	1.87e-04	58.1
NZ_LR134205	NZ_LR134205	72.727	99	27	0	468842	468940	2877254	2877156	1.87e-04	58.1
NZ_LR134205	NZ_LR134205	64.478	335	116	3	2552937	2553270	2939328	2938996	1.87e-04	58.1
NZ_LR134205	NZ_LR134205	85.714	49	7	0	1646134	1646182	2941708	2941660	1.87e-04	58.1
NZ_LR134205	NZ_LR134205	77.027	74	17	0	3533309	3533382	3130765	3130692	1.87e-04	58.1
NZ_LR134205	NZ_LR134205	83.333	54	9	0	3138778	3138831	3135446	3135499	1.87e-04	58.1
NZ_LR134205	NZ_LR134205	83.333	54	9	0	3135446	3135499	3138778	3138831	1.87e-04	58.1
NZ_LR134205	NZ_LR134205	81.356	59	11	0	2003387	2003445	3485369	3485311	1.87e-04	58.1
NZ_LR134205	NZ_LR134205	81.356	59	11	0	2003282	2003340	3485369	3485311	1.87e-04	58.1
NZ_LR134205	NZ_LR134205	81.356	59	11	0	2003177	2003235	3485369	3485311	1.87e-04	58.1
NZ_LR134205	NZ_LR134205	77.027	74	17	0	3130692	3130765	3533382	3533309	1.87e-04	58.1
NZ_LR134205	NZ_LR134205	94.444	36	2	0	788862	788897	11690	11725	1.87e-04	57.2
NZ_LR134205	NZ_LR134205	64.444	315	95	5	1921450	1921751	104035	103725	1.87e-04	57.2
NZ_LR134205	NZ_LR134205	94.444	36	2	0	692851	692886	692886	692851	1.87e-04	57.2
NZ_LR134205	NZ_LR134205	86.957	46	6	0	1798176	1798221	778562	778607	1.87e-04	57.2
NZ_LR134205	NZ_LR134205	94.444	36	2	0	790679	790714	788362	788397	1.87e-04	57.2
NZ_LR134205	NZ_LR134205	94.444	36	2	0	11690	11725	788862	788897	1.87e-04	57.2
NZ_LR134205	NZ_LR134205	94.444	36	2	0	788362	788397	790679	790714	1.87e-04	57.2
NZ_LR134205	NZ_LR134205	75.556	90	20	2	1927273	1927361	823797	823709	1.87e-04	57.2
NZ_LR134205	NZ_LR134205	84.211	57	6	2	3054116	3054169	1068359	1068303	1.87e-04	57.2
NZ_LR134205	NZ_LR134205	69.118	136	42	0	2355645	2355780	1427102	1426967	1.87e-04	57.2
NZ_LR134205	NZ_LR134205	73.626	91	24	0	3635399	3635489	1477072	1476982	1.87e-04	57.2
NZ_LR134205	NZ_LR134205	86.957	46	6	0	778562	778607	1798176	1798221	1.87e-04	57.2
NZ_LR134205	NZ_LR134205	73.626	91	24	0	3151233	3151323	1821267	1821357	1.87e-04	57.2
NZ_LR134205	NZ_LR134205	64.444	315	95	5	103725	104035	1921751	1921450	1.87e-04	57.2
NZ_LR134205	NZ_LR134205	75.556	90	20	2	823709	823797	1927361	1927273	1.87e-04	57.2
NZ_LR134205	NZ_LR134205	70.968	124	32	2	2444640	2444762	2289315	2289195	1.87e-04	57.2
NZ_LR134205	NZ_LR134205	70.248	121	36	0	3130142	3130262	2301358	2301478	1.87e-04	57.2
NZ_LR134205	NZ_LR134205	69.118	136	42	0	1426967	1427102	2355780	2355645	1.87e-04	57.2
NZ_LR134205	NZ_LR134205	70.968	124	32	2	2289195	2289315	2444762	2444640	1.87e-04	57.2
NZ_LR134205	NZ_LR134205	69.630	135	39	1	3304835	3304967	2679746	2679880	1.87e-04	57.2
NZ_LR134205	NZ_LR134205	64.590	305	106	2	3430533	3430836	2930324	2930021	1.87e-04	57.2
NZ_LR134205	NZ_LR134205	84.211	57	6	2	1068303	1068359	3054169	3054116	1.87e-04	57.2
NZ_LR134205	NZ_LR134205	70.248	121	36	0	2301358	2301478	3130142	3130262	1.87e-04	57.2
NZ_LR134205	NZ_LR134205	73.626	91	24	0	1821267	1821357	3151233	3151323	1.87e-04	57.2
NZ_LR134205	NZ_LR134205	69.630	135	39	1	2679746	2679880	3304835	3304967	1.87e-04	57.2
NZ_LR134205	NZ_LR134205	64.590	305	106	2	2930021	2930324	3430836	3430533	1.87e-04	57.2
NZ_LR134205	NZ_LR134205	73.626	91	24	0	1476982	1477072	3635489	3635399	1.87e-04	57.2
NZ_LR134205	NZ_LR134205	96.970	33	1	0	343841	343873	343873	343841	6.53e-04	56.3
NZ_LR134205	NZ_LR134205	79.365	63	13	0	1196858	1196920	511698	511760	6.53e-04	56.3
NZ_LR134205	NZ_LR134205	70.161	124	34	1	1497464	1497584	762203	762080	6.53e-04	56.3
NZ_LR134205	NZ_LR134205	73.118	93	25	0	2332851	2332943	789095	789003	6.53e-04	56.3
NZ_LR134205	NZ_LR134205	76.712	73	17	0	930112	930184	893405	893477	6.53e-04	56.3
NZ_LR134205	NZ_LR134205	73.118	93	25	0	2552989	2553081	929594	929686	6.53e-04	56.3
NZ_LR134205	NZ_LR134205	76.712	73	17	0	893405	893477	930112	930184	6.53e-04	56.3
NZ_LR134205	NZ_LR134205	79.365	63	13	0	511698	511760	1196858	1196920	6.53e-04	56.3
NZ_LR134205	NZ_LR134205	79.365	63	13	0	2569622	2569684	1200472	1200534	6.53e-04	56.3
NZ_LR134205	NZ_LR134205	75.641	78	19	0	2355420	2355497	1427153	1427076	6.53e-04	56.3
NZ_LR134205	NZ_LR134205	70.161	124	34	1	762080	762203	1497584	1497464	6.53e-04	56.3
NZ_LR134205	NZ_LR134205	77.922	77	15	2	2131076	2131151	2131151	2131076	6.53e-04	56.3
NZ_LR134205	NZ_LR134205	73.118	93	25	0	789003	789095	2332943	2332851	6.53e-04	56.3
NZ_LR134205	NZ_LR134205	75.641	78	19	0	1427076	1427153	2355497	2355420	6.53e-04	56.3
NZ_LR134205	NZ_LR134205	73.118	93	25	0	929594	929686	2552989	2553081	6.53e-04	56.3
NZ_LR134205	NZ_LR134205	79.365	63	13	0	1200472	1200534	2569622	2569684	6.53e-04	56.3
NZ_LR134205	NZ_LR134205	83.019	53	9	0	2664488	2664540	2664540	2664488	6.53e-04	56.3
NZ_LR134205	NZ_LR134205	96.970	33	1	0	3341216	3341248	3341248	3341216	6.53e-04	56.3
NZ_LR134205	NZ_LR134205	73.267	101	23	2	3674118	3674216	3567267	3567365	6.53e-04	56.3
NZ_LR134205	NZ_LR134205	73.267	101	23	2	3567267	3567365	3674118	3674216	6.53e-04	56.3
NZ_LR134205	NZ_LR134205	89.362	47	3	2	3824164	3824209	3824209	3824164	6.53e-04	56.3
NZ_LR134205	NZ_LR134205	72.632	95	26	0	368484	368578	169711	169805	6.53e-04	55.4
NZ_LR134205	NZ_LR134205	100.000	30	0	0	200446	200475	200475	200446	6.53e-04	55.4
NZ_LR134205	NZ_LR134205	100.000	30	0	0	279108	279137	279137	279108	6.53e-04	55.4
NZ_LR134205	NZ_LR134205	76.000	75	18	0	282006	282080	281580	281654	6.53e-04	55.4
NZ_LR134205	NZ_LR134205	76.000	75	18	0	281580	281654	282006	282080	6.53e-04	55.4
NZ_LR134205	NZ_LR134205	72.632	95	26	0	169711	169805	368484	368578	6.53e-04	55.4
NZ_LR134205	NZ_LR134205	69.600	125	38	0	2220360	2220484	665364	665488	6.53e-04	55.4
NZ_LR134205	NZ_LR134205	100.000	30	0	0	763850	763879	763879	763850	6.53e-04	55.4
NZ_LR134205	NZ_LR134205	90.000	40	4	0	1367718	1367757	1367757	1367718	6.53e-04	55.4
NZ_LR134205	NZ_LR134205	90.000	40	4	0	1407853	1407892	1407892	1407853	6.53e-04	55.4
NZ_LR134205	NZ_LR134205	90.000	40	4	0	1559528	1559567	1559567	1559528	6.53e-04	55.4
NZ_LR134205	NZ_LR134205	90.909	44	2	2	1577878	1577920	1577920	1577878	6.53e-04	55.4
NZ_LR134205	NZ_LR134205	70.909	110	32	0	2730746	2730855	1807289	1807180	6.53e-04	55.4
NZ_LR134205	NZ_LR134205	100.000	30	0	0	1850277	1850306	1850306	1850277	6.53e-04	55.4
NZ_LR134205	NZ_LR134205	73.469	98	22	2	1886010	1886105	1886105	1886010	6.53e-04	55.4
NZ_LR134205	NZ_LR134205	86.667	45	6	0	2633716	2633760	2054168	2054124	6.53e-04	55.4
NZ_LR134205	NZ_LR134205	74.576	118	16	8	2095100	2095210	2095210	2095100	6.53e-04	55.4
NZ_LR134205	NZ_LR134205	69.600	125	38	0	665364	665488	2220360	2220484	6.53e-04	55.4
NZ_LR134205	NZ_LR134205	63.699	438	135	9	2597827	2598249	2471150	2471578	6.53e-04	55.4
NZ_LR134205	NZ_LR134205	63.699	438	135	9	2471150	2471578	2597827	2598249	6.53e-04	55.4
NZ_LR134205	NZ_LR134205	80.000	60	12	0	3699950	3700009	2626093	2626152	6.53e-04	55.4
NZ_LR134205	NZ_LR134205	86.667	45	6	0	2054124	2054168	2633760	2633716	6.53e-04	55.4
NZ_LR134205	NZ_LR134205	65.845	284	85	7	2682910	2683187	2679409	2679686	6.53e-04	55.4
NZ_LR134205	NZ_LR134205	65.845	284	85	7	2679409	2679686	2682910	2683187	6.53e-04	55.4
NZ_LR134205	NZ_LR134205	90.000	40	4	0	2685012	2685051	2685051	2685012	6.53e-04	55.4
NZ_LR134205	NZ_LR134205	70.909	110	32	0	1807180	1807289	2730855	2730746	6.53e-04	55.4
NZ_LR134205	NZ_LR134205	77.778	72	15	1	3120837	3120907	2864319	2864248	6.53e-04	55.4
NZ_LR134205	NZ_LR134205	77.778	72	15	1	2864248	2864319	3120907	3120837	6.53e-04	55.4
NZ_LR134205	NZ_LR134205	78.049	82	12	4	3645225	3645303	3645303	3645225	6.53e-04	55.4
NZ_LR134205	NZ_LR134205	80.000	60	12	0	2626093	2626152	3699950	3700009	6.53e-04	55.4
NZ_LR134205	NZ_LR134205	72.826	92	25	0	3037412	3037503	241224	241133	0.002	54.5
NZ_LR134205	NZ_LR134205	73.563	87	23	0	1103187	1103273	350742	350656	0.002	54.5
NZ_LR134205	NZ_LR134205	73.563	87	23	0	1102633	1102719	350742	350656	0.002	54.5
NZ_LR134205	NZ_LR134205	76.389	72	17	0	1138971	1139042	443476	443405	0.002	54.5
NZ_LR134205	NZ_LR134205	68.362	177	51	4	1316817	1316991	735310	735483	0.002	54.5
NZ_LR134205	NZ_LR134205	82.143	56	8	1	1334557	1334612	789421	789368	0.002	54.5
NZ_LR134205	NZ_LR134205	88.095	42	5	0	3805174	3805215	798176	798135	0.002	54.5
NZ_LR134205	NZ_LR134205	67.778	180	54	3	2937691	2937868	894458	894281	0.002	54.5
NZ_LR134205	NZ_LR134205	65.086	232	81	0	1612828	1613059	958418	958187	0.002	54.5
NZ_LR134205	NZ_LR134205	73.563	87	23	0	350656	350742	1102719	1102633	0.002	54.5
NZ_LR134205	NZ_LR134205	73.563	87	23	0	350656	350742	1103273	1103187	0.002	54.5
NZ_LR134205	NZ_LR134205	76.389	72	17	0	443405	443476	1139042	1138971	0.002	54.5
NZ_LR134205	NZ_LR134205	68.362	177	51	4	735310	735483	1316817	1316991	0.002	54.5
NZ_LR134205	NZ_LR134205	82.143	56	8	1	789368	789421	1334612	1334557	0.002	54.5
NZ_LR134205	NZ_LR134205	65.086	232	81	0	958187	958418	1613059	1612828	0.002	54.5
NZ_LR134205	NZ_LR134205	67.763	152	49	0	1961978	1962129	1826992	1827143	0.002	54.5
NZ_LR134205	NZ_LR134205	91.892	37	3	0	1837637	1837673	1837673	1837637	0.002	54.5
NZ_LR134205	NZ_LR134205	67.763	152	49	0	1826992	1827143	1961978	1962129	0.002	54.5
NZ_LR134205	NZ_LR134205	75.949	79	13	2	3420397	3420472	2096023	2095948	0.002	54.5
NZ_LR134205	NZ_LR134205	75.949	79	18	1	3393082	3393160	2270346	2270269	0.002	54.5
NZ_LR134205	NZ_LR134205	68.874	151	45	2	3389272	3389421	2276206	2276057	0.002	54.5
NZ_LR134205	NZ_LR134205	71.569	102	29	0	3533834	3533935	2301456	2301355	0.002	54.5
NZ_LR134205	NZ_LR134205	91.892	37	3	0	2355471	2355507	2355321	2355357	0.002	54.5
NZ_LR134205	NZ_LR134205	91.892	37	3	0	2355321	2355357	2355471	2355507	0.002	54.5
NZ_LR134205	NZ_LR134205	79.412	68	11	2	3823684	3823748	2845942	2845875	0.002	54.5
NZ_LR134205	NZ_LR134205	67.778	180	54	3	894281	894458	2937868	2937691	0.002	54.5
NZ_LR134205	NZ_LR134205	72.826	92	25	0	241133	241224	3037503	3037412	0.002	54.5
NZ_LR134205	NZ_LR134205	76.768	99	17	6	3351418	3351513	3351513	3351418	0.002	54.5
NZ_LR134205	NZ_LR134205	68.874	151	45	2	2276057	2276206	3389421	3389272	0.002	54.5
NZ_LR134205	NZ_LR134205	75.949	79	18	1	2270269	2270346	3393160	3393082	0.002	54.5
NZ_LR134205	NZ_LR134205	75.949	79	13	2	2095948	2096023	3420472	3420397	0.002	54.5
NZ_LR134205	NZ_LR134205	71.569	102	29	0	2301355	2301456	3533935	3533834	0.002	54.5
NZ_LR134205	NZ_LR134205	88.095	42	5	0	798135	798176	3805215	3805174	0.002	54.5
NZ_LR134205	NZ_LR134205	79.412	68	11	2	2845875	2845942	3823748	3823684	0.002	54.5
NZ_LR134205	NZ_LR134205	81.481	54	10	0	715860	715913	183720	183667	0.002	53.6
NZ_LR134205	NZ_LR134205	81.481	54	10	0	638387	638440	638440	638387	0.002	53.6
NZ_LR134205	NZ_LR134205	81.481	54	10	0	183667	183720	715913	715860	0.002	53.6
NZ_LR134205	NZ_LR134205	68.493	146	45	1	3226589	3226733	893040	892895	0.002	53.6
NZ_LR134205	NZ_LR134205	71.186	118	32	2	1494369	1494485	1266986	1266870	0.002	53.6
NZ_LR134205	NZ_LR134205	94.118	34	2	0	2452497	2452530	1394432	1394465	0.002	53.6
NZ_LR134205	NZ_LR134205	100.000	29	0	0	1977105	1977133	1419057	1419085	0.002	53.6
NZ_LR134205	NZ_LR134205	71.186	118	32	2	1266870	1266986	1494485	1494369	0.002	53.6
NZ_LR134205	NZ_LR134205	92.105	38	1	1	3054125	3054160	1599940	1599903	0.002	53.6
NZ_LR134205	NZ_LR134205	94.118	34	2	0	1599903	1599936	1599936	1599903	0.002	53.6
NZ_LR134205	NZ_LR134205	73.684	95	17	3	3529337	3529427	1830601	1830511	0.002	53.6
NZ_LR134205	NZ_LR134205	100.000	29	0	0	1419057	1419085	1977105	1977133	0.002	53.6
NZ_LR134205	NZ_LR134205	88.372	43	3	1	2463189	2463231	1992911	1992951	0.002	53.6
NZ_LR134205	NZ_LR134205	94.118	34	2	0	2076145	2076178	2076178	2076145	0.002	53.6
NZ_LR134205	NZ_LR134205	94.118	34	2	0	1394432	1394465	2452497	2452530	0.002	53.6
NZ_LR134205	NZ_LR134205	88.372	43	3	1	1992911	1992951	2463189	2463231	0.002	53.6
NZ_LR134205	NZ_LR134205	92.105	38	1	1	1599903	1599940	3054160	3054125	0.002	53.6
NZ_LR134205	NZ_LR134205	94.118	34	2	0	3055758	3055791	3055791	3055758	0.002	53.6
NZ_LR134205	NZ_LR134205	68.493	146	45	1	892895	893040	3226733	3226589	0.002	53.6
NZ_LR134205	NZ_LR134205	86.364	44	6	0	3367166	3367209	3367209	3367166	0.002	53.6
NZ_LR134205	NZ_LR134205	73.684	95	17	3	1830511	1830601	3529427	3529337	0.002	53.6
NZ_LR134205	NZ_LR134205	90.698	43	2	2	3677180	3677221	3570578	3570619	0.002	53.6
NZ_LR134205	NZ_LR134205	90.698	43	2	2	3570578	3570619	3677180	3677221	0.002	53.6
NZ_LR134205	NZ_LR134205	94.118	34	2	0	3800818	3800851	3800851	3800818	0.002	53.6
NZ_LR134205	NZ_LR134205	76.250	80	17	2	132793	132871	128843	128921	0.008	52.7
NZ_LR134205	NZ_LR134205	76.250	80	17	2	128843	128921	132793	132871	0.008	52.7
NZ_LR134205	NZ_LR134205	82.353	51	9	0	2248312	2248362	132794	132844	0.008	52.7
NZ_LR134205	NZ_LR134205	82.353	51	9	0	1196870	1196920	778257	778207	0.008	52.7
NZ_LR134205	NZ_LR134205	76.056	71	17	0	888798	888868	790898	790828	0.008	52.7
NZ_LR134205	NZ_LR134205	87.805	41	5	0	1931103	1931143	819532	819492	0.008	52.7
NZ_LR134205	NZ_LR134205	76.056	71	17	0	790828	790898	888868	888798	0.008	52.7
NZ_LR134205	NZ_LR134205	82.353	51	9	0	1275388	1275438	1068127	1068077	0.008	52.7
NZ_LR134205	NZ_LR134205	78.462	65	7	2	2289159	2289216	1175802	1175738	0.008	52.7
NZ_LR134205	NZ_LR134205	80.357	56	11	0	1798965	1799020	1196559	1196504	0.008	52.7
NZ_LR134205	NZ_LR134205	82.353	51	9	0	778207	778257	1196920	1196870	0.008	52.7
NZ_LR134205	NZ_LR134205	82.353	51	9	0	1068077	1068127	1275438	1275388	0.008	52.7
NZ_LR134205	NZ_LR134205	70.312	128	32	3	2679583	2679707	1316737	1316861	0.008	52.7
NZ_LR134205	NZ_LR134205	96.774	31	1	0	3741779	3741809	1419086	1419056	0.008	52.7
NZ_LR134205	NZ_LR134205	90.000	40	2	1	3055753	3055790	1599942	1599903	0.008	52.7
NZ_LR134205	NZ_LR134205	80.357	56	11	0	1196504	1196559	1799020	1798965	0.008	52.7
NZ_LR134205	NZ_LR134205	78.689	61	13	0	1904834	1904894	1904102	1904162	0.008	52.7
NZ_LR134205	NZ_LR134205	78.689	61	13	0	1904102	1904162	1904834	1904894	0.008	52.7
NZ_LR134205	NZ_LR134205	87.805	41	5	0	819492	819532	1931143	1931103	0.008	52.7
NZ_LR134205	NZ_LR134205	71.818	110	29	2	2092881	2092989	2077731	2077623	0.008	52.7
NZ_LR134205	NZ_LR134205	82.353	51	9	0	3568439	3568489	2091844	2091794	0.008	52.7
NZ_LR134205	NZ_LR134205	71.818	110	29	2	2077623	2077731	2092989	2092881	0.008	52.7
NZ_LR134205	NZ_LR134205	75.269	93	17	4	2187923	2188012	2188012	2187923	0.008	52.7
NZ_LR134205	NZ_LR134205	82.353	51	9	0	132794	132844	2248312	2248362	0.008	52.7
NZ_LR134205	NZ_LR134205	78.462	65	7	2	1175738	1175802	2289216	2289159	0.008	52.7
NZ_LR134205	NZ_LR134205	87.805	41	5	0	3809852	3809892	2296095	2296135	0.008	52.7
NZ_LR134205	NZ_LR134205	77.273	66	15	0	3823698	3823763	2471287	2471222	0.008	52.7
NZ_LR134205	NZ_LR134205	82.353	51	9	0	2561053	2561103	2505836	2505886	0.008	52.7
NZ_LR134205	NZ_LR134205	82.353	51	9	0	2505836	2505886	2561053	2561103	0.008	52.7
NZ_LR134205	NZ_LR134205	70.312	128	32	3	1316737	1316861	2679583	2679707	0.008	52.7
NZ_LR134205	NZ_LR134205	96.774	31	1	0	2955603	2955633	2955633	2955603	0.008	52.7
NZ_LR134205	NZ_LR134205	91.667	36	3	0	3055759	3055794	3054160	3054125	0.008	52.7
NZ_LR134205	NZ_LR134205	90.000	40	2	1	1599903	1599942	3055790	3055753	0.008	52.7
NZ_LR134205	NZ_LR134205	91.667	36	3	0	3054125	3054160	3055794	3055759	0.008	52.7
NZ_LR134205	NZ_LR134205	74.074	81	21	0	3351432	3351512	3351314	3351394	0.008	52.7
NZ_LR134205	NZ_LR134205	74.074	81	21	0	3351314	3351394	3351432	3351512	0.008	52.7
NZ_LR134205	NZ_LR134205	82.353	51	9	0	2091794	2091844	3568489	3568439	0.008	52.7
NZ_LR134205	NZ_LR134205	96.774	31	1	0	1419056	1419086	3741809	3741779	0.008	52.7
NZ_LR134205	NZ_LR134205	87.805	41	5	0	2296095	2296135	3809852	3809892	0.008	52.7
NZ_LR134205	NZ_LR134205	77.273	66	15	0	2471222	2471287	3823763	3823698	0.008	52.7
NZ_LR134205	NZ_LR134205	87.805	41	5	0	3826202	3826242	3826242	3826202	0.008	52.7
NZ_LR134205	NZ_LR134205	100.000	28	0	0	98529	98556	98556	98529	0.008	51.8
NZ_LR134205	NZ_LR134205	89.474	38	4	0	431787	431824	431824	431787	0.008	51.8
NZ_LR134205	NZ_LR134205	89.474	38	4	0	581836	581873	581873	581836	0.008	51.8
NZ_LR134205	NZ_LR134205	77.778	63	14	0	2231654	2231716	667692	667754	0.008	51.8
NZ_LR134205	NZ_LR134205	73.214	112	18	6	1048310	1048415	1048415	1048310	0.008	51.8
NZ_LR134205	NZ_LR134205	69.118	136	33	3	2481261	2481396	1160443	1160317	0.008	51.8
NZ_LR134205	NZ_LR134205	68.939	132	39	1	2154888	2155017	1266873	1267004	0.008	51.8
NZ_LR134205	NZ_LR134205	83.333	48	8	0	2355339	2355386	1427102	1427055	0.008	51.8
NZ_LR134205	NZ_LR134205	78.788	66	10	2	1680598	1680661	1680661	1680598	0.008	51.8
NZ_LR134205	NZ_LR134205	79.310	58	12	0	3567483	3567540	2077847	2077904	0.008	51.8
NZ_LR134205	NZ_LR134205	89.474	38	4	0	2108207	2108244	2108244	2108207	0.008	51.8
NZ_LR134205	NZ_LR134205	68.939	132	39	1	1266873	1267004	2154888	2155017	0.008	51.8
NZ_LR134205	NZ_LR134205	77.778	63	14	0	667692	667754	2231654	2231716	0.008	51.8
NZ_LR134205	NZ_LR134205	81.818	55	4	2	2598550	2598601	2265327	2265276	0.008	51.8
NZ_LR134205	NZ_LR134205	70.248	121	32	2	2444643	2444762	2289062	2288945	0.008	51.8
NZ_LR134205	NZ_LR134205	70.248	121	32	2	2444643	2444762	2289187	2289070	0.008	51.8
NZ_LR134205	NZ_LR134205	69.630	135	35	3	2886803	2886934	2335699	2335568	0.008	51.8
NZ_LR134205	NZ_LR134205	83.333	48	8	0	1427055	1427102	2355386	2355339	0.008	51.8
NZ_LR134205	NZ_LR134205	76.000	75	17	1	3120843	3120917	2370958	2370885	0.008	51.8
NZ_LR134205	NZ_LR134205	76.000	75	17	1	3120843	3120917	2371377	2371304	0.008	51.8
NZ_LR134205	NZ_LR134205	70.248	121	32	2	2289070	2289187	2444762	2444643	0.008	51.8
NZ_LR134205	NZ_LR134205	70.248	121	32	2	2288945	2289062	2444762	2444643	0.008	51.8
NZ_LR134205	NZ_LR134205	69.118	136	33	3	1160317	1160443	2481396	2481261	0.008	51.8
NZ_LR134205	NZ_LR134205	82.456	57	8	2	2495856	2495911	2491374	2491319	0.008	51.8
NZ_LR134205	NZ_LR134205	82.456	57	8	2	2491319	2491374	2495911	2495856	0.008	51.8
NZ_LR134205	NZ_LR134205	81.818	55	4	2	2265276	2265327	2598601	2598550	0.008	51.8
NZ_LR134205	NZ_LR134205	69.630	135	35	3	2335568	2335699	2886934	2886803	0.008	51.8
NZ_LR134205	NZ_LR134205	90.476	42	2	2	2903828	2903868	2903868	2903828	0.008	51.8
NZ_LR134205	NZ_LR134205	76.000	75	17	1	2371304	2371377	3120917	3120843	0.008	51.8
NZ_LR134205	NZ_LR134205	76.000	75	17	1	2370885	2370958	3120917	3120843	0.008	51.8
NZ_LR134205	NZ_LR134205	89.474	38	4	0	3150591	3150628	3150628	3150591	0.008	51.8
NZ_LR134205	NZ_LR134205	79.310	58	12	0	2077847	2077904	3567483	3567540	0.008	51.8
NZ_LR134205	NZ_LR134205	75.294	85	15	3	3825003	3825085	3822917	3822997	0.008	51.8
NZ_LR134205	NZ_LR134205	75.294	85	15	3	3822917	3822997	3825003	3825085	0.008	51.8
NZ_LR134205	NZ_LR134205	76.923	65	15	0	2936855	2936919	932031	931967	0.028	50.9
NZ_LR134205	NZ_LR134205	79.661	59	5	2	2289034	2289085	1175802	1175744	0.028	50.9
NZ_LR134205	NZ_LR134205	76.923	65	15	0	1798181	1798245	1196560	1196496	0.028	50.9
NZ_LR134205	NZ_LR134205	75.325	77	13	2	2355238	2355311	1427149	1427076	0.028	50.9
NZ_LR134205	NZ_LR134205	76.923	65	15	0	1196496	1196560	1798245	1798181	0.028	50.9
NZ_LR134205	NZ_LR134205	79.661	59	5	2	1175744	1175802	2289085	2289034	0.028	50.9
NZ_LR134205	NZ_LR134205	65.842	202	63	2	3696414	3696612	2352139	2352337	0.028	50.9
NZ_LR134205	NZ_LR134205	75.325	77	13	2	1427076	1427149	2355311	2355238	0.028	50.9
NZ_LR134205	NZ_LR134205	87.500	40	5	0	2355471	2355510	2355303	2355342	0.028	50.9
NZ_LR134205	NZ_LR134205	87.500	40	5	0	2355303	2355342	2355471	2355510	0.028	50.9
NZ_LR134205	NZ_LR134205	69.655	145	34	5	3610382	3610521	2541056	2540917	0.028	50.9
NZ_LR134205	NZ_LR134205	78.333	60	13	0	3823689	3823748	2597973	2597914	0.028	50.9
NZ_LR134205	NZ_LR134205	71.579	95	27	0	2696405	2696499	2696345	2696439	0.028	50.9
NZ_LR134205	NZ_LR134205	71.579	95	27	0	2696345	2696439	2696405	2696499	0.028	50.9
NZ_LR134205	NZ_LR134205	84.444	45	7	0	2715154	2715198	2715198	2715154	0.028	50.9
NZ_LR134205	NZ_LR134205	76.923	65	15	0	931967	932031	2936919	2936855	0.028	50.9
NZ_LR134205	NZ_LR134205	69.655	145	34	5	2540917	2541056	3610521	3610382	0.028	50.9
NZ_LR134205	NZ_LR134205	65.842	202	63	2	2352139	2352337	3696414	3696612	0.028	50.9
NZ_LR134205	NZ_LR134205	78.333	60	13	0	2597914	2597973	3823748	3823689	0.028	50.9
NZ_LR134205	NZ_LR134205	93.750	32	2	0	1880382	1880413	11725	11694	0.028	50.0
NZ_LR134205	NZ_LR134205	68.707	147	41	3	215237	215382	180953	181095	0.028	50.0
NZ_LR134205	NZ_LR134205	68.707	147	41	3	180953	181095	215237	215382	0.028	50.0
NZ_LR134205	NZ_LR134205	89.189	37	4	0	2072963	2072999	319508	319472	0.028	50.0
NZ_LR134205	NZ_LR134205	81.481	54	9	1	851608	851661	358110	358162	0.028	50.0
NZ_LR134205	NZ_LR134205	75.000	72	18	0	3644831	3644902	374965	375036	0.028	50.0
NZ_LR134205	NZ_LR134205	66.321	193	57	3	3479519	3479707	454162	454350	0.028	50.0
NZ_LR134205	NZ_LR134205	93.750	32	2	0	1165550	1165581	778254	778223	0.028	50.0
NZ_LR134205	NZ_LR134205	81.481	54	9	1	358110	358162	851608	851661	0.028	50.0
NZ_LR134205	NZ_LR134205	93.750	32	2	0	875705	875736	875736	875705	0.028	50.0
NZ_LR134205	NZ_LR134205	85.714	42	6	0	2075220	2075261	898107	898066	0.028	50.0
NZ_LR134205	NZ_LR134205	77.419	62	14	0	3805153	3805214	1085481	1085420	0.028	50.0
NZ_LR134205	NZ_LR134205	93.750	32	2	0	778223	778254	1165581	1165550	0.028	50.0
NZ_LR134205	NZ_LR134205	78.947	57	12	0	2313814	2313870	1275385	1275441	0.028	50.0
NZ_LR134205	NZ_LR134205	82.143	56	8	2	1300526	1300580	1300580	1300526	0.028	50.0
NZ_LR134205	NZ_LR134205	93.750	32	2	0	1369574	1369605	1367285	1367316	0.028	50.0
NZ_LR134205	NZ_LR134205	93.750	32	2	0	1367285	1367316	1369574	1369605	0.028	50.0
NZ_LR134205	NZ_LR134205	93.750	32	2	0	1393715	1393746	1393746	1393715	0.028	50.0
NZ_LR134205	NZ_LR134205	86.364	44	5	1	2608743	2608785	1412306	1412263	0.028	50.0
NZ_LR134205	NZ_LR134205	93.750	32	2	0	1569757	1569788	1569788	1569757	0.028	50.0
NZ_LR134205	NZ_LR134205	93.750	32	2	0	11694	11725	1880413	1880382	0.028	50.0
NZ_LR134205	NZ_LR134205	68.852	122	38	0	2080452	2080573	1967043	1967164	0.028	50.0
NZ_LR134205	NZ_LR134205	78.947	57	12	0	3766185	3766241	1995202	1995146	0.028	50.0
NZ_LR134205	NZ_LR134205	89.189	37	4	0	319472	319508	2072999	2072963	0.028	50.0
NZ_LR134205	NZ_LR134205	85.714	42	6	0	898066	898107	2075261	2075220	0.028	50.0
NZ_LR134205	NZ_LR134205	68.852	122	38	0	1967043	1967164	2080452	2080573	0.028	50.0
NZ_LR134205	NZ_LR134205	85.714	42	6	0	2371335	2371376	2248352	2248311	0.028	50.0
NZ_LR134205	NZ_LR134205	85.714	42	6	0	2370916	2370957	2248352	2248311	0.028	50.0
NZ_LR134205	NZ_LR134205	78.947	57	12	0	1275385	1275441	2313814	2313870	0.028	50.0
NZ_LR134205	NZ_LR134205	85.714	42	6	0	2248311	2248352	2370957	2370916	0.028	50.0
NZ_LR134205	NZ_LR134205	85.714	42	6	0	2248311	2248352	2371376	2371335	0.028	50.0
NZ_LR134205	NZ_LR134205	80.769	52	10	0	2597913	2597964	2470430	2470481	0.028	50.0
NZ_LR134205	NZ_LR134205	64.116	379	120	8	2845842	2846209	2471204	2471577	0.028	50.0
NZ_LR134205	NZ_LR134205	80.769	52	10	0	2470430	2470481	2597913	2597964	0.028	50.0
NZ_LR134205	NZ_LR134205	85.714	42	6	0	2605928	2605969	2605969	2605928	0.028	50.0
NZ_LR134205	NZ_LR134205	86.364	44	5	1	1412263	1412306	2608785	2608743	0.028	50.0
NZ_LR134205	NZ_LR134205	64.116	379	120	8	2471204	2471577	2845842	2846209	0.028	50.0
NZ_LR134205	NZ_LR134205	75.000	72	18	0	3275632	3275703	3249195	3249124	0.028	50.0
NZ_LR134205	NZ_LR134205	76.119	67	16	0	3328039	3328105	3249128	3249194	0.028	50.0
NZ_LR134205	NZ_LR134205	75.000	72	18	0	3249124	3249195	3275703	3275632	0.028	50.0
NZ_LR134205	NZ_LR134205	76.119	67	16	0	3249128	3249194	3328039	3328105	0.028	50.0
NZ_LR134205	NZ_LR134205	66.321	193	57	3	454162	454350	3479519	3479707	0.028	50.0
NZ_LR134205	NZ_LR134205	75.000	72	18	0	374965	375036	3644831	3644902	0.028	50.0
NZ_LR134205	NZ_LR134205	78.947	57	12	0	1995146	1995202	3766241	3766185	0.028	50.0
NZ_LR134205	NZ_LR134205	77.419	62	14	0	1085420	1085481	3805214	3805153	0.028	50.0
NZ_LR134205	NZ_LR134205	87.179	39	5	0	50099	50137	50137	50099	0.097	49.1
NZ_LR134205	NZ_LR134205	72.043	93	24	1	1103187	1103277	200337	200245	0.097	49.1
NZ_LR134205	NZ_LR134205	79.630	54	11	0	1200481	1200534	305323	305376	0.097	49.1
NZ_LR134205	NZ_LR134205	67.429	175	49	4	2522424	2522594	344203	344373	0.097	49.1
NZ_LR134205	NZ_LR134205	73.118	93	23	2	526261	526352	524739	524830	0.097	49.1
NZ_LR134205	NZ_LR134205	73.118	93	23	2	524739	524830	526261	526352	0.097	49.1
NZ_LR134205	NZ_LR134205	75.000	76	18	1	1635755	1635829	583804	583879	0.097	49.1
NZ_LR134205	NZ_LR134205	87.179	39	5	0	633875	633913	633913	633875	0.097	49.1
NZ_LR134205	NZ_LR134205	84.091	44	7	0	2679607	2679650	733495	733538	0.097	49.1
NZ_LR134205	NZ_LR134205	81.633	49	9	0	2931353	2931401	885838	885790	0.097	49.1
NZ_LR134205	NZ_LR134205	77.966	59	13	0	2072079	2072137	892907	892849	0.097	49.1
NZ_LR134205	NZ_LR134205	68.908	119	37	0	2939215	2939333	929656	929538	0.097	49.1
NZ_LR134205	NZ_LR134205	77.966	59	13	0	2672078	2672136	1099759	1099701	0.097	49.1
NZ_LR134205	NZ_LR134205	72.043	93	24	1	200245	200337	1103277	1103187	0.097	49.1
NZ_LR134205	NZ_LR134205	79.630	54	11	0	305323	305376	1200481	1200534	0.097	49.1
NZ_LR134205	NZ_LR134205	88.372	43	3	2	1400126	1400167	1400167	1400126	0.097	49.1
NZ_LR134205	NZ_LR134205	96.552	29	1	0	1977105	1977133	1420818	1420846	0.097	49.1
NZ_LR134205	NZ_LR134205	96.552	29	1	0	1436396	1436424	1436424	1436396	0.097	49.1
NZ_LR134205	NZ_LR134205	88.372	43	3	2	1437371	1437412	1437412	1437371	0.097	49.1
NZ_LR134205	NZ_LR134205	72.619	84	23	0	1610295	1610378	1609378	1609461	0.097	49.1
NZ_LR134205	NZ_LR134205	72.619	84	23	0	1609378	1609461	1610295	1610378	0.097	49.1
NZ_LR134205	NZ_LR134205	75.000	76	18	1	583804	583879	1635755	1635829	0.097	49.1
NZ_LR134205	NZ_LR134205	75.362	69	17	0	2731876	2731944	1806108	1806040	0.097	49.1
NZ_LR134205	NZ_LR134205	77.966	59	13	0	2974801	2974859	1837605	1837547	0.097	49.1
NZ_LR134205	NZ_LR134205	70.192	104	31	0	2083262	2083365	1967943	1968046	0.097	49.1
NZ_LR134205	NZ_LR134205	77.966	59	13	0	3610239	3610297	1969866	1969808	0.097	49.1
NZ_LR134205	NZ_LR134205	96.552	29	1	0	1420818	1420846	1977105	1977133	0.097	49.1
NZ_LR134205	NZ_LR134205	67.114	149	49	0	2633968	2634116	2052968	2052820	0.097	49.1
NZ_LR134205	NZ_LR134205	77.966	59	13	0	892849	892907	2072137	2072079	0.097	49.1
NZ_LR134205	NZ_LR134205	71.845	103	27	2	3434050	3434151	2075262	2075161	0.097	49.1
NZ_LR134205	NZ_LR134205	70.192	104	31	0	1967943	1968046	2083262	2083365	0.097	49.1
NZ_LR134205	NZ_LR134205	66.265	249	69	8	3567113	3567352	2093138	2092896	0.097	49.1
NZ_LR134205	NZ_LR134205	84.091	44	7	0	2877211	2877254	2154889	2154932	0.097	49.1
NZ_LR134205	NZ_LR134205	67.429	175	49	4	344203	344373	2522424	2522594	0.097	49.1
NZ_LR134205	NZ_LR134205	87.179	39	5	0	2598563	2598601	2598601	2598563	0.097	49.1
NZ_LR134205	NZ_LR134205	67.114	149	49	0	2052820	2052968	2634116	2633968	0.097	49.1
NZ_LR134205	NZ_LR134205	77.966	59	13	0	1099701	1099759	2672136	2672078	0.097	49.1
NZ_LR134205	NZ_LR134205	84.091	44	7	0	733495	733538	2679607	2679650	0.097	49.1
NZ_LR134205	NZ_LR134205	75.362	69	17	0	1806040	1806108	2731944	2731876	0.097	49.1
NZ_LR134205	NZ_LR134205	87.179	39	5	0	2846513	2846551	2846551	2846513	0.097	49.1
NZ_LR134205	NZ_LR134205	84.091	44	7	0	2154889	2154932	2877211	2877254	0.097	49.1
NZ_LR134205	NZ_LR134205	81.633	49	9	0	885790	885838	2931401	2931353	0.097	49.1
NZ_LR134205	NZ_LR134205	68.908	119	37	0	929538	929656	2939333	2939215	0.097	49.1
NZ_LR134205	NZ_LR134205	77.966	59	13	0	1837547	1837605	2974859	2974801	0.097	49.1
NZ_LR134205	NZ_LR134205	71.845	103	27	2	2075161	2075262	3434151	3434050	0.097	49.1
NZ_LR134205	NZ_LR134205	66.265	249	69	8	2092896	2093138	3567352	3567113	0.097	49.1
NZ_LR134205	NZ_LR134205	77.966	59	13	0	1969808	1969866	3610297	3610239	0.097	49.1
NZ_LR134205	NZ_LR134205	78.689	61	12	1	1752005	1752065	3680114	3680055	0.097	49.1
NZ_LR134205	NZ_LR134205	100.000	26	0	0	118889	118914	118914	118889	0.097	48.2
NZ_LR134205	NZ_LR134205	78.571	56	12	0	2003177	2003232	165511	165566	0.097	48.2
NZ_LR134205	NZ_LR134205	78.571	56	12	0	2003282	2003337	165511	165566	0.097	48.2
NZ_LR134205	NZ_LR134205	78.571	56	12	0	2003387	2003442	165511	165566	0.097	48.2
NZ_LR134205	NZ_LR134205	77.049	61	14	0	1103291	1103351	200078	200018	0.097	48.2
NZ_LR134205	NZ_LR134205	77.049	61	14	0	1102858	1102918	200078	200018	0.097	48.2
NZ_LR134205	NZ_LR134205	78.571	56	12	0	2248312	2248367	200159	200214	0.097	48.2
NZ_LR134205	NZ_LR134205	75.758	66	16	0	2570164	2570229	305850	305915	0.097	48.2
NZ_LR134205	NZ_LR134205	80.392	51	10	0	3431609	3431659	321466	321516	0.097	48.2
NZ_LR134205	NZ_LR134205	85.366	41	6	0	3119820	3119860	470639	470679	0.097	48.2
NZ_LR134205	NZ_LR134205	80.392	51	10	0	2289265	2289315	680654	680604	0.097	48.2
NZ_LR134205	NZ_LR134205	100.000	26	0	0	1226847	1226872	688206	688181	0.097	48.2
NZ_LR134205	NZ_LR134205	78.571	56	12	0	2003177	2003232	845667	845722	0.097	48.2
NZ_LR134205	NZ_LR134205	78.571	56	12	0	2003282	2003337	845667	845722	0.097	48.2
NZ_LR134205	NZ_LR134205	78.571	56	12	0	2003387	2003442	845667	845722	0.097	48.2
NZ_LR134205	NZ_LR134205	70.297	101	30	0	931403	931503	885495	885595	0.097	48.2
NZ_LR134205	NZ_LR134205	88.889	36	4	0	3430556	3430591	929586	929621	0.097	48.2
NZ_LR134205	NZ_LR134205	70.297	101	30	0	885495	885595	931403	931503	0.097	48.2
NZ_LR134205	NZ_LR134205	84.444	45	5	1	1599903	1599945	1068312	1068356	0.097	48.2
NZ_LR134205	NZ_LR134205	77.049	61	14	0	200018	200078	1102918	1102858	0.097	48.2
NZ_LR134205	NZ_LR134205	73.684	76	20	0	3120845	3120920	1103350	1103275	0.097	48.2
NZ_LR134205	NZ_LR134205	77.049	61	14	0	200018	200078	1103351	1103291	0.097	48.2
NZ_LR134205	NZ_LR134205	100.000	26	0	0	1175781	1175806	1175305	1175330	0.097	48.2
NZ_LR134205	NZ_LR134205	75.385	65	9	1	2288909	2288966	1175802	1175738	0.097	48.2
NZ_LR134205	NZ_LR134205	100.000	26	0	0	1175305	1175330	1175781	1175806	0.097	48.2
NZ_LR134205	NZ_LR134205	100.000	26	0	0	688181	688206	1226872	1226847	0.097	48.2
NZ_LR134205	NZ_LR134205	72.093	86	24	0	1564878	1564963	1275441	1275356	0.097	48.2
NZ_LR134205	NZ_LR134205	93.548	31	2	0	3741779	3741809	1420847	1420817	0.097	48.2
NZ_LR134205	NZ_LR134205	78.571	56	12	0	2843695	2843750	1562961	1562906	0.097	48.2
NZ_LR134205	NZ_LR134205	72.093	86	24	0	1275356	1275441	1564963	1564878	0.097	48.2
NZ_LR134205	NZ_LR134205	88.889	36	4	0	1578627	1578662	1578662	1578627	0.097	48.2
NZ_LR134205	NZ_LR134205	84.444	45	5	1	1068312	1068356	1599903	1599945	0.097	48.2
NZ_LR134205	NZ_LR134205	74.648	71	18	0	3533858	3533928	1742660	1742730	0.097	48.2
NZ_LR134205	NZ_LR134205	75.758	66	16	0	3239627	3239692	1893022	1892957	0.097	48.2
NZ_LR134205	NZ_LR134205	82.609	46	8	0	3083570	3083615	1917774	1917819	0.097	48.2
NZ_LR134205	NZ_LR134205	78.571	56	12	0	165511	165566	2003177	2003232	0.097	48.2
NZ_LR134205	NZ_LR134205	78.571	56	12	0	845667	845722	2003177	2003232	0.097	48.2
NZ_LR134205	NZ_LR134205	78.571	56	12	0	2978808	2978863	2003232	2003177	0.097	48.2
NZ_LR134205	NZ_LR134205	78.571	56	12	0	165511	165566	2003282	2003337	0.097	48.2
NZ_LR134205	NZ_LR134205	78.571	56	12	0	845667	845722	2003282	2003337	0.097	48.2
NZ_LR134205	NZ_LR134205	78.571	56	12	0	2978808	2978863	2003337	2003282	0.097	48.2
NZ_LR134205	NZ_LR134205	78.571	56	12	0	165511	165566	2003387	2003442	0.097	48.2
NZ_LR134205	NZ_LR134205	78.571	56	12	0	845667	845722	2003387	2003442	0.097	48.2
NZ_LR134205	NZ_LR134205	78.571	56	12	0	2978808	2978863	2003442	2003387	0.097	48.2
NZ_LR134205	NZ_LR134205	82.609	46	8	0	2930642	2930687	2072457	2072502	0.097	48.2
NZ_LR134205	NZ_LR134205	88.889	36	4	0	2237123	2237158	2237158	2237123	0.097	48.2
NZ_LR134205	NZ_LR134205	78.571	56	12	0	200159	200214	2248312	2248367	0.097	48.2
NZ_LR134205	NZ_LR134205	69.600	125	36	2	2471709	2471832	2265111	2265234	0.097	48.2
NZ_LR134205	NZ_LR134205	75.385	65	9	1	1175738	1175802	2288966	2288909	0.097	48.2
NZ_LR134205	NZ_LR134205	80.392	51	10	0	680604	680654	2289315	2289265	0.097	48.2
NZ_LR134205	NZ_LR134205	74.359	78	19	1	3120842	3120919	2315016	2315092	0.097	48.2
NZ_LR134205	NZ_LR134205	74.359	78	19	1	3120842	3120919	2315326	2315402	0.097	48.2
NZ_LR134205	NZ_LR134205	74.359	78	19	1	3120842	3120919	2315736	2315812	0.097	48.2
NZ_LR134205	NZ_LR134205	72.840	81	22	0	2355672	2355752	2355246	2355326	0.097	48.2
NZ_LR134205	NZ_LR134205	72.840	81	22	0	2355246	2355326	2355672	2355752	0.097	48.2
NZ_LR134205	NZ_LR134205	69.600	125	36	2	2265111	2265234	2471709	2471832	0.097	48.2
NZ_LR134205	NZ_LR134205	75.758	66	16	0	305850	305915	2570164	2570229	0.097	48.2
NZ_LR134205	NZ_LR134205	100.000	26	0	0	2616413	2616438	2616438	2616413	0.097	48.2
NZ_LR134205	NZ_LR134205	88.889	36	4	0	2754710	2754745	2754745	2754710	0.097	48.2
NZ_LR134205	NZ_LR134205	78.571	56	12	0	1562906	1562961	2843750	2843695	0.097	48.2
NZ_LR134205	NZ_LR134205	82.609	46	8	0	2072457	2072502	2930642	2930687	0.097	48.2
NZ_LR134205	NZ_LR134205	78.571	56	12	0	2003387	2003442	2978863	2978808	0.097	48.2
NZ_LR134205	NZ_LR134205	78.571	56	12	0	2003282	2003337	2978863	2978808	0.097	48.2
NZ_LR134205	NZ_LR134205	78.571	56	12	0	2003177	2003232	2978863	2978808	0.097	48.2
NZ_LR134205	NZ_LR134205	90.000	40	2	2	3020842	3020880	3020880	3020842	0.097	48.2
NZ_LR134205	NZ_LR134205	82.609	46	8	0	1917774	1917819	3083570	3083615	0.097	48.2
NZ_LR134205	NZ_LR134205	85.366	41	6	0	470639	470679	3119820	3119860	0.097	48.2
NZ_LR134205	NZ_LR134205	74.359	78	19	1	2315016	2315092	3120842	3120919	0.097	48.2
NZ_LR134205	NZ_LR134205	74.359	78	19	1	2315326	2315402	3120842	3120919	0.097	48.2
NZ_LR134205	NZ_LR134205	74.359	78	19	1	2315736	2315812	3120842	3120919	0.097	48.2
NZ_LR134205	NZ_LR134205	73.684	76	20	0	1103275	1103350	3120920	3120845	0.097	48.2
NZ_LR134205	NZ_LR134205	75.758	66	16	0	1892957	1893022	3239692	3239627	0.097	48.2
NZ_LR134205	NZ_LR134205	93.548	31	2	0	3321341	3321371	3246604	3246634	0.097	48.2
NZ_LR134205	NZ_LR134205	100.000	26	0	0	3305122	3305147	3305147	3305122	0.097	48.2
NZ_LR134205	NZ_LR134205	93.548	31	2	0	3246604	3246634	3321341	3321371	0.097	48.2
NZ_LR134205	NZ_LR134205	88.889	36	4	0	929586	929621	3430556	3430591	0.097	48.2
NZ_LR134205	NZ_LR134205	80.392	51	10	0	321466	321516	3431609	3431659	0.097	48.2
NZ_LR134205	NZ_LR134205	74.648	71	18	0	1742660	1742730	3533858	3533928	0.097	48.2
NZ_LR134205	NZ_LR134205	81.250	64	8	4	3549902	3549963	3549963	3549902	0.097	48.2
NZ_LR134205	NZ_LR134205	93.548	31	2	0	1420817	1420847	3741809	3741779	0.097	48.2
NZ_LR134205	NZ_LR134205	78.947	76	6	6	3830289	3830359	3830359	3830289	0.097	48.2
NZ_LR134205	NZ_LR134205	71.154	104	26	2	3870550	3870651	3870651	3870550	0.097	48.2
NZ_LR134205	NZ_LR134205	90.909	33	3	0	635080	635112	23245	23213	0.34	47.3
NZ_LR134205	NZ_LR134205	87.500	40	4	1	161621	161660	128846	128884	0.34	47.3
NZ_LR134205	NZ_LR134205	87.500	40	4	1	3485328	3485367	128884	128846	0.34	47.3
NZ_LR134205	NZ_LR134205	87.500	40	4	1	1036293	1036332	128846	128884	0.34	47.3
NZ_LR134205	NZ_LR134205	87.500	40	4	1	128846	128884	161621	161660	0.34	47.3
NZ_LR134205	NZ_LR134205	86.842	38	5	0	1403098	1403135	213647	213684	0.34	47.3
NZ_LR134205	NZ_LR134205	76.190	63	15	0	3610051	3610113	438289	438227	0.34	47.3
NZ_LR134205	NZ_LR134205	76.190	63	15	0	1062335	1062397	516076	516014	0.34	47.3
NZ_LR134205	NZ_LR134205	85.106	47	5	2	1409058	1409102	606348	606394	0.34	47.3
NZ_LR134205	NZ_LR134205	90.909	33	3	0	23213	23245	635112	635080	0.34	47.3
NZ_LR134205	NZ_LR134205	86.842	38	5	0	3618782	3618819	665366	665403	0.34	47.3
NZ_LR134205	NZ_LR134205	96.667	30	0	1	692959	692988	692165	692193	0.34	47.3
NZ_LR134205	NZ_LR134205	96.667	30	0	1	692165	692193	692959	692988	0.34	47.3
NZ_LR134205	NZ_LR134205	83.721	43	7	0	729700	729742	729742	729700	0.34	47.3
NZ_LR134205	NZ_LR134205	90.909	33	3	0	1880381	1880413	788898	788866	0.34	47.3
NZ_LR134205	NZ_LR134205	74.390	82	19	2	2093696	2093776	906871	906791	0.34	47.3
NZ_LR134205	NZ_LR134205	87.500	40	4	1	128846	128884	1036293	1036332	0.34	47.3
NZ_LR134205	NZ_LR134205	76.190	63	15	0	516014	516076	1062397	1062335	0.34	47.3
NZ_LR134205	NZ_LR134205	70.476	105	30	1	3437759	3437862	1266807	1266911	0.34	47.3
NZ_LR134205	NZ_LR134205	81.250	48	9	0	1316758	1316805	1266914	1266867	0.34	47.3
NZ_LR134205	NZ_LR134205	81.250	48	9	0	1266867	1266914	1316805	1316758	0.34	47.3
NZ_LR134205	NZ_LR134205	86.842	38	5	0	213647	213684	1403098	1403135	0.34	47.3
NZ_LR134205	NZ_LR134205	85.106	47	5	2	606348	606394	1409058	1409102	0.34	47.3
NZ_LR134205	NZ_LR134205	80.000	55	5	2	3719940	3719991	1564925	1564874	0.34	47.3
NZ_LR134205	NZ_LR134205	85.417	48	2	3	2019432	2019476	1652500	1652455	0.34	47.3
NZ_LR134205	NZ_LR134205	83.721	43	7	0	1723053	1723095	1723095	1723053	0.34	47.3
NZ_LR134205	NZ_LR134205	76.190	63	15	0	2351406	2351468	1813693	1813631	0.34	47.3
NZ_LR134205	NZ_LR134205	90.909	33	3	0	788866	788898	1880413	1880381	0.34	47.3
NZ_LR134205	NZ_LR134205	85.417	48	2	3	1652455	1652500	2019476	2019432	0.34	47.3
NZ_LR134205	NZ_LR134205	69.027	113	35	0	3428523	3428635	2074736	2074624	0.34	47.3
NZ_LR134205	NZ_LR134205	68.217	129	33	2	2077607	2077731	2076603	2076727	0.34	47.3
NZ_LR134205	NZ_LR134205	68.217	129	33	2	2076603	2076727	2077607	2077731	0.34	47.3
NZ_LR134205	NZ_LR134205	74.390	82	19	2	906791	906871	2093776	2093696	0.34	47.3
NZ_LR134205	NZ_LR134205	90.909	33	3	0	2100607	2100639	2100639	2100607	0.34	47.3
NZ_LR134205	NZ_LR134205	71.429	91	22	1	2480655	2480741	2248380	2248290	0.34	47.3
NZ_LR134205	NZ_LR134205	76.190	63	15	0	1813631	1813693	2351468	2351406	0.34	47.3
NZ_LR134205	NZ_LR134205	71.429	91	22	1	2248290	2248380	2480741	2480655	0.34	47.3
NZ_LR134205	NZ_LR134205	90.909	33	3	0	2867175	2867207	2867207	2867175	0.34	47.3
NZ_LR134205	NZ_LR134205	91.892	37	1	2	2925797	2925832	2925832	2925797	0.34	47.3
NZ_LR134205	NZ_LR134205	67.391	138	45	0	3119793	3119930	2956331	2956194	0.34	47.3
NZ_LR134205	NZ_LR134205	67.391	138	45	0	2956194	2956331	3119930	3119793	0.34	47.3
NZ_LR134205	NZ_LR134205	86.842	38	5	0	3289814	3289851	3285689	3285726	0.34	47.3
NZ_LR134205	NZ_LR134205	86.842	38	5	0	3285689	3285726	3289814	3289851	0.34	47.3
NZ_LR134205	NZ_LR134205	79.245	53	11	0	3346383	3346435	3346435	3346383	0.34	47.3
NZ_LR134205	NZ_LR134205	69.027	113	35	0	2074624	2074736	3428635	3428523	0.34	47.3
NZ_LR134205	NZ_LR134205	70.476	105	30	1	1266807	1266911	3437759	3437862	0.34	47.3
NZ_LR134205	NZ_LR134205	87.500	40	4	1	128846	128884	3485367	3485328	0.34	47.3
NZ_LR134205	NZ_LR134205	76.190	63	15	0	438227	438289	3610113	3610051	0.34	47.3
NZ_LR134205	NZ_LR134205	90.909	33	3	0	3615354	3615386	3615386	3615354	0.34	47.3
NZ_LR134205	NZ_LR134205	86.842	38	5	0	665366	665403	3618782	3618819	0.34	47.3
NZ_LR134205	NZ_LR134205	80.000	55	5	2	1564874	1564925	3719991	3719940	0.34	47.3
NZ_LR134205	NZ_LR134205	74.157	89	15	4	3819043	3819127	3819127	3819043	0.34	47.3
NZ_LR134205	NZ_LR134205	73.034	89	22	2	3091951	3092038	5921	5834	0.34	46.4
NZ_LR134205	NZ_LR134205	72.500	80	22	0	2483425	2483504	133122	133201	0.34	46.4
NZ_LR134205	NZ_LR134205	76.667	60	14	0	1012874	1012933	200016	200075	0.34	46.4
NZ_LR134205	NZ_LR134205	76.667	60	14	0	1013040	1013099	200016	200075	0.34	46.4
NZ_LR134205	NZ_LR134205	76.667	60	14	0	1013168	1013227	200016	200075	0.34	46.4
NZ_LR134205	NZ_LR134205	76.667	60	14	0	1013288	1013347	200016	200075	0.34	46.4
NZ_LR134205	NZ_LR134205	71.910	89	23	1	1102633	1102719	200337	200249	0.34	46.4
NZ_LR134205	NZ_LR134205	88.571	35	4	0	3502801	3502835	258248	258214	0.34	46.4
NZ_LR134205	NZ_LR134205	68.056	144	44	2	3610379	3610521	437961	437819	0.34	46.4
NZ_LR134205	NZ_LR134205	88.571	35	4	0	1388268	1388302	577741	577707	0.34	46.4
NZ_LR134205	NZ_LR134205	68.696	115	36	0	2209396	2209510	872261	872375	0.34	46.4
NZ_LR134205	NZ_LR134205	93.333	30	2	0	878075	878104	878104	878075	0.34	46.4
NZ_LR134205	NZ_LR134205	80.000	50	10	0	2555034	2555083	931630	931679	0.34	46.4
NZ_LR134205	NZ_LR134205	85.000	40	6	0	955468	955507	955507	955468	0.34	46.4
NZ_LR134205	NZ_LR134205	85.714	42	5	1	1080976	1081017	1012519	1012479	0.34	46.4
NZ_LR134205	NZ_LR134205	76.667	60	14	0	200016	200075	1012874	1012933	0.34	46.4
NZ_LR134205	NZ_LR134205	76.667	60	14	0	200016	200075	1013040	1013099	0.34	46.4
NZ_LR134205	NZ_LR134205	76.667	60	14	0	200016	200075	1013168	1013227	0.34	46.4
NZ_LR134205	NZ_LR134205	76.667	60	14	0	200016	200075	1013288	1013347	0.34	46.4
NZ_LR134205	NZ_LR134205	64.312	269	94	2	2327831	2328098	1052092	1052359	0.34	46.4
NZ_LR134205	NZ_LR134205	85.714	42	5	1	1012479	1012519	1081017	1080976	0.34	46.4
NZ_LR134205	NZ_LR134205	71.910	89	23	1	200249	200337	1102719	1102633	0.34	46.4
NZ_LR134205	NZ_LR134205	74.286	70	18	0	3120845	3120914	1102917	1102848	0.34	46.4
NZ_LR134205	NZ_LR134205	93.333	30	2	0	1113791	1113820	1113820	1113791	0.34	46.4
NZ_LR134205	NZ_LR134205	88.571	35	4	0	2481142	2481176	1160443	1160409	0.34	46.4
NZ_LR134205	NZ_LR134205	80.000	50	10	0	1174051	1174100	1174100	1174051	0.34	46.4
NZ_LR134205	NZ_LR134205	93.333	30	2	0	3034494	3034523	1175810	1175781	0.34	46.4
NZ_LR134205	NZ_LR134205	93.333	30	2	0	2912077	2912106	1178527	1178498	0.34	46.4
NZ_LR134205	NZ_LR134205	71.717	99	26	2	3418638	3418735	1243287	1243190	0.34	46.4
NZ_LR134205	NZ_LR134205	88.571	35	4	0	577707	577741	1388302	1388268	0.34	46.4
NZ_LR134205	NZ_LR134205	88.571	35	4	0	2821226	2821260	1475351	1475317	0.34	46.4
NZ_LR134205	NZ_LR134205	78.947	57	6	2	3719938	3719991	1523406	1523353	0.34	46.4
NZ_LR134205	NZ_LR134205	88.571	35	4	0	2106019	2106053	1668712	1668678	0.34	46.4
NZ_LR134205	NZ_LR134205	88.571	35	4	0	1687099	1687133	1686166	1686200	0.34	46.4
NZ_LR134205	NZ_LR134205	88.571	35	4	0	1686166	1686200	1687099	1687133	0.34	46.4
NZ_LR134205	NZ_LR134205	88.571	35	4	0	1668678	1668712	2106053	2106019	0.34	46.4
NZ_LR134205	NZ_LR134205	68.696	115	36	0	872261	872375	2209396	2209510	0.34	46.4
NZ_LR134205	NZ_LR134205	85.000	40	6	0	2434152	2434191	2215392	2215431	0.34	46.4
NZ_LR134205	NZ_LR134205	77.966	59	11	1	1759674	1759732	2246497	2246441	0.34	46.4
NZ_LR134205	NZ_LR134205	72.500	80	22	0	2481210	2481289	2248381	2248302	0.34	46.4
NZ_LR134205	NZ_LR134205	82.222	45	8	0	2470431	2470475	2264643	2264687	0.34	46.4
NZ_LR134205	NZ_LR134205	76.364	55	3	1	2289262	2289316	2288772	2288816	0.34	46.4
NZ_LR134205	NZ_LR134205	76.364	55	3	1	2288772	2288816	2289262	2289316	0.34	46.4
NZ_LR134205	NZ_LR134205	93.333	30	2	0	2292660	2292689	2292689	2292660	0.34	46.4
NZ_LR134205	NZ_LR134205	64.312	269	94	2	1052092	1052359	2327831	2328098	0.34	46.4
NZ_LR134205	NZ_LR134205	85.000	40	6	0	2215392	2215431	2434152	2434191	0.34	46.4
NZ_LR134205	NZ_LR134205	83.333	48	4	2	2469038	2469083	2469083	2469038	0.34	46.4
NZ_LR134205	NZ_LR134205	82.222	45	8	0	2264643	2264687	2470431	2470475	0.34	46.4
NZ_LR134205	NZ_LR134205	88.571	35	4	0	1160409	1160443	2481176	2481142	0.34	46.4
NZ_LR134205	NZ_LR134205	72.500	80	22	0	2248302	2248381	2481289	2481210	0.34	46.4
NZ_LR134205	NZ_LR134205	72.500	80	22	0	133122	133201	2483425	2483504	0.34	46.4
NZ_LR134205	NZ_LR134205	80.000	50	10	0	931630	931679	2555034	2555083	0.34	46.4
NZ_LR134205	NZ_LR134205	86.047	43	2	2	2603432	2603474	2598601	2598563	0.34	46.4
NZ_LR134205	NZ_LR134205	83.721	43	3	1	2846513	2846551	2603474	2603432	0.34	46.4
NZ_LR134205	NZ_LR134205	86.047	43	2	2	2598563	2598601	2603474	2603432	0.34	46.4
NZ_LR134205	NZ_LR134205	87.179	39	3	1	3671124	3671162	2709245	2709281	0.34	46.4
NZ_LR134205	NZ_LR134205	88.571	35	4	0	1475317	1475351	2821260	2821226	0.34	46.4
NZ_LR134205	NZ_LR134205	83.721	43	3	1	2603432	2603474	2846551	2846513	0.34	46.4
NZ_LR134205	NZ_LR134205	93.333	30	2	0	1178498	1178527	2912106	2912077	0.34	46.4
NZ_LR134205	NZ_LR134205	93.333	30	2	0	1175781	1175810	3034523	3034494	0.34	46.4
NZ_LR134205	NZ_LR134205	73.034	89	22	2	5834	5921	3092038	3091951	0.34	46.4
NZ_LR134205	NZ_LR134205	74.286	70	18	0	1102848	1102917	3120914	3120845	0.34	46.4
NZ_LR134205	NZ_LR134205	93.333	30	2	0	3409427	3409456	3409456	3409427	0.34	46.4
NZ_LR134205	NZ_LR134205	77.419	62	13	1	2957196	2957256	3409919	3409858	0.34	46.4
NZ_LR134205	NZ_LR134205	71.717	99	26	2	1243190	1243287	3418735	3418638	0.34	46.4
NZ_LR134205	NZ_LR134205	88.571	35	4	0	258214	258248	3502835	3502801	0.34	46.4
NZ_LR134205	NZ_LR134205	93.333	30	2	0	3502804	3502833	3502833	3502804	0.34	46.4
NZ_LR134205	NZ_LR134205	68.056	144	44	2	437819	437961	3610521	3610379	0.34	46.4
NZ_LR134205	NZ_LR134205	87.179	39	3	1	2709245	2709281	3671124	3671162	0.34	46.4
NZ_LR134205	NZ_LR134205	78.947	57	6	2	1523353	1523406	3719991	3719938	0.34	46.4
NZ_LR134205	NZ_LR134205	78.846	52	11	0	2101777	2101828	55174	55225	1.2	45.5
NZ_LR134205	NZ_LR134205	77.966	59	12	1	1103292	1103350	236251	236194	1.2	45.5
NZ_LR134205	NZ_LR134205	77.966	59	12	1	1102859	1102917	236251	236194	1.2	45.5
NZ_LR134205	NZ_LR134205	77.966	59	12	1	1103292	1103350	236359	236302	1.2	45.5
NZ_LR134205	NZ_LR134205	77.966	59	12	1	1102859	1102917	236359	236302	1.2	45.5
NZ_LR134205	NZ_LR134205	96.296	27	1	0	256048	256074	256074	256048	1.2	45.5
NZ_LR134205	NZ_LR134205	96.296	27	1	0	336156	336182	258247	258273	1.2	45.5
NZ_LR134205	NZ_LR134205	78.846	52	11	0	722677	722728	289840	289891	1.2	45.5
NZ_LR134205	NZ_LR134205	96.296	27	1	0	3765152	3765178	336182	336156	1.2	45.5
NZ_LR134205	NZ_LR134205	96.296	27	1	0	258247	258273	336156	336182	1.2	45.5
NZ_LR134205	NZ_LR134205	96.296	27	1	0	355027	355053	336156	336182	1.2	45.5
NZ_LR134205	NZ_LR134205	96.296	27	1	0	3235925	3235951	336182	336156	1.2	45.5
NZ_LR134205	NZ_LR134205	96.296	27	1	0	2892158	2892184	336182	336156	1.2	45.5
NZ_LR134205	NZ_LR134205	96.296	27	1	0	1239596	1239622	336156	336182	1.2	45.5
NZ_LR134205	NZ_LR134205	96.296	27	1	0	336156	336182	355027	355053	1.2	45.5
NZ_LR134205	NZ_LR134205	77.193	57	13	0	2674701	2674757	400925	400869	1.2	45.5
NZ_LR134205	NZ_LR134205	96.552	29	0	1	2175509	2175536	437087	437115	1.2	45.5
NZ_LR134205	NZ_LR134205	78.846	52	11	0	289840	289891	722677	722728	1.2	45.5
NZ_LR134205	NZ_LR134205	83.333	42	7	0	2985757	2985798	733495	733536	1.2	45.5
NZ_LR134205	NZ_LR134205	90.909	33	0	1	2240327	2240359	760378	760349	1.2	45.5
NZ_LR134205	NZ_LR134205	78.846	52	11	0	995772	995823	871543	871492	1.2	45.5
NZ_LR134205	NZ_LR134205	96.552	29	0	1	2302148	2302176	882984	883011	1.2	45.5
NZ_LR134205	NZ_LR134205	83.333	42	7	0	1750667	1750708	922263	922304	1.2	45.5
NZ_LR134205	NZ_LR134205	78.846	52	11	0	871492	871543	995823	995772	1.2	45.5
NZ_LR134205	NZ_LR134205	90.625	32	3	0	2531122	2531153	1069262	1069293	1.2	45.5
NZ_LR134205	NZ_LR134205	77.966	59	12	1	2137496	2137553	1102859	1102917	1.2	45.5
NZ_LR134205	NZ_LR134205	77.966	59	12	1	236302	236359	1102917	1102859	1.2	45.5
NZ_LR134205	NZ_LR134205	77.966	59	12	1	236194	236251	1102917	1102859	1.2	45.5
NZ_LR134205	NZ_LR134205	77.966	59	12	1	2137496	2137553	1103292	1103350	1.2	45.5
NZ_LR134205	NZ_LR134205	77.966	59	12	1	236302	236359	1103350	1103292	1.2	45.5
NZ_LR134205	NZ_LR134205	77.966	59	12	1	236194	236251	1103350	1103292	1.2	45.5
NZ_LR134205	NZ_LR134205	71.951	82	23	0	2040068	2040149	1148641	1148722	1.2	45.5
NZ_LR134205	NZ_LR134205	69.048	126	37	2	2291244	2291368	1168644	1168520	1.2	45.5
NZ_LR134205	NZ_LR134205	96.296	27	1	0	336156	336182	1239596	1239622	1.2	45.5
NZ_LR134205	NZ_LR134205	78.689	61	11	2	1242447	1242506	1242506	1242447	1.2	45.5
NZ_LR134205	NZ_LR134205	86.486	37	5	0	1303688	1303724	1303724	1303688	1.2	45.5
NZ_LR134205	NZ_LR134205	82.979	47	3	2	1056422	1056466	1332978	1333021	1.2	45.5
NZ_LR134205	NZ_LR134205	96.296	27	1	0	1380793	1380819	1380819	1380793	1.2	45.5
NZ_LR134205	NZ_LR134205	90.625	32	3	0	1622875	1622906	1538557	1538588	1.2	45.5
NZ_LR134205	NZ_LR134205	96.296	27	1	0	1592206	1592232	1592232	1592206	1.2	45.5
NZ_LR134205	NZ_LR134205	90.625	32	3	0	1538557	1538588	1622875	1622906	1.2	45.5
NZ_LR134205	NZ_LR134205	90.625	32	3	0	2004426	2004457	1718245	1718214	1.2	45.5
NZ_LR134205	NZ_LR134205	83.333	42	7	0	922263	922304	1750667	1750708	1.2	45.5
NZ_LR134205	NZ_LR134205	86.486	37	5	0	2321658	2321694	1772662	1772626	1.2	45.5
NZ_LR134205	NZ_LR134205	86.486	37	5	0	2321658	2321694	1815199	1815235	1.2	45.5
NZ_LR134205	NZ_LR134205	66.146	192	60	3	1961624	1961813	1826626	1826814	1.2	45.5
NZ_LR134205	NZ_LR134205	70.103	97	29	0	3224274	3224370	1882143	1882047	1.2	45.5
NZ_LR134205	NZ_LR134205	66.146	192	60	3	1826626	1826814	1961624	1961813	1.2	45.5
NZ_LR134205	NZ_LR134205	90.625	32	3	0	1718214	1718245	2004457	2004426	1.2	45.5
NZ_LR134205	NZ_LR134205	71.951	82	23	0	1148641	1148722	2040068	2040149	1.2	45.5
NZ_LR134205	NZ_LR134205	78.846	52	11	0	55174	55225	2101777	2101828	1.2	45.5
NZ_LR134205	NZ_LR134205	77.966	59	12	1	1102859	1102917	2137496	2137553	1.2	45.5
NZ_LR134205	NZ_LR134205	77.966	59	12	1	1103292	1103350	2137496	2137553	1.2	45.5
NZ_LR134205	NZ_LR134205	96.552	29	0	1	437087	437115	2175509	2175536	1.2	45.5
NZ_LR134205	NZ_LR134205	82.979	47	3	2	2641803	2641847	2208903	2208946	1.2	45.5
NZ_LR134205	NZ_LR134205	90.909	33	0	1	760349	760378	2240359	2240327	1.2	45.5
NZ_LR134205	NZ_LR134205	96.296	27	1	0	2241517	2241543	2241543	2241517	1.2	45.5
NZ_LR134205	NZ_LR134205	72.727	77	21	0	2481326	2481402	2248380	2248304	1.2	45.5
NZ_LR134205	NZ_LR134205	72.727	77	21	0	2471204	2471280	2264610	2264686	1.2	45.5
NZ_LR134205	NZ_LR134205	76.471	68	13	2	3823684	3823748	2264710	2264643	1.2	45.5
NZ_LR134205	NZ_LR134205	68.462	130	37	2	2444634	2444762	2288946	2288820	1.2	45.5
NZ_LR134205	NZ_LR134205	69.048	126	37	2	1168520	1168644	2291368	2291244	1.2	45.5
NZ_LR134205	NZ_LR134205	96.552	29	0	1	882984	883011	2302148	2302176	1.2	45.5
NZ_LR134205	NZ_LR134205	86.486	37	5	0	2349879	2349915	2321694	2321658	1.2	45.5
NZ_LR134205	NZ_LR134205	86.486	37	5	0	1815199	1815235	2321658	2321694	1.2	45.5
NZ_LR134205	NZ_LR134205	86.486	37	5	0	1772626	1772662	2321694	2321658	1.2	45.5
NZ_LR134205	NZ_LR134205	72.727	77	21	0	2806045	2806121	2335676	2335600	1.2	45.5
NZ_LR134205	NZ_LR134205	86.486	37	5	0	2321658	2321694	2349915	2349879	1.2	45.5
NZ_LR134205	NZ_LR134205	73.256	86	21	2	3695271	3695355	2350993	2351077	1.2	45.5
NZ_LR134205	NZ_LR134205	68.462	130	37	2	2288820	2288946	2444762	2444634	1.2	45.5
NZ_LR134205	NZ_LR134205	72.727	77	21	0	2264610	2264686	2471204	2471280	1.2	45.5
NZ_LR134205	NZ_LR134205	78.846	52	11	0	3643354	3643405	2480123	2480072	1.2	45.5
NZ_LR134205	NZ_LR134205	72.727	77	21	0	2248304	2248380	2481402	2481326	1.2	45.5
NZ_LR134205	NZ_LR134205	90.625	32	3	0	1069262	1069293	2531122	2531153	1.2	45.5
NZ_LR134205	NZ_LR134205	86.486	37	5	0	2615115	2615151	2615151	2615115	1.2	45.5
NZ_LR134205	NZ_LR134205	82.979	47	3	2	2208903	2208946	2641803	2641847	1.2	45.5
NZ_LR134205	NZ_LR134205	77.193	57	13	0	400869	400925	2674757	2674701	1.2	45.5
NZ_LR134205	NZ_LR134205	72.727	77	21	0	2335600	2335676	2806121	2806045	1.2	45.5
NZ_LR134205	NZ_LR134205	96.296	27	1	0	336156	336182	2892184	2892158	1.2	45.5
NZ_LR134205	NZ_LR134205	96.296	27	1	0	2943566	2943592	2943592	2943566	1.2	45.5
NZ_LR134205	NZ_LR134205	83.333	42	7	0	733495	733536	2985757	2985798	1.2	45.5
NZ_LR134205	NZ_LR134205	81.818	55	6	3	3133571	3133622	3086232	3086179	1.2	45.5
NZ_LR134205	NZ_LR134205	86.486	37	5	0	3144139	3144175	3144175	3144139	1.2	45.5
NZ_LR134205	NZ_LR134205	70.103	97	29	0	1882047	1882143	3224370	3224274	1.2	45.5
NZ_LR134205	NZ_LR134205	96.296	27	1	0	336156	336182	3235951	3235925	1.2	45.5
NZ_LR134205	NZ_LR134205	96.296	27	1	0	3261291	3261317	3261317	3261291	1.2	45.5
NZ_LR134205	NZ_LR134205	96.296	27	1	0	3393548	3393574	3393574	3393548	1.2	45.5
NZ_LR134205	NZ_LR134205	96.296	27	1	0	3603255	3603281	3603281	3603255	1.2	45.5
NZ_LR134205	NZ_LR134205	78.846	52	11	0	2480072	2480123	3643405	3643354	1.2	45.5
NZ_LR134205	NZ_LR134205	73.256	86	21	2	2350993	2351077	3695271	3695355	1.2	45.5
NZ_LR134205	NZ_LR134205	96.296	27	1	0	336156	336182	3765178	3765152	1.2	45.5
NZ_LR134205	NZ_LR134205	96.296	27	1	0	3765931	3765957	3765957	3765931	1.2	45.5
NZ_LR134205	NZ_LR134205	76.471	68	13	2	2264643	2264710	3823748	3823684	1.2	45.5
NZ_LR134205	NZ_LR134205	82.353	51	7	2	3825241	3825290	3825290	3825241	1.2	45.5
NZ_LR134205	NZ_LR134205	82.353	51	7	2	3868890	3868939	3868939	3868890	1.2	45.5
NZ_LR134205	NZ_LR134205	88.235	34	4	0	90239	90272	89400	89433	1.2	44.6
NZ_LR134205	NZ_LR134205	88.235	34	4	0	89400	89433	90239	90272	1.2	44.6
NZ_LR134205	NZ_LR134205	77.778	54	12	0	2481341	2481394	236471	236418	1.2	44.6
NZ_LR134205	NZ_LR134205	77.778	54	12	0	2481226	2481279	236471	236418	1.2	44.6
NZ_LR134205	NZ_LR134205	77.778	54	12	0	2481107	2481160	236471	236418	1.2	44.6
NZ_LR134205	NZ_LR134205	77.778	54	12	0	2480670	2480723	236471	236418	1.2	44.6
NZ_LR134205	NZ_LR134205	77.778	54	12	0	2937137	2937190	319265	319212	1.2	44.6
NZ_LR134205	NZ_LR134205	85.366	41	5	1	1880379	1880419	354302	354341	1.2	44.6
NZ_LR134205	NZ_LR134205	88.235	34	4	0	384704	384737	384737	384704	1.2	44.6
NZ_LR134205	NZ_LR134205	88.235	34	4	0	437322	437355	437355	437322	1.2	44.6
NZ_LR134205	NZ_LR134205	76.271	59	14	0	3407490	3407548	459572	459630	1.2	44.6
NZ_LR134205	NZ_LR134205	80.769	52	6	2	461548	461597	461597	461548	1.2	44.6
NZ_LR134205	NZ_LR134205	100.000	24	0	0	474115	474138	474138	474115	1.2	44.6
NZ_LR134205	NZ_LR134205	84.615	39	6	0	1570779	1570817	522916	522954	1.2	44.6
NZ_LR134205	NZ_LR134205	80.328	61	6	4	1206161	1206218	635270	635327	1.2	44.6
NZ_LR134205	NZ_LR134205	72.527	91	19	3	645969	646056	645699	645786	1.2	44.6
NZ_LR134205	NZ_LR134205	100.000	24	0	0	1175677	1175700	680616	680639	1.2	44.6
NZ_LR134205	NZ_LR134205	76.471	68	14	2	1273593	1273659	778555	778621	1.2	44.6
NZ_LR134205	NZ_LR134205	88.235	34	4	0	779960	779993	779993	779960	1.2	44.6
NZ_LR134205	NZ_LR134205	89.474	38	2	2	816938	816974	816974	816938	1.2	44.6
NZ_LR134205	NZ_LR134205	72.152	79	22	0	3589546	3589624	832272	832350	1.2	44.6
NZ_LR134205	NZ_LR134205	93.548	31	1	1	890653	890683	890401	890372	1.2	44.6
NZ_LR134205	NZ_LR134205	93.548	31	1	1	890372	890401	890683	890653	1.2	44.6
NZ_LR134205	NZ_LR134205	88.235	34	4	0	2861034	2861067	935780	935813	1.2	44.6
NZ_LR134205	NZ_LR134205	72.973	74	20	0	2864240	2864313	1012947	1012874	1.2	44.6
NZ_LR134205	NZ_LR134205	72.973	74	20	0	2864240	2864313	1013241	1013168	1.2	44.6
NZ_LR134205	NZ_LR134205	72.973	74	20	0	2864240	2864313	1013361	1013288	1.2	44.6
NZ_LR134205	NZ_LR134205	81.818	44	8	0	1051158	1051201	1051201	1051158	1.2	44.6
NZ_LR134205	NZ_LR134205	81.818	44	8	0	1068307	1068350	1068350	1068307	1.2	44.6
NZ_LR134205	NZ_LR134205	89.474	38	2	2	1111723	1111759	1106793	1106829	1.2	44.6
NZ_LR134205	NZ_LR134205	89.474	38	2	2	1106793	1106829	1111723	1111759	1.2	44.6
NZ_LR134205	NZ_LR134205	80.000	55	8	2	3665489	3665543	1153629	1153578	1.2	44.6
NZ_LR134205	NZ_LR134205	100.000	24	0	0	680616	680639	1175677	1175700	1.2	44.6
NZ_LR134205	NZ_LR134205	80.328	61	6	4	635270	635327	1206161	1206218	1.2	44.6
NZ_LR134205	NZ_LR134205	84.615	39	6	0	1960781	1960819	1214235	1214273	1.2	44.6
NZ_LR134205	NZ_LR134205	88.235	34	4	0	1235968	1236001	1236001	1235968	1.2	44.6
NZ_LR134205	NZ_LR134205	69.492	118	34	2	3418433	3418549	1243492	1243376	1.2	44.6
NZ_LR134205	NZ_LR134205	76.471	68	14	2	778555	778621	1273593	1273659	1.2	44.6
NZ_LR134205	NZ_LR134205	81.818	44	8	0	1448034	1448077	1448077	1448034	1.2	44.6
NZ_LR134205	NZ_LR134205	93.103	29	2	0	3557611	3557639	1484183	1484211	1.2	44.6
NZ_LR134205	NZ_LR134205	79.245	53	9	1	2618225	2618275	1551111	1551059	1.2	44.6
NZ_LR134205	NZ_LR134205	65.829	199	58	4	1651394	1651587	1650848	1651041	1.2	44.6
NZ_LR134205	NZ_LR134205	65.829	199	58	4	1650848	1651041	1651394	1651587	1.2	44.6
NZ_LR134205	NZ_LR134205	88.235	34	4	0	1778280	1778313	1778313	1778280	1.2	44.6
NZ_LR134205	NZ_LR134205	100.000	24	0	0	3818463	3818486	1790568	1790591	1.2	44.6
NZ_LR134205	NZ_LR134205	88.235	34	4	0	1791163	1791196	1791316	1791349	1.2	44.6
NZ_LR134205	NZ_LR134205	85.366	41	5	1	354302	354341	1880379	1880419	1.2	44.6
NZ_LR134205	NZ_LR134205	88.235	34	4	0	1883924	1883957	1883957	1883924	1.2	44.6
NZ_LR134205	NZ_LR134205	88.235	34	4	0	1898419	1898452	1898452	1898419	1.2	44.6
NZ_LR134205	NZ_LR134205	82.609	46	2	2	1966536	1966578	1966578	1966536	1.2	44.6
NZ_LR134205	NZ_LR134205	69.697	132	36	4	3567239	3567368	2093811	2093682	1.2	44.6
NZ_LR134205	NZ_LR134205	84.615	39	6	0	3063701	3063739	2093692	2093730	1.2	44.6
NZ_LR134205	NZ_LR134205	89.474	38	2	2	2306081	2306117	2306117	2306081	1.2	44.6
NZ_LR134205	NZ_LR134205	88.235	34	4	0	2327498	2327531	2327531	2327498	1.2	44.6
NZ_LR134205	NZ_LR134205	77.778	54	12	0	236418	236471	2480723	2480670	1.2	44.6
NZ_LR134205	NZ_LR134205	77.778	54	12	0	236418	236471	2481160	2481107	1.2	44.6
NZ_LR134205	NZ_LR134205	77.778	54	12	0	236418	236471	2481279	2481226	1.2	44.6
NZ_LR134205	NZ_LR134205	77.778	54	12	0	236418	236471	2481394	2481341	1.2	44.6
NZ_LR134205	NZ_LR134205	79.245	53	9	1	1551059	1551111	2618275	2618225	1.2	44.6
NZ_LR134205	NZ_LR134205	84.615	39	6	0	3286391	3286429	2757259	2757221	1.2	44.6
NZ_LR134205	NZ_LR134205	85.714	42	2	2	2819274	2819313	2818798	2818759	1.2	44.6
NZ_LR134205	NZ_LR134205	85.714	42	2	2	2818759	2818798	2818798	2818759	1.2	44.6
NZ_LR134205	NZ_LR134205	85.714	42	2	2	2819274	2819313	2819313	2819274	1.2	44.6
NZ_LR134205	NZ_LR134205	85.714	42	2	2	2818759	2818798	2819313	2819274	1.2	44.6
NZ_LR134205	NZ_LR134205	81.818	44	3	1	2846513	2846551	2843816	2843773	1.2	44.6
NZ_LR134205	NZ_LR134205	81.818	44	3	1	2843773	2843816	2846551	2846513	1.2	44.6
NZ_LR134205	NZ_LR134205	81.250	48	7	1	2265387	2265434	2846595	2846640	1.2	44.6
NZ_LR134205	NZ_LR134205	100.000	24	0	0	2847489	2847512	2847512	2847489	1.2	44.6
NZ_LR134205	NZ_LR134205	88.235	34	4	0	935780	935813	2861034	2861067	1.2	44.6
NZ_LR134205	NZ_LR134205	72.973	74	20	0	1013288	1013361	2864313	2864240	1.2	44.6
NZ_LR134205	NZ_LR134205	72.973	74	20	0	1013168	1013241	2864313	2864240	1.2	44.6
NZ_LR134205	NZ_LR134205	72.973	74	20	0	1012874	1012947	2864313	2864240	1.2	44.6
NZ_LR134205	NZ_LR134205	79.592	49	10	0	2937137	2937185	2931353	2931401	1.2	44.6
NZ_LR134205	NZ_LR134205	77.778	54	12	0	319212	319265	2937190	2937137	1.2	44.6
NZ_LR134205	NZ_LR134205	79.592	49	10	0	2931353	2931401	2937137	2937185	1.2	44.6
NZ_LR134205	NZ_LR134205	84.615	39	6	0	2093692	2093730	3063701	3063739	1.2	44.6
NZ_LR134205	NZ_LR134205	80.000	60	4	4	3162549	3162604	3162604	3162549	1.2	44.6
NZ_LR134205	NZ_LR134205	76.271	59	14	0	3275629	3275687	3249136	3249194	1.2	44.6
NZ_LR134205	NZ_LR134205	76.271	59	14	0	3249136	3249194	3275629	3275687	1.2	44.6
[truncated: 11,540 more rows]
