# Supplementary material for: GenoFig: a user-friendly application for the visualization and comparison of genomic regions
Source: Bioinformatics. 2024 Jun 13;40(6):btae372. doi: 10.1093/bioinformatics/btae372 (PMC11199195; doi:10.1093/bioinformatics/btae372)
Supplement: btae372_Supplementary_Data [file btae372_supplementary_data.zip › Suppl Material/FigureS1/FIG_S1.genofig]

#GenoFig version 1.01
#General options
figwidth:3000
tmargin:200
bmargin:100
lmargin:230
rmargin:170
bg:True
bgcol:rgb(255,255,255)
enhanced:False
fheight:20
lwidth:2
inspace:15
lcol:rgb(0,0,0)
spos:best blast
slabsel:True
slabid:locus
slabpos:top/left
slaboffset:15
slabcol:rgb(0,0,0)
slabsize:17
slabbold:False
slabital:False
flabsel:True
flabval:product
flabpos:Top
flabcol:rgb(0,0,0)
flabsize:25
flabrot:0
fstrand:none
fshape:signal
fhatching:none
fcol:rgb(171,171,171)
fstroke:1
fstrokecol:rgb(0,0,0)
ftheight:1
flabbold:False
flabital:False
bnsel:3
bnminl:1000
bnmins:75
bnmaxe:0.0000000001
bnoffset:3
bnselone:NZ_LR134205
bnseloneID:1
bncol:rgb(248,228,92)
bncol2:rgb(171,171,171)
bncolinvset:False
bncolinv:rgb(171,171,171)
bncolinv2:rgb(171,171,171)
bnopacity:0.7
bnoutline:False
bnlabshow:False
bnlabset:1000
bnlabcol:rgb(0,0,0)
bnlabsize:20
bnlabdec:0
bxsel:0
bxminl:40
bxmins:30
bxmaxe:0.001
bxoffset:-
bxselone:None
bxseloneID:None
bxcol:rgb(238,171,238)
bxcol2:rgb(238,171,238)
bxcolinvset:False
bxcolinv:rgb(238,171,238)
bxcolinv2:rgb(238,171,238)
bxopacity:0.7
bxoutline:True
bxmerge:True
bxlabshow:False
bxlabset:100
bxlabcol:rgb(0,0,0)
bxlabsize:20
bxlabdec:0
dselect:True
dtype:Scale
dstep:100
dwindow:1000
dpos:on sequence
dheightR:3.0
dlinewidth:1
dlinecolor:rgb(0,0,0)
dreverse:True
dlabelprint:True
dlabelcolor:rgb(0,0,0)
dlabelsize:15
dlabelpos:right
dlabelgbkpos:False
legFdisp:True
legFscale:0.6
legFHpos:Middle
legFVpos:Bottom
legFfsize:25
legFfcol:rgb(0,0,0)
legFnb:1
legBdisp:True
legBXdisp:False
legBscale:0.16
legBXscale:0.3
legBHpos:Right
legBXHpos:Left
legBVpos:Top
legBXVpos:Top
legBfsize:15
legBXfsize:25
legBfcol:rgb(0,0,0)
legBXfcol:rgb(0,0,0)
legBlastlen:1
legBlastXlen:0
legSdisp:True
legSscale:0.07
legSHpos:Left
legSVpos:Top
legSfsize:25
legSfcol:rgb(0,0,0)
#Features
id:CDS	sel:0	flegsel:0	feat:CDS	strand:-	shape:-	hatching:-	height:-	col:None	fill:1	stroke:-	strokecol:None	filter:	field:any	flabsel:False	flabval:-	flabpos:-	flabbold:False	flabital:False	flabcol:None	flabsize:-	flabrot:-	END
id:tRNAs	sel:1	flegsel:1	feat:tRNA	strand:-	shape:rectangle	hatching:-	height:3.0	col:rgb(46,194,126)	fill:1	stroke:1	strokecol:rgb(46,194,126)	filter:	field:any	flabsel:False	flabval:-	flabpos:-	flabbold:False	flabital:False	flabcol:None	flabsize:-	flabrot:-	END
id:rRNAs	sel:1	flegsel:1	feat:rRNA	strand:-	shape:rectangle	hatching:-	height:3.0	col:rgb(164,0,0)	fill:1	stroke:1	strokecol:rgb(164,0,0)	filter:	field:any	flabsel:False	flabval:-	flabpos:-	flabbold:False	flabital:False	flabcol:None	flabsize:-	flabrot:-	END
id:phage	sel:0	flegsel:0	feat:CDS	strand:-	shape:-	hatching:-	height:-	col:rgb(145,65,172)	fill:1	stroke:-	strokecol:None	filter:phage|capsid|baseplate	field:any	flabsel:False	flabval:-	flabpos:-	flabbold:False	flabital:False	flabcol:None	flabsize:-	flabrot:-	END
#Decorum
id:scale	select:1	type:Scale	step:200000	window:1000000	pos:above	heightR:4.0	linewidth:2	linecolor:None	reverse:False	labelprint:True	labelcolor:None	labelsize:25	labelpos:middle	labelgbkpos:True	custom:"{1: 1, 2: 0, 3: 0, 4: 0, 5: 0, 6: 0, 7: 0, 8: 0, 9: 0, 10: 0, 11: 0, 12: 0, 13: 0, 14: 0, 15: 0, 16: 0, 17: 0, 18: 0, 19: 0, 20: 0, 21: 0, 22: 0, 23: 0, 24: 0, 25: 0, 26: 0, 27: 0, 28: 0, 29: 0, 30: 0, 31: 0, 32: 0}"	END
id:GC 2	select:1	type:GC%_fill	step:2000	window:2000	pos:on sequence	heightR:-	linewidth:0	linecolor:rgb(224,27,36)	reverse:False	labelprint:True	labelcolor:rgb(224,27,36)	labelsize:-	labelpos:left	labelgbkpos:False	custom:"{1: 0, 2: 0, 3: 0, 4: 0, 5: 0, 6: 0, 7: 0, 8: 0, 9: 0, 10: 0, 11: 0, 12: 0, 13: 0, 14: 0, 15: 0, 16: 0, 17: 0, 18: 0, 19: 0, 20: 0, 21: 0, 22: 0, 23: 1, 24: 0, 25: 0, 26: 0, 27: 0, 28: 0, 30: 0, 31: 0, 32: 0, 29: 0}"	END
id:GC 3	select:1	type:GC%_fill	step:2000	window:2000	pos:on sequence	heightR:-	linewidth:0	linecolor:rgb(224,27,36)	reverse:False	labelprint:False	labelcolor:rgb(224,27,36)	labelsize:-	labelpos:left	labelgbkpos:False	custom:"{1: 0, 2: 0, 3: 0, 4: 0, 5: 0, 6: 0, 7: 0, 8: 0, 9: 0, 10: 0, 11: 0, 12: 0, 13: 0, 14: 0, 15: 0, 16: 0, 17: 0, 18: 0, 19: 0, 20: 0, 21: 0, 22: 0, 23: 0, 24: 0, 25: 0, 26: 1, 27: 0, 28: 0, 30: 0, 31: 0, 32: 0, 29: 0}"	END
#SEQUENCES
name:NZ_LR134205	file:Pmirabilis_complet.gb	sel:1	height:-	lwidth:-	inspace:200	lcol:None	spos:center	sxpos:0	min:1	max:max	rev:False	slabsel:False	slabid:locus+description	slabpos:bottom/left	slaboffset:50	slabcol:None	slabsize:25	slabbold:True	slabital:False	flabsel:False	flabval:-	flabpos:-	flabcol:None	flabsize:-	flabrot:-	ID:1	END
name:NZ_JAMOJM010000010.1	file:PmirabilisFZP3320_contigs.fna	sel:1	height:-	lwidth:-	inspace:-	lcol:None	spos:-	sxpos:0	min:1	max:max	rev:True	slabsel:False	slabid:-	slabpos:-	slaboffset:-	slabcol:None	slabsize:-	slabbold:False	slabital:False	flabsel:False	flabval:-	flabpos:-	flabcol:None	flabsize:-	flabrot:-	ID:2	END
name:NZ_JAMOJM010000011.1	file:PmirabilisFZP3320_contigs.fna	sel:1	height:-	lwidth:-	inspace:-	lcol:None	spos:-	sxpos:0	min:1	max:max	rev:False	slabsel:False	slabid:-	slabpos:-	slaboffset:-	slabcol:None	slabsize:-	slabbold:False	slabital:False	flabsel:False	flabval:-	flabpos:-	flabcol:None	flabsize:-	flabrot:-	ID:3	END
name:NZ_JAMOJM010000012.1	file:PmirabilisFZP3320_contigs.fna	sel:1	height:-	lwidth:-	inspace:-	lcol:None	spos:-	sxpos:0	min:1	max:max	rev:True	slabsel:False	slabid:-	slabpos:-	slaboffset:-	slabcol:None	slabsize:-	slabbold:False	slabital:False	flabsel:False	flabval:-	flabpos:-	flabcol:None	flabsize:-	flabrot:-	ID:4	END
name:NZ_JAMOJM010000013.1	file:PmirabilisFZP3320_contigs.fna	sel:1	height:-	lwidth:-	inspace:-	lcol:None	spos:-	sxpos:0	min:1	max:max	rev:True	slabsel:False	slabid:-	slabpos:-	slaboffset:-	slabcol:None	slabsize:-	slabbold:False	slabital:False	flabsel:False	flabval:-	flabpos:-	flabcol:None	flabsize:-	flabrot:-	ID:5	END
name:NZ_JAMOJM010000014.1	file:PmirabilisFZP3320_contigs.fna	sel:1	height:-	lwidth:-	inspace:-	lcol:None	spos:-	sxpos:0	min:1	max:max	rev:True	slabsel:False	slabid:-	slabpos:-	slaboffset:-	slabcol:None	slabsize:-	slabbold:False	slabital:False	flabsel:False	flabval:-	flabpos:-	flabcol:None	flabsize:-	flabrot:-	ID:6	END
name:NZ_JAMOJM010000015.1	file:PmirabilisFZP3320_contigs.fna	sel:1	height:-	lwidth:-	inspace:-	lcol:None	spos:-	sxpos:0	min:1	max:max	rev:False	slabsel:False	slabid:-	slabpos:-	slaboffset:-	slabcol:None	slabsize:-	slabbold:False	slabital:False	flabsel:False	flabval:-	flabpos:-	flabcol:None	flabsize:-	flabrot:-	ID:7	END
name:NZ_JAMOJM010000016.1	file:PmirabilisFZP3320_contigs.fna	sel:1	height:-	lwidth:-	inspace:-	lcol:None	spos:-	sxpos:0	min:1	max:max	rev:True	slabsel:False	slabid:-	slabpos:-	slaboffset:-	slabcol:None	slabsize:-	slabbold:False	slabital:False	flabsel:False	flabval:-	flabpos:-	flabcol:None	flabsize:-	flabrot:-	ID:8	END
name:NZ_JAMOJM010000017.1	file:PmirabilisFZP3320_contigs.fna	sel:1	height:-	lwidth:-	inspace:-	lcol:None	spos:-	sxpos:0	min:1	max:max	rev:True	slabsel:False	slabid:-	slabpos:-	slaboffset:-	slabcol:None	slabsize:-	slabbold:False	slabital:False	flabsel:False	flabval:-	flabpos:-	flabcol:None	flabsize:-	flabrot:-	ID:9	END
name:NZ_JAMOJM010000018.1	file:PmirabilisFZP3320_contigs.fna	sel:1	height:-	lwidth:-	inspace:-	lcol:None	spos:-	sxpos:0	min:1	max:max	rev:False	slabsel:False	slabid:-	slabpos:-	slaboffset:-	slabcol:None	slabsize:-	slabbold:False	slabital:False	flabsel:False	flabval:-	flabpos:-	flabcol:None	flabsize:-	flabrot:-	ID:10	END
name:NZ_JAMOJM010000019.1	file:PmirabilisFZP3320_contigs.fna	sel:1	height:-	lwidth:-	inspace:-	lcol:None	spos:-	sxpos:0	min:1	max:max	rev:False	slabsel:False	slabid:-	slabpos:-	slaboffset:-	slabcol:None	slabsize:-	slabbold:False	slabital:False	flabsel:False	flabval:-	flabpos:-	flabcol:None	flabsize:-	flabrot:-	ID:11	END
name:NZ_JAMOJM010000001.1	file:PmirabilisFZP3320_contigs.fna	sel:1	height:-	lwidth:-	inspace:-	lcol:None	spos:-	sxpos:0	min:1	max:max	rev:True	slabsel:False	slabid:-	slabpos:-	slaboffset:-	slabcol:None	slabsize:-	slabbold:False	slabital:False	flabsel:False	flabval:-	flabpos:-	flabcol:None	flabsize:-	flabrot:-	ID:12	END
name:NZ_JAMOJM010000020.1	file:PmirabilisFZP3320_contigs.fna	sel:1	height:-	lwidth:-	inspace:-	lcol:None	spos:-	sxpos:0	min:1	max:max	rev:False	slabsel:False	slabid:-	slabpos:-	slaboffset:-	slabcol:None	slabsize:-	slabbold:False	slabital:False	flabsel:False	flabval:-	flabpos:-	flabcol:None	flabsize:-	flabrot:-	ID:13	END
name:NZ_JAMOJM010000021.1	file:PmirabilisFZP3320_contigs.fna	sel:1	height:-	lwidth:-	inspace:-	lcol:None	spos:-	sxpos:0	min:1	max:max	rev:False	slabsel:False	slabid:-	slabpos:-	slaboffset:-	slabcol:None	slabsize:-	slabbold:False	slabital:False	flabsel:False	flabval:-	flabpos:-	flabcol:None	flabsize:-	flabrot:-	ID:14	END
name:NZ_JAMOJM010000022.1	file:PmirabilisFZP3320_contigs.fna	sel:1	height:-	lwidth:-	inspace:-	lcol:None	spos:-	sxpos:0	min:1	max:max	rev:False	slabsel:False	slabid:-	slabpos:left	slaboffset:-	slabcol:rgb(119,118,123)	slabsize:-	slabbold:False	slabital:False	flabsel:False	flabval:-	flabpos:-	flabcol:None	flabsize:-	flabrot:-	ID:15	END
name:NZ_JAMOJM010000023.1	file:PmirabilisFZP3320_contigs.fna	sel:1	height:-	lwidth:-	inspace:-	lcol:None	spos:-	sxpos:0	min:1	max:max	rev:False	slabsel:False	slabid:-	slabpos:left	slaboffset:-	slabcol:rgb(119,118,123)	slabsize:-	slabbold:False	slabital:False	flabsel:False	flabval:-	flabpos:-	flabcol:None	flabsize:-	flabrot:-	ID:16	END
name:NZ_JAMOJM010000024.1	file:PmirabilisFZP3320_contigs.fna	sel:1	height:-	lwidth:-	inspace:-	lcol:None	spos:-	sxpos:0	min:1	max:max	rev:False	slabsel:False	slabid:-	slabpos:-	slaboffset:-	slabcol:None	slabsize:-	slabbold:False	slabital:False	flabsel:False	flabval:-	flabpos:-	flabcol:None	flabsize:-	flabrot:-	ID:17	END
name:NZ_JAMOJM010000025.1	file:PmirabilisFZP3320_contigs.fna	sel:1	height:-	lwidth:-	inspace:-	lcol:None	spos:-	sxpos:0	min:1	max:max	rev:False	slabsel:False	slabid:-	slabpos:left	slaboffset:-	slabcol:rgb(119,118,123)	slabsize:-	slabbold:False	slabital:False	flabsel:False	flabval:-	flabpos:-	flabcol:None	flabsize:-	flabrot:-	ID:18	END
name:NZ_JAMOJM010000026.1	file:PmirabilisFZP3320_contigs.fna	sel:1	height:-	lwidth:-	inspace:-	lcol:None	spos:-	sxpos:0	min:1	max:max	rev:False	slabsel:False	slabid:-	slabpos:left	slaboffset:-	slabcol:rgb(119,118,123)	slabsize:-	slabbold:False	slabital:False	flabsel:False	flabval:-	flabpos:-	flabcol:None	flabsize:-	flabrot:-	ID:19	END
name:NZ_JAMOJM010000027.1	file:PmirabilisFZP3320_contigs.fna	sel:1	height:-	lwidth:-	inspace:-	lcol:None	spos:-	sxpos:0	min:1	max:max	rev:False	slabsel:False	slabid:-	slabpos:left	slaboffset:-	slabcol:rgb(119,118,123)	slabsize:-	slabbold:False	slabital:False	flabsel:False	flabval:-	flabpos:-	flabcol:None	flabsize:-	flabrot:-	ID:20	END
name:NZ_JAMOJM010000028.1	file:PmirabilisFZP3320_contigs.fna	sel:1	height:-	lwidth:-	inspace:-	lcol:None	spos:-	sxpos:0	min:1	max:max	rev:False	slabsel:False	slabid:-	slabpos:left	slaboffset:-	slabcol:rgb(119,118,123)	slabsize:-	slabbold:False	slabital:False	flabsel:False	flabval:-	flabpos:-	flabcol:None	flabsize:-	flabrot:-	ID:21	END
name:NZ_JAMOJM010000029.1	file:PmirabilisFZP3320_contigs.fna	sel:1	height:-	lwidth:-	inspace:-	lcol:None	spos:-	sxpos:0	min:1	max:max	rev:False	slabsel:False	slabid:-	slabpos:left	slaboffset:-	slabcol:rgb(119,118,123)	slabsize:-	slabbold:False	slabital:False	flabsel:False	flabval:-	flabpos:-	flabcol:None	flabsize:-	flabrot:-	ID:22	END
name:NZ_JAMOJM010000002.1	file:PmirabilisFZP3320_contigs.fna	sel:1	height:-	lwidth:-	inspace:-	lcol:None	spos:-	sxpos:0	min:1	max:max	rev:True	slabsel:False	slabid:-	slabpos:-	slaboffset:35	slabcol:None	slabsize:-	slabbold:False	slabital:False	flabsel:False	flabval:-	flabpos:-	flabcol:None	flabsize:-	flabrot:-	ID:23	END
name:NZ_JAMOJM010000030.1	file:PmirabilisFZP3320_contigs.fna	sel:1	height:-	lwidth:-	inspace:-	lcol:None	spos:-	sxpos:0	min:1	max:max	rev:False	slabsel:False	slabid:-	slabpos:left	slaboffset:-	slabcol:rgb(119,118,123)	slabsize:-	slabbold:False	slabital:False	flabsel:False	flabval:-	flabpos:-	flabcol:None	flabsize:-	flabrot:-	ID:24	END
name:NZ_JAMOJM010000031.1	file:PmirabilisFZP3320_contigs.fna	sel:1	height:-	lwidth:-	inspace:-	lcol:None	spos:-	sxpos:0	min:1	max:max	rev:False	slabsel:False	slabid:-	slabpos:left	slaboffset:-	slabcol:rgb(119,118,123)	slabsize:-	slabbold:False	slabital:False	flabsel:False	flabval:-	flabpos:-	flabcol:None	flabsize:-	flabrot:-	ID:25	END
name:NZ_JAMOJM010000003.1	file:PmirabilisFZP3320_contigs.fna	sel:1	height:-	lwidth:-	inspace:-	lcol:None	spos:-	sxpos:0	min:1	max:max	rev:True	slabsel:False	slabid:-	slabpos:-	slaboffset:35	slabcol:None	slabsize:-	slabbold:False	slabital:False	flabsel:False	flabval:-	flabpos:-	flabcol:None	flabsize:-	flabrot:-	ID:26	END
name:NZ_JAMOJM010000004.1	file:PmirabilisFZP3320_contigs.fna	sel:1	height:-	lwidth:-	inspace:-	lcol:None	spos:-	sxpos:0	min:1	max:max	rev:False	slabsel:False	slabid:-	slabpos:-	slaboffset:-	slabcol:None	slabsize:-	slabbold:False	slabital:False	flabsel:False	flabval:-	flabpos:-	flabcol:None	flabsize:-	flabrot:-	ID:27	END
name:NZ_JAMOJM010000005.1	file:PmirabilisFZP3320_contigs.fna	sel:1	height:-	lwidth:-	inspace:-	lcol:None	spos:-	sxpos:0	min:1	max:max	rev:False	slabsel:False	slabid:-	slabpos:-	slaboffset:-	slabcol:None	slabsize:-	slabbold:False	slabital:False	flabsel:False	flabval:-	flabpos:-	flabcol:None	flabsize:-	flabrot:-	ID:28	END
name:NZ_JAMOJM010000007.1	file:PmirabilisFZP3320_contigs.fna	sel:1	height:-	lwidth:-	inspace:-	lcol:None	spos:-	sxpos:0	min:1	max:max	rev:False	slabsel:False	slabid:-	slabpos:-	slaboffset:-	slabcol:None	slabsize:-	slabbold:False	slabital:False	flabsel:False	flabval:-	flabpos:-	flabcol:None	flabsize:-	flabrot:-	ID:30	END
name:NZ_JAMOJM010000008.1	file:PmirabilisFZP3320_contigs.fna	sel:1	height:-	lwidth:-	inspace:-	lcol:None	spos:-	sxpos:0	min:1	max:max	rev:False	slabsel:False	slabid:-	slabpos:-	slaboffset:-	slabcol:None	slabsize:-	slabbold:False	slabital:False	flabsel:False	flabval:-	flabpos:-	flabcol:None	flabsize:-	flabrot:-	ID:31	END
name:NZ_JAMOJM010000009.1	file:PmirabilisFZP3320_contigs.fna	sel:1	height:-	lwidth:-	inspace:-	lcol:None	spos:-	sxpos:0	min:1	max:max	rev:False	slabsel:False	slabid:-	slabpos:-	slaboffset:-	slabcol:None	slabsize:-	slabbold:False	slabital:False	flabsel:False	flabval:-	flabpos:-	flabcol:None	flabsize:-	flabrot:-	ID:32	END
name:NZ_JAMOJM010000006.1	file:PmirabilisFZP3320_contigs.fna	sel:1	height:-	lwidth:-	inspace:-	lcol:None	spos:-	sxpos:0	min:1	max:max	rev:False	slabsel:False	slabid:-	slabpos:-	slaboffset:-	slabcol:None	slabsize:-	slabbold:False	slabital:False	flabsel:False	flabval:-	flabpos:-	flabcol:None	flabsize:-	flabrot:-	ID:29	END
#FIGURE OUTPUT
Figure S1.png
#BlastN files
FIG_S1.blastout
#BlastX files
#BlastN custom display
[]
#BlastX custom display
[]
#END
