# Supplementary material for: GenoFig: a user-friendly application for the visualization and comparison of genomic regions
Source: Bioinformatics. 2024 Jun 13;40(6):btae372. doi: 10.1093/bioinformatics/btae372 (PMC11199195; doi:10.1093/bioinformatics/btae372)
Supplement: btae372_Supplementary_Data [file btae372_supplementary_data.zip › Suppl Material/FigureS1/PmirabilisFZP3320_contigs.fna]

>NZ_JAMOJM010000010.1 Proteus mirabilis strain FZP3320 NODE_10_length_171363_cov_52.456446, whole genome shotgun sequence
CAAAGTCAATTCGAGTGCCTTGAATGTGGATATACAGCGAATGCTGATATCAACGGGGCACGTAACATTTTAGCGGCAGG
ACATGCCGTGCTTGCCTGTGGAGGGAGGGTGCAGTCAGACCGCCCGTTGAAGCAGGAACCCGCCGAGGTGATTCAGACAT
CAGTCTGAACGCAGTAGGGATCCACGTCCTTTAGGGCGTGGAGGATGTCAATGGCTTACACTATTCAATGACGATATTAA
CTACTTTGCCGATAGTCAAAGCTCAAGGGCGCAATAAATGAGAAAGAGCCGTTAACTAAACGGTGGCTTTCAGGTGCCGG
AAATGGCGATGCCCGTTTAATAGTGTTAATCGCTTCTTTATCAAGGATACGATTACCTGACGAGGTTTGTATACTCACAT
CTAATAACTCACCTTTTGCATTGAGCGAAATTTCAACTTGTGTCACTCCCGTCGCTTTAAAACGTAATGCTGCACGAGGG
TAACGTTTATACATATCAATATGGCTATGGACTAAACTTTCCCACCCCATTTGACCACTGCGAGATGATGAAGCGGTACT
GGTAAAATCGGCACTACTGGTCGCGTTTTCACCTGATAAAGGGGCGGTTGTGGTATCTGCTGGCGCTTCTGAAACGGGAA
GATCATCAGGCACTTTTACCACGACAGGCTTAGGCTTAACCACGGGTTTCACCTTTGGCTTTTCCGCAACTCGCTCATAA
GTTCCCTGTTCGACTACAGGCATTTTAGGCACATCAAGTTGCTCTTTCATCGGCTCTGGCTCGGCAGCTTCTGGAACTGA
CATCACCTGTTCAGGCCCAACAGGAACCTCTTTGGGTTCTGCTTTTGCCAATTGATAAAGCCCCACTTGCATCGTCATTG
CTGGAGGTAAAACCGCATATTGCTCATCTTTCGTCGTTATCCAACCTATAGCAACAACAACCAAGGTGACATGAAACACA
ATACTGGCAGTTAACCCACCAATAGAAAAGGACCAACGGCGTGGAAAAGTCGCCGACATACTACTCATAATTCTTGCCTC
TGATTTTCTTTCTAATGAATTATAGGCATAATACAAACACAAATGATATTGCTTATTATTAATAATACAATAAAAAATTA
GCTAAATATTGATTATAAAAATTCCTTATTAGAAGCAGTAAGAGCTTATTATTTCACTCTTTTTTAGACACCAGAGACTA
TGACTAGCGATAAATCATTAGCACAAAAAATCAGTTGTGCCTACCAATCAACCTATGGTCAGCTTGTACGTTTTTTCCAA
AAACGCACGGGTAATCACCATGATGCGGATGATTTGTCTCAAGATGTGTTTACACTATGGCTAAATCGAAAAGAACAAAC
TCCTGTCCAAGAGCAGCGTGCTTTTTTATTTAAAATAGCGAACCACGTTTTGATCGATCATTGGAGGAAAAACCAAAAAC
AAAAAAATATCTATCAAGAAGATTATCAATTAGAAGATGCGGTACAGACCTATACGACAGAGCTTGATCCCGGGCACGTC
CTTGAGCATCAACAGCGTTTAGATTTACTGACACAAGCTATTGATACTCTTCCTCCCCGCCGTCGAGAAGCTTTTATTCT
TTATCGTTTTGATGGATTATCACAAAGCGAAATTGCAGAACAAATGGAAATTTCGATAAGTATGGTAGAAAAACATATTG
CCGCAGCACTATTACATTGTAAAAGATATGTCGATGCAGGACAGGAGAAATGCACCAATGACGAGTAAGTCGGGAAATCA
ACCTCACACAGATGAGGCGCCTGCAACGCTTTTGGCAGATACCCATGATCAATTAAGCCAGCAATCTATTGATGAACAAG
CTGCGCTTTGGTTCACCCGTCAACATAGTCAGCAAATGAGTTCACAGCAACGACAAGCCTTTAAACAGTGGGTAGCAGAT
AAAGATAATCAACAAGCTTATCAAGCTATCGCGGAAATTTGGCATAGTTGTGAAGCCTTACCACGCCCTACTATTGTGCC
TATAGAAAAAAGGAAATCTTCACTCTGGCGCCCCTTTATTCACACTACAGCCACACTCTGTTTAGTTGCTGTGTTATATC
TTCCTTATAGTCATTTACCTGCCCTGTTAATGGATAATATGACCTTAGCCACCAGCAATTTTCCTAAAGAGATGACCCTC
GCAGATGGCTCTAAAGTTTTTTTAAATAGAAATACACAGGTACGCGTCTCGTATGTCCAAACCCAAAGACGCCTTTGGTT
AGATAAAGGTGAGGCTTATTTTAAAGTAAAACCCAATCCTTATCGGCCATTTTATGTCCATGCTGATGAGCGATTAATTA
AAGTTGTCGGTACTGAATTTGAAGTGAGTCGTTATCAAAATAATCAAATTAGTGTCGCCGTACATGAGGGCATTGTTGAA
GTTAAAGCCACAGAAAAATCCCCTGCGACTTACCTATATGCTGGCTCTCAAGCAATTAGCCAATCAACCGATAATCAATT
TGTCATTTCCTCAGTCAATGCTGATTCTGTAGGAAGCTGGCGTTTTGGGCAACTCCATTTCTTTGAACAACCACTTGGTG
ACGTGATCACTAAATTAAAACCTTATCTGGATATCAACGTTCATATCTCATCAGCCGATGTAGCAAAAATAAAGGTATCA
GGTGTAGCAAATATTAATGACGCGAAAAGCTTTATTACTGCACTTCCGCTACTTTTACCGGTTAATGTTATTTTTACTGA
TAAAAATAATGTGTTAATTATCAATAAGTAAAAACAAACATGAAAAATATTCTTTTTTACAGGTGAGGATAATTCTCATT
TCACCCTCTTACTTAGTAACAAAAATTATTAAGTCTATGAATGGGATTGGTGAAATGAGAATACATAATAAAAAAAGGCC
CCTAAAAAGGTCGCTACTCACATTATTAATAACGGCTACCGTGGCAGCCCCTTATAGTTATGCGGCAACGCTATCAGTCT
CTTTACCAGAGCAATCTTTAGCTGATTCTTTAAACACTATTGCTAAACAAGGTCAGGTACAAATTCTGTTTGATGCCAAC
GCAATAAAAAACTTACGGGCTCCTGCACTCTCTGGTCAATATGAAACCCATACCGCATTACAAAAGGTGTTAATCGGTAG
TGGTATGGAAATTATTTCACAGGGAAATGGCTTTGTTATTCGTCCATTAGCAACGAGCAGTACGATTGTGATCCCTGAAG
TTAAAGTCACAGGGATAGGAAGCAGTTATCATCCTGCTACAGATGTTGTTTCAGCACCACAATACATCACCGCGGAAGAG
ATAAAGCAACGTAATACTGGCGATGGCAATGTCACCGACTTACTTAAAAGTAATCCTGCGGTTCAATTTGCAAATAACGA
TAGCAACTCGATGAACCAAGGTGAAATTAAGCCCTCACGTATTTCTATTCATGGCTCCAGTAGCTATCAAAATGCCTATA
AACTTGATGGCGTCAGTTTTAATAATGACTTTGATCCGGCAAATTCGGGCAATGGTGAAACCAATACCCGTATTACCAGT
GATGAGCAAGGGATGTATCTTGATAGTCGACTTATTGATAGTGTCACCGTTTACGATAACAATATTCCCGTTGAATTTGG
CGGATTTACTGGAGGCACAGTTGAAGTACAAAGTCGTCGTTGGTCTGGTGAAACCCATGCCAATGCCTATTACCGTACTA
CCCGTTCAAGCTGGAATAATATTTTCACCGATCCCAAATTAAAATTTGATACTGCAAATAATGATTTTAGTAATCCAGCC
CGTTTCCAGAAAAAATATGATAAACAAAACTATGGCGGTTGGTTTGAAACAGGTTTAACGGAAAATACAGGATTAATTTT
CTCAGCTTCTCGTCGGGAATCAACCATTCCGATGATGATAAGTGCTGAAGGGGGTATTGTTCACACCCCTGAAGGCGAAT
TAGAGCATGTATTACAAAGCCCACATTATCGTGATCAAACGCGTACTTCAGATAACTACTTTATCAAATATTCTTGGAAT
ATCTCTGATAAACAATCTTTTGATCTATCAAGTAATATTGCCCGCTATAAGAGCTATCTGTTCTCCAGCTCTGTGTATAA
CTCCGGTTATGATAATGAACATAATGGACTCAGTTTTACCGCCCTTTATAAGCATCAACTTGCGCTAGGAACCTTAGAGT
TAACCGCAGGTTATCAAAATCTGGAAGATAAACGCACCAATGATCAAGACTACTTTATCAAAGTAGAAGATTACACTGAT
TGGCAACACCCTAATCAAGTCTCCAGTGGTGGTCAAGGTGATCTGCGTAGTAAACAAGAAACCTATAGCGCCAAGAGTAT
TATGCGTTTTGATCCCATCGTGTGGGGTACCGTCACTCATCGCCCCACCACCGGATTTGAAATTAGTCGCACCAAAGGCG
CTTATATTCGTGATAAAACCTATTACAACTATACCTATCGCGGCATGACGGTCAATGATGAATGGATGGGAAGCTTATCA
CAAACGACGCGTTTTCTAGCGGGTACCCATAATGCGTCTTATACCAATTATTCATTTTTTATTGACGATAATATTCAATA
TAAACGCCTCACCTTACGTCCCGGTGTACGTTTAGATCGTGATGATTTTGTACAAAAAAACAACCTCTCACCTCGTTTAA
GTGCTACTTACGATATTTGGGGCACAGGTAATACTTTAATTATTGGTGGGGTAAACCGTTACTATGGACGTTCAATGCTC
ACTTACGCCCTTTATGGTGCGCAAAATGCCGGTTTACAACACTGCTATTTTGACTGTCAAACATCGGAGGAAAAGTGGAC
TAATCGTACCGACTTTGATGGTGTTGATTCACTAAAAACCCCTTATAACGATGAATTCACTTTAGGTCTACAACAAGAGA
TAGCCTCAACCACTTGGCGTTTACAGTATGTGCATCGCAATGGTCGTGATGAGGTGCGTAGTGATACTAAATATCCAGAC
TCAACCATTGATGAAAAACGTGCTATTCGCCACTTCAATAATAATGGTCGTAGTACACACGATACCTTAACGCTCTCCGT
GAGAAATAGCCAACCATGGGAGCTTGCTAAAGCCGATCACGTCTTTAATGCTTCGATTAGCTGGCAAAAAAGCAAAACCA
ATACGCCAAAAGACTCAGGTTATGCCAATTTTGATCCCAGCGTTCAAGGGATGAACTATGACAAGGTGTGGTATGGCGGA
AAAATAATCAATGCCAAAGACTTACCTTCTGACAACTTTAACTCGCCGTTAAAAGTGACCGCAGAGCTAACCAGTGTTTG
GGATGAAGTAGGGGTGACTTGGTTTAACCGTTTGCAATGGAATGGAGCTCGTTCACAAGCAGAGAAAGCCAATAATGGTG
CGCCAAAACCAAGTGAGTACGGCCCGCTATTTGAATATAAAAAACGTCATTACAGTAGTCGTTTTACTTGGGATACCAAG
CTCAGTTGGCAGCCTGAATTTGCTTACGGTGTAGGTATTTCCGTTGAAGTGAATAACGTACTCAATACCAAAAATGTCAA
TGATTACATTACCTATCAAGATAAAGAGTACAAATCTTACGAGCCAGGTCGACAGTTCTGGCTACAAGTCAGCTATGACT
ATTAAAAATTGATGAAGTTAATGTGAGCAACCGAGTCAATAAACAATAAAAACATGACAAATAAGCAATGAAAACAATAA
AACAATTTTTCTATTTGGTTTCACCTTTTTGGGGGCGGCGTACCGCCCTTTACTGCTGGTTCCTATTAATTCTCTCTTTA
ACGTTAACCCTCTCATCCGTTTGGTTTAACGTCAAAATGAATGAATGGAATGGCAGCTTCTATAACGCCCTACAACAACT
CGATGGGCAAGCCTTATATAAACTGCTTCAACAGTTTGTGATTATTATTGCCGGATTAATTACCGTAGTCGTGATGGGTG
ATTTCTTACGCCAAAAAATGATCATTCGCTGGCGTGAAGGTATGACAGAGCAAGTGCTTGAGCGCTGGCTATCAAAAAAT
AGTAAACACTATATGTTGCGGTTAACCTCGCAAGAGCCAGACAACCCCGACCAACGAATTGCTGAAGATATTCGTTTACT
GATTGAATCGACAATGCGCTTAACAGTGACCTTTTTACATTCACTGTTAACGCTTATCTCTTTTGCCACTATTTTATGGT
CACTCTCTGGTGCGCTCTCTTTCTCTTTAGCAGGCAAAGAGTGGAATATACCGGGTTATATGTTCTGGGCCTGTATTATT
TATACCCTTATCGGGATCACCATCACCCAGCTCATTGGTTCTCCATTACGTAAAATCAATATGGATAAACAGCGTAAAGA
GGCAGATTACCGTACTGCGCTTATCACACGTAAACAACATGGTGATGCTATTGCTGGTCAACGGGGTGAAATGAGCGATC
GTCATGAACTGATGGGACGCTTTTTAGGGGTGATCCGCAACTGGAATAACCTTATCCGTTATGAAAGAAACCTTGCTTTC
TTTACTGTGGGTTATCAGCAAGCCACGGCAATGGCGCCAATTATTTTTGCTTTGCCAAAATTCCTCGCCGGCGAATTAAT
GCTAGGGGGATTAATGCAGTTACGACAAGCCTTCTCCAGTGTTGCTGGGGCATTAAGCTGGTTTATTTTCTCCTATAAAG
AGATTGCCGCATGGCAGGCAACGGTTACCCGTCTTTATCATTTTGTGGTGTTGTTAGAGCATGATCACCAACCTGAGATC
ACCGAGTTAGATGATAAACAAACTAAGCTGACAGCCAATTTATCGCTATTTATGCAAGACGATAGATTATTAATTAACAA
TATTCACTTTTCTCTCAAAGCGGGTGAATTGGCGGTAATTGAAGGTAGCTCAGGTATCGGGAAATCAACACTGTTACGTG
CGTTAAGCGGCCACTGGCCTTATTTTAAAGGAGATATTCAACGGGTAACCAATATCAGTTGGCTCCCACAACGTATGTAT
CTGCCTGTTGCCCGCTTAGATAGCTTATTAGCTTATCCTTGCCAAGCATCTCAGTTCTCACAACAAGAGTACCAAGAAGT
GCTTCATTGGGTGGGGCTAGATAAAATAAAAAATCAGCTTTCACTGGAAACAGATTGGACAACACGCTTATCCGGTGGTG
AACAACAACGTCTTATCTTTGCCCGTTTATTACTCAATAAACCCGATCTTATTTTATTAGATGAAACCACATCCGCTCTT
GATGAACAAAATGCCCTACATATGTTGTTATTACTTAAACAGCATCTACCAACCTCGGGCATTGTCTTAGTCAGTCATCA
GCGTTTCACTCACGCTATTGCCGAGCAAGTAATTTCATTACAAGCGCCGACTGCGTCCTCCTCTCAATCAGCTGGAGTTA
CTGAATATGTATCGTAAGTTACTGATTATCTCAGTCAGTTTATCACTTCTGGGTTGTGCAACAGGCAACTCGTCTGAGCA
TACCAATAATGCCCTTTCACTGCGCCCCGATATTCGCCATTTTACGCTTGATAATGGCTTAAATGTCTATTTGCTACAAC
GCCCACAAACGGGGGTTGAAATGCGTTTACTGGTGAAAAGTGGCTCGGTACAAGAAGATGAAAAACAACTTGGCTTTGCC
CACTTTACCGAGCATATGGCCTTTAAAGGCACGACTCATTTTCCGGGAACAACTGGGTTTAAACAACTTGAAAGCCTAGG
AATGAAGTTGGGGAGTCATGTTAATGCGGCAACGAGCTTAAACTCAACAACCTATAAATTATCCCTGCCTAATGCCAATC
CGACCCAAATAAAAACAGGGTTGAGGATCTTGTCCGATTGGGCTTTTGGCATGACATTTGATCCCGTTGAGTTTGATAAA
GAGCGTCCGGTGATCGTCGAGGAGTGGCGATTACGCCAAGGTATTGGTTTTCGTATTAATCGCCAACTTGAAGAGTTACG
TTATTATGGCAGTCGTTATCTAGATCGTGATCCCATTGGGGACTTAGATATCGTTAAGCATGGTGATGTCAAAGAAGCAA
AACGTTATTACGATACTTGGTATCAGCCTGAAAGAATGGCATTGGTGTTAGTGGGCAATTTTAATCAAGGCGATGCGATT
GCTGATATTACCCAAATGTTCAATGCAAAAAATAGTGAAAACAAAGGCGTTGACTCTCCATCATGGCACCACTTTATCGA
CAATAAAGATTTATTAGTAAAGACGATTTTTGATAAAGAGCAAGGCTCACGCATTGTGCAATTCACTCTACAGCGTACAC
TGCCTGCGCCATTAAATAGTCGCCAAGGTCAATATGATGATTTAATGGACTCGTTGTGGCTCTCCATCTTAAATCAGCGC
TTTTCAACCATTGTTGATAATGGGTTAGTGCCTTCCGTCAGTGCCAATACACAAGGTGCGATGTTAGATGCCCGTCGCTC
ACAACAATTGATGATTGCCCATCCTAAAGGGGATGATTATCAAGGTACATTAGATATTCTATTTACTGAAGTACAGCGTT
TAGCCTCACAGCCAGTATCTCAGCAAGAGTTAGATAATGCCCGCAATGCGCTGTTAAAACGTCTTAGCCAACAAGCTGCT
GGTGAAGAGCGCTATGAGCATGGTTATTTAGCTAACCAAATTACTACGGCACTTGAATTAGAAATGCCAATCCAAAGCAA
AAAGCAGGCGTTAAACTTAAGTTATCAACTAATAAATAACGTTACACCTGATACCTTAAAACACTATTTTGCCCAATACC
TAACACAAGCTTCACCACGAGTGGCAATTATCGGCCCAGATAGTGATAGTCAGGTATTTAGTGCCACTAAAGCCTCGCAA
CGCTGGCAAGAGATTAGACAATCTGATCCCGGTGCGTTTACATTGAAAACCCATGCGGTGGTATTAGATATTAAACCTGA
GCAAACCGGTACTGTTGTCACCACACAAACACTTCCGATTGAAAAAACACAGCTGTGGACACTGAGCAATAACGTAAAAG
TTATTATTAAAAATGACCAGTGGCTAAAAGACAATATCCAAGTATCACTGCGTATTCCCGGAGGTGTTTCTCTGGAAACA
GGACAAAGTTTAGGCTTGGTTCAGTGGGCATTAAACTTACCAGAAGTGAGTGGATATGGGCATTACAACGCAAGAGAGTT
AGCGTTATTTAGTAAACAGCATCAAATCAGTTTGCGTCCATACAGTGAGTTGTTATTCCACGGCTTGCGTGGCGAAGCGC
CTATTGATGAGTTAGACACCTTGTTGGCCTTATTGCATTTAAAAGTGACAGCACCACAATTTAATGGGCAAAAATTAGAG
CAACAAAAACAAGCAACGGCATTAGGGATCGCCAAAACACCAGTTGAACGTATTTTCTTAGATCATATTAATAAAGAGAG
CTATCAAAACGGTGAGCGCTTAGTAATTTCGCCACAAGGCCCTTGGCAACAGTTTACCGCACAACAATTACAACAAACGA
ATCAATCACTTCTAGGACAGCCTGCCGATATGGTATTGGTGATTAGTGGGCCTATTAACCTAAATCAGGCCAAACCGATG
ATCGAACGTTGGATAGCAACGCTGCCGACACGTTCATCGCAACGTCTATTTTGGGCTGATCCGGCGATTAATCCCAAATT
AAGCTCATTTAATAAAACCTACCCTATTGCCAGTAGCGATAAGAGTATGATCAGTATTCAATACGCAGCCAAAGCCCAAT
GGTCACAACAGCAACTGTTAGCACTTAACTTGCTTGATACCGTTGTCAGCCAACGTTTAAGACTTAATCTTCGTGAACGA
GCGGGCGGGATCTACTCGCTAGGCTTTTCTGAGTCACTAACCAAGCTGCCAAGTAGTTTTTATACCGGACGTTTAAACTT
TACCGCATCACCACAGCGGGCAGATGAATTAATTGCACTTGCGCGTAAAGTGGTCAATGACGTAAAACAAGCGGGTATTA
CCGATAAAGAATTACAAGAGGCAAAAAATATTTGGTTAACTGAATATGGGCAAGCCAAAGAGAGTGCTAGCTATTGGACT
GATGCACTTGCCCAAGTGGCAACAGATGACCAACAATATCAACGACTATTAACTGAGACTGCGATTGTCAACGGAATAAG
TGTCAGTGATGTTAATCAAGTTGCTCGTCAGTGGTTGGGTGAAAATGAAAAAATCTTCAAACTAACACCACCAACAAAGC
AATAAATTTCTATTTATCACTTTAATAATAAACGCCCAGCATATCTTTATTCTGGGCGTTTATTCATCTAACCTGAATAA
CTTAGCAATGTTTCATTCAATATTATTGTCTATTAAATTTATTAATCTTTTTTGAGCGCCCAACGACCACTACCCAAAAA
CATCACCGCAATCGCAGCAAACATATAGAAGCCAGCACTTTCAGGTGCCCATCCCCCCGTTTTGGGATCTAAGGCTAAAA
GATCACCGGAATGTACCATCAGCACCGCAACCCCCATGGTTGCCGCCACAACAAATGCTGAAAATCGAGTAAATAAACCG
ATAATCAGTAAGATAGGACATAGAACTTCACCCAGTAATGTGCCATAAGCAATAAATGCAGGTAAGTTAATATTTGCCAA
CATTCCCTGTATACCGGCAAGTCCTCCTGGCTCCATTTTGTGTAATCCGTGTAATAACATTAAGACACCTAGCGAAACAC
GTAAAACAAACTTACCTAAATCGGGGTGGTTTGTAAGCTGATTAAATTTATTAATCATAACGTCTCCAAAATCAACAATG
TGATGGGCATTTTTAATACGTATTAATGGGTATTTATTATTATATGATTAAAAAATATGAATGAGTGCAACTTTTATTAT
CATTATTTGTTATGGTTGACGAGGCATTTAGATTATTATCGTTTAATTAGGAGCTATTCACCTTTTCCATGATTAAGATC
ACAACTTATTAACATAATCAACTCTTAATCAGCAACTTCTCGTTATGCTATAGATATCTCATCTGACCAGTATAAAAAAG
GTATCTGATGGCACACTATTCTTATTTATTTACTCCCCTTGATTTAGGGTTTACTACGCTTAAAAATCGTATTTTGATGG
GCTCGATGCATACCGGACTAGAAGAAGATCCACATGATGCACCTAAGCTTGCTGAATTTTATGCTCAAAGAGCTGCAGCA
GGGGTGGCACTTATTGTCACCGGTGGGATCTCCCCTAATAAGCAAGGTGTATTGTTGCCACATGCAGCAACGCTAATGTC
AGAAGATCAACTCGCTTCTCATCAATTAGTCACTGATGCGGTACATAAACAGGATGGGAAAATCGCTTTACAGATTTTAC
ATACTGGTCGTTATAGTTATCAGCCTAATTTAGTCGCCCCTTCAGCGATCCAATCACCTATCACCCCTTTTATGCCCCAA
GCAATGAGTCATGAGCAGATAGAACAAACTATTGAAGATTATATTCATTGCGCTAAGTTGGCTCAGAAAGCAGGCTATGA
TGGTGTTGAGATCATGGGATCTGAAGGCTATTTAATTAACCAGTTTTTAGTAAGTCATACGAATCAACGCGATGATCAAT
GGGGTGGCTCTATTGAAAATCGTTGTCGTTTTGCATTACGTATTTTAGCTGGCATAAGAGAAGCTGTGGGTGAACACTTT
ATCATTATCTATCGTTTATCAATGTTAGATTTAATTACCGAGGGAGCTAATGCCTCAGAGGTATTTTATCTTGCTCAAGC
AGTAGAAAAGGCCGGAGCAACCCTAATCAACAGTGGTATTGGTTGGCATGAAGCCCGTATCCCCACTATTGCCACTATGG
TACCAAGAGGACAATTTGCTTATGTCACTCGCCAATTGATGGGAAAAATCAATATTCCTCTTATCACTTCTAATCGTATC
AATACACCTCAAGTGGCTGAAGCTATTTTAGCGGAAGGCTGTGCAGATATGGTGTCTATGGCGCGTCCTTTTCTTGCCGA
TCCGCAATTCGTATTAAAAGCGCAACTTGGTCGCGAGGATGAGATAAACACCTGTATTGCCTGCAACCAAGCCTGCTTAG
ATGAGATATTCAGTGGTCACCCGGCATCTTGTCTTGTAAACCCTTTTGCCTGTCGAGAAACAGAGCTTATTTTAACCCCG
ACTCAAGCCCCTAAAAAAATTGCTGTCGTTGGCGCAGGCCCCGCAGGATTAGCATTTGCCATTACAGCAGCTAAACGTGG
TCATCATATTACTTTATTTGAAAAAGAAGACCGTATTGGTGGACAACTCAATATTGCCAGTCAAATTCCGGGTAAAGAAG
AATTTAAAGAGACATTGCGCTACTTTAAGCGGCAATTGCAAATCACAGGGGTGATCGTAAAAAATAATACGGAAGCGACA
CTTTCCCATCTGCAACATTTTGATGAAATTATTTTAGCCAGTGGTGTTATCCCTCATATTCCAGAGATTGATGGCCATGA
TAATCCGATAGTAAAAACCTATCTTGATGTCCTTAAATACCATCAACCAACCGGCGAAAAAATGGTAATTATTGGCAGTG
GTGGTATTGGTTTTGACACTGGCCTTTATCTTACCCAAACTGGCCAATGCAGTAGTTTAAGCCCTTGTGCATTTAATAAA
GAGTGGGGAATTGACCCAACACTTACGCATCGCGGAGGGATCACCTCAGCCCATCCTTTTATTAAAAAAGACAAACAGAT
TGTTATGACGCAACGTAAAAGTGGGAAATTTGGCTTAAGTTTAGGCAAAACAACAGGCTGGATACATCGCTTAACATTGC
AGAAAAAAGGGGTCAAATGGCTAACGGGCTGCCATTATCAAAAAATTACCGAGCAAGGGGTAATAATTGAACATAATGAA
CAACAGCAACTGCTCGCGGCTGATAGCGTGATTTTATGTACCGGGCAACAATCTTATCGTCCGCTACTGCAAGCGTTACA
ACAAGAAAATAAAACCGTCCATCTTATTGGCGGGGCAAAAGAGGCTAAAGCATTAGATGCCAAACGAGCCATTAAGCAGG
GAACAGAATTAGCACTTACTATTTAACACTCGATTTATCATATCAATAACCAGAAACCCCATATAGTTTCCTATATGGGG
TTCTGTTTTTATTATTAATTTTTGTTGTTACTTACTACCCTTCCTGTCTTACTACTCTTTATATCTATTTACTACTTATA
CTCTTTAGCCATTATTTTTTTCAGTTAATGGGTTGGCAACTAAACGCTCATCTTCGGCTATGCAGACCGTTGCGGTAAAT
AGCACATCAGTTGATGAGTTTAATGCAGTCTCTGCTGAATCTTGTAAGACACCAATCATCACACCTACCGCAACTACTTG
CATCGCCAAATCATTACTAATACCGAACATGCTACAAGCAAGCGGAATTAACAGTAACGAGCCACCAGCAACCCCTGATG
CACCACAAGCACAAATAGCAGCAACAAGGCTTAGCAATAAGGCTGTTGGAATATCCACAGGCATACCCAAGGTATTTACC
GCAGCAAGTGTTAAAATAGTAATAGTGATTGCCGCTCCCCCCATATTAATGGTCGCACCTAATGGGATCGAGACAGAATA
GGTATCTTCATTTAAATTCATACGACGACACATTGCCATATTCACCGGAATATTAGCCGCTGAACTACGCGTAAAGAAGG
CAGTAACACCACTTTCACGTAAGCAAGCCCATACTAATGGATAAGGATTACGACGAATTTTCCAAAATACAATCAATGGG
TTGACAACGAGCGCAACAAACAGCATACAACCAATTAAAACAAGTAAGACATGCAAGTAGCCAGCTAAAGCTTTAAAGCC
AGTCGTAGCAATGGTTGATGATACCAAGCCAAAAATCCCGATTGGCGCTAAACGGATCACCACACGCACAAGGTTAGTTA
CCGCATCTGCAAAATCTTGTGTTAATGCTTTAGTCGTATCACTTGCATGGCGTAACGCTAAACCTAAGCCAATAGCCCAA
GCTAAAATCCCCATATAATTGCCGTTAATCAGTGCATCTACAGGGTTAGCCACCACATTAATTAATACACCTTTTAAGAC
TTCAGCAATATTTTCAGGTGGCGATAGTTGTGAATTATTGACAACTAGCGTTAATACTGAGGGAAACACAAAGCTTGCCA
CTACTGCTGTTAGTGCAGCAAAGAAAGTCGCGAGCAGATAAAGCACTAATATGGGACGTATACTGGTTTTTTGTCCTTGA
CGGTGGTTGGCAATCGAAGCCATAACCAATACCCAGACTAAAACAGGCGCAACGGCTTTTAAGGCACTAATAAATAAGTT
ACCTAATAAGCTCATCATTTTAGCCACTTCTGGTGCTAACCAAGCCAGTAAAATACCCGCAATTAAACCAGCAAGTATTT
GTTTAACGAGACTTCCCTGAAAAAGCAGGTTAAGTACTCTGGATTGTTGTTTATCCATAGTTATTCCATTACTTAAAATA
ATATTTAAAAAAGCAATTGTGTGCTTGCTTTTGCCAGTATAAGGAAATGAATCTTGCTGAAAAGCTTATTTTGCAAAATA
TACATCATTAGCTATTTTTGTTAACAACAAAATAACACAATTGTGATCATAATAGGATTTTGTTCTTTTTAACGTACAGT
CCACAAATGAAAGAAATTATTATTATCATAAGGTTAGATTTAATCGTTAAATAAAAAACTAACTCTTATACTATTTACCT
TGATTTTTCTTAATCACTTGATGAGTTTAATTTTAACTTTTTAATAACATTTTAATCAGTTTAACTAGCCAATTGGCAAC
TTTAAAACACTTTTTTTGATGAATAAATAACCATGACATTAGCTTCAATCAGCAAGGAAAAATAATGCTTTTTTATCTCA
GTAAAACATCATCATAGTAATTCTATTATTACGTTTTCTTAAGGTTTTTTCTTTAAAACAACGTATCCTAAACTGGAAAA
CAAAAGTGAATGTCTTTTTTCAAATATTCTTGCTCAATGAAGCGCTTGTAGGGTATTTAAGTGAAAAAATTTTCTGTCTA
GTTTTTATTGATTTTGTTAGAGTGTTGCTGTTTTAAACAATGAAAAATAAACCCTATGATATGTATTACGGGTAAATAGA
TAACAAGAGAGAATGTTTTTGTATTTACCCCCGAATGACTCAGTTTTAGGAAGCCTTTTATATGGAAATCGTAAGAGAGC
TGTTCTTGGCGCTTTGGCATCAAGATTACGAAACCTTAGCGAATCCCTCACTGCTTTGGATTATTTACATTTTATTATTC
AGCATACTATTCCTAGAAAACGGAGTACTACCCGCAGCTTTCTTACCAGGAGACAGCTTATTAATTTTAGTGGGTGTGTT
AATTGCTAAAGGAACCATGGATTTTCCATTAACCTTACTTATTCTAACGGCAGGTGCTAGCTTAGGTTGTTGGCTGGGTT
ATCTGCAAGGGAAGTGGCTTGGTAACACCCGACTTGTACGAAGTTGGTTATCACATTTACCAGAACACTACCACCAACGA
GCCCATGGACTTTTCCATCGACATGGCTTGGCAGCATTACTTATTGGTCGTTTTCTCGCTTTTGTTAGAACATTATTGCC
GACTATTGCCGGCCTTGCTGGCTTACAAAACGGTCGTTTTCAAGTTTTTAATTGGCTAAGTGGTCTGTTATGGGTTGGTA
TTTTAACCACCTTAGGCTATTTATTAGGAAATAGTCCGTTATTCCGCCAATATGAGCATCATTTAATGAATTTTCTGATG
CTACTGCCTGTTTGTTTATTAGTGATTGGCCTAATCGGGAGTGTATGGGTCGTCATTAAGAAGAAAAGTAAACAGAGTAA
TCAACCGTAATCTATCGCTATTTCTATTATTTTCTATAGCGTTAATATTTAGCATCTTAAAGCCTGTTTTATGATTAAAA
CAGGCTTTTGTTTTTTATTTCAAGCTATTACTGATTATTTTTTTAATATCACCCTTGGCAAGAATAAGACTTTTCTCTTT
TTTAGGGAATTAAGTCATTATTTAATTTTATTATATGGTAAATCTAGTCTATTGTTATAGGTATAACCTCATATCTTGAT
TAAAGGAGTTACTCATGTCACACCAACGTTCAAATGAAGATCTGCGTAGTGAATTAAAATCTCTGGCTGATACTCTAGAA
GAAGTTCTGAACTCCTCGGCAGATAAATCAAAAGAGGAATTACAAAGTTTACGAGAAAAAGCTGAATATGCGCTACGTGG
CTCTCGTGCAAAACTCAGTGATGCAGGTAGAGAAATCGTCGATAACACTAAAGAAATGGCGGGTAAAGCGGACAACTATG
TGCGTGAAAACCCATGGACAGGTGTTGGTATTGGCGCGGCAGTAGGTGTCGTACTCGGTGTTCTACTTTCGAAACGTTAA
TCCATAATGAGTGATACTCAAAGACCACAGGGCCCCGCATCCGGGGTTCTGAATTCTCTTAGTCGTATTGGCGCTGTTAT
CGTTGGCATGGTTGAAACCCGCCTAAAATTAATCGCCATCGAACTAGAAGAAGAAAAAATTACACTTATTCAGCTTATTT
TAATGGCGGGGATCACCTTATTACTCACCGCCTTTGGCTTAATGAGTCTACTTATTCTCCTCTTTTGGGTGATCCCACCT
GAATATCGTATTCATGCTTTAGCGATTACAACGGCTATTTTGCTAGTTGGTGCCTTAATAGGTGCTATCATGACATTGAG
AAAAGCCCGTAATTCAACGCTGTTAGGTGATACTCGCCAACAACTAGAATTAGATAAGCGTCTTTTGGAGCAATATCGCG
ATGAGCAAACAAAATAGACGCACCTTAGCATTAGCAAGACGCAAAAAGCTGTTGTTGGATGAAATTCAACAACAGCGCAC
TCAATTAGCGCAAGAGGGGCAAACATGGTTAGAGGTCACAGCACCTTATGATAAAGCATGGAATATCTTAACCTCGTTAA
AACCTATCTTGTTAATAGGGGCAAGCGTGGTATCTCTTTATAGCATTAAGCACCCTAAAAAACTGGTTCGTTGGGGACGA
CGGGCGATAGGCGCTGTTGGTTTAATACGCACATTACAGAAGTCTGTCAAAAAAACCGCTGACTAAACATCAATTTTTTT
GTGTAAGAATGTTAATTCTTCTTAATATCCTCCATATTATTTTTTCTTTATTGTATATCTCAAGCCAAACAGTGGTTATT
TACACTAAAAACTGGCAATTAAACAAATAAAATACAGATATATTAAATAATATAAAATTTTATCAGGAATAAACATCATG
AAGAATTTTGAAAACATTGCCTTATTAATCGCACGTATTCTCATGCCAATTTTATTTATCAGCGCAGGGTATGGAAAAAT
TGAAGCCTATGAAGGTACTCAACAATATATGCAATCAATGGGTGTTCCGGGAGCCTTATTGCCTTTAACCATTTTATTAG
AGTTAGGGGGTGGATTAGCCATATTATTCGGTTTCTTAACTCGCACAACGGCTATCTTTACCAGTGTATTTACACTGTTA
ACCGCACTACTGTTCCACACTAACTTTGCAGAAGGTGCAAATCAGTTAATGTTTATGAAAAATATGACTATTGCGGGTGG
CTATTTATTACTGGTTATCACAGGTCCGGGTAAATGGAGCTTAGATCGCCTATTTAAGAAAAATTGGTAATAATAGATTT
AATAATAAAAAGATCCTCTAGGGGGATCTTTTTTAATTGCATTATCAAACTCTAGCGAACAAACTATTTTTTATCCGCGG
CAAAGAGTTTAGGAATTTCACGTAAACACCAGGATTTAGCTTCTCCCATACTGTCTCTGCGCCACGCCATAATAATATTA
TTTTCATGATGATATTCAGGGCCAACCACACGTAAACGCCCCTCTTTTAAATCATCTTCAATTAAATCAATAGGCATAGT
AGCAACCCCTAACCCTGCAATTAATGCTCGACGTTTATCTTCAATCGAACTCACCGTTAAACGACGCTGTTTATCTAATA
ACAGTACAGTTAAAACAGGTCGTTCTCTTGCGGTATCGGCGATAGCAATACCGCGATATTTTAAGCGAGTTTCTTCTGCA
AGTGGTTCAGGTTCATTATGGATAGGGTGATCAGGGCTGGCAACATAGACACTAGTGGTATTATATAAAGGGCGGAAATT
GATTTCTGATGAAGAACGAAAATGCATATCCGGTGAAATAACAATATCACATTTACCACTTTCTAAGCTTTCCCATGCTC
CAGCAAGCACTTCGGTGACTAAAGAGAGTTGTGTATTGGATTTTTCAGCTAATTTTTCAACTAACGGGAATAGGCGAGAT
GCGGGCGTTAATGCTTCACACACAATCGTAATATGTGGCTCCCAACCGCGAGCTAGCGCTTCAGCATCAGAAGTTAATTT
ATCTGCAGCTTCAAGAAGAATACGCCCTCTTTCAAGTAACATTCTTCCCACATTAGTAAATTTAGTTCGATGTCCTGAAC
GGTCAAATAGCACAACATCCAAATCTTCTTCTAATTTCTGCATGGTATAACTGAGTGCTGATGGGACGCGATTTAGCTCA
TCAGCGGCGGCAGCAAAACTTCCTCTACGATCAATGGCATCCATCACTCGTAGAGATTCCAATGTAATGGCTTTATCTTT
ACTCATTATACTTATCTCTATCAAATAATTTGATTATTGGCACCAGATTAACTTGCTAACAATCTACAGTCCATATCTCT
ATGATGAATATATTGATTAATCGACTCGAAAAGTACCGCGATGATAAAATACAGAACAGCACAACAGTGTGGCAAAGCGG
ACTATGGCTGGCTACAAGCTCGCTACACATTCTCCTTTGGCCACTATTTCGATCCTCATTTTTTAGACTATGGCACATTA
AGAGTACTGAACCAAGAAGTGCTCGCACCAAATTCTGAGTTTAAAGCAAAAACCTATCCTCATGTGGATGTCGTCAATCT
GATCTTAAGAGGTGAAGCGACTTATCTTGATAATATGGGGCGAACACTTACCGCCAAACAAAACGAGTGTTTATTAATTT
CGCCTCATAATACAGAAACTTACATTGAAAGAAATAGTAGTCCAGATACCCCATTAACTCGTATTCAATTATGGCTAAAC
GCGTGTCCACAACAAGAGAGCATCGCTTCACAAAAATTAGCTTTAAATGAAGATTTAAAATATCAATTATTGGCTTCCCC
ATCAGGGGATAATGGCAGTTTGATGCTAAGGCAAAATATCTGGCTCTATCATATTAATTTAGCGCAAGGGGATGAAATAA
CCTTGCCGATACAGGGTCAGAAAGGCTATTTGCAATCTATCAAAGGCGGTGTCCATTTCCAAACCTCAGAGCAAGAGCTT
GGGGAAATCCGTTGTGGTGATGGTGCTTTTATTCAAGATAGCAATATGCTAGCGCTAAGATGTCAAAAGGCTTTTCGTGG
TCTTTTTATTGATATCGTTTCTTAATCAGCTAGCGATATCAGCGAGCAATCATTTATCATCACACTAGCAATAAAGCAGA
AAACCCTCGAGCCACAGAGTGAATCGAGGGTTTTATATAAGGTGAGTTGACCGTTAAGCCGGGTTCTGTCGTGGACAACC
ATTCATCTAGGCCAGAACTTGCGCGCTGGCTCCAGCAACCTACCCGGGTTCAATGCGGGCCGCACCATAAGAACCCCTAT
TTGGTCTTGCTCCGGGTGGAGTTTACCATGCCACAAACTGTTACCAGTTGCGCGGTGCGCTCTTACCGCACCCTTTCACC
CTTACCTGATCCTGTAAACAGGCCATCGGCGGTTTACTCTCTGCTGCACTTGTCGTAGGCTCGCGCCTCCCAGACGTTAT
CTGGCACCCTGCCCTGTGGAGCCCGGACTTTCCTCCCCTCTATCCGTCTCCCCGAAGGGACAACGATAAAGCAGCGGTTG
TCTAGTCAACTCAGGGGGCGGATTATAAGGATTTTCCGCGTTAATGTATAGCGAAAGAAACAAAAAAACGTTTTACTGAT
CTTGTTCCGCTTCATTTTGCGCAATGACGTGTTTGTACAACGCATTTTTCTTCACGCCATAAATCTCAGCGGTAACTGCT
GCCGCCTTTTTCAAAGGTAACTCTTTTTGTAAAATCGCCAATGTACGTAATACTTCTGGGGCAAAATGGTCTTCTTGTGG
CTTTTGATACCCTTCCACAATTAATACCATTTCTCCTTTGCGGCGATTTTCATCTTCACGAACCCAGTTAAGTAATTCCC
CAACGGGCATTCCTTGAATGGTTTCCCACGTTTTGGTTAATTCTCTTGCCAATACAACATAGCGCGCTTCCCCCCAAACC
GTCACCATATCCGCTAAACTATCTAATAAACGGTGGGTGGACTCATAAAAGATTAAAGTACGTGGCTCTTGTGCTAAATC
ACGCAAACAATCTTGACGACTTTTTGTTTTTGCTGGTAAAAAACCTTCATAACAAAAACGGTCAGAAGGTAATCCGGCGG
CTGATAGCGCGGTAATTGCCGCACATGCCCCAGGTAATGGCACCACTTTTATACCGTTTTTGCGACACTGATTGACTAAA
TGATAGCCGGGATCATTAATTAATGGTGTACCTGCATCAGAGACTAATGCGATACTTAGCCCTTGTTGTAATTTGCTAAT
TAATTGATCTGCTTTTTGCTGTTCATTATGATCATGTAACGCAAACAAACGTGCGTTAATGGCAAAATGCTGTAATAGAA
GCCCTGTATGACGGGTATCTTCTGCAGCTATTAAATCGACATGAGACAGCACATCAAGTGCCCGCTGGGTGATATCGCCC
AGATTACCAATGGGTGTGGGTACTATGTACAGTGTGGATGTCGTTACCGCTGCTCGATTAGGTTGATTCATTGTTTATTC
CGAATGACCGATTTAAAATTGAGCATAATTATAAAACATCACTGGGTACAGTATGCTTTCCTCAATTTTTGTGCGTTTTA
AAACAGGTTTATCCTATACTGCAATACTTTCTGCCTTGATTATGTCAGGTTGTACCCTGACGGGGCAACAACAACAGCCA
CTGACACCTGCTGAAAAAGCGCAAGTGGAAATGAAACAATTTCAGAAAGTCATTGATGATGCGAACGGACAAGCCTCTTT
AGATGTGATCCGTGCCTATATTGGCCTAGAACCCCTTATCACTGATCCTGTATTACATCAGCAAAATATTGATGATACTT
GGTTAACACTCACGAAGCTTACACCTGAACAACGTCGTAGTGTGGTGATCAAAGCTGATGAAAATACATTACAAGGCTGG
TTAGATTTACTCAACACTTATGAATATAACCAAGATGATGCGGGTAAATTATCCCAAGCAATACGCGAATGGCAAACACG
CTATCCACGCAATCCAGGAGCGCTAACATTACCGACGCTGTTATTGCGCCAATCACAATCTGCCGTCAGTAACAGCGGAA
AAATCGCATTATTATTACCGTTAACAGGACAAGCTAAAGTGTTTGGTAATGCTATTATGCAAGGCTTTACCGATGCTAAA
GAAGGTTTACCTCAAGTTCAAGCTAACGCAGCGCCAGAAGCGCCCCAACAAGATAGTTTAGCTTCCATTTTAGCAGAATT
AGGTATTTCATCTCCGAATGCAGACACAGCGACAACGGAAAACGATAATTCAACGGATGATAATACAGCGGAAGGCGCTG
AAAATAGTGATGCTACTTCAGCAAAAGAAACCGAAGCCTTTGCGGGTAATAGCCGCGTGCAATTAGATCCTATTGTCCAA
AATAATCGCCAAGTGATTATGTATGATACCAATAGCCAACCCATTGATCTGTTACTGAAACAGGTGCAACAAGAGGGTGC
TGATTTAATTGTGGGGCCACTATTAAAACCCGAAGTGATCAAAACTATTGAATTAAAAAGTGGTTTACCTGTTTTAGCAC
TAAATGAAGTTGATAATATTCCTCTTGCTACTACAGTGTGTTTCTTTTCACTTTCCCCAGAAGATGAAACTCGTAATGCG
GCTCAACACTTACGTCAGCAACAAAAATCTAATCCACTTATTATCGTTCCTGACAATAAATTCGGTCAAAGAATGGCACA
AACTTTTGCGGATGAGTGGCAGCGTAGCGGGGGGGGAACCGTATTACAACAAACTTTTGGCTCTCTTGATAGTCTAAAAA
GTTCAATTAATCGTGGCGTGGGTATTCGAATGACAGGAACCCCGGTATTGCCAACAGACAATGCACCACTGCCATTAGAT
ACCGCTTCAATGCCAACAACAAACGGTGCTATCGATTCTGTGTATATCATTGCCACTAGCGATGAGTTAACATTGATTAA
ACCAATGATTGATATGGCAATCAGTACCAAAAAACGCCCACCGATTTATGTCAGTTCACGCAGTAATCAAGGGGGAATGG
GGCCAGATTTTCGTATGGAAATGGACGGTATCCAATTTAGTGATATTCCTCTTATGACGGGAGCAAATTTACCGTTAATG
CAAAAAGCATCCAGTAAATTTGCGAACGATTACTCATTAATGCGCCTTTACGCTATGGGTATTGATGCATGGTCATTAGC
AAACAATTACAATGAACTCACCAAAGGAACCTTACAGTTCAATGGTGTTTCTGGCTCTTTACGTGTGGAAGATAATTGCA
CTATTTATCGACAACTCCCATGGATGCAATTTAAACAAGGTAAAATTGAACCTGTGGGACAATAAGTAAGCAATTTACCC
CATAAACCGCCTCTTTGAAGTCTCCGGATAAGGAGTTGACTTTACCTTGAGGCGGTTTATTTATAAGAGATAACATCAGG
AAATCATGGATGATTATTCCTAAAAGTACTTATCTAGTCGGACAATATTATGAGAGAAAAGCGTTAAATTACTTGCGCCA
ACAAGGGTTAAAGTTAATTGAGCGTAATGTCCGATATCCCTGTGGAGAAATTGATCTTATTATGCAGGGTAATAGAACAT
GGATATTTGTTGAAGTCCGCTTTCGGCGTAGTGCACAATTTGGTGATGCAATCAGCTCAGTGACCTACAGTAAACGGCGC
CGCTTATGGTACGCCGCCAATTGTTGGTTAGCTCAACGCCAACAAAGTATCGAGACGGTTAACTGTCGCTTTGATATTTG
TGCATTTGATCAACGCCAGTTAATATGGCTAAAAAACATTCTCGATCATACGGAATTTATTCGTTAAATTAGATTATATA
GGTCTTAACGTGCTTGATAGAATAAAAGTCTGCTTTACAGAGAGTATTCAAACTCAAATTGCAGCAGCAGAAGCGTTACC
CGATGCCATTTCCAGAGCTGCCATGATGATGGTTCAATCTTTGTTAAACGGACATAAAATATTAAGCTGTGGCAACGGTA
GCTCAGCCGCGACGGCTCAACGTTTTGCCGCGAGTATGATCCATCGTTTTGAAACAGAGCGCCCAAGTTTACCGGCATTA
TCTTTAAATACCGACAGTGTTGTGATGACCGCCATTATGGGAAATCAGCAACATGATGAAATTTATGCCAAACAAGTACG
GGCATTAGGGCAAGCAGGTGATGTACTGTTAGCTATTTCCACCCATGGTAATAGCAGAAGCATTATTAAAGCTGTTGAAG
CCGCTGTTACTCGAGATATGACCATTGTTGCACTGACTGGCTATGATGGCGGTGAGCTTGCTGGATTATTAGGCCCTCAA
GATGTGGAGATCAGGATCCCCTCTCAACGTACAGTCAGAATACAGGAAGTGCAGATGTTAACGGTCAATTGTCTCTGCGA
CTTAATTGATAATACATTATTCCCACATCAGGATGACTAAGGAGTTACTATGAAATTGCTTCCGATTACCGCAGTACTTT
GTTCCGCGCTATTGCTACAAGGCTGTATTGGTGCCGCTGTGGTGGGTACTGCTGCCGTTGCTGGCAAAACCGCAACCGAT
CCTCGTTCATTAGGACAACAAGTTGATGATGGCACATTGGAAGCCCGAGTTTCTGGTGCTCTAAATAAAAACCAACAGAT
CAAGAACAGTAATGCGCGCATTGTCGCCACCGCTTATCAAGGTAATGTATTGTTAACTGGGCAAAGTCCAGATATGTCGG
TTGCTGAGACAGCTAAACAAGTTGCCAGCAAAGTGGAAGGAGTAAACAATGTTTATAATGAAGTTCGCCAAGGTGAGCCT
GTGACATTAGGCACTGCTTCTTCAGATACATGGTTAACCACTAAAGTACGTTCACAAATTTTAGCTAGTGATGCCGTCAA
ATCATCTTCCGTAAAAGTGATCACCGAAAATGGCGAAGTATTCTTATTAGGGATATTGACCCGTCAAGAAGGGGCTGCAG
CCGCTAAAATTGCCAGCGAAACCAAAGGTGTTGTTAAAGTAACAACGGCATTTACCTATCTAAACTAAATATATCGCTGA
TGGGTATCACGTGGTAGTAGCGTATTATTTTACCAGTATCGGTCATTGTAACAGTGATAACCGATACTGGTACTCATAGT
GATTAACGTCTCAACATACCTTTATCAATAATAAAATCGATAATCGTCTCTAAACCTACTTTCTCTTTTAAGTTAGTAAA
AACATAAGGTTTCACAGGACGCATTTTTGCTGTATCCGCTTCCATCACTTCTAATGACGCTCCCACATAAGGCGCAAGAT
CGATCTTGTTGATCACCAGCAGATCAGAATGTGTGATCCCCGGCCCCCCCTTGCGAGGGATCTTCTCACCTTCTGCAACA
TCAATAACATAAATAGTAAGATCAGCCAATTCAGGGCTAAAGGTCGCACTTAAGTTATCTCCGCCACTTTCGACAAAAAC
AATATCTAAGTTTTTATGGCGCATCGCCAACTCTTCTACGGCAGCCAAATTCATTGAAGCATCTTCACGAATAGCCGTAT
GAGGACATCCTCCTGTTTCAACACCAATGATCCGATCAGCATCAAGAGCCTGCGCACGAGTTAAAATTTTTGCATCTTCT
TGTGTATATATATCATTGGTAACAACGGCGATTTGGTAACTATCGCGCATAGCTTTACAAAGAACTTCTAATAGTGCTGT
TTTTCCTGAACCAACAGGGCCACCAACACCAATACGCAGTGGTTGATTATATTCTTGCATCTCTTTATCTCATGAACGAA
AAAGTCGAGTATATTGAGTTTCATGGCGACTACTGGCGATCACTTGAGCTGGCGTAAAACTGCCAATATCCTCTTGTGGC
CAATGTGCCGATAACTCAACAATAGCGGGGATCTGCTCAGCTAGAGCAAACAACATTTTTTGCCCTGCGCTTTGCCCTAA
TGGCACCAGTTTTACCCCAGACATCACCGTATTTTCTAACCAGCCCCAAACATAGGCACAACAGAGCTTTTCACTATCGA
TATGCCAATGCACGGCAGCTAACGCAAACGCCATTAATTGCGTCTGTTTAACCCGCTGTTGTAACGTATCGTCTAATTCA
ATGCCTAATTGAGGAAGTAAACGGGCAAAAGCGATCCCCCGTTGACGCTCTTCCTGCCTTAACTCTTTGGTTTCGCGACT
TGCGACCATAAAGTCACACCAATATTTCACTGTATCGCTATCACCCTTTGCCAAACTCGTTTGTAATCGCCGCAATATAG
GAAGCTCGAGTGTGGCTAATGTTCCGGTCATTTGTGCGCTTAACCAATCTGACAAGGTTTCTGCTGAGCATACCCAACCT
TTTTCAATGGCCCACTCTAACCCTTGAGAATAAGTAAAAGCACCTACCGGAAGAGAGGGGCTAACTAATTGATATAAGCG
CAGATCAGCTAGCATCATGCACCTCCTTTGATGATCGCTGTGCCATTAATGGTGGTGATCATGGTGGTGGTGATGACCAC
CGGATGATCCACCATAAGCCCCCGGCTCAGGTTGGTATTTTTCTAAGCCAACCACCACCGTAGCCCCTAAGCCGCGAGCC
ATATCATCTAATACATGATCGTGAAAATAACGACACCAACCCGCTTCTATTTGCAATGGTACATGTCGGTTACCTAAGTG
ATAACAAACACGAGCAAGCAATAATGGATCGTCACTATAAACCGTTGATACTTGCTCTTTAGCCGCTTCAATGGTGACAA
CATCGCCCTCTTCTGACAGCAGAATATCCCCCTCTTTAAGTACGGTGCCTCGAGGCAAAAATAGCCCTGCTTCTTGCCCG
TCACTTAAAGCCACTTTTAAGCGACTTTTGGTGCGCTCATCCATGGTAAGACAAAGGGTTAACTTTGGCTTTTCTGTAGA
GGTTAGTTCAAGCGCTTTTTGTTGATCAATAATCTGAGTAAATTTTTTCATTCAATAAATTCTCAATAAAAACGCTGGTT
AAAATAAGAAATAGCGTTGAGCCATCGGTAATTCAGTCGCTGGCTCACAAACCAGTGGTACACCATCCGCTTTAACAATG
TAAGTTTGTGGATCTAACTCGATATGAGGAACATAGTTATTGTGGATCATCGAAGCTTTTGTGATATGACGACAGCCCTC
CACACGACCAATTAAGCTTTTTAAGCTTAATTTTTCTGGCACTCCCGCCTCAATACCCGCTTTTGACATAAAGATCATCG
ACGTTTGATATTTGGCTTTTCCTAAACAGGCATACATTGGACGATAATGAACCGGTTGCGGGGTTGGAATAGCCGCATTA
ATATCCCCCATTGGCGCATAAGCGACCATACCACCTTTTATGATAAGTGCTGGTTTGACGCCAAAGAAAGCGGGATCCCA
TAGCACGATATCCGCAAGTTTACCTTTTTCTATTGATCCCACCGTATGAGCAATACCATGTGCCAGTGCCGGGTTAATCG
TGTATTTAGCGATATAACGTTTAATACGATTATTATCATTATCTGCGCTATCACCCGCTAATGTGCCTCGTTGCAATTTC
ATTTTATGTGCACACTGCCAAGTGCGTAAGATAACTTCTCCGACTCGTCCCATGGCTTGTGAGTCTGACGACATCACCGA
AATTGCCCCCATATCATGTAAGATATCTTCTGCAGCAATGGTTTCGCGACGAATACGAGATTCAGCAAATGCCACATCTT
CAGGAATAGAGGGATCGAGATGATGACAGACCATCAACATATCAAGATGCTCGTCCACGGTATTAATGGTATAAGGCATC
GTTGGGTTGGTTGATGCAGGTAAAATATTGGGCTCTCCTACCGACTTGATCACATCAGGGGCATGACCGCCACCTGCGCC
TTCGGTATGGAATACATGGATCACTCGACCGGCAATGGCTTTTACTGTCTCTTCATAAAAACCGCCTTCATTTAAGGTGT
CAGAGTGAATAGCCACCTGTACATCCATTTCATCGGCGACATTAAGGCAATTGTGAATTGCCATTGGCGTTGCCCCCCAG
TCTTCATGTATTTTAAGACCTATAGCACCCGCTGTTATTTGTTCGCGGATTGCTTCGGGCTGACTGACACAACCTTTACC
AAATAAACCCACATTAATAGGTAATTCATCCACCGCCTCTAACATGCGGTACATATTCCAAATACCGGGGGTGACTGTGG
TTGCATTAGTACCCGCCACAGGGCCTGTTCCTCCACCAATAAAGGTGGTTACGCCAGAAACGAGACCTTCTTGGGCTTGT
TGTGGACAAATAAAGTGGATATGGGTATCAATACCACCAGCAGTGACAATTTTACCTTCTCCCGCAACAACTTCTGTTCC
GGGGCCAATGACAATATCCACATTGGGCTGAACATCTGGATTACCTGCCTTGCCAATACCGACAATACGGCCATCTTTAA
TGCCAATATCTGCTTTTACAATGCCCCAATAATCTAAAATAATGGCATTAGTGATCAGAACATCGACACACTCAGCACTA
ACAACTTGGCTTTGCCCCATACCATCACGAATAACTTTACCACCACCAAATTTGACCTCTTCGCCATAAGTGGTGAAATC
TTTTTCAATTTCAAGAAACAGCTCGGTATCTGCTAATCGCAAACGATCGCCTGTTGTTGGGCCAAACATATCCGCATAAG
CTTGACGTGAGATAGTTTTCATTTTTTCTCACTCTCCAATTTACCCATCACTTTGCCATGAAAACCATAAATTTCACGTT
TTCCTGCAAAAGCCACTAACTCAACAGTGCGACTTTGACCGGGCTCGAAGCGCACAGCCATACCAGCAGGAATATTTAAA
CGAAAACCTAATGTCTCTTCTCGTGCAAACCTGAGTGCCTCATTCACTTCATAAAAGTGGTAATGAGAGCCGACTTGTAC
AGGTCTATCGCCATGATTAGCCACCTGTATGGTTTTTGTCTCGCGACCAGCATTCAGTTCAATATCGCCTAATGCTGCAT
TAACTCTAATTTCACCGGGGATCATGTTATTACCTACACAATAGGTGAGTGAATTGAAACCAATTTGGTGCCATCGGGGA
AAGTGCACTCTACTTGAACATCTTTTATCATCTCTGGCACCCCTTCCATTACTTGCTCTGCGGTTAAAACAGTACGTCCT
TCACTCATTAATTGAGCAACTGTTTTCCCCTCTCGTGCGCCTTCCATAATGGCGCAACTAATCAAGGCGACAGCTTCAGG
GTAATTAAGTTTTAATCCCTTAGCTAAACGTCTTTCTGCAACAAGGCCTGCAGTAAAAAGCAGTAATTTATCTTTTTCTC
TTGGTGTTAATTCCATTTCTGCTCCTAAAATAAACGATTATGTCGCCCAGATCCGCGGTGGCTCAGGGCAATAACCTAGC
CAGTGCTGTCTGACGATTTGCCATACTTGCGCAAAACACGCCATCATCGGCTCGGTTTGCGTCCCTAATACACGTAAAAC
TAAAATGCCATCAACATCCGTTAAACCATATTCAACTAGGGGATTTACCTTCTCTAAATGGTGTTGAATAATCTCTTTTA
ATGCATCGGTTGCAGGATAAATATAAAGCGAGCCAAACATAGGGAATTCACGCATTGCGGCAGCTTGTTTTTGTAAGCCT
TCAACCCGCATTGACTCTGTTAAAATTAATCTCTCATCAACATAAAAATTTAAGCGCCCTTTTACCTTGCCAGTTTCAAA
CCACTCATTTAAAACTGGGCGTCCAAAACACTGCATTTCCCAGCCGATAAATTTCGCTGATGAGGCTAAATGAATATGTG
TGGTTAAACACACTTGAGCATCAGGAAAAAAGATATTCTCTTGGGGTAACCACTCTAAAAAGCCCTCTTGTGCAACCGTC
AATGTCTGCGTTTGCGATGCAGTGCCTCCTGCACTACGATAAAATTTTGTCGCCCCCGGCGTTGTTAATAGGGCATGTGC
GTAAGGTTGCACATTAATATTAATGGATAACGTATCACCACCGACCACCCCACCAGGAGGATGCAACAAATAGGTATGTG
CAACACCTTGTTCTGGATAAAAAGGTCGCTGAACCATTAAGGGGCCGAGATGACGTTTTTCAGTAAGACATGTCTTTCCT
CGCTTTAACTCATATCGTAAAGCGATGTCAGCAAGCCAACCCTTCTCAGAAAAGTCAGGCATACCCACTCCTGCCAACTT
GGCAAAATTGATCAAATAAATCAGGAAATAGACGAATATATACCGCACTACCCATCAGATTATGTCATTCAAAATCACCG
AGAAAATAATGAAATGAATGTTGGGTAGGGTGTGAATAAAGATAAATTGCATTTTCCTCAAACAGGATAAAGCGCTCCAT
CAATGCCGCGCGATTTTACACCGAGTTTCAAAAAATGCGTTTTAAATAAACAGCAATTTGTTTAGAAAAAATAACAATGG
TAAAAATAAAAGTAAAAAATGAACAGATATCGATATTGTTATTGCTCAGCAACAAGATTATATTCTGAGCCACTCTTATA
CTATTCGGTATAACGACGCGGTTTCGCAATAGGAATATTGTGATAATAAAACCCATGCTTACTGCTTATAAGTTCACAAA
TTAAGTGGTTAACTTTAAGCTTTGTTTATTTTAACCCATGTTCATTTTGAACTTGCCTGTGGTATATCTAAGACAATGGA
ATACAAACACATACTTTCTTCTAACCAAATATCCTTAAAAACGTTTTACATCGAAAACCCGATGATCGCGATGGTATATG
GTGCAAAAGGTGAGATTTGTATTAATGGGCAAACTATCACAGTCACCACTAATCTCACGTTGATTATTCCTAAATATAGT
CAAGTTTCTTGTGATGTGACAAATTTTTTCCCGACCAAACCGATTGAATTACATACCTTAGTACTGTCTGAAACTGAATT
ACAATCTGTGTTCTCTTTACTTAAACCATTAATAAAATCAGGGGCGCCGATTACTCGTCATCTTCCTGATTATCATCTAT
CAACACCTGAGGTGGTTAAAACTAATTTTACGTTACTTCAGCAATGTCTACCGCTTGAACATGGCACCCCCTCTCAAGAG
ACCCTGTTTATGCAACAGAGCCTCTTTTTTATTTTGCTGGCGGTTTATCACGAAGGGGTCGATATTCTTAATATTTTTCG
TTTTAATTATGATGAGCCAAAAAATCAGGCGATTACTCATCTAATAACACAAGATCCGCAACGTAAATGGCATTTAGAGG
ATGTAGCAAAAACGCTCTATACTACGCCATCAACATTACGTCGTCATTTAAGTAAAGAGGGCGTTTCGTTTTGTCAATTA
CTGTTGGATGTCAGAATGGGGATCGCATTAAATTACCTCACCTTTTCTAACTATTCTGTGTTTCAAATTAGTCATCGCTG
TGGTTTTGGTAGTAATGCTTATTTTTGTGACGCATTTAAACGTAAATATGGTATGACACCATCGCAATTTCGCACCCAAT
CTCGCCAAGCAAACGATCCGAATGCAATAGCAACAATGGCGTCACAAAATGACGAGTCAATAAAAAAAGTATTTTAACGG
TTATAACAACGCATTTTTGCTTAAAAACGAAGTTCCTCCCATTAACCGCATTTGATTTAAGATCCACTGCTGACGTTTTA
GCAAATACGCGGAAGGCTTATTAACATGAAGAATATGTGGATTAGGTAAAACAGCGGCTAATAAAGCCGCCTCATGGGCG
GTGAGTTGTTTAGCAGGCTTGCGAAAATAGTGCTGAGAAGCCTGCTCAACCCCAAAAATACCGTCGCCAAACTCTACGAT
ATTCAGATAAACGGTTAAAATACGTTTTTTAGACCAAATTAGCTCTACCACTGGCGTCATTCCGGCTTCAAGTCCTTTTC
TTATCCAACTACGCCCATCCCACAAAAATAAGTTTTTGACCGTTTGTTGTGAAATAGTAGAGGCACCTCGTATCGTTTTT
GAGCTTTGCAGGCTATTTTGGAAAACTTTTTCAATCGCATCGAAATCAAATCCCCAATGTTTTGGAAAATTTTGATCTTC
AGAGGCTATTACCGCTAAATAGATCTGTGGGGATATCTCATTTTCACTAACCCATGCAGAATGGGATACATAAGAAAAAT
CAAACTTACTCCACGAAGAAATTTGTCTTTGTAGCATTACAGCAGAAAAAGGCACCGGTAAAAAAGAAAACAGGACAACT
ATCCCTAACCATAAAGCAATTAGAATAATTAATAGTTTCTTTAACTTTCTCACTAGTACCATCTGCTGTATTCACTCTAT
TGTTATGCCATTTCCAGTACTTTTTTAACTAGCTTCTCAATCCCCACCTGCGCTTGAGCTATCGATTCTGCCAGCATATA
TGCAGGGGTGGTCACAACCCGATACTCATCATCAACCACTATTTCGTCGACAGGACAATTAATATGTATCCCTCCCATTT
CGGTGATCATTTCTGCCGTTTTTGCATCATTACCAATGGTTAGTTTTACTGGGGCATTTAACATCTTTGGTAACATAACG
GGGGCGATACACATTAAACCTAGTGGTTTTTTCTGTTGATGCATCTTTTGAACAAAAGTTAAGAGCTGTTGGTTAATTTC
ACACTGAACACCTTTCGTGGCGAAATTACATAAGTTCTTTGCTGCACCAAAACCTCCGGGGATAATTACCGCATCAAAGT
TTTCAGCCTTAGCATCTGATAAAGGCGATATTTTTCCACGAGAAATACGCGAAGCCTCCTCCATCATATTCCTTTTTTCT
GCTTTTTCTTCTCCAGTAATATGATTAATTACAGTAGGTTGAAAATCATTAGGTGAAAAATAATGAACCTCAGCTTTATT
TTGGCTTAAAGCAAGCATTGTGAGCACTGATTCGTGAATTTCACTGCCATCAAAGACACCACAACCACTTAAAATTACCG
CAATTGATTTCATATCTTTCTCCATTTGTAGTAGATTACTAGTTACCCATTTATAGGTGTAAACACCAATCGCCATCACA
TATTTAAATGTTTCTTGTAACAAAAAAACTTATATTTGCTATTTTGTTGCTTGTATGATGTATGGAATAGCTTCATCCTA
TTCGCCTATGTAATGATAATCAAAAAAGCGAGTAGAAAAGTTTCCCTGGTGTTGGCGCAGTATTCGCGCACCCCAACCTT
CGGTTGGGGTTATTTTTTTCTAGCGTCTGCCAACCAGTTTCTTAAACTTTCCACATCCTTTCTCCAATCTCTTTCTAACT
CATCTACCCATTCCTGAACATTATCCCACCATGCAGGTAATTCTGGAGATTGGATCTGTTTTGCCAGTTGCTGTAAATGT
TTTAAACCTATAGAGCCTGCCGCGCCTTTGATTTTATGTCCTTCCTCAGTGATGCCCTTTTGATCACGTGCCGTCAGATT
AGATTCAAGGACAGACAGGTAACTTGGCATCATCTTTTCAAAAACATCTAAACCATCCGTGATTAATTGAGGTCCGACAA
GTTCGATGTATTGATTCAGCATGTCGATATCGAGTAACTCTTCATTTTTACTCAACAATTGAGGTGACTCACTCGATGTC
ACGGAAACCGCTTCATCTCCCCAGAATTTATTAATAATGGCTGTCAACGCATCCACAGAAAGCGGTTTACTGAGCACATC
ATTCATTCCAGCGTCTAAATACTCTTTTTTGTCTTTTAAGACATTGGCGGTTAAGGCAATCAATGGCGGCAATTCACTGC
TATCAAACTCTTGACGTAATTTTCTTGAAATATCAAATCCGGTCATATCAGGTAATTGAATGTCTAACAATACTAAGTCA
TATTCACCCGGCTTAAACATTTGCAAAGCCTCTTGCCCAGCCATCGCCACATCTACCGTGTTGCCTAATTTTTCTAATAC
TGAACATGCTACGATAACATTTAGCTCAATATCCTCAACCAGTAAGATATTAAGGGCAGGAAGCAATAATTCATCATCCT
CTTCAAAATCACTTTGCTCTTTAATCGCAGGAGCGACAATGGAAAGCGTAAAGATAGAACCATGTCCTAACTCACTCTCC
ACATGAATATCGCCTCCCATATGCTGTGCTAAGCGTTTTGAGACAGCAAGACCAATACCTGTTCCCGTTGCAGAACGTCC
ACCTTGACTGTCGTTGACCTGATAGTACATGGCAAAGATTTTCTCAAGTTCACCTTGAGGGATACCAATACCACTATCTT
TCACCTCAAAGAACAACTTATCAGGCGCTTCTTGCCAAATGCGTACTTTAATTTCCCCTTCTTGGGTAAATTTCACCGCA
TTACCAATTAAGTTCCATAAGATTTGACGCAAACGAGTCCCATCGGTGGTAATTTTATGCGGTAACGTTTCTTGCGCTTC
TAAGGTGAATTTTAACCCTTTAGGTTGGACTAATAATCCCGATAGGTTTTCTAAATCAGAGATAAATTCAGTAAAGTCGA
TAGGTTGGTTATCAAGCTGGATCTTTCTGCGCTCAATTTTATCCATTTCAATCACATCATTAAAAATATTACCTAACGTT
ATGGCACTGACATGGATAGTTTTTAAGTAGTTGAGCTGTTCTGGTGATAATTCGGTATCCAATAAAATACGACTTAACCC
TACAATCCCATTAAGCGGCGTACGTAGCTCATGGCTGATTGTAGAAATAAAGGTGGTCTTATCACGGCTAGCATTTTCTA
ACGCGTCTTGATAGCGCTTACGCTCTGTAATGTCACGTCCAAAGCCCATTAAGCCGTGACGCTTACCAATTCGGTCATAA
AAGGGCACTTTGCGTAACTCAAAACACGCTTTACGCCCATCCGGATACACCAACCACTGCTCATAAGTGAGTGACACATT
ATGGCGAAAGACTTTCTCATCGGTTTCCATCACTTTGACGGCGATATCTTCGTCATACACATCCAGTGGTGTTAAGCCAA
TTAATTGCTTTTCACTTTTACCGGTCAATAGCTCTGTAGCACGGTTACAACCAGAAAACTCATTATCTTCGTTGCGATAG
TAGACCAGATCTGGCGAGGCATCTAAGAAGGAGCGTAACAATGAAGATTGTTGCTCTAGTTCAATTTGCGTCAATTCACG
ACGCTTCATTTCACTTTTGAGTTTTTCCAATAGTTCAAGATGGGCTTTTTCTACTTTTTCACGCTCTTGGATCTCTAAAT
TTAATTGCTCAATATTCTCTTTTAATTGTGAATTCAGCTCTAAGTCTCGCTGTCGCATTACGCCTAATTTATCGACCATC
CGCGATAAACGACGTCGTGATTCTTCAAGTTGCTCTACCACCACGGAAAGAAAATAGACAGCCCAAGGGGTAATAATCAA
ACCAAAGAAGATAGAGCGTACCAGATCGATACTAGTGACATCACCGGCAAGTAGGAATGTCACGGCCATCTGTACGACCA
TCGCTAATACAACCAATGCGGATGCTAACAGTAATGAGAAGCGGATTAACCCTAGCCTCATCATTAAATCTACATAATAT
TGGGCAAGCCCTTTGAGCAATTTCATTGAAAACTCCAATAGATTGAATCTAGAGAATGATACCTTAAAAATACATTGACG
AAGTGGTGAACATTCAGAAAATTGTAGCCAAAACACGATTTTTCACCTTGTATCTTGCCTTTGCATTATTTTGTATCAGT
GATCCTCCTTTTTCCCCGCGAGCATTTATAAAAACAATTTATAGAGGTATTACATAAATAATAGTTATATTCTTTACCAA
AGAGAGAAATTAAAAAATGCAATTTGTCTTTTTTTAGATAAAAAGTATAAAAACAATAAAATACTAAAATAGATTAATAA
TTAAGATAAATTCACTGGCATTATCTAACATCAAAGAATGCAATAAAGCAGAACCCCATAAAAAAAGTGAGATAGCTCAC
ACTCACTATCCCATAGCCAATGAAATAATTTTCAAATAATATTTTTATTTATCAAATAATTAAAGAAAAAAAACACTCAT
CACGCTGGCTATAGTCAAATATCCTTGCTGATTGACCTGTTTTTTATTTATCGATAATTTGACTAGTAGCTTAGCAAAAT
AAAAAACCGAGATAGCAAAGCTAAAGACACCATCACCCGATGAGCACCCATAAATTTACCTACACCCTTGAGACAAAATC
GTTCCTTTTGCGCTCGTTCTTGAGGTGCCCATAAACTGAGTAGGAAGCAAACTATGCTCTATCAAAAAACAGCGGAAAAA
GAGAATTGTGGTTTTGGGTTAATAGCCCATATTGAGGGGAAAGCCAGCCATAAAATTGTCAGAAATGCGATCCATGGTCT
TGCCCGTATGCAGCATCGTGGCGCGATCCTTTCTGATGGAAAAACCGGCGATGGTTGTGGGTTATTATTACAAAAACCAA
CGCGTTTTTTTCAGTTAATTGCCGAAGAAAATGGCTGGCATTTAGCGAACAATTACGCAGTAGGCATGCTGTTTCTAAGC
CAAGATAATGCTATTGCTGCACAGTGCCGTCAAATTGTTGAAGAAGAATTGCAACGAGAAACACTCTCTATCGTTGGCTG
GCGTAAAGTACCAACTAACACAGATATTTTAGGCAGTATCGCCCTCTCTTCTTTACCGTCAATAGAACAAATTTTTGTCA
ATGCGCCTGCCGGATGGCGTATTAATGATATTGAGCGCCGCTTATTTATCGCTCGTCGCCGAATTGAAAAACGTATTACC
GATAATGATTTTTATATTTGTAGCCTCTCTAATTTAGTGACTGTCTATAAAGGGCTGTGCATGGCAATTGATTTGCCTCG
CTTTTTTACTGACTTAGCGGATTTACGGATGGAATCGTCCATCTGTCTTTTTCATCAACGTTTTTCCACCAATACCACCC
CAAAATGGCCGCTTGCGCAGCCTTTTCGCTATCTTGCCCATAATGGTGAAATCAATACCATTACAGGAAATCGTCAATGG
GCAAGAGCAAGAGCCTATAAATTTCATACGCCGCTGATCCCCGATTTACAAACTGCAGCGCCTTTTGTAAATGAGAGTGG
CTCAGACTCAAGCTCACTGGATAATATGCTCGAACTCTTTCTTAATGGGGGGATGGATATTGTCCGCGCTATGCGCCTAT
TAGTGCCGCCCGCATGGCAAAATAATCCACAAATGGATGATGATCTACGTGCTTTTTTTGATTTTAACTCTATGCATATG
GAGCCTTGGGATGGACCTGCGGGGATCGTGTTATCTGACGGTCGCTATGCAGCCTGTACACTAGATAGAAATGGCCTGCG
TCCAGCTCGCTATGTTATCACGACCGATAATATTATTACCTGTGCTTCTGAAATTGGCATTTGGGATTATCAACCTGATG
AAGTTCTAGAAAAAGGGCGTGTCGGCCCTGGCGAACTAATGGTAATAGATACTTATCAAGGTCGCATTTTACATTCTGCT
GAAACTGACGAAGATTTAAAAAGGCGACACCCGTATAAACTTTGGTTGGAGCGTAACGTTAAACGCCTGATCCCTTTTGA
GCAATTGCCTGAGCCACAAGCGACAGGAGAGCGCGCTTTTGATGATAGCTTACTGGCGACATACCAAAAACAGTTCGCTT
ATAGCCAAGAAGAGCTGGAAACGATTTTGCATGTACTGGCTGAAAATGGGCAGGAAGCCACCGGCTCGATGGGAGATGAC
ACGCCTTTTGCCGTACTTTCTCAGCGCCCACGCTTAATTTATGACTATTTTAGACAAAAATTTGCGCAAGTGACCAATCC
GCCGATTGATCCATTAAGAGAAGCGCATGTGATGTCTTTAGCAACCTGTATTGGTCGCGAAATGAATGTCTTTAGTGAAG
CGGAAGGACAAGCCCATCGCCTCAGTTTTAAATCACCCATTTTGCTTTATAGTGATTTTCAACAATTACTCAATCAAGAA
AGCCCTTATTATTCATCCATCACGCTAGATATCACCTATCAACCGACTGAAAATAATTTAGAAACCGCACTACACATCTT
ATGTGAAACGGCGCAACAAGCGGTTAATCGTGGTGCAGTATTACTGGTTTTATCCGACAGAAATATCACTCAAGCGCGAT
TACCTATTCCTGCGCCTATGGCGGTAGGTGCGGTACAAAAAGCCTTGGTAGATAATAATTTACGCTGTGATGCCAATATT
ATTGTTGAAACTGCAAGCGCCCGTGATCCCCACCACTTCGCTGTACTATTAGGTTTTGGCGCAACCGCTATTTACCCTTA
CCTGGCTTATGAATCCTTAGCGCAACGAGTCGATAAAAAAATATTGTCCGGTACTTATGCGCAAGTCATGCTCAATTATC
GCAATGGGATCAACAAAGGTCTGTATAAGATAATGTCCAAAATGGGGATCTCCACCGTTGCCTCTTACCGTTGCTCACAG
CTATTTGAAGCCGTAGGGTTGCATGATAATGTCGTTAAACGTTGCTTCGATGGGGTTGATAATCGTATTAACGGTGCAGA
TTTTAGCGATTTTGAACAAGACTTATTTAATCTATCCAAACGTGCTTGGCTAACTCGCTATCCTCTAGACGCTGGTGGGT
TATTAAAATATACCCATCAAGGTGAATATCACGCCTATAATCCTGATGTGGTTCAAGCGTTGCAAAAAGCGGTAAATAGT
GGTGACTACGCTGATTACCAACATTATTCCCAATTAGTGCAACAACGCCCTATTACCACCTTACGTGATCTATTAGCTCT
CAATGACACAACCCCTATTGCAATTGAAGATGTCGAAGCAGAAAGTGAACTGTTTAAACGCTTTGATACTGCGGCGATGT
CAATTGGTGCATTAAGTAAAGAAGCCCATGAAGCCCTTGCGCAAGCAATGAATACCTTAGGCGGATTTTCAAACTCTGGA
GAAGGTGGTGAAGATCCGGCACGCTACAACACCAACAAAGTTTCACGTATCAAACAGATAGCTTCAGGTCGTTTCGGTGT
CACGCCATCTTATCTAATGAGTGCCGATGTATTACAAATCAAAGTGGCACAAGGGGCAAAACCCGGTGAAGGTGGCCAGT
TACCCGGTGATAAAGTCACGCCTTATATTGCGCAACTGCGTTATGCCGTACCGGGAGTCACACTGATTTCCCCGCCTCCC
CATCATGATATCTACTCTATTGAAGATTTAGCACAACTGATTTTCGATTTAAAACAGATTAATCCCCGTGCGCTTATTTC
TGTCAAACTGGTCTCTGAGCCGGGCGTTGGTACAATCGCCACCGGAGTCGCTAAAGCTTATGCAGACTTAATTACTATTG
CAGGTTATGACGGCGGTACTGGTGCCAGCCCATTAACGTCAGTTAAATATGCAGGTAGCCCTTGGGAATTAGGGCTAGTA
GAAGCGCAACAAGCATTAGTTGCCAACAATCTGCGTCATAAAGTGCGCTTACAAGTTGATGGTGGATTAAAAACGGGGGT
TGATATTATCAAAGCGGCCATTTTAGGAGCTGAAAGTTTTGGTTTCGGTACCGGGCCAATGGTGGCGTTAGGCTGTAAAT
ATCTGCGAATTTGCCATTTAAATAATTGCGCTATGGGGGTTGCGACCCAAGATGAAACCCTACGCCGCCAACATTTTCAT
GGTTTACCTGAGCGCGTTATCAACTATTTCCGCTTTATTGCCCAAGAAACCCGTGAACTTATGGCACAACTTGGCGTAAG
GAAAATAACCGATTTAATCGGCAGAACGGATTTGCTTTCTTGCTTAGAGGGGATAACCAGTAAGCAGCAAAAATTATCGC
TCACAGGATTATTAGAAACCGCGTCCTCTCCTACAGGTAAAGCGCTCTATTGTCAGGAGCACAATGATACTTATGATAAA
GGAGAATTAAATCAACGTATTGTTGCGCAAACCATCACAGGCGTCGAACAAAAGATAAGCCAAACCCACTATTTTTCCAT
TCGTAACACAGACCGTTCAGTGGGAGCCACGTTATCCGGGCTCATTGCCAAAACCTATGGTGAAAGTGGTTTATCTGCTA
CACCAATAAAACTTCACTTTACGGGTACTGCTGGCCAAAGTTTTGGCGTTTGGAATGCGCAAGGGGTGGAATTAACCTTA
GTGGGTGATGCCAATGATTATGTCGGGAAAGGCATGGCGGGTGGACGCATTGTTATTTCACCGCCAGTCGGTTCTGCCTT
TAAAGCCCATCAGACCACGATTATGGGAAATACCTGTTTATATGGCGCAACAGGTGGAAAACTCTATGCATCTGGATTAG
CGGGTGAACGTTTTGCAGTCAGAAACTCTGGCGCCATTGCGGTGATTGAAGGGGTTGGGGATAATGGCTGCGAATATATG
ACCGGCGGTATTGTCTGTATTCTGGGTAAAACAGGGATTAACTTTGGTGCAGGGATGACGGGGGGCTTTGCCTATCTGTT
AGATGAAGATACCACACTATCACAACGGATCAATAACGCCTCTATTGAGCTTCTTCCCGTGGCTAATTATGCGATTTTGG
CAGAGCATCTTCGCGGTATGATCGCAGAGCATGTACGGCTAACTGGCTCCCAACAAGGAGAAAGACTACTTTCTCAATGG
GAATATTGGTCACAACACTTTAAATTAGTCAAACCTAAATCGAGTGATGTTCATGCCTTATTAGGTCATCCTCGCCGTTC
AATCGCTGAATTACGCGTTCAGGCACAATAGGAGAAAAATGATGGGTCAGAATGTGTATCAATTTATCGACTTAAATCGC
GTTGAACCGACTAAAAAGCCGTTAGCTGTGCGTAAAATTGAGTTTGTCGAAATTTATGAGGCATTTTCTGCTGAGCAAGC
CTCTGCACAAGCCGATCGCTGTTTAGACTGTGGTAATCCTTATTGTGAATGGAAATGCCCGGTGCATAACTATATCCCTA
ATTGGCTAAAATTAGCCAATGAAGGACGAATAATAGAAGCAGCAGAGCTTTCTCATCAAACCAATAGCTTACCGGAAATC
TGTGGTCGTGTTTGTCCACAAGACCGATTATGCGAAGGCGCTTGTACGTTAAATGATGAATTTGGTGCGGTCACTATTGG
TAATATAGAACGCTATATCAATGATACCGCCTTTGCGCTGGGCTGGCGCCCTTCCCTGTCTCAAGTCACCATGACAGATA
AAAAAGTCGCCATTATTGGTGCAGGCCCTGCGGGATTGGCTTGTGCTGATGTGCTGATCCGCCAAGGAGTAAAACCCGTA
GTCTATGATAAACACCCTGAAATCGGTGGATTACTCACTTTCGGTATTCCCTCTTTTAAACTTGAAAAATCGCTGATGGT
AAGACGACGCGAGTTATTTAGCGAAATGGGAATAACCTTTTGTCTTAATACAGAAATAGGCAAAGATATCTCACTAAAAA
CACTGACGGAGCAATATGATGCTGTTTTCCTTGGCTTGGGTACTTATCAAAGTTTGAGTGGTCATTTTGCCCATGAGAAC
GCAATGGGGGTTTATAATGCCTTACCTTATTTAATTGGTAATACTCGCCATTTAATGGGTTATGCAGAAGATCCCCAATC
ACCTTATATCGACCTCAATAAAAAGCACGTGGTGGTGTTAGGGGGTGGGGATACGGCGATGGATTGTGTACGAACCGCTA
TTCGCCAAGGTGCCACTAAAGTAACTTGTGTTTATCGTCGCGATGAAAATAATATGCCCGGCTCTAAACGTGAAGTAAAA
AATGCCAAAGAAGAAGGTGGCGAATTTTTATTTAATCGCCAACCCCTTGATATTGAAGTAGATGCTAATAATAACGTCAT
CGGTGTTCGTGTAATAAAAACACAAACCAACGGGGAATTAAAATATATAGAAGGCAGCGAACATATATTATCCGCAGATG
CGGTTATTCTTGCATTTGGTTTTAAACCTGCACACTATCTGTGGTTAGATGAAAATAATATTCAATACGCATCATCGGGT
AGAATTATTATTAATGATGATCCACTATTACCTTTGCAAACGACCAATCCTAAGGTATTTGCTGGAGGTGATATTGTAAG
AGGCTCCGATCTGGTGGTCACCGCGATAGCACAAGGAAGAGAAGCAGCGGAAGGGATCTTGCGTTATTTATCTTGTTAAA
GTTAGCAATATTCAATATTACTTATCTTTAATACTAAAATAGTAACAATACAATTTTATTTATAAATTACCCTGTTTTAT
TAAAATGGGGTAATTTATTTTTAACTATTATAAATATTAATTATCTCCTCCTAAAAATAACTATTTTAATAATTATTCTC
ATTATTGTTTAATAATAATTTCCTCCAACACCTTTCTACAAAAAATAGCTGTTTTATTTTGTATAAAAATAACATCTATG
CTCTATAGTTAATTTAATTTATTTTCCTAATTTTTACTTTATCTGTTTTTATTTAACTTTTACGCTAATTTTTGTCCATC
ATTATTTGACTGCAATTGTTAATAACATCACAGTCTAAAAAAATAGATTTTATTTCAGTGCGCAAACTTGATAACAATCA
AATATTGTCAGCCTAGCAACTTCATAATGGAATTACCTGATAACTTTACCGAAAAATATAACTTATTGATATTGGGTTAT
TTTATTCATTAAGCACATTGTCATAATTAACTAGGGGATCACCATGGTGATGCAACTTATAGCCGTAGCCGTTATTATCG
TAACGGTCTATTTGCTAATAAAAAAATATGAAACCCGTATGGTATTGATCGGTGCCGGCTTATTGTTATGTATTTTAAGT
CTGACACCGCTCGATGCTTTCACTGCATTTAGTGATCGCATGGTTTCATCATCATTAATTCAAGCTATCTGTTCAAGTAT
GGGTTTTGCCTACGTGATGAAATACACCAAGTGCGATATGCACTTAGTCCATGTTTTATCAAAAGTCCTGACTCGTCTTG
GTTTCTTTCTTATTCCAGCAACAGTGATCGTCACTTATTTTATTAATATTGCGATCCCATCAGCAGCCGGATGTGCAGCG
GCCGTTGGTGCAACACTTATTCCGTTATTAATCGCGGCACGTATTCACCCCGCAATCGCAGGTGGTGCGGTATTATGTGG
TACTATCGGTTCCATGTTAAGCCCTGGTATGTCACATAACGCTTTTGTGGCGAATATGGCCAATATGGAAGTCGTCGATT
TAATTGCTCGCCATAGCCCATATAGTTTAATGGCAGGAGCAATAGCAGCAGTTTCACTCGCTGTTGTCGCTTTAGTGAAA
AAAGAGTTTAAAGTCTCTTCTGTAGCCACAGATGTCGCCAACTCATCTTCTCAAGCAACACCAGAAGCAGTACGCCCTAA
TTATTTATATGCAACTGCGCCTTTTATCCCATTAATTCTATTAATACTGCCTTTCTTCGAAACATTTAGTACTTTTAAAC
TATCTGTGCCAGCTGCAATGTTAATTGGTGCCATTTATGCACTGATCATCACATTAACCAATCCGGCTCAAATTACTAAA
GAGTTCTTTAAAGGGATGGGTAATGCTTATGGGGATGTGCTGGGGATCATTATCGCAGCAGCCGTATTTGCAGCCGGTCT
AAAAGCATCAGGTCTGATTGATGCCTTTATCAACTTCTTAACTCACTCACCTGAATTTGCCCGTTGGGGTGGTACATTAG
GGCCATTCTTAATGGGGATTATTACTGGCTCTGGTGATGCTGCAGCATTTGCTTTCAACGAAACCGTCACACCACACGCT
GCACAATTTGGTTATGAAATTCCTGACATGGGTATGGCAGCAGCATTATCAGGCGCATTAGGTCGTACAATGTCACCATT
AGCAGGGGCAGCCATTGTTTGTGCTGGTCTTGCCAATATCAACCCTATGGAAATCGCAAAACGTACTGCACCGGGTATGA
TTATCGGCGTCATCGCTGTTGCGTTATTCATGTTATAAGTGGAGAAATGATTATGTCAGTTTCACTAGAACAATTAATTA
AATGGCGTCGCGAATTTCACCAATACCCTGAAATTGGCTGGTCTGAATTTTTAACCACTGCCAAAATCGTCAAAGTGCTA
CGTGGCTTAGGATTAGAAGTTAAAGTCGGCCCTGAAGTTATTAACCAAGACTTTGCTTTTGGACGCCGTCGTCAAGTGGT
TGAAAAAGGATTGGCGGTAGCAAGAAAACACCATGTTGACGAAGCACTACTTGATGAAATGCAAGAGCTTACGGGTTGTG
TCGCTATTTTCGATAGTGGCAAACCAGGGCCTACTGTTGCACTGCGTTTTGATATTGACTGTGTTGGGGTAACAGAAACA
ACAGAGACTCAACATCGTCCACAGGTAGAAAATTTCGCCTCTTGTCATCCTGGCGAAATGCATGCTTGTGGTCATGATGG
TCATATTACTATTGGTTTAGGGGTTGCTCACTGGTTAGTCGACAATAAAGATAAAGTGAGCGGTAAAGTAAAAATTTTAT
TCCAACCCGCTGAAGAAGGCGTTCGTGGTGCAAGAGCAATGGCGGAAAGTGGCATTGCTGATGATGCAAATTACTTCTTA
GGCTCACACTTAGGCTTTATCGCCAATAGTGGTGAAATCGTTCTTAACCCAACACATTTTTTATGTACCACTAAATATGA
TTTCCGTTTTAAAGGTACTCCTTCTCATGCGGGGGCAGAGCCAGAGCTAGGTCGTAACGCATTAGCAGGTGCTTGCCATG
CTGCAACACAAATGCTGGGGATCTCTCGCCATGGTAAGGGGATGTCTCGTATTAATATTGGGGTATTAAAAGCTGGTGAA
GGTCGTAACGTCACTCCTGCCAATGCCGAAATGCAAATCGAAGTGCGTGGTGAGAATGAAGAGATCAATAGCTTTATGGC
TGCCAATGCTGTACGTATGGCAGAAGGTGCCGCACATAGCTTCCAATTAGAAATGGAAAGCGAAGTGATGGGGGAAGCGG
TTGATTTAACCAATGACCAAGAACTGATTGATGTGATGGCCAAAGTGGTGGGTAAACACCCAGAACTCACTGCGATCCCA
ACCCGTCCATTCGGCGGAAGTGAAGATGCAACGGTGTTAGCAAAACGAGTACAACGCTGTGGTGGTAAATCTCTTTACTT
TATTGTTGGTGCCGATAGAACAGCCGGACATCACCAAGCAGGCTTTGATTTTGATGAACAACAACTGATGACTGCGGTAA
ATCTTTACACGGGTTGTTTAGAAGAATTACTGAAATAATCTCTTTTATTTAATTGACTCATTAAAACGCTCTATATCACT
ATAGGGCGTTTTTTTATGCTGTTTTATCGTACAAAAAAATTTAAATTAAACTATTGACCCTTACGTTACGTGAGGTTTTA
ACCTGCATGACATACAGGAGGTGAAGATATGCTATTTCAAGTAGGAGAGATCGCTAAAAAGACGGGATTAACGGTCCGTA
CTCTCCATCATTATGAAGAGATAGGTTTATTGCAACCGACTGCAAGAACCGATGCAGGTTATCGACTCTATGATATGAAA
AGCATAGAGCGATTAACGCAAATTCAAATGCTACGTCAAATTGGCGTCAAACTGAAAGACATCGGTCATATTCTTAATGG
TCATAGTGCAGAGATAGCTTGTTTAATTGAAGAACGCATTAGCCAATTAACCACGCAAATGCAACAAATTGCCAAATTGC
GTTATCAGCTAGAGCATGTTCAACAACAAATACAAACAGGCACTCCATTTACGCAACATGACTGGTTTTCTTTATTGGAG
ATGATGTCTATGTACGATAAATATTTTACTTATTCTGAATTAGCGCAGTTACCCCTCTATACTGCGCACACATTAAAAAG
CCAAGCATGGCAACAGCGTATTTCAACTGTCAATAATTTGATTAAACAAGGTAAATCAGCCGATTCAAATGAAGCCATGC
AAGTTTCAAGAGAGTGGATGATAGCTTTAGAGCAAGATACAGGGGGAAATCCCGACTTTTTTGTCCGTTTAAATAAAATG
CATATTTCTGATGATAAGTTTGCGACGGCTACCGGTATTACTAAACAGATGATAGATTTTGTTGCTAAAGGCTTTAGCGA
ATATCAATTATCTGTTTTTAAACCTCATCTGACTCCGGAACAATTTGCCGTAGTACATCAGCACTATTTTGATGCTGGCA
GTGTCTGGCCTGAGCTTATTTCTGGATTATATAATGCACTCACTTGCGGAGAAAAAGCAGATTCAGAGCAGGTGCAAAAC
CTCGCTAAGATGTGGCTAAATATGTTCAATCAATTTACACAGGGTGATAGTGATATTCAGGCCAAGATCCGTACCATTTA
TCAAACTGATCATGAAATCGCTAAAGGTACATGGATGACACCTGAGATTGGTCAATATTTATTTACGGCTATTAGTTTGC
TAGTGCAAAAATAGCGTTAATTGAAAAATCAAATAGATATAAAAAAGCCCAGCATTTAACTGGGCTTTATGCAATGAAAA
TAAAAACGTTATTTATTTCACTACACGCAATGATGGGCGACCTGTTGGGCGAGGAGGCTCAGGATCATCATCTGGAGAAG
ATGGGTTTTCAGCCTGTGTCTCATCTTTCACTAAAGACAATCCTTCAGTGGCCGAAGCTGAACTGCCGTCTTGCTGCTCA
TCATCCACCAATGATGGTGTATAACCTTCCTCATAGGCTGGCTCTGGCTCAAACATCATACCCGCACCATTTTCTCGCGC
ATATATTGCTATTACAGCCGCCATAGGTACGCGCACTTTACGAGGTACACCACCAAAGCTTGCACTAAATAGTACCTGAT
GCGGCATCAATTCAAGATGACTTACCGCAAAAGGAGAAATATTTAGTACGATTTGACCATCGTGCGCATATTCCATAGGG
ACTTGAACACCCACAACATTAACATCTACCACTAAGTGGGGGGTTAACTCGTTTTCAAGGATCCAATCATAATGCGCACG
CAATAAATGCGGACGGCGCGGAGACATATCCTTAATCTCCATGCTCTATTATCCTCTTGAAGGTAAACGCATTTCGCGCT
CTGCTTCGGTTAATGACGCAAGGAAAGAATCCCGCTCAAAAACACGTTGCATATAAATTTGTACATCTTTCGCACCTGCA
CCGCTTAAATCCACGCCTAATACAGGTAAACGCCATAAGAGAGGAGCTAGGTAGCAATCCACTAAGCTAAACTCTTCACT
CATAAAATAAGGGTATTCTTTAAATACCGGAGATACCGCCAATAGCTCTTCGGCGAGTTGTTTACGTGCTGCATTAGCTT
GTTGATCGTTACCCTTTTCAATAACATTCATTAAAGAGTACCAATCTTGTTCAATGCGATGCATCATTAAACGGCTACTA
CCACGAGCAACAGGATACACTGGCATCAAAGGAGGATGAGGGAAGCGTTCATCAAGATATTCCATAATAATACGTGAATC
ATATAAAGTCAGTTCACGATCGACCAAAGTCGGCACACTCTGGTACGGGTTAAGATCGATAAGATCTTGTGGAAGATTAC
CAGCTTCAACCTGTTCAATTTCAACACTGACACCTTTCTCCGCAAGGACAATTCTGACCTGATGGCTGAAAATATCAGTC
GGACCGGAAAACAAAGTCATTACCGAACGTTTGTTGGCAGCGACAGCCATGAAAACCTCCAAGTTAATCAATTAAAGGAA
CAAACATGCTTATGCATCTTCCATTCCCCCATTCCTACAAGACAAACGCACTCATGCCGTTAACTTAAAAAGTTATAAAT
AACTTAACTTCATTGAGTACGACATTGAGTACCACCTGCATAATAGTCTTATCCTAAGATAATTGTATTTTACAGGTTCA
AAAAACCGTTTGTCTTTGCGGCACATATCATAATCAAGCAATACCAAAACAATCACAATATCAATTTGTCATAATAGTTT
TGGTATGACTGTCAAATTCTTTATGGACATTAACCACAGTAAAATGGCCATAGGCAGCATGCAGCATTAAGAAATCGTCG
AAAGAAAGACACTAAAGCAGGCTATTCTATCAGATTTCATGTCACTTAGGGTGAACAATGCGAATAATTCAATTCAATCT
GCTAATATACACAAAAACTAAGTTTATAATATCATAAAAAAAAGATATTAAGGATTAAACTCTAAAAAAACGTATTTTTG
ATCTGCTTTTAATCCATGCTTTTTTCGGCCACAACACCACATTTTCAAAACAATTTTAAAAATAAAAAAACCCGCCTGTA
AAGACGGGTTTTTCAACATCAAATTGATATCTAAAAGATAACAAATTAACGTTTTGAGAACTGTGGACGACGACGTGCTT
TGCGCAGACCCACTTTTTTACGTTCAACAGAACGCGCATCACGGGTAACGAAACCAGCTTTACGCAGATCAGAACGTAGA
GTCTCATCGTACTCCATCAGTGCACGAGTGATACCGTGACGAATCGCACCTGCTTGACCAGAGATACCACCACCTTTAAC
AGTGATATATAAATCCAGTTTACCAAGCATATCAACTAATTCCAGCGGTTGACGAACAACCATACGTGCTGTTTCGCGGC
CGAAGTAAACTTCAAGGCTACGTTTGTTGATTACGATATTACCGCTACCTGGCTTAATGAAGACACGTGCGGAAGAACTT
TTGCGGCGACCTGTGCCGTAGTATTGATTATCAGCCATTGCCTATTATCCCGATTAAATGTCCAGAACTTGCGGTTGTTG
TGCCGCGTGGTTGTGCTCAGCGCCTGCGTAAACTTTCAGTTTACGGTACATAGCACGACCCAGAGGCCCTTTTGGCAGCA
TGCCTTTTACCGCGATTTCGATTACACGCTCAGGACTACGGGCGATCATCTCTTCGAAAGTCGCTTGCTTGATACCACCT
ACGTGACCAGTATGACGGTAGTAAACTTTGTCAGTACGTTTATGACCAGTTACCGCTACTTTCTCAGCGTTTAAAACGAT
GATGTAGTCACCAGTATCAACGTGCGGAGTGTATTCCGCTTTATGTTTACCGCGTAAACGGCGTGCGATTTCAGTTGCTA
AACGACCTAAAGTTTTGCCGTCTGCATCAACAACATACCAGTCGCGTTTTACGGTTTCTGGTTTAGCTGTAAAAGTTTTC
ATTATTGAAAATTACCCAATGTTTAGTTACACGTTGGTGAACACTCGGTTCAAATGCTATTGAGGTTCACACGACTCTTG
TGTCCAGCAAACCTACCCCTTCGAGTAGCACTGCTGACTCTAAAATGCGAGTTTTTTGGGAAATAAAAAACTTGCTGCAA
CGTGGGGTCGCAAGATTATAGAGAAGTCAGAAAAAAAAATCGAGTCATAATTGAAAAACAATTGGATTCTTTTTCAATAT
TTCAGCAAAAAATACCTTATGGCGCTATTTTTGTTAGCCTACTCGCCATCTCTGTCATCAACTATTACCACCTGAAGAGA
AGCATTCTCCCTTGCCAAAGCGATTGTAATCACTTAATAAGTACCGTTTTGCCATTTTTATAACAATCAATAGCATCAAG
CGTTACAATGAGCGCCATCCTACCATAATCAAAACAGAGTTTCTTTAACAATTAAGCGAGATGAGGCTGTGAAAGATACT
CTTCACTTTGCATTTCTTGCAAACGCGATAAACAACGTTGGTATTCAAAACGTAAAAATTGCCCTTGATAAATCTCGCTC
ATCTCAACATCAGCATTAATAATTAGTTTCACCTTACGCTCATAGAACTCATCAACCAATGCTAAGAAACGACGGGCAAC
ATCTTCATTTCTACTCCCCATCTGCACCATTTCATAAAGCAACACAGTGTGATAGTGCTTTGATAATTCAATATAATCAA
GTTGACTCCGCGCTTGTACACATAACGTATCAAAGTTAACCGCCAGTACACCATTAGCCACTTTTCTCATTACCATTGGA
CGATGATTAATGGTTAATGTCGGCGCGAATACAACTTCACTACTGCTGGCAAGCTGAGTAAAAATTTTATCCATCTGCTG
GCGGTTATACTCTGTTAATGGAGATAAAAATAGATGGGCTTGAGTTAATGTTCTTAAGCGATAATCAATCCCCGCATCAA
CATTCAAAATTTCACAATGGTTTTTTATTTGTTCTATAGCAGGTAAAAAACGTGCTCGTTGTAGTCCATTGCGATAGAGA
TCATCAGGGGGAATATTAGATGTCGCCACTAAAGTAATACCTCTGGCAAATAACGCTTCAAGTAATGTTCCTAAAATCAT
CGCATCAGTAATATCTGAAACAAAGAACTCATCAAAACAGAGTACATCGGTTTGCGCTTTAAAGCCGTCAGCAATGATAT
CCAGTGGATTTTCTTGCCCTTGTAAGCCTTTTAATTCATCTTGCACCCGTAACATAAAGCGGTGAAAGTGCAGACGCAGT
TTTCGTTCTGTGGGTAAGCTTTGATAGAACATATCCATCAACCAGGTTTTACCTCGCCCAACCCCTCCCCACATATAAAC
ACCACGCTCAGGGACAATTGTGCTTTTTTTCGCACGAAACTTTCCTAACAACCGCTGAGTAATAGAACTTTTTTCTGGTG
ATGTCCGGTTTAATAATGCATGGTATAACTGTTGCAGATGGAGAACGGTTTGTCGCTGAACCTCATCAGGTTGATAATCC
CCCTGCTGTAACGCGGTTTCATAAAGTGATAATGGCGTGCTAACGGTCATGGATGCTCTCTTATCCTTAAAATTTTGACA
TAAGTAAATACCTTGCGAATGCCTCTATTATAAGCAGTAAGAATTGTTTTAACATCGATGTAACACAGGAATTTTCATAT
TAAGCTTAAGGATATTATTCCACCCATGCCTTTTAGCGGTTATGATGTTATAAGAATCCATCGTCCTCACTATTAGATGA
AAAGGAGTTGCCATGGTTTGGGTTTATGCACTGATTGGATTAGTTGTTGGTCTTATTATCGGCGCACTGGCAATGCGTTA
TGGTAATAAAACCATGCGCCAACAAGATGCTATAAAAGCAGAATTAGATACTAAAAAAGAAGAACTTGATACATATCGCA
ACGAGCTTGTCAGCCACTTTGCTCGAAGTGCTGAACTACTGGACAATATGGCGAAAGACTACCGCCAACTTTATCAACAC
ATGGCAAAAAGCTCCAATGAGTTAATGCCAGACATGCCTGTTCAAGATAACCCATTTAATTATCGGTTAAGTGAATCAGA
GGCAGCCAATGATCAATCCCCGATCAAAATGCCGCCACGGGATTATTCCGAAGGGGCATCTGGATTATTTAGACCTACCG
ATAAAAAAGATGATTAACACACAAACGCCACAACTATTGTGGCGTTTATTTTATATTATTTTGTAAAAAGTTAATGATTT
AATGGGACGGTTTAAAGATAGCTATTGTCTTGTAAATCCATGTAAAAGAAAGCCCTACTGATAGCTTACCAATGAACTTT
CCTTTATTTCTATATGTCTTAGTAACATCGAGCTCATATTGAGCAATAAATATTTTTGATAACAATATCAAGAGACTCAT
ATTCATGTTGACTAAAAAAAGAAAATTACTACTTAGCGCATTAGCGATGAGTGTTGGTTTATCACTCTCTACTCTCCCGG
CAACCAGTATGGCTGCCCTGCCTTCGGTAATGCCATCTGGAGAACAACTACCTAGCTTGGCTCCGATGCTAGAAAAAGTC
TTGCCCGCTGTGGTCAGTGTGCATGTTTCTGGAACTCGAGTGCAAAGCCAGCAGGTTCCAGAAGAGTTTAAATTTTTCTT
TGGTCCAAATTTTCCTTCACAACAACAAAGCATCCGCCCTTTTGAAGGCTTAGGTTCAGGGGTGATTATTGATGCTGAAA
AAGGTTATGTATTAACCAATAATCACGTTGTTGATGGAGCCGATAAAATTCAACTCCAAATTAATGATGGCCGTGAATTT
GACGCCAAATTAATTGGTAGCGATCCACAAACAGATATCGCCCTGCTACAAATTGAGAAACCCAATAACTTAACCGCCAT
TAAAATGACTGACTCAGATAAATTACGTGTTGGTGACTTTGCGGTTGCTGTGGGTAATCCATTTGGTTTAGGTCAAACCG
CGACTTCCGGTATTATTTCAGCCTTAGGTCGTAGTGGTTTAAATCTGGAAGGGTTAGAAAACTTTATTCAAACTGATGCA
TCAATTAACCGTGGTAACTCTGGTGGTGCTTTAGTTAATCTCAATGGTGAACTTATCGGTATTAATACCGCAATTTTAGC
ACCAGGTGGTGGCAATATTGGTATTGGTTTCGCGATCCCAAGTAATATGGCGCGTGATCTCAGCCAACAACTGATTACAC
ATGGTGAAGTAAAACGCGGTATTTTAGGTATTCGCGGTACTGAAATGAATGCTGATTTAGCGAAATCCTTTAAAATTGAT
GCCCAACGCGGTGCTTTTGTCAGTGAAGTATTGGCGGACTCTTCCGCAGCTAAAGCCGGTATAAAACCAGGTGATGTCCT
TATTTCTATTGATGGTAAACGCATTAATAGCTTTGCTGAATTAAGAGCAAAAGTTGGTACAACACCACCAGGTAAAGAGA
TCCTGATTGGTTTGATCCGCCAAGGAAAACCAATGGATGTCAAAGTTACACTAGAGAAACAATCAGCAGATGCAACGCGA
GCAGATAACTTCTCTCCCGCACTTCAAGGGGCAACGCTCAGTAACTATGTTAACAAACAAGTTAAAGCGGTTGCTGTAGA
TTCTGTGGAGAAAGGCTCAGCGGCAGCAGCATCGGGGTTACAAAAAGGCGACCTTATTATTGGTATCAACAATATGCCAA
TTGGCTCCTTAGGTGACTTACGTAAAACCATCGATGCTAAACCACCGGTTCTTGCATTAAACATTAAACGTGGCAACGAA
GAAATTTATCTTCTGTTACGTAACAGCTCGCGTTAAACCCCACTTACTTGTATCTAATTTATTTGTTCCTTTCAGCCCTA
TTACTTCGGTAATAGGGTTTTTTTCTTGATTTCATATCACTAAAAAACGATTTTCTACGCTGACATATCCTTTCAAAAGC
GAAACTGTGCTATTCTCATGACACTTACGACGCTATCCTCTTATTCAAACATAAATACAGGATTTTTATGTTAAGCAAGC
TACTGCGATCTACCTTGATTGGTGTTTTAACAGCTGCCATTCTTTTGGTTGCGGTACCTTCTATCCGCCCTATCTTTATT
GAACACCTGATTAATGGTGATTTTCTTAATGCCCCATTTAGCTATAACAAAGCCGTGCGCCGTGCGGCACCTGCGGTAGT
TAATGTCTACAGCAGCACAATGGGAAGCTTTTCTCAAGAAGGGCGCGAGCTTACCTCGCTAGGTGCGGGGGTGATTATGG
ATCCGCGGGGCTATATTCTTACCAATCAGCACGTTATTAATAATGCAGATCAAATTATTGTGGCTTTGCAAAATGGTGAT
CTCTATGAAGGGTTATTGATTGGCTCAGATCCCTTAACCGATCTTGCAGTATTAAAAGTTGATGCAGAAAAATTACCTAC
CATCCCCATCAATAGTAAGCGTATTTCTCATGTGGGTGACGTCGTTTTAGCCATTGGTAACCCATTTAATATTGGGCAAA
CTATCACACAAGGTATTATTAGTGCCACAGGACGTGTCGGCTTAAGCCCAACACGTTACCAAAACTTCCTTCAAACCGAT
GCGTCAATTAATGAAGGTAATTCAGGGGGGGCACTGATTAATACTGAAGGTGAGTTAGTGGGTATTAATACCATGACCTT
TGATTCAGGCACCTACAATGGCTATCGCCCCAGTGCGGAAGGACTTGGTTTTGCTATTCCAACACAATTAGCCGTAAAAA
TTATGAATAAGCTTATCCGTGATGGGCGAGTTATTCGTGGTTTTATTGGTATTACCGCGAAAGAGCTACCTAAAATTCGC
TCTTCAAATACCGATATTAAACAGATCCAAGGATTACGTATCTTCCGCATTACGCCCAATAGTCCTGCTGATAAAGCGGG
AATGAAAATTGGCGATATCATTTTAAGTATCGACCATGCTCCGGCTAAATCAGCTATGGAGATGATGGACTATATTGCAG
AAACACGTCCTGGTACCGTTTTACCGGTAACCTTATTACGTGATGGTAATGAAATAAATGTTGATGTCACAATTTCAGAA
TATCAGCCAGAGTCATAGCCATAGCTAACTTTCGCGAGTTACCTTGTTATTCACGACATTATTGCTTATTTACCATGCGG
CTATTTTCAATGGCATGCCAAATTTTTTCTGCTTTACGTCCAATAAAAATCAGTGAAATAGCCAAGATAAAAAAGAAAAT
TGCACTATGTAAGCTATTCCAGAAATATTCAAAAAAGCGGGTATAAAGATTGATACCAAGGAATGTTAGTCCAAAGCCTC
TCAACATGCCATCATCGGTTTTTAAACTGATATAAATACAAATGACAGCAACAACAGCAAATAATAAAGCCCAAGGTAAT
AACTGCACACTTGAAATGTAATACCACGTATCCGGATCGTAATTACCAAAAATAGACATGATCCACAACGCAATAAAGAG
ATAAGACAGTCCCATTATCTTTGTCATAAAAAATAAGCGACGGCGCATTAAAATATTTTGCAAAAAATAGCATCCCGCTA
ATAATGCAGAGCCAAATAACACGAAGCGAATAGGATAATTCATGCCTAGCCAATAAGCGCCCCAACCGGACATATAACCC
GTTTTTGCACCAAACCAATTGCCCAACATTAATAAGAAAAATAACCACACTAATGAAGAGCGACTGATAAAACCAATCAC
AGCATAAATAATGCAACCCATTAAAAGAAGTGGCGCAATATTACCACTACCATCATCTAACAACTCACCGAGTTGCCAAA
GAAAAACCGCCGTAAATAATATCCCTAAAAAGAGAATAAACTCAGTACTGTAATGCCATAGTATTTCTTTGCGTTGGCGT
TTAAAGCCCCAAAAATAAAACATACCAGCAATAAGTGCAGGAAATACCACACGCATAATCTCAGAGACACTAAATAATTC
GATAAGATAATGAATTAACGCAGTATCACTAAAAAGGTTAATGGCAGCAATAATTAAGCAGACAATAGCTATCCAAAAAG
CATAGCGACTCAATCTTTTCCAATCAAAGGGAAGGCGTTGTAATGTACTTTCTAGTTGTTGATGCTGTTGTGCTGATAGC
TCGCCAGATTGTTGCCAATGATCAAGTGCTTGACGAATAACACGCTCTTGTTTCCTTGTGACCTGCATAGCGTTTTTTCC
TTTTTTATTGGTAAGCGGTTAATAAAGAATGACCTAACACAGGCTGACTTTCTTTACTGTATCCTGCTATCAAAGAATTA
CCATAGGTATTATTTTATTAATTTCATTTAGAATGATGGATATACCACGTTATAATAAAAAATAATATATATTAATTTTT
TTACTTAACTGATAGGTGAATAATCCTAAATAGTTATTTATCATTACACAGCGCACATTTTTTATCCATTAAGCAGAAAT
TCAAAAAAGCATATGATATTTATCATTTAATAAAATACAAAATAAATATAAAAATAATACGTAAAAGAGATTTTCAATGA
AAATAGAATTAGCCAAAAGCCTTGAATTAAATAGAAATATTACAGCAGAAGAAGCTGATAATTTATTTTCAAAAAAAATA
ATAACATCAAAATATCTTTTTGAATGTACTGAACCTGATTGTCATGCCCAAGTAACTTGTGCCAATCTTGATAAACCAAA
CCGATTACGAAAAAGAGTTCCTCATTTTAAATTTGTTTCTGAACATAGTGATACATGTAAAATAGGGATCAATGAAGAAA
ATGAATTTCGTAGAATAAAAAAAATGAAAGAAGATCCAGAGGCTCTTCCTTTTATTCTCGATGATATTGTTGAGCTTGAT
TTCTCAACACCTTATAAAACTAAATTTCATGATATCCCTTCATCAAAAGAGGAAAATGGCATCAACAAACGCTTAAAAAC
AAAAAATATTGATGACGAAAATAGTAATAAAACACGTCATTCAAAAAAGCGTTTATCAGGACTCGTTAATGATTTTATCG
ATAAAAAAAATTTCTTTCTCAATATTGCAGAAGGAAAGATCCATTTAAGAGATTTCTTCATTTATATTAATGATAAAAAA
GATCTAAGCGAATATGTAGATGAACCTCGAATATACTTCGGTAAAGCTTGGATTAAACGTATAGATAATTATTACCTTGT
CCGTTTTGATAAAAAAATGAAAAAAGGTGACTTAATTTGCAAGCCAACATTTTTTATTTCTGAACGTCTTGTAAATAAAT
CAGAGTATAAAAGAACCTCTCGGCAAGAATTAGATAAAATAGCACTATCAACACCGCCAAAACCTCTTTATTTATTTATA
TTTAGTGAATTACCACCTGTAAAAATGAATAATGGTGATTTTATCAATTTCAAATTAGATGACTTAACATACTTATATTA
CAAAACATGGGGTAAAAAAAGTGAATGAAATATATGAAATAGCCTATTCAGCGGCAGCAAATAGATTATGTTTGTTTACA
GGAACCGGTTTTTCTAAAGCACTAACGAATAACAAAGCTCTTGGCTGGCAATCTTTACTTGAAAAAGCCTGTGATAAATT
AGATGGTTTAAATAAAGTCAAAAAATCACTTTTTCCCGAAGATGGAAAAAATCCATTAAGCTTAGAAGAAGCGGCTCAAG
TTATTTATATTGAATATCAAAAAAAAGGAGAAAATTTACATGAAAAGATAGCAGAAATAATAAAAGAAATTCATTTATCA
AAAGATAATAAGCATGTAAAGAATTTCTTAGATAATAATTCAATAAGAATAATAACAACAAATTATGATAAACTTATCGA
AGAAATGATCCCAATAAAAAAATGTCAATCTCTTGCACCTGGTTTACCAATACCAAAAGCATCTTCCAGTACAAAAATTT
ATCATGTTCATGGTTCTATTGATTCGCCTAGTAATATGGTAGTTACTTCTGATGATTATTTTAAATTTATAAACTATAAC
TCTTATTTTTCTAAGAAAATAAGCTCCATGATTTATGAAAATACAATCGTTATATTAGGCTATTCTCTTGGAGACACTAA
TCTTAAAGCAATTATTAATGAGTACAAAAATTTCTCACGAGAAAATGTTATTGGTTCCTCTATGTTTTTAGTATCGAGAA
AGAAAGTAGAATCTTATTTAAAAGAGTATTATTTTCATTGTTATGGCATTAGAGTCATTGATAATTTAGATATTCATGAC
TTTTTTGATAAATTAAATTCAAAAATTCAAGATGTACAAAAAAGAGTAGAAGATTCGTTAGAGAATATCGAAAAAGTACT
GAGTGGAAAACACAGCTTTTCTAAAAGTTTTCTCAAGGTTGAAAATAATTTTTATGAAATAATTATGTCCTTAGCTGCAT
TTGGTGTTCTTGTGACAGATGCCAAGGCAATGAATATGATAGAAAAAATAATACAGGAAAAAATAAAACTAACGAGCGAA
AATAGTGCATGGGAACAATATGTTCATTTAGCAAATTGGCTAATTTATCTTGCAACAATTATCGAAATAAAAGATACATC
CTTAGAAAAAATATATCTTAAAGCGGTATTTCATTCGATGAATCATATGAGTAAAGACTATTCTATAGGATATTCTTGGC
ACGCCTATAAAGCATGGGAAAGTAAGTGGTTTTCGCTTATTGTATCAAATAGAGTCATGCTAAAAAACTATGTAAGCAAA
AACATTAATAACCAAGATGCTGTTAACTTAGTGAAAAATCTATAAATACGCTTGATGAATAATAAAAAACCATAGCACCA
ATAAAGTGCTATGGTTTTTAATCACGATAACAGGGTAACTAAACTTAATTAGTCATTAGAATGTAGACGTTCGATTTTAG
CCCCTAAACCCTGTAATTTGGCTTCAATATTTTCATAGCCACGGTCGATATGATAGATACGATCAACAATCGTCGTACCT
TCCGCAATGCAACCGGCTAATACTAAGCTAGCAGAAGCACGTAAATCGGTAGCCATCACTTGAGCGCCTGAAAGCTTATC
AACACCATGACAAAGTACAGTATTGCTTTCGATTTCAGCATGAGCCCCCATACGGATAAGTTCAGGAATATGCATAAAAC
GATTTTCAAAAATCGTTTCAGTGATCATTCCTGCTCCATCAGCCACAAGATTTAAAAGACTAAACTGAGCTTGCATATCG
GTTGGAAAACCAGGATGTGGTGCCGTACGCAGAGTGACCGCTTTAGGACGTTTACCATGCATATCAAGGCTTATCCAGTC
TTCGCCCGTTTCAATATCAGCACCCGCTTCACGTAATTTAGCTAATACCGCATCAAGCGTATCTGGTTTAGCATTGCGAC
AAACAACACGACCACGAGAAACCGCCGCCGCGACTAAGAATGTCCCTGTTTCAATACGGTCTGGTAAAATTTGATAGGTT
CCACCACCAAGGCGTTCGACCCCTTCAATAGTAATGCTATCGGTGCCTGCACCACTGATTTTTGCGCCTAAGGTATTAAG
AAAATTCGCGGTATCTTCAATTTCTGGCTCTCTCGCCGCGTTTTCAATAATGGTTTTACCTTCGGCTAAAACAGCGGCAG
TCATAATGGTAATAGTGGCACCTACGCTCACTTTATCCATTACAATATGTGCCCCTTTTAAGCGACCATCAACACGCGCT
TTCACATAACCTTCATCCAGCGTAATTTCCGCACCAAGCTGCTCTAAACCTGTAATATGCAGATCAACTGGGCGCGCACC
AATCGCACAACCACCCGGCAAAGAAACCTGACCACGTCCGAAACGTGCAACTAATGGCCCTAATGCCCAAATAGAGGCAC
GCATCGTTTTAACTAATTCATAGGGAGCACAAAATTCGTTGATATGACGAGCATCAACAAAAACAGAGCCGTTGCGTTCG
ACTTTAGTACCTAAACGATTAAGTAACTTAATGGTGGTATCAATATCTTTTAGCTTAGGAACATTGGTTAATTCTACTGG
CTCTTCGGCAAGGATAGCAGCGAACAGAATTGGTAGTGCAGCATTTTTTGCGCCTGAAATAGTGACCTCACCGGATAAGC
AGGTAGGCCCTTGTACTCTAAATTTATCCATCTGTAGAACTCTCTTTTTTATTTTGCTGTACGCTGTATACCTACTGAAT
TAAAGCCCGCTGAGTTTACGATCCCTTTTCCACTCTTCAGGTGTGTAGGCTTTAATAGATAAAGCGTGAATACGATTATC
TGCGATATATTCCATCAAAGGGGCATAAATGGTTTGTTGTTGTTTCACTCTGCTCATTCCTTCAAACATCGCGCCAACAA
CCACAACCTGAAAATGACTGCCATCACCATTAACAATGACTTCATCTAAAGATAGGGTATCCATTAATACTTGTTTGATT
TCATTTGTATCCATAATTGCTCAATCTCAACGTTAAAATAATAATCAGTTGCCTATCCTAATAGAATCCGGCCTACTCTT
AAACCATGAAAAACCCCCTTAATGATAAAAGTATCAATAAGGGGGATTTTTTTATTGCTTTATCGGGAAAAGCATTAAGC
AATATTCATAATTTCATCAAGATCATAGAGTGTGATTAGCGTTTGAAAGCGCTCACTAACACCTTGAATAACACATTGAC
GCTCAAGTGCTTCCATTTCGGCCTTTAGATGGACAAAAAGTGCTAATCCGGTTGAGTCAATATGATCAAGTTGAGAAATA
TCGATGATATTAATATCAGCTAATAACGCTTTACGTTGTTGCCAAACTGGCAATAACGTTTCTCTATCTAGCGTTCCTTG
GAAAGAGAGTATTTCACCCTCTTTTTGCCAATTTAACGAAGCTGACATACTATTTTTTCTCATCTAATGTAATCGGTGTT
TTGGCACTAATTTCTAATTGCTTAGTTAAACCATCAACCCCTTTCGCACTTAAAATATCAGACCACTCATTTTGTTTGGT
GGTGATCATGCTAACGCCTTCGGCAATCATATCATAGGCTTGCCATTCACCCGTTTTACTGTTCTTGCGCCATTGAAAAT
CAAGGCGTACTGGTGGTCGACCATTTTTATCAATAATAGTGACACGAATAGTCAGGTTTGATTTATCCGCAAAAGGTTTA
GCGGGTTCTATGCGATATTCTTGCCCTTCATACATTGCTAATGCTTGACCATATACTTGTGCAAGATAATCTTTAAAAGC
GGCAAAGTAAGCATCACGCTGAGCCGGCGTTGCATTACGATAATAAGGCCCTAACACTAATGCTCCAGCATATTTGATAT
GTACATAAGGTAACAACTCTTGTTGAACAATCTCACGTAACAGTTCTGGATTTTTACGGATTTCTGGTTGCTCAGTTTTT
AATTTATCAAAGGTTTTTTGCGCGGCATCTTCCATCAAAGCATAAGGATTGGTTTTATCGACCGCCATCGCAAAAGGTGT
TATCACCAATAATGCGACCATTAATAAGCGTTTAAACATACTCGCTTCCTCTTGGGATTATATTTCAGTAAATACGGTGC
ACTAAATAAACCACACCGTAAGCGAATGATCATTAAGGTAATGCTGGTTGTTCGGTTTGCGTTTTTGAGTCAGAGGTTGT
TTTTCCATCTCCGTCACCGGTTTTATAAAGGAACTGACCAATCAAATCTTCAAGCACCATGGCTGAATGGGTATTGGTAA
TTCTGCCACCATCCTTTAGAAAATCAGAACCTAAATCTTCATCATAAAAGCCGAGATTTAAGGCCAAAAATTGTTCACCT
AATAAACCTGATGTGCGAATAGAAAGAGAACTGCTGTCAGGAATATGGTCATAAATGTTTAAAATATCGAGAGCAACTTC
AGGACGATAGTTACCTTCCATCTCTTCTTTTAAGGTAATAGAGGCAACGCGACCAATAACCACCCCACCGATTTTAACCG
GTGAACGCTCTTTTAAACCACCAATATTACCAAAACTTGCGTAGACACGATAAGTAGGTTGATTACCCACCTCTTTAATA
TCAGCCACTTTTAAGCTTAAAAAGACAACCGCTATCAGTGCAATAACAACAAATAAACCAACCCAAACTTCAATTTTTTT
ACTTTGCATGACTTAATTCCCAAACATCAGTGCAGTTAGCACAAAATCTAAACCTAATACGGCTAACGATGAATGAACAA
CGGTACGCGTTGTTGCTCTGCTAATCCCTTCCGATGTTGGGATTGCGTCATATCCGTTAAACAGCGCTATCCAAGTCACG
GTAATGGCAAACACGACACTCTTAATAAAACAGTTCACTAAGTCTTTTTGCCACTCAACCGCACCTTGCATTGATGCCCA
GAAAAAGCCTTCATCAATGCCTTTCCAATCCACGCCGACAATAGCACCACCCCAGATCCCCACCGCAACAAAGATCAGTG
AAAGTAATGGCATACTAATAAACCCGGCCCAAAAACGTGGCGCAACCACTCGTCTAAGAGGGTCGACAGCCATCATTTCT
AAACTGGATATCTGCTCTGTTGCTTTCATTAAACCTATTTCTGCGGTCAGTGCAGAGCCTGCACGTCCAGCAAATAATAG
TGCCGTCACCACAGGGCCTAACTCTCGTAACAAAGAAAGCGCTACCATCATACCTAGGCTCGCTTCCGCACTAAATGTCG
TCAGTACTAGATAGCCCTGTAAACCAAGAACCATGCCAATAAAAAGTCCAGAAACCATAATGATCAGTAGCGACTGAACA
CCAACACTGTACAGTTGCTTCATTAATAATGGCCACTGCTTACGAAACTCAGGCTTACCGATCAATGCTCGAAATAGCAT
GATGCCGGCTCTACCAAAAGTCGCAAAAATCGACAGTGATCGCGCGCCTAACCGCGCTAGTAAATTAACCACGTACTAAT
TACCTCGTCCTAATAGATCATCCTGATAGTTCCCCGCAGGAAAACGGAAAGGTACAGGTCCATCAGCAATACCATCTAAA
AACTGTCTTACTTGTCTGTCTGGATTTTCCTGTAGCTCTTTTGCACTTCCCTGAGCAATGATTTTCTGTTCTGCAATAAT
ATATGCATAATCGGCAATACTCAGTACTTCAGGGACATCATGAGACACCACCACACAAGTGACCCCTAATGCATGGTTTA
ATTCATCAATCAGTTTTACTAATACCCCCATGGTAATGGGATCTTGTCCAACGAATGGCTCGTCAAACATGATTAAATCT
GGATCAAGGGCTATCGCTCTTGCTAAAGCGGCTCTGCGCGCCATTCCCCCCGATAATTCAGATGGCATTAAATTAGCTGC
CCCTCTTAACCCTACCGCTTCTAACTTCATCATCACGGTAGTGTGAATTAACGCCTCGGGTAAATTAGTATGCTCTCTTA
ATGGGAAGGCGACATTTTCAAATACATTCATATCAGTAAAAAGGGCGCCTGATTGAAAAAGCATACTCATTTTTTTTCTT
GACTGATATAAAGCAGAGCGTGATAACTTAGGAATATTGTCACCATCAAACCAAATATCACCACTATCAGGCAGAATTTG
TCCCCCCATCAAGCGTAATAAGGTGGTTTTACCTATCCCTGAAGGCCCCATTATTGCAGTCACTTTTCCTCTAGGCACAT
CCAGATTGATTTGCGAAAAAATCTTTCTGCTACCGCGAGTAAAGTTCATATTGCGCACTTCAATTAAATTGTCTGGTTGT
GCGTTCATGAATAAAACGTCCTTAAGCCTGTCTGCATAAACAAAATTTATACGCTATTTTGGCAGGTCATTGTCAATGTT
ACAAAGAAATCACCACTATTTAGCAATTTATTGCACGGTTGATTTTACTTTTCGTGCTTGGCTAGTCAAAATATGGTGAA
TTAGCAAAACCTTTTGACAATAATGTTTTTTATCAGCCCTGTCTTATTGGTTTTTTCTTTATTTTTCACTCATTGTTGGA
AAACTGATGGCATGTTGATTACTTTGTCTCTTCTCATTGTTGGGTTGATGTTATTAGTCTATGCATCAGACCGACTGGTG
TATGGTGCAAGTGTGTTTGCTCAATCATTAAAGCTCCCTCCTGCCGTTATCGGTATTGTTATTGTGGGAATGGGCACTTC
ATTGCCAGAGCTTTTTGTTGCAACCGACGCGGCCATCCACAATTTACCCGAGATAGCGATAGGTACAGCAATAGGATCTT
CATTAACGAATCTGCTACTGATTGCTGGGATTGGAGCAATGATTTATCCCATGAATATCCAATCTGCGGTACTAAAAAAA
GAACTTCCTTTGATGATTATAGTCATCTTATTAGCAGGACTGGTGGTTTCTAATGGTCATCTAGGGTTGAGAGAAGGCTG
TTTACTTTTTTTCATCGGCTTCGCCTCTCTTTTTCTAATGATAAAAATGCTCCATAAAACCCTAACACAAGTGCGCCATG
TGTTACCGCTAGAGACACTTTCACGTTTTGAATTACAAACTAATCCACGTAATTCTGTTGCCCTATTTTGGGTGGTAATT
GCATTACTGATAATCCCTGTTGCAACAAGAATGATCATTGATAATGTTTTTATCATCATGCAACAGTATCATCTCAGCAG
TTTTTTAGTTGGACTAACCTTGCTATCTATTGGCACCAGTTTACCTGAATTAGCAACGACCGTTGTGGCAGCCTTAAGAC
GTGAAAATGAACTGGCTCTAGGCAATATTATTGGCGCTAATATTTTTAATCTCACCTTTGTGCTAGGCATGCCCGCATTA
CTCTCTCCTAGCACATTTAATATGCAAGCATTCTATTTTAGTTTTACTGTGCTGGTGGTCGCGGGCCTACTTTTCTCACT
CTTTTCATTGGGGCGCAAACAGCGGCTAAACCGTGGAAAGGGGATTTTCTTATTAGTTTGTTTTATTGTTTATATTACGG
TGTTGTGCGTTGCACATTCTCTCTTAACCTAAAATAAATGGTACAAAAAAATGACCGGATTTGATTTTCAGCAAGCAGGT
AAAAAGGTTCTTCAAATTGAACAAGAAGGATTAGCTGAGTTAGCACAATATATCAATGACGATTTTTCTCTTGCCTGTGA
AAAAATCTTTCACTGTCAGGGAAGAGTGATTGTTATGGGCATGGGAAAATCAGGTCATATTGGGCATAAAATTGCCGCCA
CCTTTGCCAGTACCGGCACCCCTTCTTTTTTTGTTCACCCCGGTGAAGCCAGTCATGGCGATTTAGGTATGGTGACAGAA
AAAGACATTGTGCTGGCAATTTCAAATTCAGGTGAAGCCAGTGAAATTCTCGCCCTTATCCCTGTCCTCAAGCGTAAACA
GATCCTTTTAATTTGTATGACACGCTCACCTCAAAGTACAATGGGGAAAGCTGCTGATATTCATCTTTGTATAAAAGTCC
CTAAAGAAGCTTGTCCGTTAGGTTTAGCCCCTACCACCAGCACGACGGCAACACTGGTGATGGGAGATGCCTTAGCTATC
GCTTTATTGCGCGCTCGAGGTTTTACGGCGGAAGACTTTGCACTATCGCATCCCGGTGGTGCATTGGGGCGTAAATTATT
GCTTCATGTCAGTGATTTAATGAATAAAGATGATGATATTCCACGCGTCAGCAAAGAAGCGACATTACGCGAAGCACTGG
TAGAGATCACCCGTAAAAAATTAGGTATGACCGTTATCTGTGATGATAATATGTTGATTAACGGTATTTTTACTGATGGT
GATTTGCGTCGTATCTTTGATTTAGGTATTGATCTTAATAATGCCAAAATATCAGATGTAATGACGAAAGGCGGAATTCG
CATTTCCCCAGATAGCTTAGCAGTAGAAGCGCTTAATTTAATGCAAGCAAAACATATCACTTCACTGTTAGTCACTGAAC
CAGATAGTGATATTTTATTAGGTGTTTTACATATGCACGATTTATTGCAAGCTGGGGTTGTTTAAGCTTGTTATGCGTTC
ATAAGGATAAAGATGAATACAATGATAGAGACCTGCTACGGTGCAGTAAGTAAGCAAATAATGCAAAAAGCAGAAAAAGT
CCAATTGCTGATTTGCGATGTTGATGGTGTGATGTCTGACGGACTTATTTATATGGGCAATAACGGTGAAGAGTTGAAAG
CGTTTAATGTCCGTGATGGCTATGGCATTCGTTGTTTACTTACATCGGGTATTGAGGTCGCTATCATTACGGGTCGTCAA
TCTAAGCTTTTAGAAGATAGAGCCAAAACACTTGGCATTACATATCTTTACCAAGGACAGCATAATAAGCTTTTGGCGTA
TCAACAACTGTTAGATACACTAAACCTTAAACCAGAACAGACAGCCTATATTGGCGATGATCTGATTGATTTACCGGTAA
TGGAAAAAGTAGGACTGTCAGTTGCCGTTGCTGATGCCCATCCATTACTCACACCTCGTGCCGACTATGTTACCCATATT
TTAGGTGGACGCGGTGCAATACGAGAATTATGTGATTTGATCCTATTAGCCCAAGGTCGACTTGAAGAAGCTAAAGGTTT
ATCGATTTAAACGTATAACGACACAGAATGAATAAATTAAAATCCTGGTTTACCCTGATTTTAGCCATTATTGCTCTTGG
GCTAATTGGCTGGAACTATACTAACAATACTGAGCTTGATGATGGAAAGATTGTTGAAGATGGTCAACCCACCTACCAAT
CTAAATCATCAATATCCTTTGTTTATGAACCAACAGGTATACTGGGATATAAACTAGTTGCTGATGATGTCAAAAACTAT
GCTCAGCAAAAGTTTACATGGTTTACTAATCCTGTCTTAACGACTTATTCGCCGACAGGAGATGCAACATGGACAGTGCG
TGCAAATAAAGCCAAACTGACAAACAGTAAAATGCTCTATCTTTATGGCGACGTTCAAATTGATAGTTTAACTGATGACT
CCCAACTTCAGCGGATCAGCACAGAAAATGCTATCGCAGATCTGGATACACAAGATGTTTCCTCTGATGATGAAGTGACT
ATTATCGGCGTCGGACTGAAATCAGTCGGCTTAAAAATGCGAGGCAATCTGCGTGAAAAACGTGCAGAGCTGATTGAACA
GGTGAACACCTATTATGAGATCCCTAATGAATCGAAAAATCCGTAATACACTAATTATCAGTACGTTATTCTCAATAAGT
GTCCCAGTTATGGCACTTAAAGATGATACACAACAACCTATTGTTGTTAATTCCGAGAAACAGTCACTTAATTTAGAAAA
AAACATTACCACTTTCACACAAAATGTTGTGGTAAAACAAGGCTCTATTGATATAAGAGCTGATAAAGTAGTGGTTACAC
GTCCTGGTGGCGATTCTAAAAAAATCGTGATTGAAGCTTTTGGTAACCCTGTGACATTCTATCAGTTACAAGATGATGGT
AAACCAATCAAAGGTCGTGGTGATAAAATGACCTATGAGATGGACAAAGAGCTGGTGACCTTAACAGGTAAAGCTTATCT
TGAACAATTAGACAGTAATATCACCGGTGATAAAATCACTTATCTCGTACCGACACAACAAATGGAAGCATTTAGCGGTA
AGGGAAAACAAGTCACCACCGTTTTACTCCCTTCTCAGTTACAAGAGAAAGGTCCCGGTGTTAACAACAAAGGTAAGTAA
CACTTTATGGCGCTGTTAAAAGCTGAAAATTTAGCAAAAGCATACAAAGGGCGCACCGTTGTCGGTGATGTGAGCCTCAA
TGTTAACTCCGGTGAGATTGTTGGCTTACTTGGCCCTAACGGTGCGGGGAAAACCACCACCTTTTATATGGTGGTAGGTA
TTGTCGCCCGTGATGCGGGTAGCATTACTATCGACGATGAAGATATTACCTTACTCCCGTTACATGAGCGTGCGCGTAAG
GGTATTGGTTATTTGCCACAAGAAGCCTCTATTTTTAGACGCTTAAGCGTTTATGACAATATCATGGGAATTTTAGAAAT
ACGCCATGATTTAACGGCCGAACAACGAAAAGATCGTGCAGAAGAGCTACTTGAAGAGTTTAATGTCAGTCACTTACGTA
ATAGTTTAGGGCAATCTTTATCAGGGGGTGAACGCCGTCGTGTAGAGATAGCACGGGCGCTAGCGGCAAATCCTAAATTT
ATTTTATTGGATGAGCCTTTTGCCGGTGTTGACCCTATTTCCGTTTTAGATATTAAGAAAATTATCCAACATCTACGCGA
TTATGGCTTGGGCGTATTAATTACCGACCATAATGTACGCGAAACCTTAGATGTGTGTGAACGTGCTTATATCGTCAGTC
AAGGACACCTTATTGCCCATGGTTCACCAGAAGAAATTTTGGCAAATGAGCAAGTTAAACGTGTTTACTTAGGTGAAGGC
TTCCGCCTGTGATCTGAGTGACACTTTTATTTCGTCACGGATGACAACATAAGAGGATCCATCGCATCACTATGAAACAA
AGTCTGCAACTTCGTCTTAGTCAGCAATTGGCCATGACGCCACAGCTCCAACAGGCTATTCGTTTGTTGCAACTTTCTAC
GCTTGAATTACAACAAGAAATTCAACAAGCCCTTGAATCTAACCCATTGCTTGAACAAGAAGACGATCAAGCTGATGTAA
CGCATCCTGATAGCTCATCAACACAAGAGAGTGATGATAGTACACCAGACAATGAGCGTGATAATGAGGTGTTAGATACC
CTAGATGCACTAGAGCAAAAGGAGATGCCTGACGATCTTCCTCTCGATACCCAATGGGAAGAAATTTACACCGCAGGCAC
CCCTTCAGGCACCAGTAATGATTATGCGGCTGATGAATTACCACTCTATCAAGGTGAAACCACGGCTTCACTGCAAGATT
ACCTTACTTGGCAAGCTGACCTAACACCTTTTACTGATACTGATCGTGCTATCGCGACAAGCATTATTGATGCTGTCGAT
GAAACAGGATATTTAACAGTTTCAACAGATGACATTCTTGCCGGAATGGGTGATGATGAGTTAGAGCTTGATGAGATTGA
AGCGGTATTAAAGCGTATTCAACGCTTTGATCCCGTAGGTGTCGCTGCCAGAGACTTAAAAGAGTGTCTGTTAATTCAAT
TGTCGACATTTCCAACTAATACACCTTATTTGAAAGAGACTCAACTTGTTATTGAGCACTATTTAGCGTTATTAGGTAAT
CGTGATTTTCGCCAATTAATGCGTCACACTAAGCTACGTGAAGAGACATTAAAAGTAGTGATTGAGACCATTCAATCTCT
TGATCCAAAACCGGGTTTAAGTATTGATACAGAGGAATCACAGTATGTTATTCCTGATGTACTGGTAAAAAAATCAGGAG
AACACTGGCAAGTTGAGTTAAATACGGATAGCATTCCCCGCCTACGCATAAATGAGACTTATGCAGCGCTTGGGCAATCA
GCTCAAAACGAAAGCGATGGGAAATTTATTCGTGACAATTTACAAGAGGCTAAATGGCTGATAAAAAGCTTAGAAAGCCG
TAATGAGACATTATTAAAAGTCGCTCATTGCATTGTTGACACACAGCAGGCGTTTTTCGAATTCGGTGAAGAGCATATGA
AACCCCTTGTTTTGGCCGATATTGCAGAACAGGTTGAGATGCACGAGTCCACCATTTCTCGCGTTACAACGCAAAAATAT
TTGCATTGTCCTCGGGGAATTTTCGAATTGAAGTATTTTTTCTCAAGCCACGTAAATACTGATAACGGAGGTGAAGCCTC
TTCAACAGCAATTCGGGCTTTAGTGAAGAAACTAATCGCAGCAGAAAACCCAGCGAAACCACTAAGTGATAGTAAACTGG
CAAATATGCTCGCCGAGCTTGGTATACAGGTTGCTCGACGAACTGTTGCGAAATATAGAGAGTCATTATCCATCCCGCCT
TCAAATCAACGTAAAGAGTTGGTTTGAGCATAATTGAGAAGGAAGACACTATGGAACTTCAAATCACTGGTCATAATATT
GAATTAACTGATGCTCTGCGTGATACCGTCAAAGCAAAAAGCGCTAAATTACCTCAGTTCTTTGACAAAATTAATAACGT
CCAAGTTATCCTCAAAGTCGAAAAAGTGACTAAAATTGCGGAAGCGACGATTCAAGTAAATGGCGGTGAATTACATGCCT
CTGCGGAAGCAGAAGATATGTACGCAGCAATTGATGGATTAATGGATAAACTGGCTCGTCAATTAACCAAACACAAAGAT
AAACTGAGACAACATTAATTCATTTCCCATTGTAAAATGGGAATACAATCGGCGATGTTAGGGTGTTATTGATGTCGCGT
TTGTTCAATTAAAAACAGCGCCTAAATAATCCGCTAACAAAAACCAGATGTCACTCTGTGGCATCTGGTTTGCTGGTCTA
AGTGAATAAGACAATGAACAACGATACAAAGATGAATATTAGCGACGTACTTACTCTGGCATGTACACATAACAATGTGC
ATTGCACAAGTAAAAAACGCGCGTTAGAAATTATCAGTGAGAATGCAGCTCAAGCACTGAATTTACCAGAAACACTGATT
TTTGAAGCTTTATTAACGCGTGAAAAAGTCGGTACAACAGGGATTGGGGGTGGATTGGCTATCCCTCATGGGCGTATTGA
AAGTGATGAAACTGAAAAAGTTGTTGGTGTGTTTCTTCACCTAAGCGAGCCTATTGCCTTCGACGCTATTGATAATCAAC
CTGTCGATTTGTTGTTTGCATTACTCGTTCCTGCAACACAATGTAAGGAACATTTACACACACTGTCTTTGATTGCAAAA
CAGTTGGCTGACAAAAATTTATGTCGCCGACTACGCTCCGCACAAAGTGATGAAGAGCTTTATCAGATTATCACAGAATA
AACCTAATGGGTTTGGGTTTATCAGGACGCGAATAGCATACAGTGGAATGATATTCATCACTGGGAAATTAAGGGGAGCT
ACCTCATGGTGCTGATGATAGTCAGCGGACGCTCTGGTTCAGGTAAGTCAGTCGCTTTGCGTGCGCTTGAGGACATGGGA
TTTTATTGCGTTGATAACTTACCTGTCGATCTGTTACCGGAGCTTGCGAAAACACTGGCTGAGCGTGATGCTGCCGCTGC
CGCAGTCAGTATTGACGTACGTAATATGCCAGAATCACCGGAGATTTTCGAAAAGGCGCTGGAAAGTTTACCCGCGGAAT
ATTCTCCACAACTGTTATTTTTAGATGCTGATAGAAATACGCTGATCCGCCGTTATAGTGATACTCGACGCCTACACCCT
CTTTCAACGAAAAACCTCTCGCTAGAAATGGCGATTGATACAGAGAGTGATCTGCTCGAACCTTTACGATCACGGGCTGA
TCTGATTATTGATACCTCAGAGATGTCCGTGCATGAATTAGCCGAAATGCTACGTACACGCTTACTCGGTAAACGTGAAC
GCGAATTGACCATGGTATTTGAGTCTTTCGGTTTTAAACATGGTATTCCTATCGATGCTGATTATGTCTTTGATGTACGA
TTTTTACCTAATCCCCACTGGGATCCCAAATTACGCCCAATGACGGGGTTAGATCGTCCAGTCGCAGCCTTCCTCGATCG
CCATACCGAAGTGCATAACTTTATTTATCAAACAAGAAGTTATCTAGAACTTTGGCTACCGATGTTAGAGACGAATAATC
GTAGTTACCTAACTGTTGCTATTGGTTGTACTGGCGGCAAACATCGTTCTGTTTACGTGGCTGAACAACTGGCTGACTAT
TTCCGCTCTAGAGGGAAAAACGTACAATCACGCCATAGAACACTTGAAAAGCGCAAATGACCCAATATCGACGCGTAGCG
ATAAAAAACCGTTTAGGCATGCATGCAAGGCCTGCCATGAAATTGTTTGATTTGGTCAATACATTTCAATCAACGGTGAC
GTTACGTAACCATGAGGGCGTTGAAGCGCAAGCAGATAGTGTGATTGCGATGTTGATGTTAGATTCCGAACAAGGCAGTC
ACATCGATATAGAAGCCAGTGGCTGTGATGAAAAAGAAGCGATTGATGCGATTATTGCATTATTTGAATCAGGGTTTGAT
GAAGATTAATTCTAATTAAAAACAATAGATTAGCATTTCTTAACAAAAATCCCAGAAAGAGACTGTGATCACTGCCTCTT
TCTTTTTGCTACAGAACCGCCTATTATCTTACATAGAGTTTAACAACACCCCCACCTAATCCGTGGGGGTGTTGTTTTGC
ATTGGAACAAATTGGAGTGTGGTATGACAAAGCCAACAATTATCATCAATGAACTTGATGCAGAACGTTTAGATTCATTA
CTAGAGCAACCTGCCTTTGCAGACAGCCCAATTGCAGAAGCTTTAAATGAAGAGTTAGATCGTGCTGACATTGTTACACC
AGCTGATATCCCTGCTAACATCGTCACCATGAACAGCAAAGTCCGTTTTATGGACTTAAAAAATAATGAAGAGCGTATTC
GTACTTTAGTTTACCCTGCTTCATTAAAAGATAGTGCGACTGAATTATCAGTCATGGCGCCAATGGGGGCTGCACTATTA
GGTTTAGCTATCAATGATGAGATCAGTTGGCAGCTTCCTAATGGCCTTGAAACTAAGGTCAAAGTATTAGAAATTCTCTA
CCAACCTGAAGCTGCTGGTGAATTACACCGTTAAGCAATGCTGAAGGTTCGCGTGTTATTTTTTATCTTATTAACGTAAT
AAAATACAAGTAAGCGCGATATCTCAGCCCACTTATGGGCTGAGATTAAAGGTAAGGTGCTACTGACCTGCGATACTCAT
TTCTGGTAATAGTAGCGATCCACACTGAATATTACTGCGGGTTTCAATATCATCACCTATTGTGGCAATATTCGCCCACA
TCTCTTTCAAGTTACCGGCAATAGTCACTTCACTCACTGGATACTGAATTTCACCATTTTCGACCCAGAAACCGCTCGCA
CCACGGGAATAATCACCCGTCACCGTGCTAACCCCTTGTCCCATTAATTCAGTGACCACAAGCCCTGTGCCCATCTCTTT
TAACAACTCATCAAAGGAGAGACCTTGCCCTGGGATACGCCAGTTATGAATGCCCCCCGCATGTCCATTGCTTTTTAACC
CTAATTTTCTTGCGGAATAGCTAGTAAGGAGCCACTCTTGCAGTACCCCATCTTTAATAATATCTGCATCTGATGTGCGT
ACCCCTTCACTATCAAAAGGCGTTGATGCTAATCCTCCCACAATATGTGGACGCTCTTGAATATTTAACCATTGAGGGAA
AATCTGTTTTCCTAAGCTATCTAACAAACAAGATGACTCACGGTAGATCATGCTACCACTGATGGCTGCCACTAAATGAC
CGAAGATCCCCGTTGCTACTTCCGCTGAGAAGAGAACAGGCGCTTTCATGGTGGATAATTTACGGGGAGCTAGACGAGAT
AAGGTACGGCGTGCACACTCTTGTCCTACCCATTCAGGAGATTGTAATGCCTCAAAACGGCGACTAATGGTATAGGCATA
ATCGCGCTCCATATCCTCACCCTCACGAGCGATAACGCAACTCGACATTGAATAACGAGATGAAGAGTAGCTTTTTAATA
AACCAAGGCTGTTACCAAAGACACGAGTTCCACTATGACTATTAAAGCTTCCCCCTTCGGTATTGACGATACGGCTATCA
CTGTCTAATGCAGCTTGCTCCGCACGAGACGCCAGCTCAATCGCTTTATCTGCTGTTATGTCTGTTGGGTGGTAGAGATC
AAGAAAAGGGGCATCGAAGGCTAACAGGGCTTTATCAGCAGGCCCTGCATAAGGATCAACAGAAGTGTAGCGCGCAATAT
CTACTGCCGCTTGTACTGCACGTTTAATCGCATCAGGACTTAAATCTGTAGAAGATGCACTCCCTTTACGTTGTTGCTGA
TAGACGGTGATCCCTAATGCACCATCACTATTAAATTCAACATTTTCTACTTCACCATAGCGTGTACTAACGCTTATGCC
TGTTGATTTATTAATTGCAACTTCTGCACCGTCACACTGTTTTGCGGCGATCTCCAGTGCAAGAGAAACTGCCTCTTCCA
GCTGTTTTACCTGATCTGTATTATTCATTGAGAACCATTTTCCTAAGGAGAACATCACTTTTTACTTATTTTTGCTAAAG
TAAATCAATTGACAGGTGGTCAACAAGCGATTTTCCCAGTTACAATAGAAGATATATGAATGTTATCACCCGTCGGGCTT
TTGGTCATTCACCAAATCACACTCCCGGCTTACTCTGCAACAGGAATTTTTATTATGGCAAAGCAGCCAGAAGAGTGGCA
CTACCTCAATCCTGAATTTGACAATACACCGTTAGAAGAGGAAGAAGAGGAAGAGATCATTTGGGTCAGCAAAAGTGAAA
TTAAACGTGATGCTGAAGCGTTAAAGAAATTAGGCACCGAACTTGTTGAGTTAAGTGCTCAAGAGCTTGAACGTGTTCCT
CTTGATGAAAAACTACTCGCTTCAATTAAATTGGCGCAAAAGGTACAACGCGAAGCGCGTCGTCGCCAAATTCAATATAT
CGGTAAGTTACTCCGTAATGTTGATGAAGAGCCGATCCGCCAAGCACTAGATAAACTAAAAAATCGCCATAATCAGCAAA
TTTTAGTGTTACATAAACTAGAAGATCTGCGTACACGTCTGATTGACGGTGGTAATGAAGTGATTGAGGAAGTGGTAGCG
CTTTATCCTATGGCCGATCGCCAGCAATTACGCACACTTATTCGTAATGCTAAAAAAGAGAAAGAAGCCAATAAACCGCC
AAAATCATTCCGCTTATTGTTTCAATATCTAAAAGATCTCTCAGAGTCAGCTTAACGACTGATGCTCCTGAAAACGCAGT
GCTAAATCATGATACCACTGCGGTTTTCAGGATACCTTGTAATACTTATGGGCTTTCAGCTAGCTCTACTTGGCTTTTTT
ATGTTCACAATGAAAGCGAAATAGGTCTTTACCGAGCGTCTCTTGCGCTTCTTGCATTATCTCAATAATGGGCTGGAAGG
TGCGGGAATGATGCGGTGCATGTCTGAAAACAATATTAACAGGCAATTCAATTTCTCCTGTTAATACATCCCATAACGCA
TCAAGATTATTACCAAATGCTTCATCCAATTGAAATTGCTGAGCAAACTGATGATAAAAAGCATCTCGATCCGCCAATGT
GCTGAAATCAAAAATAATCTGTTTCATTAAGGTGCAACTCTTTGCATGGTACGGTAATGATCGGTGGTTAAATAAATTAA
TCCATCATTAGAATATAGCAGGCGATCGCTACCACGATGTCCACATTGATAATTGACATCTGCTTCAAACCATTGACGCC
CTGCTTCTTCAGGTAACTGTTTTTCACGGTTCATAAAGCGATCACCACCAATCGCCCGTCCTGGTAAAACGTCACATAAA
TTGCCCGCTTTCGCATTCCAACCTTTAGCTCGAGCCTCTTTTTTGCTGATATAAAAATCAGGTAAGCGAGCGTGTTGTTG
CAAATAATCAGCCACTTTATTGGCTTGGGTCTTTTCATCAATTGCTAAAGGACGTTGAGACTCAGGCTGACTGATTGAAC
TCTTTGACGATGTAGATGTTGTTGATGTAGGAGGCGCTGTTGCTGGTATCTGCGTTTCAGGTACTAATCCTTTATACAGA
ACAAAAAATAAAACAGCCACAACAATAAGAACAGGGAATAGACGTTTGCCCATAAATAGCTCCATTTACTCACTTAAATA
GAAACTCCATCATAGCGATGGAGTTTTATTGGGGTAATTTGTATAAATAGATAACAATAACAACTGTTAAGCAGTACCAC
CAACGGTTAACTTATCCAATTTCAGTGTCGGTTGCCCAACCCCTACTGGTAAGCTTTGCCCCTCTTTGCCACACACCCCG
ACACCTTTATCTAATGCGAGATCATTACCCACCATAGAAACTTGTTGCATCGCTTCAATACCTGAACCAATCAAGGTTGC
GCCTTTAATTGGTTTAGTAATTTTACCCTTTTCAATTAAATAGGCTTCTGAAGTTGAGAAAACAAACTTACCGGAGGTAA
TATCAACTTGCCCACCACCAAAGTTTGGCGCATAAATACCGCGATCGACACTGGCGATGATCTCTTCAGGAGAAGATTTA
CCCGCAAGCATATAGGTGTTGGTCATACGTGGCATTGGCAAATGTGCATAGGATTCACGACGCCCATTGCCCGTCGGTTT
TACCCCCATTAAACGCGCATTCATCTTATCTTGCATATAGCCTTTTAAGATGCCATTTTCGATTAATACGTTGTATTGGC
CTGGTACGCCTTCATCATCAATCGCCACGGAGCCTCGTCGGCCTTCAATTGAACCATCATCCACGATAGTACATAACTCA
GAAGTTACCTTATCGCCAATACGCCCAGAGAATACCGATGTTTGACGACGATTAAAATCACCTTCTAAACCATGTCCAAC
AGCTTCATGTAATAAAACACCGGGCCATCCGGCGCCTAAAACCACAGGCATTGTACCTGCTGGTGCAGCAATAGCCGATA
AATTAACTAATGCCATGCGTACCGCTTCACGGGCATAAGTCGCTGCATGGGTTTCGCCATTTTCTTTAGTCAGAAAATAA
TCATAACCAAAACGACCACCGCCACCACTCGAACCACGTTCACGTTTACCGTCATCTTCGACCAGTACGCTTACTGAAAG
ACGTACAAGAGGACGCACATCCGCCGCTAAAGTACCATCCGTTGCAGCAACTAGCACATGCTCATACACTCCCGTTAATG
AGGCATTGACTTGTTTAACACGTTTATCTTCAGCCCGTGCCACACGATCAACGTCATGTAATAGTGCTATTTTTTCTTCA
CGAGACAAACTTTGTAATGGATCATTTAGGTTGTATAACGGAGTATGTTGAATAGCACCCAGTGTATGGATCTGCCCATT
GCCTTGTGCTTGCACAATACTACGCGCAGCATGAGCACTTTGGTTAAGTGCGTTGAGTGTTAATTGGTCTGCATAAGCAA
AACCTGTTTTTTCACCATAAATCGCTCTAACGCCAACCCCTTGGTCAATATTGTAAGAGCCATCTTTAATTATCTGATCA
TCTAATATCCATGCTTCGTGGTAGCTTGATTGAAAATAAAGATCACCATAATCAATTTGACGCTGTGCAAGCTGCTCTAG
TGTCGATGCTAAATCATCTAAACTCAGGTTGTTCGCTTCCAACAGACTTTCGCTGACAACAGCTAAACTCATAATTCTTT
TTTATCCTTAACTTTTTTTATTAAGTGTGTCAGTTTCGGGCGAAAGCGATTATGTTTCACAACCCGTATCTGTTCACGCA
TACCTTCTAAACTATCGACTCGAATATTGAGCGTTAGGGCACTGACCGCATCAGGGTTCTTTTTCAATACTTTCCCCCAA
CCATCCACTGCCATTGTATGACCCCATGTGCGACGAGCATCATGGGTACCGACTTGAGCCGGTGCCAAAATAATACACTG
ATTTTCAATAGCCCGCGCGCGTAACAATGGCTCCCAGTGCGCTTTACCTGTTAAACGAGTAAAGGCTGCCGGTACAGAAA
TAATTTCAGCACCTTTTTCTCTTAATGCTTGGAAAAGACCGGGAAAACGTAAATCATAACAAATCGTTAAACCTAATTTC
CCCACAGGTGTATCCACTACAGTCAAGCGTTCACCACGTTGATAAATGGCTGATTCATTATATTCGCCTTGTTCATCATC
AATGTTCACATCAAACATATGAATTTTGTCATAACGAGCGCGGATCACCCCTTCATCATCAAAAACTAAACTACTACTGG
TGATCTGCTCAGGAGAATCTCGGCTAATCAATGGCATTGAACCCACTAAGATCCACACCTTATAGCGCTGCGCCATATTA
GCAATCGCATCTTGTAATGGCCCTTTCCCCTGAATTTCAGCATGTTTATGATAATCTTTTGCGCTGGAGAAAAGTAATGC
ATTTTCAGGCGTTAATACAAGCTTGACTGAATCGGGGAGTTGCTTAATCTGTTGCTCTATTTGCGCCAGATTATTTTTTA
TATTTTTTCCGCTACAAAGCTGCAAAAGTGCGACATTAACTTTTTTCATAACGCCTGATCCTCCTTAAGTTGACGCAGTA
CTTCGTCAATCTTGGGTTGTTCTACCGTTCCGGTAACATGATAACGTATAACTGAAATCTTACTCCAAAGTGGCCCCAGT
ACTTTTGAAGCTGCAAATACAGCAGCACCAGCGATGGGGTTAATAGCAAATGCGGTAGCAACGCCTACTGTAGCTGATAT
TTCAGGAGTTACCACTACTTGTAAGTCCATTTTACGCGCCAACAGATCCACTTGACCTTTTATAGCAATATCGGCAATAA
CACCATCTACAGCAACACTTTTCGCGTTTAAAACACCTTGTTTAACCGTCAAATCACCTTTAATGGAATCATACTCAAAA
TTATCACTAAAAGTATCTCTAAAGTCGAATTGCAACTTACGTAACAGGGCATCAAAACTGACTAGACGTAATAATTTTCC
CGCTTGCCCAACATCCACCTTTTCAATACGACCTTTTCCAAGAGAAGCATTCACTTCACCATTGAGTGTTTTTAGATCAA
AATTCCAAGGGGTATTGTGCCACTGCAGTGAGAAATCTGCCGTAAGTGGTGACTGAACAATCGGAATGATATAACCAAAG
TAAGCCGCCATTTCATCGACTTCCGGTGCCGTTAGTTTACCTGCCAACTTAGTGATACTGTTGCCTAAACTATCTTCTGA
CCACACACCACTCACAGATAGCTCGCCACTGCTATTTTTAAGCTTACCTGCAGTTAACAATAATGCTCCGTCACGAGGCT
GTATTGCACCTTCAATATTCCCTAGTAATAATCCATTCACCCAACACTCTTGGCAGGCGAAATTGATAGCAGGAATATCT
TTAAGTGAAAATTGAACTGCTTTTTTGGCGTCAGGCTCATTTGCCATTTTTAAGGATTTATTTTCTTCTGTTGGGCTAGC
GCCATTAAAATAGAGATAGGTAATATTCACCTGCCAAGGTTGTGCCGTATTGGGTACAAATAAGTCACCTCGTAACTCAC
TCCCTGAGAAGGATAATTTTACACCATCATCAGCACGCATAATTTCTGTTTGTGGCGCAATCCATTGCTGACCAGCAAAA
TTAAGTTCAGGCAGACTAATATGAATATTGGTAGGGAAACGTATCGCGTTTTCAGAAGGGGCTAATGATGAAAAAGCCAT
TAAAGTAGGTAGCCATTTATCGCCTTGCAATCCCTGCAAAGCAATAGTCAATCGTGATTGATCATTTAATTGAGGTAGTG
TGAGCGAGGAAGAGACTAAATTACCTTGTAATAGACGTAATGGTTCACCTAACGCCCATTCACTATTTAATGACCACTGA
TCTTGTGCATCGGCACTAACGTTAAGTTTTTCACTATTCCCTTTTGCTGAAATCACAATGGGGGAAGCGTTTTTAAAGTC
ATCGGTACTTGGCGCAGCTAACTGACTTTGTAGCGCATTCACTTGTCCGGTCAGATCCACTTGATAATTAACATCCGCTG
TTTCTGGAATATTAACACTCACCGCGCCATGCCAAGGTAAAAAACCGCTTAATTTATGTTGTATATCATTAGGTAATCCC
TTAATTTTCCCGATATCCCATTGTCCTTTTAGATCAACACCAACTTGATAAGCATCCCGTTGATCACCACCAGCAAAAGA
AAATGTCAGAGGTTGACCAAACCAATTCGCGGTTAAAGTATCACTCTCTAATTTATCATTATGGTAACGAAATTGTCCCG
TAACACCTTCTAGGGTGGTATCCATAAAGGCTAATGTGACATCGTTATTGTTTAAGTTTACCTGACCAGAAGCGACCACC
TGCTCGCCATCAAAAGGAATGTCGAGATGCAAACTCCCGTTAATTTTTCCAGCCACTTTTAGTATTTCAAGTGTATGACC
AATCGTTGCCATTTGCGAAGCTAGAAAATACTCTTTTAAATCATCGCCCGTGGCTTCAATATCTGCATCAATAACAATTT
TTTCTTTGTTATAGTCCTCAATAATCGCCGTCAAATTTTTAGCGGTGGCTTTACCAACCTGAACATTATCAGAGGACATC
CATAAGCCGTTATTCTTAAAATTAAGATTAACATTAAGATCAAACAGTGCCGGCCATTCACTATCATATTTGAAGGTCGC
CTGTTTTACTGGTGCATAGACTTGAAACCAACCATTATGTTGTTCAAAAGGGAAATCCCGCGGATCACCATGAAAAATAA
ACGTACCGTTTTTAACGTTTCCAGCAATAATCGCGTCAGAGAGATATTGTGTTAAATCTTTACCGACATATTTTTCAGGT
AAATAGCGCCATGTCTCACCGGCATCGGTCACATTCACTCCCGAAAGAATAGACAGTTGTTGATGCTCTCCTTGTTTTTG
ATAACGAAAATCACCGGCAACCCAAGCGGAGGTGGCTTTTATATCAATCCCTTGACTCCATAACGACAGAGAATCTCCCT
GATGCTGCCAGTAAACCGTACCAGTGCCTTTTTCTATATTAAGTGGCGCTTTAAAAAGCCCAGCAGTATCAATTTCACTG
TTATTAAGCGCAAAATTAAGCGCTCCTTGCTGTAATGTGCCCTTTAAATGACCATTAAAATGTGCCACAGAAGGGATTTC
TTGCCAGCGTTTCCAAGCAACATTTTGCCAACTGATATCAATGGCACTACGTTTAAAATCATCGGGGGCTAAATCAAGAG
CAAATGAGTCGACCATGCCAGAAAATTGACGATACTGCCATTGGCGCACGACATCAGGCGTTAAAAAGGAGAACAAAGGC
AATAACGCAGATAACCGTTCTAATTCAATATTTTTAGCACGGATACGCCAAGCTTCATCCTGTTGTTTTTCTTTAGGTTG
ATAAAGTACCGCTAAATAACCATCTGGCCATTCATCACCATCCATCGTTATTTTTCGGGTATAAGGGATATCAGCAAGCC
AGCCATTTTCTTGGCGTCTCATACGTAGAATTAAATCTTCTACCTTTAATACATGTGTGCGCCCTTCATTACGCCAATCC
ATTTCACCTTGATGGATTTGTAACTGGCTACCCGTGATCCGCCCATTGCTGATCTCTATCCAATTAGATAGGCTGGCTTT
CGCTTCACCAAGGCCACTGTTACTTTTAACCCATTGGCTTAACCAAGGGGAAATATCAACCTCATCAGCGGTGACAAACA
CCTGTCCTTTATCCAGTGCCCCCTGCTTTTTCGTATAGAGATCAAGACGTACTTTTAGTCCACCATAGTGATTTATTGGG
GTATCTAAAGTAACTTCCCCTTGCGCACGATGGCGGTTTTTCTGATTGAGCCACATTAATTCGGGAATATGGAGCGTGCT
AGTGTCACCAGAAGGTGATAAAAACACGAAACGGCTATCAACCAATTTAAATCGATCAAACTGTTTTAAGAAAATGGAAG
AGATATCATCGGGTTCAGTGAAAGTAATATCACCATTTTGCCCAGTAAAAATAGGCTTTTTGTAATTTACTGCTAATTGT
TCAAAGGTTAATTCACGAAAATAGAGTTGAAAATGAAGTAGTGAACGCCAAACATCAAAAGAGAAAGTGATCTGTTCAGC
ACTCACTTCAACACTGTTATTATCAATATACAGCCCAGTAATTTGGATATCAGGGCCAAAGTTTTGCCATTCTCCTTTCA
CCTGTGTCATGGTGACTGGGCTATTGAACTGTTTAGATAAATAGGTTTCAATTTCAGGGCGATAATTATCTAAACGAGGC
AGAAAATAACGAAATCCACTTAATACTACGGCGAAAATAATCAGGCAAAAAAGGGTTATCAATAATAAAGATTTAGACAG
CCGCTTCATTTAGTCTCCTTTCTGCCATCATATTTATTAGCAAGGCGAATCCATTACATCATCACCACATCAAACTGCTC
CTGACTATAGAGTAGCTCAGTTTGCACTTTGACTTGCTTCCCAACAAAAATTTCCACTTCGGCTAAAGCATGTGATTCAT
CACCTTTTAGTGCTTCCACAACAGCGGGGGCGGCATAAACCAAAAAGCGATCTGCGTCTATGGTTTTATGAACACGAACA
ATTTCTCGTAATATTTCATAACATACCGTTTCAACTGATTTTACTGTACCACGGCCTTGGCAAGTAGGACAGTCATCACA
AAGTACATGCTCGAGACTTTCACGGGTTCGTTTACGTGTCATCTCAACCAAACCTAATTGTGAAAAACCATTGATGGTCG
TTTTCACGCGATCTTTGCTCAATGCTTGTTCTAAGGAAGCTAATACTCTACGGCGATGATCTTCATTACTCATATCAATA
AAATCAATAATGATAATGCCGCCTAAATTACGTAATCTCAGTTGCCGCGCTATCGCCTGACTCGCCTCAACATTGGTATT
AAAAATCGTCTCTTCTAAATTACGATGACCAACAAAAGCGCCCGTATTGATATCAATCGTTGTCATTGCTTCGGTTTGGT
CGATAATCAGATAGCCTCCTGATTTTAACTCGACCTTTCGCTCTAACGCGCGCTGAATTTCACTTTCAACCCCGTAGAGA
TCGAAAATAGGTTGATTACCTTGGTGTAATTCAAGTTTAGCGGTTAATTCAGGAATATATTCACCAATAAACTCCTGTAA
TTGATGATAAGTTAATTTAGAGTCAACCCGAATGCTATCTAATTCAGCCCCTGCAAAATCACGTAGAATACGTTGTGCTA
AAGCGAGCTCACCATAAATTTGAATGCGCGTTTTATTTCTTTTTTTACGCTCAATGATTTTATTCCATAGGCGCTTTAAA
AAAGCAGCATCTTGTTTTATTTCATGTTCGCCGACACCTTCAGCGGCGGTGCGAATAATAAACCCGCCATTTTCATCACA
ATACTCTTCTACCAAGCGTTTTAAGCGCTCACGTTCTTCTTCACTTTCAATACGTTGTGAAACACCCACATGAGAAGCAC
CCGGCATAAACACCAAGTAACGTGATGGTAATGTGATATCTGTTGTAAGACGTGCCCCTTTTGTACCTAGAGGATCTTTC
ACCACTTGTACAATCAAGTCCTGACCTTGATGTACAAGTTGCGCAATATCACGAACATTAAATTTTTTCTGCTCTTCACC
CGCGATACATTCCGTGTGAGGCATAATATCAGAAGCATGTAAAAAAGCGGCTTTCTCAAGCCCAATGTCAATAAATGCAG
CTTGCATCCCAGGTAATACACGACTTACCCGACCTTTGTAGATGTTTCCGACAAGACCTCGTTTGGCTTCTCTTTCAACG
TGGATCTCTTGTAGTATGCCCCCGCTGATATAGGCCACTCGGGTTTCAGAGGGAGTCACATTCACTAATAGCTCTGCTGT
CATGAAATCTCCTTATCATTCGCTAGAGACAAAAATTGAGCTATCAATGCTTCGGTTTCAACAAGCGGTAAGCCGACAAC
AGCATGATAGCTACCCTCAATCCGTTGTACAAAACGGCCTCCTTTTCCCTGAATACCGTAAGCGCCAGCTTTATCCATTG
GCTCTCCCGTTTCAATATACGCACTAATTTCACTTTCTGTCATCTTTCTAAAAGTCACATCCGTGACAACTAATTGGCTT
ATTGTTCGAGTTTTATCTGAAATAGCAATCGCCGTCATCACTTGGTGGGTTGCACCTGAAAGATTACTTAGCATTTGTGC
TGCATGCGCTTTATCTCGTGGTTTTTCCAGAATACGACCTGCTTGAACCACGATAGTATCAGAGCCTAATACCGGATAGT
CATTTGTCGCTTGACGTACCCCCTCTTGAGATTTCTCCCTCGCCAAACGGATAACATAATCTTCCGGTGCTTCACCTTGT
TGCCAAATTTCATCAATTGCCGGTGTAATGGTGCTAAATTGAACATCCAACAGTGACAGAAGCTCTCGCCTTCTGGGGGA
ACTCGATGCAAGGTAAAGAGTGATCACAATAATATCCTCATGACGGTGACACAAAAATACCGTCATGATCCAGAGAGGTT
AATGAACTGAAAACTGGTGACGGACTTTGCGAAGCAAAAAATAAAGCCATGGCCAAAGAATACCACTGACTGGACTATTC
CAGAATACTTGTGGGTGAAAAGTCACGGGAGAAAGCAAAAATTCTGCCCAAAATACAGTAAGATCAACCACACCAATCGC
TAACATTACCACTAATGCCTGTTGCCATAACGCTAAGTTACAAAATAATTGATATTTAAAGGCGATAACATAACTTACTA
GGGTATAAGCCAACGCATTCACCCCTAATGTTGTCCCTTGCACTAAGTCCATGCTCATCCCAAGAACAAATGCTGTTCCA
ACGCTAATACGATGAGGTAATGACGTTATCCAATAAATCAGAAACAACACCGGCCAAATAGGGCGATAAACTTCTAGTTG
CTCAGGCCAAGGCATAATTTGTAACACCAAAGCTATTAGAAACGAGAGCCAAATAATCCAACGCCCACGGCTACGATAAG
GATTGATTGTCACTATCTACCTCGATTCGTATTAGGTTGAGGTTTATTGTTTTCCGTTGGTGGTACTGGTGCTATATCAC
TTGGGGTGGCGCTATTTTCCGTTGGCTCTTGTGACATAGAACGAGGCAGTGGTGGCCCCGCTTGTTCATAGTTAGGCAGT
ACCTGTGGCATTAATTGCATCAAACGTTCATTGGCAGCACGGTAAACCTCTGAGGGTAACGGTGGCGCTTGTTTCTTCTC
TGAGGCGTTCCATAATAGCAACAGATAACGTAAACGTTGTAATTCAGCAGAAGGTCGCACATTAATCACCGAATAAGCAC
GTTGATTATCGACTTTTACCGAAGAAACAACCCCAACAGGATAACCTTCAGGAAAGCGTCCCCCTAATCCTGAGGTGACT
AACACATCCCCTACACGAATATCGATATTCGCAGGTAGTGCCTCTAACAGTAGATCATCCGCACACCCAGCCCCTGAGGC
AATAACGCGAATATCATTACGTAATACTTGTACCGGTAATGCATGAGAGGTATCACAAATTAACAGTACTCGGCTGGTTA
ACTCACTTACGGCAATAACTTGTCCAACAACGCCTTTATCACTAATAACAGGCTGACCTTCATACACCCCATCATTAGTG
CCTTTGTCTATCACCACTTGATCTCGATAAGGCGTACTATTACCAGACAACACTTGTGTTACCGTCATTTGTTCATTTTG
ACGTAAAGGTGAACCAAGTAATTCTCGTAAGCGGGCATTTTCTTGTTTAAATTGTTCCAGTAGCTGACTTTCACCACTGC
GAACAAGAAGCTCTTTTCTTAGCGCTTGATTTTCAAATTGTAAACGTTCGCGAGTTGCAAAGGTTTCAGAGAGTTGATCA
AGGAAACGACGAGGCCCATTTGCAAGAAAATAGAAAGGACTCACAGCAGTATCCAAATACTGACGGACTTTTGAAAAAGC
ACCTATGCGATTATCAGCAATTAACAACGATATCGCGATAATCACAGCGATTATTAATCTTAGTTGCAGGGAAGGCCCCC
GACTAAAAATAGGCTTCATAAACTCTAAGATCACTCACACGGAGAAGTAAAAGAACAGGTGTTAATATTGTTATATTGTG
ATTAAGGGGGAATCCTTTCTCCCTTACTCGCACAATAATATTAATCTTCGCTAAATAGATCGCCACCGTGCATATCGATC
ATTTCTAATGCTTTACCACCACCACGAGCCACACAGGTAAGCGGATCTTCAGCCACAATAACAGGAATACCTGTTTCTTC
CATTAATAAACGGTCTAAGTTACGTAACAGTGCCCCACCACCCGTTAAGACCATACCTCGTTCTGAAATATCAGAAGCAA
GCTCTGGCGGACACTGTTCTAAGGCAACCATCACAGCACTTACAATACCTGTTAATGGCTCTTGTAAGGCTTCGAGGATC
TCATTGGAATTTAAAGTAAAGCTACGTGGTACCCCTTCCGCTAAATTACGTCCACGTACTTCAATCTCATTTAATTCGTC
TGAAGGATAAGCAGAGCCAATATCATGCTTAATACGCTCAGCGGTTGCTTCACCGATCAATGAACCGTAGTTACGACGTA
CATAGTTAATGATAGCTTCATCAAAACGGTCTCCCCCAATACGTACAGAAGAGGAATAAACCACACCATTTAATGAGATA
ACCGCAACTTCTGTAGTCCCACCACCAATATCAACGACCATTGAACCCGTCGCTTCAGATACCGGTAAACCTGCACCAAT
TGCAGCAGACATAGGTTCTTCAATTAAAAAGACTTCGCGAGCACCCGCACTAAGTGCCGACTCGCGGATAGCCCTACGCT
CAACTTGTGTCGCACCAACAGGTACACACACTAATACACGAGGGCTTGGACGCATAAAGCTGTTGTTATGAACCTGTTTT
ATGAAGTGTTGAAGCATTTTTTCGGTTACATAAAAATCAGCGATAACACCGTCTTTCATTGGACGAATAGCTGCGATATT
CCCAGGTGTACGCCCTAGCATCTGTTTGGCTTCATGCCCGACGGCTGCAACACTTTTTGATGTACCTGCGCGATCTTGGC
GGATCGCAACTACAGAAGGTTCATCGAGAACAATACCTTGTCCTTTGACATAAATCAGGGTATTGGCGGTACCCAAGTCA
ATAGACAGATCGTTGGAAAACATGCCACGAAATTTTTTAAACATACGAAAGGATAATCCTGCAAGCCGGGACGGAAAAAT
CCGTCTACTCTACCAACCACAATAAGCAGCGACAAGGCGCGATCCGCTACTTAGTTAAAAGTGGACACGTGAATAATCAT
AAAGGCACAATATTCTACGTTACTTTTCCCAATTGGAGCAGAAAAAAACTGCATAAAAATGGGCTAATTAAAACGATTAA
CGCATAAATTCGATCCTACGTAAGATTTATTTGACTTAATCACAATACAAATCACGTAGATATCGACAAAGAAAAATCTT
ACTTGGTTGCCACACTGTGACACAAAAGTAAGGGTTCAAGTTCAAATAAAATTTATTCATTTAATTATTCACATCAGCAA
TATCTATTTTCGATAACATTTACCCTATCATTTGATGAAGATAGCGATCATCATACTCATCTTGATGGTGGCCAAAACAA
CCTATTAGCTTAATTTCAATAAACGAAGATAAATGTTATTTTTGGCCCAATCGTAAAATATTTTAAGTATCAACTCACAA
CAAAAATGTAAAACTCAGAATAATCTCTGCTTAAATGAACATAGAACCCATCGTTTATACACTAAAAAGCGTTAATTTGT
CTCATTATTACACGAGATATTGTGCACAATCACAACGCTTGCTAAAAAATCACCTATCATGACAGAAACGGATAGCAATA
AGAGGTCATCATGAAAGCATTATTAGTCGAACAACACAGCGATAAACTTAGCGCCGGCGTCCAACATATCGATGAATCAC
AACTTCCTATTCATGAGGTCATTGTTGATGTCCACTACTCGACACTAAACTACAAAGATGGCTTAGCCATAACAGGTAAA
GGAAAAATTCTACGCCAATTTCCGATGGTCCCCGGTATCGATTTTTCAGGGGTGGTTCACCATACAGAAGATCCCCGTTT
TCATATTGGACAACATGTGTTACTAACCGGTTGGGGTGTAGGTGAAAACCACTGGGGCGGTTTAGCACAAAAAGCGGGCG
TTAAAGGTGATTGGTTAACGGCGCTGCCCGAAGGACTGTCGTTAAAAAATGCCATGATCATTGGTACAGCAGGTTTTACT
GCCATGCTTTGTGTGATGGCGTTAGAACAAGGTGGCATAACACCCGATAGTGGTGAGATTTTGGTTACAGGTGCCAGCGG
TGGTGTCGGTAGCACCGCAATTAGTTTATTAACCGCACTTGGCTATCAGGTTACCGCTCTCAGTGGCAGAGCCAGCAATC
ACGATTATTTACGTCAACTGGGGGCCGAGCATATTATCACCCGTGAAGCATTTGAGGCTGCGGGTAAAGCATTAGATAAA
CAGCGTTGGGCAGGCGCTATTGATACCGTAGGTGGACAAATCCTTGCCAATATCTTGTCACAAACACATTACAATGGCAC
CGTTGCCGCCTGTGGCTTAGCAGGAGGATATACGTTACCTACTACAGTTATGCCATTTATTTTACGCAATGTTCGTCTGC
AAGGTATCGATTCCGTCTATTATCCAGCAGAAAAACGCGCTCAAGTATGGCAACGTTTACTGCAGCTATTGCCTGATACA
TTTTATCAGCAAACAGTAACCGAAATTACACTCGATGAGGTGCCACGCTATGCTCAGATGATAATGGATAATCAAGTAAC
AGGTAGAACCTTAGTTAAGTTGTAATTATTTATCATGATTTTGAGCTAATTTCTGGCATTAAACAGATTAATTTAATGCC
AGATTATTGCGTTTTTAATATTAAGCCTGGTTAGTAATGTGATCTAGATCACATTTATAACATATATTATCGATCTAGCT
CAAAGAAGCGTAGATTTCCTGTCACATCAATAAATAACGTCATGTTATGATTATTTTTTAAACTTCTGTTTATTTTACTT
TCTTGGTTTTACAATCTTGTAAAAACTTTTAACTTTTCATCAAAATAATCCCATCTTTCCCTGATTAGACCAGTATTTTG
CTGTTATCTTCTGTGAAATGTCTATAATGTCGGACTTTGTGATTTATATCGTAACATTCGATACAATAAAAGATGACAAA
ACGAAAAGCACAGGTTATTTTGTCATTTCGTTGACGAATTGACGGAGATAGAAGCATAATGTCGGAAAATTTTCATATTT
TGCTCCTGAATGGTCCGAACTTAAACCTGCTTGGCACTAGAGAGCCGGAAACTTACGGACACCTAACTCTGAATGATATT
GTTCAAAGTTTGTCAGCGGATGCTCAAGCATTAAATGTGAAACTGACTCATTTTCAATCAAATGCTGAACATGAGCTAAT
AAATAAAATTCATGCGGCGCGGGGAAATGTTGATTATATTCTTATCAACCCTGCAGCATTTACGCACACCAGTGTTGCAC
TGCGTGATGCATTATTAGGGGTGAATATTCCATTTATTGAAATTCACCTATCCAATGTCTACAGTCGGGAACCTTTCCGT
CACCACTCTTATCTTTCTGATATCGCAACTGGCGTAATCTGTGGATTAGGTGCTGAAGGGTATCGATTTGCTTTACAGGC
AGCGGTCAACCGTTTGTCTTAATAAAAAACATCAAAAGAGTACGGAATCAACTCATGGATATTCGTAAAATTAAAAAACT
GATCGAGCTAGTCGAAGAGTCTGGCATTTCTGAACTGGAAATTTCTGAAGGTGAAGAGTCAGTACGCATCAGTCGCAACT
CTGGCGTTCAGGGTCAAATGGCTCCTCAGCAATATTTTGCGGCACCAGCAGCACCTCAACCTGCATTAGCAGCTGCTGTG
GCACCTGTAGCACCAGAAACACCAGCGGCTACAGCAACGCAAGAAATTAGCGGCCATGTTGTTCGCTCACCAATGGTAGG
TACCTTCTATCGTTCACCAAGCCCAGAAGCAAAAGTCTTTGTTGAAGTGGGTCAGCAAGTCAATGTTGGCGATACACTGT
GTATCGTTGAAGCAATGAAAATGATGAACCAAATCGAATCTGATAAAGCGGGCGTTGTTAAATCTATCCTTTGCCAAGAT
GGCGATACTATTGAGTTTGACGATCCACTCTTTGTCATCGAATAACGAGGCAGGCCCATGCTAGAAAAAATCCTCATTGC
CAACCGTGGTGAAATTGCACTGCGTATCCTAAGAGCTTGTAAGGAACTTGGGATCAAAGCAGTCGCCGTTCACTCCACGG
CAGACCGTGATTTAAAACACGTTCTGCTGGCAGACGAGACTATCTGTATTGGTCCCGCTGCTTCAGCAAAAAGTTACTTA
AATATTCCGGCAATTATTGCCGCGGCAGAGATAAGTGGCGCGCAAGCCATTCACCCAGGATATGGCTTCCTGTCTGAAAA
TGCCGATTTTGCCGAACAAGTTGAACGCTCAGGCTTTATTTTTATTGGCCCTAAAGCGGAAACCATTCGCCTAATGGGTG
ATAAAGTTTCCGCTATTGAAGCGATGAAAAAAGCCGGTGTTCCTTGTGTACCAGGCTCAGATGGCCCATTAGGTAACGAT
ACAGCCAAAAATATCGAAATCGCCAAACGCATTGGTTACCCTGTTATCATCAAAGCATCAGGTGGTGGCGGTGGTCGCGG
TATGCGTGTTGTTCGCTCAGAAAAAGACTTAGCGCAAGCAATCTCCATGACCCGTGCGGAAGCCAAAGCGGCATTTAGCA
ACGATATGGTCTATATGGAAAAATACCTTGAAAATCCACGCCACGTCGAAATTCAGGTGATGGCCGATGGACAAGGTAAT
GCTATCTATTTAGCTGAACGTGACTGCTCAATGCAACGTCGCCACCAAAAAGTGGTTGAAGAAGCACCAGCACCGGGTAT
TACCCCTGAGATCCGTAAAAATATCGGTGAACGCTGTGCAAATGCGTGTATTGAAATTGGCTACCGCGGTGCGGGTACGT
TTGAATTCCTCTATGAAAATGGCGAATTCTACTTTATCGAAATGAATACCCGTATTCAGGTTGAACACCCTGTTACTGAG
ATGATCACCGGTGTTGACCTTATCAAAGAGCAACTGCGTATTGCATCAGGCTTACCATTATCGGTCACACAAGATCAAAT
TCACGTTCATGGACATGCTATTGAGTGCCGTATCAACGCAGAAGATCCAAAAACCTTCTTGCCAAGCCCGGGAACCATCA
CTCGTTTCCACTCACCAGGCGGATTTGGTGTACGTTGGGAATCACATATTTACGCAGGTTACACCGTTCCACCACACTAT
GATTCAATGATTGGTAAATTGATCACTTACGGTGAAACACGTGAAATTGCGATTTCTCGTATGAAAAATGCGTTGGCAGA
ACTTATTATTGACGGCATTAAAACCAATATTGAGCTACACCAATTCATTATGAATGATGAGCAATTCCAAAAAGGTGGCA
CTAATATTCACTACCTAGAAAAACGCCTAGGTTTAACTGAAAATTAATCTTTTTAGCTTATTAGTAAAAGGCATAGTTTA
TCGACTATGCCTTTTTTATTCGACTAAATAGTCTATTAAATAACCAAATAAGTTCCTGCAGCACACTTAACCGCCAATCA
ATTCCTCATCATTTGATGCCACCAATAAGTTTATGATCAATTTTCACTGAATCACCTCTCACTTTCCCGTACAATCCTTC
CCATTCGTTTTAATCCTATAAAGATTGGGAGAACAGATGGACAAGCGTTTTGTTCAGGCCCACAAAGAAGCCCTCTTGGC
CTTAGTGCTTACTTTTATCTACTTATTGGGTTGGTTACTTACTGCCTATTTACCCGATAATACTGTGGGCCTAACCGGCC
TACCGGTTTGGTTTGAGCTTTCATGCCTATTTTTGCCTGTGCTATTTTTTTTACTGTGCTATCTGATGGTACGCTATTTT
TTCAAAGATATGCCGTTAGGAGATGAGCATGACAATGCAAACTGAGGTTATCGTGCCACTGGTTGGCTATCTCTTATTGG
TCTTCCTATTATCCGCATACGCATATCGTAAACGTGAAAAAGGGCAATTTCTTAACGAGTATTTTCTTGGTAACCGCTCT
ATGGGTGGATTTGTCCTTGCAATGACCATCACGGCAACCTATGTCAGTGCTAGCTCTTTTATTGGTGGACCAGGCGCGGC
TTACAAATACGGCATTGGTTGGGTACTTCTTTCGATGATCCAGCTCCCCGCGATTTGGCTCTCCCTCGGGGTACTAGGTA
AAAAATTTGCTATTTTGGCGCGTCGTTATAACGCCGTCACCCTAAATGATATGCTCTATGCTCGCTACCAAAGTCGCTTT
TTAGTCTGGTTTGCCAGCTTAAGTCTACTGGTAGCTTTTGTTGGTGCCATGACCGTACAATTTATTGGTGGTGCTCGCTT
ATTAGAAACCGCTGCGGGTATTCCCTATGAATTTGGTTTGCTGATATTTGGTATCTCAATCGCATTATATACAGCGATAG
GTGGATTTAGAGCCAGTGTATTAAATGATGCCTTACAAGGCCTTGTGATGTTATTGGGCACCTTTATTTTGCTTTTTGCC
ATTATCTACAAGGCGGGTGGTTTAGATATTGCAATACAAAAACTAAATGCTATCGATCCTGCCCTTACCTCTTCTCATGG
TGCTGACGGCATTTTAACTGGCCCCTTTATGGCGTCATTTTGGGTATTGGTCTGTTTTGGGGTTATCGGCCTTCCCCATA
CTGCAGTGCGCTGTATCTCTTATAAAGACAGCAAAGCCATGCACAGAGGGATCATCATCGGCACCATCGTGATGGCGTTA
TTAATGTTTGGTATGCACTTTGCGGGCGCATTAGGTCGGGCAATCATTCCTGATCTCACCGTGCCAGATCAAGTTATTCC
AACCTTAATGGTTGATGTATTACCGCCTTTTGCTGCCGGTATATTTTTAGCGGCACCGATGGCAGCCATCATGTCAACGA
TTAACGCACAACTGCTACAATCATCAGCGACATTGGTCAAAGATCTCTATCTCAATCTCGCGCCTCATGCCATAAACAAT
GAAAAACGCATTGCGCGTTTATCTAGCCTATCTACTTTGATTTTAGGGATCTTATTGCTATTTGCTGCATGGAACCCGCC
ATCAATGATAATTTGGCTCAATTTACTTGCCTTTGGTGGACTACAAGCGGTTTTCTTATGGCCTCTAGTACTTGGCCTTT
ACTGGAACAAAGCAAACCGTTATGGCGCGATTGCGGGCATGATAACCGGTGCCACACTCTATGCTACACTGGCAACATTT
AATATCCAGATTGCTGGATTTCATCCTATTATTCCTGCGCTGTTATTGAGCTTAGTGGCCTTTCTTGTCGCAAATAGGTT
TGGAGAACAAACCTTGCCTCAATCTGCTCCATTACAGTGAACTTGTTTTTAAAAGAGATTAATTATGCCTTGGATACAAT
TAAGACTAAATGCCACCTCAGAAAACGCCGAAGCCATTGGTGATGAGTTGGTTGAAAGTGGCGCGGTATCAGTAACCTTT
CAAGATAGCCACGATACCCCTATTTTTGAGCCATTACCGGGAGAAACTCGCCTCTGGGGTGATACCGATGTTATTGGCTT
ATATGATGCAGAAACCGATATGAGTATCATCGTGGCTATGTTAGAAAACACGGCGGTGCTGGGTAAAGGATTTGTACATA
AAATCGAACAGTTAGAAGATAAAGATTGGGAGCGCGAATGGATGGATAACTTCCACCCTATGCGCTTTGGCGAACGTTTA
TGGATTTGCCCAAGCTGGCGTGAAGTGCCTGATCCTAACGCTGTAAATGTCATGCTCGATCCAGGTCTGGCATTTGGTAC
TGGTACTCACCCAACCACCTCTTTATGTCTACAATGGCTCGATGGTTTAGATCTCGCAGGTAAAACCGTTATCGACTTTG
GTTGTGGCTCTGGTATTTTAGCCATTGCAGCATTAAAACTGGGGGCTGCGAAAGCGATAGGTATCGATATCGACCCACAA
GCTATCCAAGCAAGTCGCGACAATGCGCAACGTAACGGTGTCGCTGATGCACTGACGCTATACCTTGCTAAAGACCAACC
AGACAATCTCAGTGCCGATGTAGTGGTCGCCAATATCTTAGCTGGCCCATTACGTGAATTAGCACCTATTATCAGCACAC
TGCCACGTCAAGGGGGTCATTTAGGTCTTTCCGGTGTTCTTGCCACACAAGCTGACAGTGTTGCACAAGCTTATCAAGAA
CAATTTACTTTAGATCCTGTGGCTGAAAAAGAAGAGTGGTGTCGTATTACCGGAGTGAAAAAATAACACAGGTTAAATAT
TAAACAATTTGCGATAATATTAAACAGTTAAAGTTTCACTTAATGATTATTTATCAGGCATTAATCACAATTTTGCCTGA
TAAATATCACCTTGTTGCTTGAGTTTGTTACTTCTCTATATTTAAATTTAAAATTTTAGAAAAACAGTAACGTATTGTTT
TTATTAATTAAATAATCTATTTATAAAAAATCAAGTATAAAAAAGTAACTTTTTTTCGCGATTTGGTTAAACTTTGTCCT
TTCATATCTGGTAAAAAATGCGTAATATACGCGCCCTTGCAGTCACAGTTTGGCCCTCTTTTCATCTATGCGAATCGGAC
AGTATCAGTTAAAAAATTGCCTCATTGCAGCTCCAATGGCTGGCGTTACAGACCGACCTTTTCGGTCACTTTGCTATGAC
ATGGGTGCGGGGATGACAGTTTCTGAAATGCTTTCTTCTAATCCTCAGGTTTGGAAGACAGACAAGTCTCGGTTACGGAT
GGTACATAGCGATGAATTGGGGATCCGCTCCGTACAAATTGCGGGAAGTGACCCTGTTGATATGGCTACAGCTGCGAAAA
TAAACGTAGAAGGTGGCGCTCAGATTATCGACATTAATATGGGTTGTCCGGCAAAAAAGGTGAATAAAAAGTTAGCAGGC
TCGGCATTGCTGCGTTATCCGGATTTAGTCGCAGAGATCCTTTCTGCGGTGGTCAATGCGGTTGATGTACCTGTTACACT
CAAGATCCGTACAGGATGGTCACCTGATGAACGAAACTGTGTAGAGATTGCCAAATTGGCTGAAGATTGTGGTATTGCGG
CTCTCACCATTCATGGACGTACGCGCGAGTGTTTGTTCAAAGGTGAAGCTGAATACGACAGTATTCGGACAGTTAAGCAG
AGTGTCTCTATTCCCATTATTGCGAATGGAGACATAACTGACCCGCTAAAAGCCAGAGCAGTGCTTGACTACACTGGAGC
CGATGCTTTAATGATCGGTCGCGCTGCTCAGGGAAGACCCTGGATCTTTCGGGAAATCCAGCACTATCTGGACACAGGTG
AACTGTTGCCTCCTTTGCCGATTGCAAAGGTGCAACAAATAATGCAAAAGCATGTGCGTGAATTGCACGACTTTTACGGT
CAAGGCAAAGGAACTCGCATTGCACGCAAGCATGTCTCTTGGTATCTCAAGGAACATGCCCCTGATGACCAGTTTCGGCG
CTCCTTCAACGCCATAGAGGATGCCAGCGAACAGCTGGAGGCGTTGGAAGCATATTTCGAAAATTTTTTGCGTAAATAAA
TAAAAGAGCTGACAGAACTATGTTCGAACAACGCGTAAATTCAGACGTACTAACCGTTGCCACTGTAAATTCACAAGATC
AGGTAACCCAAAAACCTTTACGTGACTCAGTTAAACAAGCACTGAAGAACTATTTTGCTCAATTAAACGGTCAAGATGTT
AATGACTTATATGAGCTGGTATTGGCTGAAGTTGAACAGCCATTGTTGGACATGGTGATGCAATACACCCGTGGTAACCA
AACACGTGCTGCGCAAATGATGGGCATTAACCGTGGCACACTGCGTAAGAAACTGAAAAAATACGGCATGAATTAATAGA
AGTCGTATAATACATTGAATTAAAAAGCCCTTTTCATTATTTGTTAAGGGCTTTTTTGTTATTGCAAAACGATAATTCTT
TTACATATGTAGTGGGTGATAGCCACGAAATTTTATCACACGTTTTATATCCTTCATCAAGAAGAAAGATATTTACTACA
AATGAGATAGGAAAACTGAGCAATACACCGGCAAGTCCTAAATAGACTAAATATCGCATTATTAATTTATTAAATGTCAT
TAAAGACATAAAATAATTGATTTATATAAATAAAACAAATTAATAGTGAACATACGATTTTATTCTTAGTGGAGAAAAAT
TAATGACATTCTTCTCCACTCATGTTGACTAAGCTATCGGATATTAAAAGTTGGGCTAATAAACCAATGAATAAGCTTAA
TTGATGCCAATAATAGTGCTAGGCTAATGGTGATAACAGTGAGTGCAAAAACCATCGGTAATGTAAGAGATAACTGAAAA
AAGATTATGCCTTGTAAAAGGATAAAGCAAATAATTGGATGAATTAAATAAACACCTAACGCATTATTGGCAAGAGAAGC
GTATTTTTGAGTGGTTGGTGCAAGGTAAATAATCCCTGCGCTTAAAATAAAACTTATCAATAAAGAGATAATATATATAA
TTAATTTTGCAAAAAATAGACTCCCTTCTAATTTTGTTAGAATAATATAATTGATATTAGATTGATAATAAAGTATAAAT
ATTGATAATAAACTTATTAAAGCAATAACCACAGAAGATTGACTTCTCAATTTAGCAATAGTTTGTTGGTCTACTAAATA
AGCGATAATAAAAAATGGAAAATATTGTATTATAGCCAAGAAAGTAGATAGTTTAGTTTCATAGCCTTTAGTTAACAACG
ATAGCAAAATACTGACAAGCAGAAGAGAGAATAATATTGGTTTATGATGTCTGATATATGAAGGTAACAATAGGAAAAAA
GCTTGCCAAATAGGTGTAGCAAGAAAAAACCAAACACCATTTTGAGGAAAAAGAAGGTAAGTATTAAGGTCAAATTGCCC
TGAATAATAAAGAGGGATCATATCAATAGTTTGGAAAGTCGCATAAATCACTAAGGCAGCCAATAAATTATCACGCCAAC
TTTTCCATGTCCCATTCTTAGTAATAAACCCGATAATAAAAACAAACATAGGAATTAATGTTAAATCAAATATATTAATC
AGTAATGAAAAGTCAGGGGTATGGCTTTGTTTCAAATAGAAACTAAAAACAATAAGTGAACTTAATATCAATTTTAATGC
TGGCCAATAGGGTTGCTTAATTTTTTCCATACTCAACATTAACTTACCTTAGTTATTTATATTTTTCGGTATAAAATAAT
AAACCAGTTTACACCTTCCTGCTAATATTAATATAAAAGAAACCAAATATCATTTAGATAAATTTACTTAGGAAATAACT
GATAGAACAAATTAGGGAAAATATCATCTTCAGATTAGAGTTCTATATTCTGTCAATAATGCTAACCTTAACTGAAAACA
ATGACACTTTATCTTTACTATTAGCATTTTTTTAGACAAACTTTGTCTATACAATAGACAAATTTGATGTTTATCAGGGA
ATTACTATGACAGCCTTACCACGAAAAAATATGTGGCAGATTGTCCTTACTATCATTTTAGTAGGAATAAATTTACGCCC
TTTTTTAACCGGGCCTGGCCCTGTTATTGACAATATTATTGCTTCAACAGGCATGAGCTATAGCCAAGTCTCATTACTCA
CGTTATTACCCATGATTTTAATGGGAGTCGGTGCTTTGGTTGTGCCCTTTTTACAACCTTATATTCAAGCTCGTAGAGGG
CTACAAGTTGCGATGCTTATCTTATTATTAGCATCGTTTTCTCGTGCCTATGTTTCTGATGGTGATCAGTTACTTATTAC
TGCTCTATTTTGTGGTTTAAGTGTCGCTTATATCCAAGCGGTTTTCCCTGGCATCATCAAAGCGTGGTTTGGACAGAAAA
CTCCCATTATGATGGGTCTCTACTCAGCCATGCTAATGGGAGGAGGTGCATTAGGTGCTCAGTTATCCCCTGTTCTTACG
GCATCTGATGGCAATTGGCAACAGGCTCTTGCTTGGTTTGCGTTACCCGCGAGCGTCGCATTAGTTGCTATTACGCTATC
AATTAAAAAGAATATTTCCGAAACCAATAAACTGCCACTTAATACATTGATTTGGCGACCAAGAACAGCCTTATTAATTG
TTGGATTTGGCTTTGTTAATGCCGGTTACGCTTCGATGGTGGCATGGTTAGCTCCCTTCTATCAATCATTAGGTATGCCA
AGTGCACAAAGTGGCTCATTAGTTGCTATTTTGTCACTCTTTCAAGCATCAGCAGCATTAATTATTCCATTTCTTGCTGC
CAAAAATCATGATCGCCGTTTTTGGCTACTTTTAACACTGACAAGCCAACTTATTGGATTTTTAGCGCTGATGACAATGC
CAATGAGCGCCCCTTATCTATGGAGTATCTTTTTAGGCTGTGGGTTGGGTGGTTGTTTCTCAATGATGATGATTGCCGCA
TTAGATCATGTTCCTCATCCATTACACGCAGGAGCACTATCAGCCTTGATGCAAGGTGGCGGATTTATTATTGCCTCTTT
TGGGCCGCTGATCGCAGTATGGCTACAACAAGATGATGGTAGTTTTACCTATGCTTGGGCTTTTCATGCTGTCTTAGTGA
TATTAACTATGGGATTATTTGCACGGTTAAATCCTCATAATTATAATAAGGCCTATCCTACTAGCCATATATTGACAGAT
TAGTGATAAAAATAAGCATTATAAGGCATCTGTGTCATTCACTCAGATACCTTATAAAAAGCACATTAATTCTGTTGATA
AATATCTGGGACATCAGTGATCAACATATCGACTCCCCATGCTTCAAAATCTTTCACTTCTTTAGGATCATTGGGGGTAT
AGCAATAAATTTCATAGCCTGCTTGTTTCAACATAGCCGCTTGTTGCTGCGTTAAATATTGATAATTACAATGCACGCTA
AACCCCTCTATAGCTTGTAAAGTTTCTAGTGCATTATCAGGAATATCATCCCATAGCTGTCCTCGACGAATGGCGGGCAG
ATAACGTTTCATCACCATTAATGCGTGAGTATCGAAAGAGGAAAACAGGATTTGTTCGTTAGGGATATCTGCGCTTTTTA
TCATTTCAGATACCGCTAAACATAAGCGCTCTACATCATCATCAGGCCATGTTTTAAGTTCGATATTGAGCTTAGTGCCT
GAGCGCTTTATCAACTGCAAACCTTGTCTTAGTGTGGGAATTTTTTCCCCTTGATAAAGTGAACTAAACCAACTGCCTGC
ATCAAGGCGGTGTAAATCATCCAAACTATGAAAGCGCACCGCACCTTGTCCATTCGTGCAACGATTAACCGTCTTGTCAT
GGATCAGTACAGGTACATGATCTGCCGTTAATTGCACATCGGTTTCAATCCATTCACACCCAAAATCAATTGCCATTTTA
AATGCAGCTAATGTGTTTTCAGGTGCCTTTCCAGAAAATCCTCTATGAGCGGCTATTTTCATCTTTCTCTCCTTATTCGT
TGATATCGCCATCATGACAACCATTTATGACAGCAATTTGACAGTCACACCATCAACATATCTTCATTTAATTGTCACCC
ATTTGTCATAAAGAACGCTTAGGGTATTTCTTAAATTAGATTGCGCCTTTCGTATTTAAATAAAAAGGAAATTTTGCATG
TCGATTAAATCCTTCAGTACGCTTGCCATAGCAATAGCATTATTTACTTCACCAACCTACGCAAAAACCGAAATAGAGTG
GTGGCATGCTATGGGGGGCGCCTTAGGTCAAAAAGTCAATCAAATTGCCTCAGACTTTAATGCCAGCCAATCAGAATATG
TGATCAAACCTGTCTATAAAGGGACTTATCCAGAAACGATGACCAGCGCTGTTGCTGCATTTCGAGCCAAAAACCAACCT
GCGATTGTTCAAGTGTTTGAGGTGGGAACAGCAAGTATGATGGGAGCTAAAAAAGCCGTTTTTCCTGTTTACCAATTAAT
GGAAAAAACCAACGAGCCATTTGATCCTAATAGCTACCTCTCGACAGTTACCGCTTATTACACCACCAGCGATGGTAAGA
TGATATCTCTACCTTTTAATAGCTCAACGCCTGTGCTTTATTACAACAAAGCACTATTTAAACAAGCAGGCATAGAGCAA
CCTCCTAAAACATGGAAAGAGATGGGGGCTGTCTCTCAGAAACTACTTGATGCTGGCGTGAAATGTGGTTTTACCACCAC
TTGGCAATCATGGACCCAAATAGAGAATTTTGGCGCTCGTAATAACTTACCTATCGCCACCAAAAATAACGGCTTTGATG
GGACTGATACCTCATTTTTATTTAATCAGGCACCGTTTGTTACTCATATCCAACGCATGGCGGATTGGTCTAAATCCGGT
ATTTTTAAATATGGTGGCCGCCAATCTGATGCTATGCCGCTATTTTATACTCAAGAATGCGCCATGGTGATGGAGTCATC
TGCAGGCTTTGCGGGTATTAAAGAGAATATGAAAGGCATTGATATTGGTGTTAGCCAATTGCCTTATGACGATACTTTAG
TTGATAAACCTGCTAATAGCATTATCGGAGGTGCCTCATTATGGGTAATGGCAGGTCGCCCTGATGCTGAATATAACGGT
GTCGCTAAATTCTTTACCTATCTTTCTAGCCCTGAAGTACAAGCAGATTGGCATCAAGCAACCGGTTATTTACCTGTGAC
GAAAGCAGCTTATGCATTAACACAACAACAGGGGTTCTATCAGCAAAATCCTGGTGCTGATACGGCTATTTTACAAATGA
CCACCTCTGACTCTACAGCAAACTCAAAAGGCTTGCGCTTTGGTAACTTTTTACAAACGCGAGAAATCGTCGATGAAGAA
TTAGAAAAAGTGTGGTCAGGCAAACAGAGCGCTCAAGCCGCCTTGGATAATGCGGTTAAACGGGGAAATGAACAACTACG
CCGATTTGAACGCACTCAGTAAGGTATTTGGTATTCGGCGAACATCAATAAGTGTTCGCCTGTTATTTTGTCAGATCTCT
GGATACAGTATGGCTTCCCAATCCGTTTACTTTAAACAAAAATGGTTACCTATCGCGCTGATCTTCCCTCAATTAGCCAT
TACTTTAGTTTTCTTTATTTGGCCGGCTGGACAAGCATTGTTGCAATCTTTTCAGTTAGAAGATGCTTTTGGCCTTAGTA
GTGAATTTGTTGGTTTAGAAAATTTTCAGCGCTTATTTAATGATAATTATTATTTTGACAGCTTAATCACCACGCTTATT
TTTAGTACCAGTGTTGTATTACTTTCAATGTTATCTGCGGTTATTTTAGCGGGTATTGCTGAGCAAATATTACGGGGTAA
ATTGTTTTACCGCACAATACTTATCGCTCCTTATGCTATTGCTCCTGTTATCGCAGGTTTTCTCTGGTTGTTTATGCTCG
ATCCTACCATTGGTGTATTAAGCCGAGTATTAAACAAAATCGGTATCAATTGGGATCCGGTCTTAAATACATCTCATGCA
ATGTGGATGGTGATTTTAACCGCCACATGGAAACAGATAAGCTATAACTTTCTGTTTTTTCTTGCCGCGTTACAATCTGT
GCCTAAATCGTTGCTAGAAGCAGCAGCCATTGATGGCAGTGGTCCAATTAAACGTTTTATTACCATTAGTTTGCCATTAA
TTTCGCCGACAACTTTTTTCTTATTGGTGGTGAATTTTGCCTACGCCTTTTTTGACACCTTTCCCATCATTCATGCCATG
ACCCAAGGTGGCCCCGGTAATAGCACCTCAACATTAGTTTATAAAGTGTATAACGATGGATTTGTTGGATTAGATTTAGG
CTCATCAGCGGCACAATCGGTTATTTTAATGTTGATTGTTGCCATATTGACCATTATTCAATTTCGTTATGTTGAGAAAA
AGGTGGCTTACTAATGGTTGAACGTAGACCTCTCTTCCACGCTTTTTGCCATCTTATTCTGATTGTTGGCATTCTTTCTG
TAGCATTTCCGGTATGGATCGCTGTTGTTGCGACTACCCACCAAAATACCGAATTTGCCACAGGCTCGCCTCTTTGGTTT
GGTCAGGAGGGTATCGAGGTTTTTAAAACGCTCTTTTCATCAGCGGGAACGACTCAAAATAGTGCAATTACCATTAATGG
TATGCTATTGAACTCTTTAGTTATGGCGCTAGTGATCACTATTGGTAAATTGGTTATCTCTATTGCCTCCGCTTACGCCG
TGGTGTTCTTTCGTTTTCCTGGCAGAATGCTGGCTTTTTGGACAATCTTCTTTACCTTGATGCTCCCCGTCGAAGTGCGG
ATCATGCCGACCTTTGAGGTAGTGACAAATCTTAATATGTTGAACTCCTATGCAGGACTGACCATTCCACTGATTGCGAG
TGCAACGGCTACATTTTTGTTTCGCCAATTTTTTCTTACCATCACCCCAGAGCTGATTGAAGCGGCCAAAATTGATGGTG
CAGGGCCAATAAAATTTTTCTTTACTATTTTATTGCCTTTATCCCGTACCAATATTGCCGCACTTTTTGTTATCACCTTT
ATCTATGGCTGGAATCAATATCTTTGGCCAATGCTTATCACCACAGATACTCAGTACTACACCATTGTCATGGGCATCAA
ACAGATGGTGGCCGTATCTGATGGCGTGATTGAGTGGAACAAAATTATGGCAACCACTTTAATTGCAATGTTGCCACCTG
TCTTTATCGTCATTTTGATGCAAAGAGCCTTTGTTAAAGGCTTTGTTGATACGGAGAAATAATATGACTACCGTAACACT
GACTAATTTAGAAAAACGTTATCCTAATGGTTATCAAGCAATTTCCACGCTCAATCTCTCTATTGAGCAAGGCGAAATGG
TGGTTTTAGTAGGGCCTAGTGGTTGTGGAAAATCAACACTACTGCGCATGATAGCGGGATTAGAAACCATCACAGATGGC
GATTTACTGATTGATAATCGACGCGTAAATGAACATGAGCCTAGTGAGCGAGATATTGCGATGGTTTTTCAAAATTATGC
CCTCTACCCACATATGTCTGTCTATGACAATATGGCGTATGGTTTGCGTAATCGAAAAATCCCCAAAGCTGAAATCATAG
CCCGAGTCGATCGCGCTGCTCATATGCTAGAAATAAGCCATTTACTGGATAGAAAACCTAAAGAGCTTTCTGGTGGACAA
CGCCAACGCGTTGCCATGGGCAGAGCGATTGTCCGTGATCCCAAAGTCTTCTTATTTGATGAACCGCTCTCTAACCTTGA
TGCCAAACTACGCGCACAAATGCGTCTTGAAATCAAAAAGCTGCAGCAAAAATTAGCCACTACTTCTGTTTATGTCACTC
ATGATCAAGTGGAAGCCATGACCTTGGCGGATAAATTAGTAGTACTAAACCAAGGTCATATAGAACAAGTTGGCTCCCCC
TTAGAGATTTATGAAAGCCCAGCTTCTGTATTTGTGGCAACATTTATGGGATCACCGGCGATGAATATTTTAACCACTCA
TATCAATCGCGGTATTATTGAAATTGCGGATGGTCATCTTGCTATTTCTGCCCACTCATTACCTAATGGTGAGATCCAAC
TAGGATTACGTCCTGAACATTTGCTCATAAATCAACAAAATCCACTGTTTCATGCTAATGTCGATTTTATTGAAGCTTTA
GGGGCTGATGTTTTAATTTACGCCACCACTTGTGACCAACAATCTATTGTTATTCGAGCCGCAAACGATCATGGTGTTAA
TGTGGGTAATAGAATAGGTGTTGCTATTTATCCAGAAAATCTACATTTTTTTGATCGACAAACCCAAAAACGGATTGAAC
GTCCTACCATGTTGTTAAGTGAACGATTAGTCTCTTAATTTATTCTCACTGTGATTCATTTTCAGTTTAATCTTAATAGC
AATGTTTTTAGCATTGCTATTATTTTTTCATCGATGAGAAAACACACATAACATCAATATACTTAACACTTAAAATGTAT
AAAGTAGATTATTTTGATGCTATCCATTGCGATTAATCTTTGCTAAAAGAGAGATGATAAAAAATTTACAACATATTAAA
ATTTAATAAAAATTTTACAATAAATACCTTTAAATCCATTTTAAAAACCATGATTACTTACATTAATAAAAGTACACTTA
TTAAGGATTTTAATATTTTATATAATAAGTTTAAAACATAGAAAAATACGCGTTTAAAATAATAAAAATAATTTTTTATA
GCAGTAGAATAATATAATTGGAATATCCGCATATTGCACCACTAGATAAGCACTGCTATTCTTTTGCTCGCATTTAATGT
GCAACTAATAATATTAAACTGCTAAGCAGAAAAGGACTTAATTGATAATGAAAATAAAACTACTTGCGACAGTGATGGTA
TCCGCGGCATTACTCTCTGGCTGTAAAAATCTTGATACTTCTATGTTAGCGCAATCAGGTACACAACTTTTCCAAGCGGC
AACATTAAGTGATGACGATGTCAAAGCGCTAACTAATGATGCATGTAAAGAAATGGATGCTAAAAACAAAATTGCACCTG
CAAATAGTAACTACACTAAACGCTTAAATAATATCGCGAAAGCGTTAGGTAATGAAGTTAATGGTACTCCAGTAAACTAT
AAAGTTTATCTCACTAAAGATGTCAATGCATGGGCGATGGCAAACGGCTGTGTGCGTGTTTATAGCGGTTTAATGGACAT
CATGACTGACAACGAAGTGGAAGGTGTATTGGGCCATGAAATGGGACACGTGGCATTAGGCCATACACGTAAAGCAATCC
AAGTAGCACATGCCACCGTTGCGGCACGTACTGCAGCCTCTTCAGCGGGGGGAGTAGCAGCACAATTAAGTAGTTCCCAG
TTAGCAGAAATGGGTGAAAAACTGGTTAATGCCCAGTTCTCTCAACACCAAGAAACACAAGCTGATAACTTCTCTTACGA
TCTGCTGAAAAAACGCGGTATCAATACTTCAGGCTTAGTGACTGGCTTTGAAAAATTAGCTAAATTAGGTGGTAGTGATT
CAAGCATGTTTGATTCTCACCCACCATCAAAAGAGCGTGCTGACAATATTCGTAACCGCATTGCCGAAGATAAAAAATAA
ACTTTATCGCCCCTATATTTAACCATATGGGGGTTTTCTTTATGCTTTTTCCTTGTGGCGAAAACGATTTGCAACATCAG
CTAAAAAGCGTTTAATTGCCAGCCTTTCATTTTGATCATACTGTTCAAATAAGGTTATCCATTTTGCCTGAGATTGTTGA
TGTAACAATTCATGAGTGTGAAACAGCTTTTCCCCTTCAGTAGTTAAAATAAAAAATATCTCTTTTTGGTTATCCGCTAA
TTTTATTTTCTCAATAGCGCCTTTACTCTGTAAGCGACGACAAATTTTTGAGACTGCCCCACGTGTCATTGCCATATAAT
CACTGATCGTTGTGAGGTTACGCATACTCTCTTCACCAATACAATGGATCACATGAAGCTCTGTGAGTGAATAATTTTCT
AACCCCTTCTCTGCTAATACTTTCTTATGGCCTTCATCATTATTCGCTTCTTTTAAGTGCAACAATTCACTTAAACCATT
AAGCAATTCCTGTGTTGTTACTTGCTGTTTTGTCATTTTGTTTCCTTGGAAAAAATATTTTAAAAAATAATACCAAAACT
ATTTACAACAATCAAAATATCGCTATTATATATTTTGTTTCCATGGAAACAAAATTAAGAGGCAATATAATGAAATTATC
AATCCGTAGTCTGTTTTACCTTGTTTGCTTTAGCGCTTTATTAGGCTCTCTAGCACAAAATATTTATACTCCTGTGCTGC
CATTGATCCAGCAGCAATTTAATACCACATTATCACTGGTTAACCTTACGGTATCAGCTTTCACTTTTGCTATGGCTGTT
ATGCAATTATGTTATGGTTCATTGATTGATAAATGGGGCAGAAAACCTATTTTGCTCAGTGGGTTAACGATTTCAATTAT
CGGCGCACTTATTTGTATATGGGCTAATTCTATTAATCTATTAATTTTTGGACGAGTGATCCAAGCCATAGGTATCGCTG
CCATCCCTGTTGTTGCAGCAACTATTTTAGGTGATCTCTATCAAGGGAATGAGCGTGCTAAAGCAATGGGAAGTTATCAA
ATGTTGCTAGCATTAGCTCCAGCGAGTGGTCCTTTATTGGGCGGCTATTTAGCACAACATTATCACTACCAGAGTATTTT
TGTTTTCTTAAGTATAGTGGGACTTGTTTTGCTGATTGCCCATCTGTTTTATTTACCTGAAACTCGCCCAGAACAAAAAC
AGTCCGTTAAAAGCTTATCTGCTATGCGACAAGTGCTCGCCGCCCCAGAGGGTAAATCTGTTTTTGTGATAAGTTTTATG
GTGTTTTATAACTACTTCTGCCTATTAGTATTTTTACCTTTAATTGCTTTTCACCTTTATCACTTAAATAGCAGTGAAAT
AGGTGGGCTTTATGTTCCTATGTCCATTGCACTGGTGTTAGGCAGTTACCTTTACCGTAAGGTTTGTCATTTGTTTAGCG
CTGAATATGGTGTGATCATAACTTCATGTATAAACCTTGCCATGTTGTCGTTATTTGCCCTATTTTGGCAAATCTCATTA
CCAATAATGTTAATATTAACGGTGTTATATGGTCTCTCTTTAGGATTAACTATGCCTACACACACGACCTTATTAACCAG
CCACTTTAGTTCAGTAAGAGCAACGGCAATGGGTATCTATAATTTTATCCGCTACTGTGGTATGGCAGCAGGGCCTATGG
TCGCAAGCTATTTTGTCACCGATAATCATTATCAATATGTCTTTTATTCTTGTGTGATCTTAACAAGTTTGGCATTGTGT
TTTGCCATCAAAACGCTACTTTCCACATTAAAACAACAACGACAAACCATCGACTAACAGGACATTTGATGAAACTAACC
ATTGAAAATCTGCCGCAGCTTTCAGCACAAGATAAAATAGATTTAGGGAAAATTTGGCAAGATAGTGAGTACCAAATAGC
ACTCACTGCACCAATCACCACAGAGCATGCTCTTTTTGTCGCCCGTTTTAACGGGCGATTACTAGCGGCTTGTCGTATAA
AATACCAAGCAAAAACAGCGCTTATCAGTGATTTTATGGTAAGAGAAGTGACTCGTCGTCGTGGTGTTGGGCATTACTTA
CTAACACAATGCCTTGAAAAAAATCCAACCATTACACATTGGCAAGCTTTATTGAAAACAGGGCAAATCAACGATCCTGT
AGCACAGGCTTTTTTAGCGCATCATCATTTTGCTACTTCATTACAGGCTGATACTTATGATTATTTATGCAATGATAAAG
CATAAAGCCTCGCTACATTATAAGCAGTTTCCTGTAAGTTTTGCTCAGCATTATCAAAGGCTTGTTGTAAAGTGGCAACA
CCAGGCATGATAGAGAAAACCGCATCAATACCCTGCTGATGAACCACATCATAATCCGGTAAATAACCACCAACTAACGC
AATCACTGGGCGATGGTATTTTTTAGCTAATTTAGCAACACCTATCGGGGTTTTACCTTGCGCTGATTGGCTGTCCATTC
GCCCTTCGCCAGTTATGACCAAATCTGCATCGATTAACTGTTTTTCTAATTCAACAGCGTTAGCAACCAAATCAATACCT
GATGAAAGTGTTGCTTGCGTAAATGCCAGCAAAGGCAGAGCCAATCCTCCTGCTGCACCACTTCCTGCAATATTGATAAG
AGTGCGTTGTGTCATTTTCTCAAGATAAGTACCAAAATGGTGTAGTGCGCTATCCAGTTGCTCAATATCTTGTTCTGTCG
CCCCTTTTTGCGGGCCAAAGACTTTTGAAGCCCCCAATTCGCCACATAATGGATTAGTTACATCACAGGCGATCTCTATA
TCAACAGAGGCAAGTTTTGGATGTAGTTGATTGATATCTATAGAATGAAGTTGACTTAATGCATGTCCACCAAAAGGCAA
AGATGTTCCAGACTTATCTTTAAGGCCAAGACCGAGCGCTTGCATCATACCTGCACCGCCGTCATTTGTGGCACTTCCTC
CTAAGCCTAAAATGATCTTTTTAACCCCCAAATCTAGTGCGGCACAAATTAACTCGCCGGTACCATAACTCGTCGTTAAA
TTGGGATTGCGTTGAGATGAAGGGATAAGATGAAGACCTGATGCCTGTGCCATTTCAATCACGGCAGTAGTATTATCGCC
TAACACTCCCCAAGTGGCTGTTACCTGTTTACCTAATGGATCACAAACTGGCGTTGTGATAAAACGACCATGGGTAGCAT
CAACTAATGACGTTACTGTACCTTCACCGCCGTCGGCCATAGGAATACAACAATAATCAGCATCAGGTAAATAACGTGAA
AAGCCTTGTTTAATCGCCTCTGCCACCTCTTTGGCACTTAAGCTCTCTTTAAAAGGATCTGGGGCGATAACTATTTTTAT
CTCTTTCACGTCATGTTCTCCGCGTATAAAAAAAGCGATATATCAATATCGCTTTTATATCATACTCTACAATCAGAGAG
GTTGGATTGGCTTTAAAATGTGATTAATCTTCAATCGCTAAACGCAATTTTTTCATCGCATTTTTTTCTAACTGGCGAAC
TCGCTCAGCAGAAACACCATATTTATCTGCAAGCTCCTGTAAAGTTGATTTATTATCATCTTCTAACCAGCGAGCGCGGA
TAATGTCTTGGCTACGTTCATCCAGTGTTTTTATCGCTAAAGTCAGTCGGTCAGCTGCATGGTTATCCCAGTTATCTTCT
TCAATACCATCAGCAAAGTCAGAAGATTTATCTTCTAAGAATAGCACCGGAGCTACAGGATGTGAGTCATCACTATCATC
AGCACTCATGTCAAATGCCATATCTTGTGCCGACATGCGAGATTCCATTTCACGCACATCGCTCTCAGAAACCCCAAGCT
CTTTCGCAACTAGCTCGACTTCATCTTGGTTAAACCACCCTAAGCGTTTTTTGTTTTTTCTTAAATTAAAGAACAGTTTA
CGCTGTGATTTCGTTGTCGCGACTTTCACGATACGCCAATTACGTAACACATATTCATGAATTTCGGCTTTGATCCAATG
CACGGCGAAAGAAACCAGTCTAACCCCAACTTCAGGGTTAAAGCGGCGCACCGCTTTCATCAAACCAATATTACCTTCTT
GGATAAGATCCGCCTGAGGTAAACCATATCCTGAATAACTGCGAGCAACATGAATAACGAAGCGTAAATGAGAAAGGATC
AGCGTTTTCGCTGCTTCCAAATCGCCCTCGTAATGCAGCCGTTCAGCCAGTTCCTTTTCTTCCTCTGCCGTTAACATCGG
ATAGGAATTGGCTGCACGGATATACGCTTCAATGCTGCCTTGCGGAACCAATGCTAAGGATTGCATTTCTTTTGTCATTC
AAATCCTCATGAAAATCAAATAGATAATTAATATTAATACTGTATGGTGAGCAGGAAGAACCTTTTAATAGTACTTAACA
GGTCATCGTTGGTGGTAGATATTATGTTTTTACAACATTATTGACCAGCATAAAGACTAAAGGTTCATATCGCATCTATG
TTTACATATCTTTGTACTTTACCAAGCAAACCGCAAATTCATCTATTAAAAATAGTACTCAATTCATCTAGGTTAAGTGT
AGAACATTATTATGCCAAAGATAGGGGTTTGATAAAATGGCAAGGTTGCCATAATAATGCAACCCGCCATAATAAAAAGG
AAAAAAGGGACTAATATGGCTATTCTGGTGTGAATTGACGTAAATGTTGCATGGTGGTCAACCAAGCAGCAAACCAGCCA
ATGGTCATCGAAACGAGGATCAAAATAACCGATTCATCAAAACCTAATCCAGATATTGAGAAAGTCGTTCCAAATACGGT
CGCCGCTTGCGTAACGACATCAGATAACTTCCATACCAATAATGCAGAGAAAATAATCGCAAAAATAGCCCCGATAAAGC
CGAGTACTAAACCCCAATTTAAAAAGGGGCGCATGATAAAGCCATCAGTAGCACCAATTAATTTCATCACATTAATGGTA
TCACGACGACTGAAAATATTAAGACGAACACTATTACCAATAACCAATAGCAGTGCCACAATCATTAAGCTACCGATCAC
CATTGCGATTTGTCCAACTAATGAGGTTAAAGTAGATAACCGAGTAAACCAGCTATCGTCCATTCTCACTTCGTCAACAC
CGGCAATATTAGCCACTGCATCACGCAGATTAACCATTAATTGCTCGTCATTAGGATCCATAACAGGAGTCACAATCGCG
ACAGCGGGTAATGGATTTTCTTCTAGCATATCTAATGCGCTACTAAATCCAGACCATGAGCGAAACTCCACTAATGAATC
TTGACGAGAAAGATAATTAACCTCTTCGACTTTATCTAATGCCTCGATATTTTTTATCGTTGCCTGCGCTAAGCTGTCAT
CTAGAGATTTATCAAGATAGACCGTCAGTTGCGGAGTGGGATACCACTGCTCTGCGGCTGTTGATACATTTTTCCAGACA
ATGTAACAGATACTAGGTAGTGTTAATGAAATCGCTACTACCATCACCGTTAAGAAAGAAGAGAGGGGTTGGCGTAAAAA
GTCGGCCATGGTATTACGCCATGCATAACGCCACTGCTCACGGCGTCCACCACGTAATGCTTTTGTTTTCGCTTTTGGTG
TTGGCATTGCCTTACGGGAGTGTTTTCCTTTAGCCATTTTGTCCTCCCACCATACGCCCTTGACCTAAGGTTAGAATACG
GTAATTCCTGCGCTCTACAAGTGTCATATCATGCGTTGCCATTAACACGGTAACCCCCACGCGATTAAACTCTTCAAACA
GACGCATAATGCCTTCTGAAAGTTCACCATCAAGATTCCCTGTTGGCTCATCAGCCAATAACACCGTGGGTTTATTCACA
ACAGCACGAGCTATTCCCACCCGTTGCTGTTCCCCCCCTGAAAGCTGGATAGGGTAATTTTTCGCTTTATCAAGTAGTCC
GACTTTATCCAAGGCGGCTGAAACTCGGCGTCGAATATCCTCTTCACTTGCGCCTGCAATAATCAAAGGTAGAGAGACAT
TGTCATAAACCGTTCTGTCCATCAGCAAATGGTGATCTTGGAAGATCATCCCTATTTGACGACGCAAAAAAGGGATCTCA
CTATTTTTTAGCCTACTGATATCATGACCAGCAAACCAAATAGCGCCATCACTTGGACGTTCTATGCCACAAATTAATTT
AAGCAATGTACTTTTACCAGCACCAGAATGTCCGGTTAAAAAAGCCATCTCACCAGGGCGAAGATGAAAATCAACCCCCT
GTAATGCTTGTCTTCCACCTAAATAAGCCTTGCTGACGTGTTCGAAGCGGATCATTACAACTACTCCTCGCGGGCAAACA
GAGCCTCAATAAAATCGTCGGCCTTAAACGGACGTAAATCTTCAATACCTTCACCGACGCCGATATAGCGAATAGGAATA
CCAAACTGATCAGCAATAGAGAAGATAACGCCCCCTTTTGCAGTACCATCTAGTTTCGTCAAGGTTAATCCTGTCAGCCC
AACCGTTTCATTAAACAATTTTGCTTGGCTAACAGCATTTTGCCCTGTACTGGCATCGAGTGTCAGCATCACTTCATGTG
GTGCTTCCTCGTCTAATTTTTTCATTACACGGACGATTTTTTTCAGCTCTTCCATTAAATGAGATTTATTTTGCAATCGT
CCCGCGGTATCCGCAATCAGAACATCGACACCTTTTGCTTGCGCCGATTGAATAGCATCAAAAATAACCGATGCTGGATC
AGCCCCCGTATGCTGAGCAATAACAGGGATATGATTACGCTCACCCCAAACTTGTAGTTGCTCAACCGCCGCTGCACGGA
AGGTATCTCCTGCAGCTAACATCACCGATTTACCTTCAGCTTGGTATTGGCGGGCTAACTTACCGATAGTGGTCGTTTTA
CCGACCCCATTAACTCCGACCATTAAAATGACAAAAGGTTTTTTACCTTCAATATTTAATGGCTTATCCACTTTATTTAA
AATATCGCCCATCTCTTCACGCAACTTACCATAAAGAGATTCAGCATCTTTGAGATCTTTACGACTAGCATGCTGAGTCA
AACTGTTAATGATCTTGCTAGTGGTATCCATTCCCACATCGGCAATTAACAACTGCTCTTCTAACTCTTCGAAAAGCTCG
TCATCAATTTTCTTACCGCGGAATAGCCCCATAAAACCGGAGCCTAAATTTTGTCGTGTTTTTAATAATCCCTTTTTCAA
GCGAGAGAAAAAGCCTTCTTTTTTCGGTCTCTCTTGCTCTACGGGTTTATCGACTAATACCTCTTCGCGTAACGCGACAA
TATCTTCCGCTTCGGCTTGTGCTTGTGCAATACGCGCTTTTTCTTCAGCTTCAGCTTCTTGGCGTGCTTGTTCAGCTTCA
AGTTGCGCTTGACGTTGAGCTTCTTCTTCGGCTAAACGCGCCTGCTCCGCACGTTCAGCAGCTAATTTTTCAGCTTCTGC
TCTTTGCGCTTCTTGGCGTGCTTGTTCAGCTTCAAGTTGCGCTTGACGTTGAGCTTCTTCTTCGGCTAAACGTGCCTGCT
CTGCACGTTCAGCTGCTAATTTTTCAGCTTCTGCTCTTTGCGCTTCTTGGCGTGCTTGTTCAGCTTCAAGTTGCGCTTGA
CGTTGGGCTTCTTCTTCGGCTAAACGAGTCTGCTCTGCACGTTCAGCAGCTAATCGTTCTGCCTCTGCTCTTTGCGCTTC
TTGGCGTGCTTGTTCAGCTTCAAGTTGCGCTTGACGTTGAGCTTCTTCTTCGGCTAAACGTGCTTGCTCTGCACGTTCAG
CTGCTAATTTTTCAGCTTCTGCTCTTTGCGCTTCTTGGCGTGCTTGTTCAGCTTCAAGTTGCGCTTGACGCTGGGCTTCT
TCTTCAGCTAAACGCGCCTGCTCTGCACGTTCAGCAGCTAATCGTTCTGCCTCTGCTCTTTGCGCTTCTTGGCGTGCTTG
TTCAGCTTCTTGCTGCGCTTGACGCTGGGCTTCTTCTTCGGCTAAACGTGCCTGCTCTGCACGTTCAGCTGCTAATCGTT
CTGCCTCTGCTCTTTGCGCTTCTTGGCGTGCTTGTTCAGCTTCAAGTTGCGCTTGACGCTGGGCTTCTTCTTCAGCTAAA
CGCACTTGTTCAGCTTCTAGTTGCGCTTGACGTTGAGCTTCTTCTTTGGCTAAACGCGCCTGCTCTGCACGTTCGGCCTC
TAAACGTTGTTGTTCTTTCTCTTGTGCAGTATTTTCTTCTTTATTACGGCCAAATCCGAGCCACGAGAAAAAACCTTTTT
TTTCTTTTGCCATTAGCTACTAAACTCCTCGCACTAAATCATGGCGCGATAACATTGACGATATTAAAAATAATAATGAA
GTCTATCATTTGATCGAGGATAAACGCATCTTTTATACGAATTTTATGGTAAATTATTCGCGCTTAAATCAAGGTAAGTT
ATCAAGTTATCAACAAACTTGTTCCTTGAAACATTAAAACACGCCAAAATTCACGCTTAAACGATATATATCAGAAAAAT
ATGGCTAAGAAACCACAAAAAACGCCGATGGGACAAATCAGAATAATCGGAGGTAAATGGCGTGGTCGGAAACTTCCTGT
GCTTGATAGCCAAGGATTACGTCCCACCACCGATAGAGTCAAAGAAACACTGTTTAATTGGCTTATGCCCGTTATTCAGG
ACGCTCGTTGCTTAGATTGCTTTGCCGGCAGTGGTGGGCTAGGTATTGAAGCACTCTCTCGCTATGCAAAAGAAACGACA
TTTATTGAGTTCGACCGTAAAGTCGCGCAACAAATTACTGCTAATTTAGCGCTGCTTGGCGCTGATAATGGGCATGTTAT
TCAAGATAGTGCGTTAAATTATCTAGCTAAACAAGGTACTGCATATGATGTGGTGTTTTTAGATCCTCCTTTTCATCAAG
GTATGTTGGCAAACACCCTGCAATTATTAGAAAATAACCAATGGTTAGCCGAAGGTTGTTATATTTATATTGAAGAAGAA
GTAAACGCACAGGTTTATTCTTTACCAGAAAATTGGCGATTACATAGAGAAAAAATCGCAGGCCAAGTCGCCTATCGTCT
CTATATTCGCAATTTATCTGCTTAATTTGTTATGGAGCTGCTATGTTAATCTTTTTAGGTCGATTTTTAATGATCGGTGT
GTGGGGATTTCTTTGTTTAAATCTTATTTCCCCATTCCCTAAACCTTTAAAGTACTTTATGGATATCGCATTAATCTTTA
TGGTGATTATGCACGGCTTACAAATTGCCATGTATAAAGCAGGCCAACCCGAAGATAAAAAACCTTCTGGCTTACTCCAA
TTTAAGATCTTCTTTTTTGGTATTTTTGAGCTATTGAGAATACAAAAAGAGTTGCGCAAAGAGTATCTAGAAAAACAAAA
AAATAAAAACCAATAATCATCGTCTATTCAAGTCACTGGGGATAACACGCTAACTCCCCAGTTTCTTATGCTCTGATGCT
TATTTAGTTGATGTTTTACCACTCTCATTATCTGGTGCATCGGTTTCAAACTGCACGAAACGACTACCTTGCATAAATAA
TCGCCCTTTCATCTCCAGCGCTACATTTGAGAAAGTGGTTTTATCCACACGTAAGATAATATCTTGCTGAGAGTCCGTTG
TTAAACGAAAAGTCACTTGATAGTAATAGGTTGTTTCTGGCCCATTAACATCATTTTCTCTTGAACGTCGATCGTTTTTC
GGTATTTGTTGCTTATCAACAACTTCTACCATATATAATTTAACGGGTGAATTATCATCACTGATACGCTGTTTTCTTTG
CTCAAAAAAACGATATGTTGCGCTAGCGATAATGATAATCAGCACCGCGATACCTAACATTCCCGCTTTATTCATTACAC
TCATTCCTATTATCGTTATAAATTCACATTGTGCTTATCTGTAGTTAATTTTAATTAATACGCCAGTTTCTTCATTAATC
GCTATTCTTAAATTATGCTTTCTGTTATGAATAATAAAAGAGTTCTCTATATAAGAATAAGGAAGATATTATGAGTTGGC
CTTTTCTCGCTGTCTTATTTTCTGGGTGGCTTTATATCGATGCCGCGTATCGTGGCCCTAATTGGCAACGATGGCTATTC
CGTCCTATTACACTACTACTATTACTCCTTTGGGCATGGCAAGTCCCTGAGCATAGCATTAATAGTTATCTTATTGTCGG
CGCTTTATTAGCAACATTACTTTCTGATGTATTAAAAATGTTTGAAGGTAAGTATTTACTACCTTCTTTAGCCTTGTTAT
TCCTAAGTTATATTCTCTACCTAATTAGTTTTGCCTTACCATTACAAATCTCTTTTTATCTTCCTTTGCTTGGTTTTGTT
ATCGTTGCCGCAATTATCGTGTTAGCCATCATCTGGACTAAACTGGATAAATTTGCCATTCCTGTATTACTGACTTTATT
AGCGGCTTTTGCGATGTTTTGGGTTGCAGGAGAGAAATTCTTCTACCTGAGCAACGACTACAACTTTTCTATCATGATAG
GCTCACTCTTGTTAGTAATTGCTTACTCTATTTGGCTTATCAACCGTTTCCGCTTCTCTTTTTCAGCCTCTAAAGGACTG
GTAAGTGCCTGTTACTTTATTGGTCACTTCTTTATTGTTAGAGCCCTTTTTCTGTAAAACCCTGATCCCTTGTTTCTTTA
TCAATAGAAACAAGGGATTAATTGATTTAACAAATCCGCACTTTTTGACAATCAATACGCTCTGTTTATCTTGACTCTGG
ACTCTACTCCAAGCTGTAAAGTATCGGTAATTGATAAAACTGTACTTTGTTGAACAAGGAGAGGCGTATGTCTAAACACG
CTCATCAACACGATAACCATAAACATACCGATGCTTGCTGTTCAAGTTCTCAATGCTGCTCTAATCAGGCAGATAATAGT
AGTATGCACTCACATACTGAAAGTGGACACACTCATAGCAAAATCGATAAGAGTGATCCCGAATGTGAAGAAGAACATCA
TCATGGCCATCAACATGAGCATAATCATCACGCTCATGATGGTCATGATCATGCCCATGGCTGTTGTGACAGCAACGCCC
CTGTCTCTAATGTAGAGCCTGAAAAAATTGCACAGCAACGTTTTAGTTGGAAAGTGCAAGGAATGGATTGCCCAAGCTGC
GCGCAAAAGATAGAGACAGCAGTACTGAAAGTGGTCGGCGTTAAACAAGCGAAGATCTTGTTTGCCACTGAAAAACTGGT
TGTCGATGCCGATACCGATTTACGTACTGATGTGATTAGTGCCGTTAAAAGTGCCGGTTTTGAACTATTTGATATCTCAT
CAGCGGGATCTCAGCCTCCTGCAAAACAAAGCCTCTTAAAAGAGAGCTCATTCGTCATTATCTTAGCGATTTTAATGGCG
ATAAGTTGGGGTGCCGAGTTTATTGATCCACAAGCAGGTCGCGCTGCCTTTATTGCAACGACATTAATCGGGTTATTCCC
TATTGTAAAAAAATCACTACGACTCATTCGTAGTGGTACCCCATTCGCGATTGAAACCTTGATGAGTGTTGCGGCTATTG
GGGCACTGTTTATTAATGCCACCGAAGAAGCGGCAATGGTAATTTTGCTGTTTATGATTGGCGAAATGCTTGAGTCTTAT
GCTGCGGGTCGTGCACGCCGCGGAGTCAGCGCATTAATGGCTCTTGTACCTGAAGAAGCGGTGGTAATAAAAGAGGGTAA
AAAACAGACAGTCCCTGTAGCTCAATTGCGCCCCGGCGATATTATTGAAATTGCACCAGGTGCGCGCTTACCCACAGATG
CCGAATTAATTACTGCTTTTGCAAGTTTTGATGAAAGCGCATTAACGGGTGAATCGGTGCCGGTCGAACGTTTACAAGGT
GAAAAAGTCGCTGCTGGCTGTTTATCTGTTGATCGCTCGGTGCAAATGAAAGTGGTCTCTGAACAGGGGCAAAATGCCAT
CGACCGTATTTTACAACTGATCGAAGAAGCGGAAGAGCGTAAAGCGCCCATTGAACGTTTTGTTGACCGTTTCAGTCGCT
ATTACACACCACTGATTATGCTGTTTTCCGCATTAGTGATCATTATTCCACCTTTGTTATTCGTTCAACCTTGGGAAACT
TGGTTCTACCGTGGTTTAACACTGTTATTAATTGGTTGTCCTTGTGCTCTGGTTATTTCAACACCAGCCGCCATTACATC
AGCACTGGCAGCAGCAACAAAACGAGGTGCCTTAATTAAAGGTGGTGCAGCACTTGAACAACTGGGCACAGTCAATACCG
TTGCTCTAGATAAAACAGGCACATTAACAGAGGGTAAACCTCAAGTCACTGATGTCATAGCAAATGTAGGCTTTAATGAG
AAAGAGCTACTGATGTTGGCTTCTTCTGTAGAAGTTGGCTCTCATCACCCTCTCGCAAAAGCCATTATTAATAAAGCACA
AGAGCAACAAATTGATGTTGTGGAAGCCGATAATCGCAAGGCTTTAGCGGGTAAAGGGATTGAAGGTTATTTAAATAATC
AGCATATTCTGGTCAGTGCCCCAACACAATTATCAGAAACCACACCATTATCTGCACAATGGCAACAACAAGTCGCTCGT
CTTGAAGATGAAGGCAAAACCGTTGTCGTGGTATTAAAAGAAGATCAGTTCATTGGTGTGATTGCGATGCAAGATACATT
GCGCAACGATGCTATCGAATCAATGAAAGTGTTGAAATCGATGAATATCAATGCCGTGATGTTAACCGGTGATAACCCAA
GAGCAGCGGCTGCGATTGCACAAAAACTGGGTATGGATTTCCGTGCAGGATTGCTCCCTGAAGATAAAGTCACCTCAGTG
ATGGAAATCAGTCAAACACATAACACAATGATGGTGGGTGATGGTATTAATGATGCACCAGCAATGAAAGCGGCTACCAT
TGGTGTTGCGATGGGAAGTGGTACAGATGTCGCTTTAGAAACTGCCGACGCAGCATTAACCCATAACCGTTTAACTGGCT
TACCCGAAATTATTCAGCTATCTCGTGCAACACGTAAAATTATCCGTGAAAACATTACCATAGCATTGGGTTTAAAAGCG
ATATTCTTAGTCACCAGTTTATTCGGTATCACTGGACTTTGGGTTGCCGTATTGGCTGACTCAGGAGCAACAGCTTTAGT
GACCGCCAATGCCGTAAGACTATTAAAAGTTAAACTAAAATCTCCTCACCAAGATTAAACTGACCTAAAAATAAAACCCA
AACCACAGTCATTGCTATGGTTTGGGTTATTTTTACGCTTAAATCTCACTGCGAGATAATTCTATTACTTATCTATTTCC
TCAATACTCACATGTGCTTTTTTTCGTGAAAATAGTTTAACCACAAAGACATAGAACAGTGGTACAAAGAAAATAGCCAA
GAAAGTGGATGCGAGCATACCGCCAATTACCCCTGTTGCAACAGAGTGCTGACTACCTTGCCCTGCACCTGCAGCAAGTG
CCATAGGTAATACCCCAAAAGTAAAGGCGAGTGAGGTCATAATGATAGGGCGTAGTCTCATTCTTGCCGCTTCTGCTGCC
GCATCGATTAATGGTTTACCATCCTTCTCATAAAGATGTTTAGCAAACTCAACAATTAAGATGGCATTTTTCGCTGATAG
GCCAATGGTGGTCATCAAACCTATTTGGAAATAGACATCTGAGGATAAACCTCGTAACAGTGTCGCGATAACAGCCCCTA
AAATACCAAATGGCACCACTAAAGCGACAGAGAAAGGTACTGACCAACTTTCATAAAGTGCCGCTAAACTTAAGAAAACA
AACAGAATTGTCATCACATATAATGCAGGTGCTTGGTCTTGTGTTTGAATTTCTTCATAAGACAGACCGCTGTAGCTTAG
GCTAATTTCAGATGGCAATTGTTTCATAATATCTGCAATTGCCAGCATCGCATCACCTGTACTGTAACCTGGCGCTGGTT
CACCTAAGATCTCAATCGCTGATAGCCCATTAAAACGTTCTAATTTCGGTGGCCCCATATACCATTGTGTTGTTGCAAAG
GCATTGAATGGGATCATTTCACCGCGCTGATTACGAACATGCCATTTATCCAGATCGGTTGGCAACATACGCGCTGAGGC
TTCCCCTTGAAGATAAACACGTTTAACACGACCTTCATCAATAAAATCATTTACATACATCGAGCCCCATGCGGCAGATA
ATGTATCGTTAATATCAGATAAACGCAGTTGTAATGCTCTTGCACGCTCTTTATCAATCACAACACGTAATTGAGGTTCA
TCGTTTTTACCGTTCGGGCGAACATTAGTTAATACTGGACTTTGTGCTGCTAATTCGAGGAATTTATCACGAGCTTTAAC
CAATTCAGTATGGCCTAAACCCGCATTATCTTGTAAGTAGAAATCAAATCCCATCGCATTCCCCATCTCCATAATAGCAG
GTGGTGGGAACGCAATAACCATACCATCACGGATAGAGTTAAAGTGTTGCTGTGCTCGTGCCACTAATGAGAAAACATCT
TCTCCTTTTCCTTTACGCTCTGACCAATCAGCCAAGTTAACAAATGCCATACCCGCATTTTGACCACGACCTGCAAAGTT
AAAGCCATTAACAGTAAATACTGTTTTAACCAGATGTTTTTCTTCGGTCAGTAAATAATCCCTAAATTCTGCCATGGTTT
GTTCCATACGCTCAGCGGTACTATTTGCTGGCATACGGACTTCAATCATCACAACCCCTTGGTCTTCATTTGGTAAGAAG
GCTTTAGGTAATTGCGTAAATAACCACCCTGTTCCAACGGTAATAATGAGGAAAATAAACATATAACGGCCTCGACGGTA
CAAGATATTGCGTACCCCCTTCTCGTAATAGTTAGTTCCTCTATCAAAGAAACGGTTGAACAGCCAGAAGAATCCACGAC
GTTTCTTCACCTTAGGTTGTGGCTTTTTCAATATTGACGCGCATAATGCGGGTGTAAATGTTAATGCGATAAGCACTGAT
AATGCCATCGCGACAACAATAGTCGCTGCAAACTGGCGATAAATAATCCCAGCCGATCCACCAAAAAATGCCATTGGCAC
AAAGACTGCTGATAAAACAAGACCAATCCCCACTAACGCCCCTTGAATTTGCGTCATCGAGAGAATAGTCGCTTCTTTTA
CCGAAATCGCCTGTTCATGCATGATCCGTTCAACGTTTTCAACCACAACGATGGCATCATCCACCAGCAAGCCGATTGCG
AGCACCATGGCATACATCGTTAATACGTTGATAGTTAAACCTAATGCGGCTAATACACCAAAAGTTCCTAATAAAACAAC
CGGTATAGCCAATGTTGGCACCAAGGTTGCCCGAATATTTTGTAGGAACAGGAACATAACCAAGAACACTAAGATGGAAG
CTTCGACAATCGTTCTTACCACAGAGCTAATGGACGATTTTACAGAAGGCGTTGTGTCATAAGGGAAAAGGGCTTTTACA
CCTTGAGGGAAAAACTGCGACTGAGCTTCCACAACCTCTTTTACTTTTTTAGACACATCAAGTAGATTAGCTCCGGGCGC
TAAGCGCATAGCCATACCCGCAGACGGTTTACCATTGTATAAGCTTGAAATAGAGAAATTATCTGCCCCTACTTCGACTT
TCGCTACATCTTGTAACAGAACTTGTGAGCCATCAAGATTCACTTTTAATAGAATATGGTTGAATTCATCTACTGATACC
ATACGTGATGAGCTGGTAATGGTTGCGTTTAACTCAACACCTTTTAATGCCGGTAAGCCCGCTAACTGCCCGGCGGACAC
CTGTACATTCTCATCTTGGATAGCCGCGGCAATATCTTTCGGCATCAGGTGATAATTGGTCAGTTTATCCGGATCAAGCC
AAATACGCATAGCGCGTGGTGATCCCAATAACAGAATATCCCCCATACCATCAATACGAGAAATAGGATCTTTCATATGT
GAGGCAAGGTAATTACCTAAATCAAAGGCATCTAATTTTCCAGATTCATCTACAAGGGCAACCACTTGCATAAAGTTAAT
CTGGAATTTCACTACCCTCATCCCTTGTCGTTGTACTTCAAGGGGTAACTTAGGTGTTGCTAATTGCAGTTTATTTTGTA
CCTGCATCAACGCAATATCACTATCCGTACCTTGTTCAAAAGTGGCGATAACTTCAAAGCTACCATCCGTATTACTATTT
GAACTTAAATAACGGAAGCCATCTAATCCGCTAAGCTCTTGCTCAATAACTTGAACAACCGTGTCTTGCACTGTTTCAGC
CGATGCACCGGGATAAACTGCGGTGATCATTATCGCTGGAGCTGCAATTTCAGGATATTGACTCACAGGAAGTTTTATTA
ACGACAATCCTCCTGCAATCATAATAACAATAGCCATCACCCACGAAAGTATTGGCCGATTAATAAAAAATCGAGACATA
ATAATGTATTACCTAAATGAAGACTTACTCTAAGGTGGTCTTTAATGAAATGTTGTTAGCAGGAACCGCATTGACTTTTA
CGCCCGGTTTTGCACGATGATGACCTTCTGTCATGATCCTATCGCCAGCTTGTAATCCCTGTTTTATGATCCATCCATTA
CCTTGCGGTTTTAATATTTCAACATCTCTTGCTTGTAATACTTGTTGTTGATCAACGATATATGTGATGGATTTACCACG
GGCATCAAAGGTAATCGCTTGTTGTGGCACAACAATCGCTTTCTCTTGAGTTCCTTGCATAATACGAGCTTTGGTATACA
TTCCTGGTAATAATTGGTGCTGTGGATTAGGGAATTTGGCGCGTAATGTCACTGAGCCTGTACTTGGCTCAACTTGGACT
TCGGAAAAACTTAATGTACCGGTATAAGGGTACTGAGAGCCATCTTCTAAAAACAGCGTCACATCCATTTTATCTTCACT
ATCAGTGACGACACCTTGTTGGATCAGTGACTTTAATTTCAGTTGATTAGTAATAGGTTGAGTAATATCCACATAGATAG
GATCAAGCTGTGTGATGGTCGCTAATGGCTGGCTTTGTCCACTACTCACTAATGCCCCTTCACTAACAAAAGAGCGACTG
ATTTTGCCGCTAATAGGTGATAAAACTTGGGTATAGCCCAGGTTAATCTTTGCTTGATTTAAATCGGCTTTAGCTTGATC
AAGGCGTGATACTACATCGTCATATTCTTGCTGACTAATGGCATTAGTGGCACGTAAAGATTTATAACGGGCAGCTAATT
TTTTCACATTATCGTAAGCTGCTTGTGCTTTAGCTACCTGAGTTTCGTAAGGTTTTTTATCTATTTGATACAGTGGTTGA
TCTTTTTTAACATCACTACCTTCAGTAAATAGACGTTTTTCTAAAATACCATCGACTTGTGGGCGCACCTGTGAGACACG
ATAAGATGCCGTTCTTGCTGGCAAATCGACCGTTAATGGAAGAATTTCCTCTTTGACAGTATAGACTCCCACTTCTGGGA
TAGCAGGCTTGGTTGGCTGAGTCGATTGATCGTTACAGCCCATTAAGACAAAACTTACCATCATCACAGAAGTAAAAGGA
ATATTACAACCCTTTGTTTTAAATAAATGTTTTGTTTTTTTCATAGTTAGTGGAATTGTGCTGATAAAAAAAATACCGTA
CTCCCTATGCGAATGGTTTCCGGTACAACGAATTAATTAAGAACGTCATCTATTTATGGCTATTAAAATAAATAGTCTAA
ATATTAAATTAATAACACATACAGTTGAGATCCTTATTTATTAGAGGTTTTTGTATTTATTAATACGCTGTGAATAATGA
ACTTTTCAAGATATTTTAACAAGATTATAATTTATCAATATGTGGCATTTTCAATAAATGAAAACACATCTTATTGAAAA
TAAACAAATTAAACAAAATAAACCCTATTATAAAAAACACTAAAATAGCATTTTTAGGAAAAATAAAAAGAGCAAAAAAT
TAACTAATAATTATCCCTTCATCATTAAAACGATGAATAAACAAACATTTTTAAATACTATTTTCACAATAATACAAAAG
AGATAAATAAAATTATTTTAATTGTTTCTTATACGAAACTAATATAATAAATCTATTAATTCACACAAACCTATAAATAT
AGAAAAATAATCTCTTAGAAAAAACATAACTAATTCATCATAAAACCATTGAATTTATTCATGGAAAAAATAGATTTTAC
GTGGGGTATAAAAAGGGAAGGAGAGCTACTTTTGCCTTGGAAGAAAGAGCCACAAGCGAGACAAGCCATGCTTTATCTCG
CTTGATAAGCGTGTTTTTTACAAGATAAGCTGATTTACAGCTGCCCCTCTTTTTTGCGGATCAAATAACGATAAGGTGTT
GCTTGCGTCTCTTGCTGTAATAGGTCATGTTCCATAAAACGACAAAAACCGGGAATATCACGCACTGTAGCCGGATCATC
AGCAATCACCAACAGTGTTTCCCCCTGAGCCATATTTCTTATGGTTTTACGCACTAACATAACAGGCTCAGGACAACGTA
GTCCTAAGGTATCTAATGTTTTTGTCGCATCATCAAATTGGGCATTCATTGTATTAACCATTTTTTCGCACTAACAGATA
GCACTATTATATCTCGCTTTGCCTCGCACATCACGGCACATTCATCAACTTCACGTTGAGTTATCGCCGATCTTTGCTTT
TGTTGCGCAACAAGAGTATGATGCGCATCCTCTCCTGATGAGAGAAAATCATACGTTTTATTGGGTTCCCTCACCCCAAT
CACTAAAAAGGTACAATTTATGTATAGGTTTACCTCCCGCCAAAAAGCGGCGGCGCTATTATGGCTTTCGTTATTTCATA
TATTGATAATTACTTCTAGTAACTATCTTGTTCAATTGCCTATTTCTATTTTTGGCTTCCATACCACATGGGGTGCATTT
ACTTTTCCATTTATTTTCTTAGCGACAGATTTAACTGTTCGTATCTATGGAGCCCCTCTGGCAAGACGCATTATTACTGC
CGTTATGATACCGGCATTAGCTATTTCCTACCTAATATCAACACTCTTTTTCCAAGGAAGTTGGCAAGGTTTTGCCTCAC
TCAATGATTTTAATATCATGGTGGCAAGAATAGCGACAGCAAGCTTTATGGCGTATGTGTTAGGGCAAATTATGGATGTT
TCTGTCTTTAATCGTTTAAGACAGCAACAAAAATGGTGGGTTGCACCAAGTGCAGCGATGTTTTTTGGTAATTTCTTAGA
TACTGTTGCCTTCTTTTTTATTGCCTTTTATCGCAGTACAGATGCGTTTATGGCGGCCAATTGGGTCGAAATAGCGCTTG
TGGATTACACTTTTAAATTGACGATTTGTATGCTGTTTTTCTTACCGGCCTATGGCGTATTATTGAACTTTATTTTGCGC
TATTTTTTTGCACAAGAAAATCAACAACAAAGCTATGCTCAAATCCGTCCTTAGCTAATTGACTCCCCCAATAAGGCTTT
ATTCTTTGCACAATAAAGCCTTAGCTTACTTTTACCAATACCTTGATCTACCGGCAATAAATACCATTATTTAGCATAAT
AAGTGAAGACACCGCACTACTATTGATGAATGATAAAGAGTAAGACTTTTATTGCCTAGCAATACAAACATTAACCCGTT
TCAATATAATATTTTTATTATCAATTAAACTATTAATAGTATTCTGGATCATCTCAGCTTTTTTCCATCTCGGTTAAGAT
GATATTCCCCGCCATAAAGATTTTTTACTCTTTTGAAGATAGTAGGAGTCTATTATGTTAAAAGTTATTCAATCCCCAGC
GAAGTATATCCAAGGGCCTGATGCGTTATATCATATTGGGAAATATACAAAACCTTTGGGTGAGAGAGCATTGATTATCG
CTGATAAGTTTGTCATGGATCTGGCTGGCAGCATCGTCAAAGACAGCATGACACAGTATGAAGTCAATGGACACTTTGAA
CAGTTTCACGGTGAATGTACACATAAAGAGATTGACCGCTTAGTTGAGATAGCCAAACAACAAGCCGCTCTTGTTATCAT
TGGTGTTGGGGGAGGAAAAACCCTTGATACCGCCAAAGCCGTCGCCTATAAATGCCAGTTACCTGTGGTGATCTCTCCGA
CTATCGCATCAACCGATGCCCCTACTAGCGCACTTTCTGTTATTTATACAGAATTAGGCGCATTTGATAGCTATCTTTTC
TACCCGAAAAATCCTGATATCGTTGTTATGGATACCAATGTGATTGCCTCAGCACCACCACGTTTATTAGTGGCAGGGAT
GGGAGATGCCTTAGCGACCTATTTTGAAGCAAGAGCCTGTAGTCGAGCACAAAAACAAACAATGGCTGGAGGTAAAACCA
CCCTTGCAGCACTGGCATTAGCAGAGCTTTGTTATCACACCCTACTTGAAGATGGCTATAAAGCCAAACTGGCCGTCAGT
CGTAGTGTGTGTACTACTGCGGTTGAAAATATTATCGAAGCAAATACCTTTTTAAGTGGTATTGGTTTTGAAAGTGCCGG
ATTAGCCGCCGCACATGCAATACATAATGGTTTCACTGCATTAGAAGAGTGCCATGCAATGTATCACGGTGAAAAAGTCG
CCTTTGGTACTCTAGTTCAACTAGTGCTAGAAAATAGCCCGTTAGAAGAGATCGAAGAAGTACTCGATTTCTGTGTTCAA
GTTGGCTTACCTGTTACCTTAGAAGAATTAGGCGTACATGCTACAGGTGATGAATTAAATGAAAAAATCATGGCTGTCGC
AGAATTAAGCTGTGCAGAAGGTGAAACAATTTACAATATGCCATTTGATGTTGATTCCGATAAAGTGTTTGCGGCGATTA
TGGCAGCAGACCAATTAGGGCGTGAGTGGTTATATTAAGGATTAATATTAATGGCGCCAACAGGGCGCTCTGTACCCTGT
TGACTCACGATGTGATGTAAAGTAATAAAAAAGGGAATAAAAGGTCGACTTTTATTCCCAAATTGCTTGTTATTGTGATC
AGTGACTACGTTATTGTTATCTGATTAATTTTTTCTACAATGCCCGAGCTAATAAGCTAATTGGGTGTTCACATTTTTTG
GTTGTTGACATTTCTATTTGCCATTTACAGGTTTCGCAATCTGTAATGACTAAATCACAACCACTCTCTTCAATTTGACG
GAATAATCCCGCCCCAATGCCTTGCGCAACATCGTAGTTTTCCGATTTAAAACCATAAGTACCGGCAATACCACAACATT
GTGAATCTAATACAATCACTTCTACCCCAGGAATACGTTTGATTAAATCAATGGAGTAAGCCGCCCACCCCATTTTTTCC
ATATGGCAAGGGGTATGATAAACCACTTTTAATGGGGTATGTTTTAATGGTAATTCACGCCCTTCTTCCAATAACCGATA
AATATAACGTGTTGCTAATTCTATATTTTCTCGTACTTTTGAAGTATCAATATCTAGAATATGTTCATATTCATCACGAA
TAGTGAAAGTACAAGTAGAAGATGTAGCAACAACCGGAATATTGTTCTCCACAATTTTTTCTGTCAGAGATTCAAGGTTT
ACGGTGGCTTGTTTTTTCGCTTGTTTCACAAAGCCGTTGGCAATTAATGCAACACCACAACATTTTTCACGTTTTAATAG
TTGAACACCAATATCCATTTTATTGAATACTTTAACTAAATCTTTCCCTAATTGAGGGTGATTATAGTTAGCATAGCAAC
CGTGGAAAAACGCAACCTGATCTTTAAAGCGTGCTTGCTCTTCAACCTGTTTTTTCATCCATGTTCTAAATGTACCAAAA
GAGTATTTGGGTAATTCACGACGATGGTCGATTTTAAGCGCTTTATCCAAGATTTTACGTACTGGTTTTAATCCGGTAAT
AGTGTTAACAATCGGCGCCATTGGCGTAGAGAGCGTTCCCATTAAATCAGTATGACTTAAAATAGCATCACGAATTTTAG
GTGTTTTAGGATTGTAGTTAAGTTTAGCACGGGAAATGATATCCCCTATTTTTACATCTGAAGGACATGCCACTTCACAA
CGTTTACAGTTAGTACAGTATTTCAGTGCTTCATCATAAAGCATGGGATCTTTTAAGCGTAAACGCTCACCATCAGGGCC
TGCTTGTTTAGGTCCAGGATAGAGTGGATTGACCTTTGCCACAGGACAATAGGTCGTACAAACTGTACATTTAATGCAAC
TTTCAAAACTGGTATCTTGTAAACTCATAGTATTGCCTCCACAGCCGCAGATGTGGTGTGCTGCGATTTATCACTCTGTA
ATATTTGTTGAGCTGCATAGAGTGCACTTATCATGGAGACACCTGCACCACAGCCTTCATTTAGAGGATCAAAACCACCT
AAAAGCGCCCCCACCGCATAGACATTGTCTAACGCTTCACCATATTTTAACGGTCTTAATTGACTATCTGTATTAACACC
AAATCGCATATAAGGCTGTTTGGCAAACACATTGACTTGTGTCCACTCATTACGCGGTAAGCTTTCTAACAAATCTAATT
CCATTAATGGCTCGTAAATACGATCAAATTCCGCAATTAAGCCATTATTGAAAAAACTGCCTGTGGCTAATACGACATGC
TCGCTACGGATAGGGATATCAGTATGATTACGGGTATGAATACCGACAACCTTATTACCGACTAAATCGGCTTCTTCTGC
GCGATCACCCGGCATGATCAAACCACCTGCTTGTTGAAAACGCAGTTTTAGTGCCTGATGTAGGCGAATACCTAATAATG
AAGGCGGTAATGTCGGTAATAGACAAATTGGTTTACCCACACACTCTTGTAATAAATTAACTGGCGCTTCTTCATCTAGC
CCGATACATGCAGGTAGTACAATCGCCTCAACACTATTATCTATGTGTTTAATTAATTCTTCTGCTAATGCTTGCGTGTT
TTCAGGCTTATCTAAATAGCGCGCAATATTAATTGCTCTAAATTCACTTGGATTATCACGTAGTCTATCCAATAAAGGTA
AATGAATGTGATAAGGAATGGCCTCAATACCTTGTTCATTTAAAGTACTACTTGCAAACTGAGGTTGAAAATCCAAGAAT
CCCTCAATCCCCACCACCGCTATTTTTTTCCATGGGAATGGTTGATTAACGCTATAAGTCGGCACGCGCTGTGGGCTCAT
CCAACTCATGCGAGAACGTCCAACCGGGGTAATACGGTAATGGTTTTCATCACCGTTACCTTTATAGTCTAAATTTCTCG
TTGTTGATAACAGCGTTTGCGCTTGCTCTATCAATTGAGTGACATTTGCTTCACCAATACGACTATATGGGTGCTCTGGT
GCTTGTTGTGCCAGTGTTGATAACGCTTGTTTCGGATGAGAAACTGGCGTGCCATCAGGAAGATGCGTTAATAAATCCAG
TGATCCAGATGAAAAATGTAACGCACTTTGTCCATTACTGATAATGGCGCAAGATTTGCCCGCTTCAGCAAGGCGGATCC
CCGCAGTCAGTCCCGCTAATCCGCTTCCTATAATGATAACGTCAAATTTCATCATCGGCCTCCACTGAAGCTGTTTTATC
AATCATATCGGCATCTAAGCCACATAAACCTTGGTACACCCAACTGGTAAACTCACTTTCACGTAACGCATTACCCCATG
CGATAGGACGAATACCTTTCCAACGTTCATTTAGAAAATGGGCAAGTTGTTGTTCGGAGCCATGAGGCGTTGTGACTTGT
AAACGATTTAATAATCCTGCTGCGCGACAAGCACATAACTCACCTTGGCAAGTTCCCATTCCCACACGAGTACGACGGCG
TAAATCAAGCAAATTATTCACGGTTAAAGAATTCACTGCATAACGAACTTCACCGGCCGTGACCGCTTCACATTCACACA
CTAAGCTTTTATCAATACGCTCATTACTCAATAGTTTATTGGCTAAATCGCCATGGCGATAAACCGCTGAGCCTCGAATT
GGCGCCGGTAACGACACCACACTACGCAATGCTTGCTCTGCCGATTGGCGAGAGCCAGGCAGTGGCTCTTCAGCCGTGGT
ACATTTTGCTGAAATATTTAATTTCTCACAGATCTTGTTTGTGGCCCATTCAGCCATTAATCGGTAAGTCATTAATTTAC
CACCGGTTATGGTGATAAAGCCCTCGAGTCCATCCCGTTGTGCATGGTCAAGTAATACAATACCGCGGCTCACATTACGA
CCAGAAGGATCATCGTCGCTAGCCACTAAAGGACGTACACCGGCATAAGCACGTAAAATACGAGTTTGAGCCAGTTTAGG
TGCCAGCATTGAACCTTCACGGATCAGGATATCAACCTCTTCAGGGGTGACATACATATTGTCGATTTCATCATAAGGAA
CGCGAGTTGAGGTGGTTCCTATTAATGAGATGGTATCGCCAGGCACTAAAATATCGGCATCCGCAGGCTTACGACAGCGG
TTGATCACCATATTATTAATACGGTGTCCTAAAATCAGTAATGCCCCTTTTGCTGGGAACATGCGGACTTTTAAATCACC
ATATTCTGCAATTTTTTGTCCCCATATTCCTCCGGCATTGGCCACTATTTGTGCGCGGATCTCATACATATTTTTAGATT
GATGATCATAAACACGTACACCTTTCACACGGTCGCCTTCACGGATCAAGCCCATCACTTCATGATAAGTGAGTACTTGC
GCGCCATGTTCACGTGCATCTAACATATTGGCCGCCGTTAAGCGGAAAGGATCAACCGTACCATCAGGTACTTTAACCGC
ACCAATAAGATTAGGATTCACCGAAGGCTCTAAGCGAATAGCTTCTTCAGGTGAAATGGCTTGAGCATCAATACCTGCCG
CTTGGCAAGATTGAATAAAGGTTTGTTGGAATTCTAACGAATCTTCAGGGAGAGTAATAAAAAGGCCATCCGTTTTTTCA
ACACAATGACGAGCGACCCGTTTTAAGATCATGTTTTCTTCTATACACTCACGCGCTGATTCCGGATCGGTCACTGCATA
GCGTGCGCCACTATGTAATAAACCATGGTTTCGACCGGTTGCACCGGTTGCGATATCGTGTCTTTCCAGTAGGATACAGC
GTAATCCACGACGAGCACAGTCTCTTGCCATGCCTGCCCCCGTAGCTCCACCGCCGATAATAATGACATCTGTTTCTGTC
ACTGGTGAACCGCTCATCATAGAGATGCCCTCTCACATTACATTCAGCAAACGCTTAATTATTCTTTAACGTTAATTATA
GTGTATAAGATACACAAAAAATGTGGTTAATGTTTGATAATGAGCAAAAACGAAAGAGAAACGCTCATGAGTGAAAAATT
AAAACGACATATGTGATACTAATCACAAATTATTTACCAGAAAGTGTTTCATAAAGTTAACATATCACTCAAAATTACAC
ATCTTGAAAAATTATTCGACAACTGAGTATTACTTCACAGTAAATTTGCTTCAACAAGTTTACTATTACGTTCGTTAAAG
AAAATTTTTTGATTACTTTGTTGTTCGTTTTGTCATTGTTTAATATCAACATATTAAAATAAAAGCCATCGGAGGCTAAT
ATGTTAAGTCTGTTTAGACCTGCGCCACATAAAGCGCGTCTGCCAAAGGAACAGATAGATCCTGTCTATCGCCGTTTACG
TTGGCAAATCTTTATGGGGATTTTCTTTGGTTACGCTGCTTATTATTTAGTAAGGAAAAACTTCGCTTTAGCAATGCCTT
ACCTCGTAGAAGAGGGATTCTCTAAAGGGGATCTGGGTTTTGCTTTATCAGGGATCTCGATTGCTTACGGTTTCTCTAAG
TTTATCATGGGGTCATTCTCTGACCGTGCTAACCCGCGTTACTTCTTACCCGCAGGTCTTATTCTTGCATCCATTGTGAT
GTTAATTATGGGCTTTGTGCCATGGGCAACTTCGAGCATTATGATCATGTTCGTGCTGTTGTTCCTGTGTGGTTGGTTCC
AAGGTATGGGTTGGCCTCCTTGTGGACGTACCATGGTTCACTGGTGGTCACAAAAAGAGCGTGGCGGTATCGTCTCTATT
TGGAACTGTGCTCATAACGTCGGTGGTGGTTTACCGCCATTGCTGTTCCTGTTAGGTATGGCATGGTTTAACGACTGGAA
AGCAGCATTATATATGCCAGCATTCGCGGCTATTTTAGTAGCGATGATTGCGTTTGCATTAATGCGCGATACACCACAAT
CTTGTGGTCTACCTCCTATCGAAGAATATAAAAACGATTATCCACCTGATTATAAAGAAACAGACGAACAAGAACTGACA
GCAAAAGAAATCTTTATGAAGTATGTTTTCCCTAACAAACTTCTGTGGATGATTGCAATTGCTAACGTATTTGTTTACTT
ACTTCGTTACGGCGTATTGGACTGGTCTCCGACTTATCTTCGCGAAGTCAAAGATTTCGCCATGGATAAATCCTCATGGG
CATACTTCTTATATGAATACGCAGGTATTCCAGGCACACTGCTGTGTGGTTGGATGTCAGATAAAGTGTTCAAAGGTAAC
CGTGGTGCAACTGGGGTATTCTTTATGACCTTAGTAACCATTGCCACTATCGTATTCTGGATGAACCCAGCAGGTAACCC
GAATATTGATATGGCATGTATGTTAATCATTGGTTTCTTAATCTATGGTCCTGTTATGCTAATTGGTCTGCACGCCCTTG
AATTAGCGCCGAAAAAAGCTGCGGGTACCGCAGCAGGCTTCACCGGTCTATTCGGTTACTTAGGGGGTTCTGTTGCGGCA
AGTGCTATCGTAGGTTATACCGTTGACTACTTCGGTTGGGACGGTGGCTTTATGGTCATGATCGGCGGTAGTGTATTATC
TGTTGTGTTATTACTTATCGTGATGATAAATGAAACCAAACACAAACGTGAAATGTCACAGAAGTATGAATAATCATTAA
CTGATTATTTATGAAATTGATTAAATCTCATCTCTAAAAATCAAGCCACATCAACTTTCTGATGTGGCTTTTTTATTGCC
AACTGTACATAGCTTTATTGTACGAAAATGAAAATGGAGCAACTTTATGAGTACACCTTTCAAACTGAAACCGTTAGTGG
CGGGCGTTCTTTTAACTCTATCTTTAAGTACAATCGCACAAGCAGCAAGCGATAAAGTAGTGATTGCCCATCGTGGTGCC
AGCGGTTATTTACCTGAACACACCTTACCTGCCAAAGCACTCGCCTATGCACAAGGTGCCGATTATCTAGAACAAGATCT
GGTGATGACAAAAGATAACCAACTGGTTGTCTTGCATGATCACTATCTCGATCGTGTCACCGATGTTGCTGAACGCTATC
CAGACAGAGCAAGAAAAGATGGCCGTTACTATGCTATCGATTTTACTCTTGATGAGATCAAAGGACTAAAATTTACCGAA
GGTTTCGATATTGTTAACGGTAAAAAAGTCCAAAGTTATCCAAATCGTTTCCCAATGGGAAAATCCGATTTTCGAATCCA
CACTTTCCAAGAAGAAATTGAGTTTATCCAAGGCTTAAACAAATCAACAGGACAAGATATTGGTATTTATCCTGAGATCA
AAGCACCTTGGTTTCATGAACAAGAAGGGAAAGACATTACTAAAAAAGTTCTCGAAGTCTTAAAACAGTATGGCTATACC
CAAAAGAGCGATAATGTTTATCTACAATCCTTTGATCCTAACGATCTAAAACGCATTAAAACAGAATTGATGCCACAAAT
GGGGATGGATTTAAAACTGGTTCAGTTAATCGCTTACACCGATTGGAATGAGACATATGAAAAACAACCAGATGGCACAT
GGACAAACTACAGTTATGACTGGATGTTTAAACCTGGCGCCATGAAAGAAATTGCGACTTATGCTGATGGCATTGGCCCT
GATTATCATATGTTAGTAGAAGAAGACTCGACACCAGATAAAATCACCTTAACCGGTATGGCCGCCGATGCTCATGCCAA
CAAGTTAACCATTCATCCATTTACGGTACGAGTGGATAAACTACCTAAATATGCCAAAGATGGCGATCAGCTTTATGACA
TTATTTATAACCAAGCGGGTGCCGAAGGGGTATTTACTGATTTCCCTGATTTAGGGGTTAAGTTCTTACAAAAACAAGCT
AAATAACCTTTATTTCTGTTATCCTGCTCTTATCAATAAAGGGCAGGATAATTTCCCTTGAGTTGCTCTGCTACTCTCAC
CGTGTCTCATAGTGAAAATCGCTCCGATTATCCATACGCTTTACTCGTTTGTTATCACAGTATATTGTGTTTTAGGCTAA
TTTTATGCTCGTTTAAATGCTCGTTTACCAATTTTTCGTATTTTTCCATATTATTCATATTAAAAAAGAGAGCCTAAACT
CTCTTTTTAATCTGATTAGCAAATAAATTATGCTCTATAAACAGGGAAAGCAATCACATCACTAATGCGCTCAACACCGA
GTGCGAGCATAATCAGGCGATCAACGCCTAAAGCAACCCCTGAACATTCAGGTAATCCAGCTTCAAGCGCAGCTAAAAAA
CGCTCATCAATAGGTTGTTCAGGTAATCCCATGGCAACACGTTGACGATTATCACGTTCAAAACGAAGACGTTGCTCTTT
AGCATCCGTTAATTCACGAAAACCATTTGCTAACTCAACACCTTTAAAATAGACCTCAAATCGCTCTGCAACACGATGAT
CTTCTGAGCTAATTTCAGCAAGGGAAGCTTGTGAAGCAGGAAAATGATAGATAAAGGTTGGTTTTTCAAGACCAATATGA
GGCTCTACACCTGACACAAAAAGTAATTGCAGTAGCGTATCTCTATTTTCTTCTGTGTCAGCAATATTTGATAAATCAAG
CTTTGCCGCAACCTCACGTAACTTTTCTTTATCTGCAGATAAAGGGTCGATATCGAGATAGCGCAAAAAGGCTTGTTGAT
ATGAGAGCGATTCAGACGCTTCACAATCAAGCACTTCTTGTAATAAATCATCGACTTCATTCATCAACCGGTACATATCA
AAACAAGGTCGATACCATTCAAGCATCGTAAATTCCGGATTATGATATCTACCGGCTTCCTCGTTACGGAAGCAACGCCC
CATTTGATAAATTGGCCCACTGTTCGCCGCTAATAGACGCTTCATATGGTATTCAGGACTGGTCATTAAATATAACTTTA
GCCCTTGAGAAGCACCAGGCCCCACAAATTGGGTTTCAAATGGGCATAGATGAATATCGGTAACGGTAGCCTGACTCATC
ATCGGTGTTTCAACTTCTAAAACACCACGATCAGCGAAAAAACGCCTAATATTACTGACAATTTTCGCCTTTTTCAGTAA
GTTGGCGATTGAGGCGCTTGGCTGCCAATCCGCGATTTCACTCATGAACGAAAAACTCCAACAGAAAACAAAGCGTGCAG
TTTACTCGCATCCTCTTCAACAGACAAATTTCTTCCAGAAAAGATGTACCATATTTTCATTCCCACCAATTATATTGATT
AAATATCGACAAACATATAAATGCAATCAATACAATTCTACAAATCATCTACTTTTTTGCGTTTTTTCGTCACTAGCAAT
AGCACGTCTATCCCAAGCCAATAACGATAACAACTTTTTATGCCACTAATAGCGCAACGGTGTATCAAAAATAAAAATTA
GAATAATTCTCTTTCTCAACTGAGTTCAACAATAAACTCATATTTTTCTTATATAAAATAAGTCTATTTTTTATCAATTT
TAAGCACTATTTAATATTTAGCGCCGTTAAGTTTGATGGCTATTATAATCTTTAAGAGATTTTATTAATATTTTATTAAC
AATTAATAAGACAAATCGATTTGTTTTAGATAAATAGTAAAAGTTTATTTTAACTATTTGTTTATATTTTTATTAAATTA
TATTAAAACAGCTTAAAGATAATTTATTTTACCTTAAAAATCAGTCAATAACAAAAAACCATTGTTCTTTGTAATTCAAA
TTATCTATACTTTAAAAACGAATTATTCATTGCTAACTTTATTTTTATTTTAGAATTAAATATTTTATTTTATGCTCAAG
TTTATCTGGTTAATTATTAGTAAAACCGAGAATTCTTGGTGTAGATCACACTTTTTTTGTGAAATACGGGAAAACCATCA
TTCATATCAAATTTCCGTACCTTACATTTCGTTATACTAAAATTACAGTCAATGATAATAACGATGTTATCAAGCGTAGT
CACAAGGCAGTGAAACATTTTCGTTACGGATAGCTTAAAAAAATAGCATTACTAAATTAATAATGTCAGTGAATTGAATT
CTAGACAATTATTCCAATTTTCACTTGAACAATGGAGAAGCGCAGTGCAAACCTTTAATGCCGATATAGCGATAATCGGA
GCCGGGGGCGCAGGCTTACGAGCAGCAATTGCTGCAGCGGAAGCAAATCCTCAACTGAAAATTGCTCTGATCTCAAAAGT
TTACCCTATGCGTAGCCACACTGTGGCAGCAGAAGGCGGATCAGCAGCAGTGACTCAGGCTCACGACTCCTACGACTTTC
ACTTCAATGATACCGTTTCTGGCGGTGACTGGTTGTGTGAGCAGGATGTCGTTGATTACTTCGTTGAGCATTGTCCAACA
GAGATGACTCAACTAGAACTCTGGGGCTGTCCTTGGAGCCGTAAAGAAGACGGGTCAGTCAACGTCCGACGTTTTGGTGG
GATGAAAATCGAACGGACTTGGTTCGCCGCCGATAAAACCGGCTTCCACATGTTACACACCCTGTTCCAAACCTCTTTAA
AATACCCACAAATTCAACGTTTCGATGAACATTTCGTTCTCGATATCCTTGTTGATGAAGGCCACGCTCGTGGTGTTGTT
GCTATTAATATGATGGAAGGGACGAAAGTTCAAATTCGTGCTAATGCTGTCATTATGGCAACAGGTGGCGCAGGTCGCGT
TTATCGCTTTAATACTAATGGCGGTATCGTTACAGGTGATGGTATGGGGATAGCCTTACGTCATGGCGTGCCACTGCGTG
ATATGGAATTTGTGCAATATCACCCAACTGGTTTACCGGGCTCAGGTATTCTGATGACCGAAGGTTGCCGTGGTGAAGGG
GGTATTCTGGTCAATAAAGATGGTTACCGTTATCTACAAGATTATGGCCTAGGACCAGAAACACCATTAGGTAAACCCGA
AAATAAATATATGGAATTAGGTCCTCGCGATAAAGTTTCTCAAGCATTCTGGCATGAGTGGCGCGCGGGTCGTACCATTA
AAACTCACCGTGGTGATGTCGTGCATCTTGATTTACGTCATCTGGGTGCGAAAAAACTTCATGAACGTTTACCATTCATT
TGTGAACTGGCAAAAGCGTATGTGGGTGTTGATCCAGTTAATGAACCTATTCCAGTTCGTCCAACTGCACACTACACCAT
GGGTGGTATCGAGACTAATCAGCGCACAGAAACACGTATTAAAGGTCTGTTTGCGGTGGGTGAGTGTTCATCTGTCGGCT
TACATGGCGCTAACCGTTTAGGTTCTAACTCACTGGCTGAACTTGTAGTATTTGGTCGTCTTGCTGGGGAAGAAGCCGTT
CGTCGTGCCCAAGAAGCAACCCCTGCTAACGCATCAGCATTAGATGCACAAACTCGTGACATCGAAGACAATCTGAAAAA
ACTGATGAACCAAAAAGGTTCTGAAAATTGGGCTCAGATCCGCGATGAAATGGGTGAAGCCATGGAAGAAGGTTGCGGTA
TCTATCGTACACCTGAATTAATGCAAAAAACCATTGATAAACTGACTGAACTAAAAGAACGTTTTAAACACGTAGAAATT
AAAGATACCAGTAGCGTCTTTAATACTGATTTACTGTATAAAATTGAGCTTGGCTTTGGTTTAGATGTCGCTGAATGTAT
GGCGCATTCTGCATTCAATCGTAAAGAGTCTCGTGGTGCACACCAACGTCTTGACGAAGGTTGTACTGAGCGTGATGACG
TGAACTTCCTTAAACACACTCTGGCATTCTATAACCCAGAAGGTGCACCGCGTTTAGAATATAGCGATGTGAAGATCACC
AAATCTGCTCCTGCTAAACGTGTCTATGGTGGTGAAGCGACTGCACAAGACAAGCAGAATAAGGAGAAAGCGAATGGCTG
ATGACATGAAGCACGTTAAGATGGAAGTCATGCGCTATAACCCCGAAACGGATGATGCGCCTCATTTCGTCACTTATGAT
GTGCCTTACGATGAGCAAACCTCATTATTGGATGCATTGGGTTATATTAAAGATAACTTAGCGCCAGATCTGTCTTACCG
TTGGTCTTGCCGTATGGCGATTTGTGGCTCTTGTGGCATGATGGTTAACCGAGTCCCAAAACTGGCTTGTAAAACCTTTA
TGCGTGACTACCCAAATGGGGTGAGAATCGAAGCGTTAGGTAACTTCCCTGTCGAGCGCGACCTTGTCGTCGATATGACT
CACTTTATTGAAAGCTTAGAAGCGATTAAACCTTACATTTTAGGAAATGATCGTAAGCCTTCAGAAGGTCCAAATAAACA
GACTCCTGCTCAAATGGCGAAATACCACCAATTCTCTGGTTGTATCAACTGTGGTTTATGCTATGCAGCATGTCCTCAGT
TTGGTTTAAATCCTGAGTTTATTGGTCCTGCAGCGATTACGTTAGCACAACGTTACAATACCGATAGCCGTGACCATGGG
GCTAAAGAGCGTATGCCTCAATTAAATGGTGAGAATGGCGTCTGGTCTTGTACTTTCGTGGGCTACTGCTCTGAAGTCTG
TCCAAAACATGTGGATCCTGCTGCGGCTATTCAGCAGGGTAAAGCAGCCAGTGCGCAAGACTTTGTCATTGCCATGCTGA
AACCACGTTAAGGAGGAAACAAGACATGACAACAAAACGTAAGCCTTATGTTCGTGGTATGCAGCCAAACTGGTGGACGA
AACTCGGTTTCTATCGTTTCTACATCACCCGTGAAGGAACTTGTCTACCACAACTTTGGTTCAGTCTGGTTGTACTGTTC
GGTGTATTTGCACTGAAAAATGGACCAGAAAGTTGGGCGGGATTCGTTGGATTCCTAAGTAACCCAATAGTGATGCTGAT
TAATATTGTGACCCTTATCGCAACGGTATTCCATACGGCCACTTGGTTTAAGCTTGCACCGAAAGCCGTTAATATCGTCG
TTAAAGATGAAAAATTACCACAAGAGCCTATCGTTCGTGGTTTATGGGGTCTAACCATCGTCGTGACTGTCGTTATTCTG
GCAGTGGCGCTAATTGTTTAACCCAGGAGGAAATAATGAATCAGAATCAACTTCCTAAGCGCTCTGATGAACCTATTTTC
TGGGGATTATTTGGTGCAGGTGGTATGTGGAGTGCGATTGTCTCTCCAGCAATTATTATCCTGCTCGGTATTCTAATCCC
GATGGGTATTGCGCCAGAAGCATTTACTTACGATCGTATCATGGCATTTAGCCAAGGTTTTATTGGTCGTATTTTCTTAC
TGCTAATGATTATTCTGCCAGTTTGGTGTGCATTACACCGTATTCACCATACGTTGCACGATTTTAAAGTGCATGTACCT
GCTAGTAATTGGGTATTTTATGGTGCTGCAGCAATTATTAGTGTTATCGCAATTATTGGTGTTTTTACACTATAATCGCT
TGATAAATAAAATTAAAGCCACTCATTGAGTGGCTTTTTTTATCGCTAAACTGTGTGAATATTACTGACAATTAGCTCGC
CAATTTCAAACCAATAATACCGAAAACAATCATCGCTAAACTCAATAAACGATAAATATTGGCGGATTCACCAAAAACGA
TAATACCAAAGATAGCCGTACCAACGGCACCAATACCGGTCCAAATGGCGTAAGCCGTACCCGCAGGTAAGCCTTTCATC
GCATACGATAACATCCCCATACTCACGATCATCGCACTGATCGTAATAATACTTGGTGTTAAACGGGTAAAACCATGAGT
GTATTTAAGACCAACCGCCCACACAATTTCTAATAGGCCAGCGACAAAGAGAATTATCCAAGACATAAACTACCCCTATT
GATAATTGGGGTCGTCCCCTGAATATACAGATTAAAAAGCTGGGTCGTCCCAGCCTTTGAAAAGTGAAAATAGAGTATAA
GAAAAAGTCAGCAACCATGCAAATAGTATTAAATTTGCTCAAGCACGTTTAGCTGTACTTTCCTCACCATAGAGAAAAGC
ACTCACATCATCTTCGACTTCCCCCATCGCCATCAATGCGTTAAGGGTTTCTTGTGCTTCTTGTTCGTTAACGATACTCA
TGGCAAAACCCACATGCACTAATACCCACTTACCAATCATCGTATCAGGCTCGCCTTCACAAACTAATGCGATATTCACT
TCACGCTTAACACCACAAACATCGACCAATGCATTTTCAGTGATGGTTTTTCCCACTTCAACAACTTGACCTGGAATACC
AAGGCACATAACAACCCCTATTCGATCTCTATTTGTTTTATGCGCATTGCATCGTCATTCTCAACCCGCAAATTTTGACT
ACCACAAGCAGGACAACCTGCATTAAAAGTCGAAACAGTCACCACTTGATGGCAATCCCAACACCATGCTTTAGCTGGGA
TAACCTCAATATGTAGCTGGCAACCTTGTGCGATAGTATCTCGACAAACAATATCAAAGCAAAACTCAAGTGCAGAGACT
TCAACACAAGATAGTGCGCTGATCTCCATCCAAACGCTTTTTACTTTTTGCGCATTATTTAATTTAGCTTGTGAGTCAAT
TATCTCAAATGCGCTCTGGCAAAGCGTGATTTCATGCATGTCTATACCTTACTTGAAGCAGGATAAATAATAGCAACTAT
AGTATCAGGACATAGTTGCTTTATTCTTGATCTTAGAACAATAAATCAGCGCCTGTTTCAAAAGCCGCTTTACGACGACG
CTCTTTAACCATATCTTCAAGTGCATCTCTATCAATACAGACTAATGCCTGCGTTGGGCAGACCTCAACACAAGCAGGAC
CTTCAGCACGGTGATGACATAAATCACATTTATTGGCTTCAGCTTTAAATGCTTCAATCGTATTGAGAGCGGTTAATTTA
CGCATAACCGGACGAGAAACCACTTCCATAGTGCCATAAGGACAAGCCAAGACACAGGTTTTACAACCAATGCATTTATC
CTGATCGACATAGTAATAATCTTTATTATGAATAATGGCACCATTAGGACAGACATTGGCACAAGGAGCATCTTCACATT
GATGGCAGACAACTGCGGTACTAATTGAAAAGCCTTTCACCACATGAATGCGTGGTTGGAAATTTTGCTCACTAATTTGG
TCGATTGCTAAATTATCTTGGGAAGCTTGCTGATGTGAAACAACACATGCTACTTCACAGGTATGGCAACCAATACACTT
TTTAGGGTCTGCAATGATGAAACGGTTCATCATATTCTCCTGCTGTTTGTTATATATAGCCGTTATATTGGCGATAAACG
CAATTAATTATCTAATTTAGAATAACAATTAGGTATCTATATATTAGATATAGCATGGTTCATGCCAATCTATTTTTAAA
TTAACTAATCCTTATTTTTCAATTAACTAATTTGCAAATAAAAATGATTATTAATTAGGAAAATTATATTTCGTCAATTT
ATTCGACATTTTTGACGATCTAATCAATCAATATATAAATAAATATATATCGATTTGTTAAATTTATATTTTTTACTTTC
CCGTTAAATAAGAAAATAGCGGTTTGGATCAAAAATGACTCAGTCATTGATATAAATTTATAATAAAGCGATTACAATAT
AGTTAATTTTTTAGGGCAATCGGTGGTGTCATGAAATTAAGCAGTAACAATGCTGAAACTATGGAGAGCCTTCGCAGTGA
GCGGAATCAATATCGTATACTTGTCGATATTACAAATTCTGTATTAGCGCATCTAGACATGGATGGCCTCATTTCTGAAG
TATCTAAAGAAATACATCGTTTTTTCGGACTTAATCATATTAGTCTGATGTTATGTCGTACTTCATCACAAAATAGTCAT
GAAGGTATTCTTTATTCTAGTCGTTATCAGACAGGAAAATCTGTCATTCGTCAACAACGTAAGTTCAGTAGCGCCAATAA
CAAAGCCGAAGAAATTATTCATCAAAACAAACCCGTTTTAATCGATATCAATAAAGAAGATCAAGACGATGTTTTGATTA
AACGTCTCGTAAAACAAAATATGCAGACGGCTTTGTTATTGCCACTGGCTTTTAACCGTAAACCGCTAGGTTTATTAATC
CTAGCGCATGAAATAAGTAGTGTTTTTACTGAAGAAACTTGTCAATTATTGCAACAAATTGCCGCGCGCATCGGGATTGC
AATTGAAAATGCCGCCGCTTATGAAGAGATAACTCACCTTAAAGATAGCCTTAAGAACGAAAATATTTGGCTTAATGAAC
AAATAAATAGAAATGGTAGTTTTAGCGAGATTATTTATCAAAGCGATGCCATGCATAATGTACTAGAACAAATTGAGTTA
GTCGCTCAAAGTGACAGTACTGTACTTATCTTAGGCGAAACAGGTACTGGTAAAGAGTTAATTGCACGAGCGATCCATCG
TTTAAGTCATCGTAAAAATAAGACGATGATAAAAATGAATTGTGCAGCAGTACCTTCCGGTCTGTTAGAAAGTGACCTTT
TTGGACATGATAAAGGCGCTTTTACGGGTGCAACACATGCCCATGTGGGTCGATTTGAAATGGCAGATAAAAGTACGCTT
TTTCTCGATGAAATTGGCGATATGCCCATTGAATTACAGCCAAAACTATTACGGGTTCTCCAAGAGCGTGAAATCGAAAG
ATTAGGTGGTAATAAAGTTATTCCTGTGGATGTACGCTTAATTGCAGCGACCAATAAAGATTTATGTGAACTGACGGATG
AAGGGGAATTTCGAGAAGATCTCTATTATCGTCTGAATGTTTTTCCTATTATTATCCCGCCATTACGGGAGCGACCTGAA
GATATCCCCTTATTGGCAAAATATTTTACGCAAAAAATTGCCCGCCGCATGGATAGAAAAATAGACTGTATTCCAACACA
TGCTTTGGAGCAATTAACCCATTATCCTTGGCCGGGAAATGTACGAGAGCTTGAAAATATTATTGAGCGCGCGGTTATTT
TAACTCGAGGCTCTACGCTAAATTTGCAACTAAAAGAGTTAAATATCAATAAACCATCTCGTTTAAAACAAGTGCTTTCG
CAACCATCAGCCATAGAAAAAAAGATGCAAACTAGCGCACCTGAAAGTGATGATGAAGAGCGTGAGCGGATAATACAAGC
CCTTAGAGAAACTAACGGTGTAGTGGCTGGTGCCAGAGGTGCGGCATTAAAATTAGGATTAAAAAGAACCACCTTATTAT
CACGTATGCAACGCTTAGGTATTTCCATTCCTGAAATTCTTTAGTTTTACGACCACTACAGCCGATATTGTAAAACGAGT
GTAATTAATTTGTTACACTCGTTTTTTTCTGTCCATTGGCAACTTTTTTATCCCTATCTATAATTTTAGTGGTTATATTT
CTTTAATTATTATCACTAGTTAATTAACGCTAACTTATTATTAATAATATAAATAATCCATGGAGCATATTATCTATGAA
TGACCTGCTTACAAATAAAATTAATAAAATAAAAGAAGAATATAAAAATAATAAATATGTTTTTATTCCACAAAAAATAG
TTATTGATTTAATAAAACAATTAGGTGCAACAGAGAAAGATATAGATACACTCATAGAATATGGTGATTATCTCGCGCAA
GATCCCACATTGTCGTTTCGTCACTCTCGCACCGGACGCTACCTTTTCGATAATGAGGCTAAAACCATTTCACGACTAGA
GTATCAACCTTTTGTCCTCACTGAAGAAGATGGCTTTATTCGTGAAGATAGCGGTGCACAAAGACACTTTCGAGCAATTG
ACGATCGCTGGCAAAGCAATACCGCTTACCAAGCATTATTAAAATTGAAAATGCTCCTGATTGAAGGAAATCGATTTACA
CCACGCCGCTTAACCGATCAACAATCCCCTAAATCAATTTCAACGGTATTTCATTTAAGACTCATTGCTGAACCTAATTC
GTTAAGTGAGCTTTCTATTGAAGGGGTGCATAAAGATGGTGTTGATCACACCATGATTGTCATGATGAATAAAAATAATG
TAAAAAATAATTCCGGCGCATTACGTGTTCATTCTCATCAAGAAGCAATAGGTACACCTTGGCAAGATATTAATCCTAAT
AATGTTCTCTATGAGCATAATAATGCCCAATATCTGGATATATTGTTAATTGCGGATAATGAGTTAAATCATAGTGGTAC
ACCTATTTTTACGCATGACAATAACCACTTTGCTTATCAGGATTTTATTGTTTTATTATCCCGTTATCCAACCGTAGATA
CTCATCCATCACATCAGTTTGATTCAACCCAATTACATCCCGATTTACCACTAACGTTACATTTAAATAAGCAAGTAGCC
TAATCATAAAGCGATAAAAAACCGAGCTTACTGATATCTAGATCAGTCATGCTCGGTTTTCGGACAGAAAATAAATATTA
ATCAGCAAAGTTAGCCTTCAGCGGCTTCTCTTAAACGACATTTAATATTGTTATATTCTGTTTTTACATAGTGCTCAGCT
TGAGCTTGATCTTTAATTGACTCAACACAAACCGCACAATATTTATACTCAGGTGTTTTGGTTATTGGACTTAAGTTTTC
TGCAACTAGTTCGTTACAAGCCCCAATCCACCATTGGTAAGTCATATATACCGCACCTTTATTTGGTCTATCACTGACCG
CAGCACGAGTAATAACCTTACCTTGTCGAGAGCGTATCCAAACCAACTCTTGATCTTTAATTCCTAATTGTTTGGCATCT
TCAGTGTTTAATTGAACATAACCGGGTTCATCAGCCAATGCAGCTAATGCTTTACAGTTACCTGTCATTGAACGACAAGA
GTAATGTCCAACTTCACGAACCGTTGCCAATACCATTGGGAACTCATCAGAGAGTTGATCAATAGGTGGCGCCCACTCAC
AAGTATAGAATTGACCTTTACCATTAGGAGTATCGAACTTACCGCCTTCATAAAGATATTGTGTACCTGGGCTATCTTCT
GTTGGGCAAGGCCATTGAATATACGCCAAATCAGCCATTTTTTCGTAAGTTGCACCATAATAAATCGGGCATAACTCACG
CAACTCATCCCAAATTTCTTTGGTGTTGTTGTAATGCATTGGATAACCCATTGCTGTTGCCATTAAGCTGATTATTTGCC
AGTCTGTTTTAACATCACCAACAGGCTCTACCGCTTTATAGAAACGCTGGAATCCACGGTCTGCTGATGTGTACACCCCT
TCATGTTCACCCCATGATGTGGCAGGGAAAACAACATCAGCAATCGATGCTGTTTTGGTCATAAAGATATCTTGTACTAT
CAGTAAATCGAGTTTTTCAAAGGTTCTACGAATAGTGGCTAAATCTGGCTCAGTTTGTAGTGGATCTTCCCCCATCACAT
AGTGTGCTTTAATTAAACCATGGTCGATATTATGAGGTACTTCACTAAGCGCATAGCCCACTTCTTCAGGCATCGATTCA
ATGCCCCAAGCTTTGGCAAATTTTTCACGCGCTTTCGCATCAGTAACATACTGATAGCCTGGTAGCGTATTAGGTAGTGC
TCCCATATCGCAAGCACCCTGTACGTTATTTTGACCACGAACAGGACCTACCCCAACATATTTCTTACCAAGATTACCGG
TTAATAATGCTAAGCTAGTGAGTGAACGAACGGTTTCAACCCCTTGATAGAACTGTGTTACCCCCATTCCCCACAAGATT
GTCGCCGTTTCCGCTTTGGCATACATACGCGCGGCTTCACGGATAATTTGTGCACTTAACCCCGTTGTTTTTTCTACCGA
CTCAGGGGTGTAACTTGCGACTAATTGGCAATACTCATCAAATTGCTCGGTATGATTTTCAATAAAGGATTTATCGTATA
ATTTTTCCTCTATGATCACATTGGCAATAGCATTTAGCAGTGCAATATTAGAACCATTTTTCAATGCTAAGTGTAAATCA
GCCAAGCGAGCTGTTTCGATATAGCGTGGATCACATACAATAATTTTGGCACCCTTTTCTTTCGCCTTCACAATACGGCG
AGCGACAATAGGATGCGAGTCTGCGGCATTATAACCGAAGACAAATAGACATTTGGTATCCTCAATCTCAACGATTGAGT
TGCTCATAGCACCATTACCGACCGAACGCTGCAGACCTGCAACCGAAGGGCCGTGTCAGACACGAGCACAGCAGTCTATA
TTATTATTTCCGATAACCGCACGAGCAAATTTCTGCATAACGAAGTTAGCTTCATTACCAGGTCCTCGTGATGAACCGGT
TGTCATAATAGCTTTAGCGCCATATTTCTCTTTGATAGCAAGTAGTTTGCTACTCGCAAACTCAATAGCTTCATCCCAAG
AAACCGCTTCTAATTTTCCACCTCTTTCACGGCGGATCATAGGTGTTTTAAGGCGTGGAGTCAGTATCTTAGTATCATGG
ATAAAATCCCATCCATAATACCCTTTCAGACACAGCTCACCTTGGTTTGTTAAACCATTGGCTCCTTCAGCGCCAATGAT
TTTACCGTTTTCCACCTTCAGGTAGATTTTGCATCCTGAGGCGCAATACGGACAGACCGTGATGACTTTTTTCATCAACA
TTGCTCCTGTGTTCATCAACTTTCAGGTTAATACCCGATTCTCTCCTTTATCTATGCAGAGACTGTGCCAAATAAGCCAT
TATTTTAAATATTTTATAATTAGATGAAAAACAAAGAAAAATAACAGACAGTTATCAGTAATAAGATGAGTAAGAGACAA
AAAGGAAACAATTATCGACACTAATGACGATTTTTCTGTCGACGATGAGCAAGCAGTAATAGCAAAGATTAATCGGTCTA
ATTAACACGATTTTCTCTATGTATTCTTCTCATCAATAAAATTATTATTTTTCAATAAATACAATTAGTTATTTTTATTT
AACAACTAAACACATCATTATTTGATGACAATATGATAATTTGACTTGCTATATTCTTATTTAGGTAAATTTTTAAGAAT
TAATATTTTGAATAACAATTTATTCGCAAGAAAAAAGGTGAAAAACAATAAAAAAAAAGCCCATAATACTGAACCTGAAA
ACAACAATGCGGTCTTAAAGACCTCTACACCCCAAAAATTTGATAATAGCTCAACATGCAAAAATTAAAGTTTTTACGAT
TTTCAAAAGAAAAAGTTTCTCTTTTTTTAGCTGTCTATATTGGTTTATTTCTTAATCTTTCCGTTTACATTGGCCGTTAT
GGCACACAGAATTCTCACAACTCCCTCATTGAAAGTTTATATATACTGGGTGAAGTTGCAGTAAACATTGCCTTTACTTT
CTTCTTATTACGACTTATTTCTTTTTGTGGCACACTATTTTTTAAAATAGTCGCTTCTTTTATTCTGCTCATTAGTGTTT
GTGCTAGTTACTATATCTCTTTCTTTGATGTAGTTATTGGCTATGGCATTATTATTTCTACGCTCACCACAGATATCGAT
TTATCAAAAGAGCTGATTAGCCCTAATGTGATTATTTGGATTATTGGGTTATCTATTTTACCCCTAGCGCTAACTTGGTT
ATGTAAGAAACCAGAAAAAAATATAACTCAGCAGCAAAAGAAAAAAATCTGGATCAAAAATACGGTCAAAATGCTCGTAA
TTGCTCTTGCGGTATTTGCCTATCTAAAAACCTTAGATTCGAAACAAAAAGCCTATGAAATCAAGAATAACTTAGATTTG
CCAAGCTACAGCGGTGGTTTAAGTTACGCCTATTTACCGACCAACTGGATTATTCCTTTATTTCAATATGCGATAACACA
GTACGACGATCACTTTAATAGCCAGAATATCTTTGATCCTGCGGATAACTTTACTTATATCCCGTCAAAAGCCAATGAAG
ATGTCTATGTGGTCTTTATTATTGGCGAGACAGCAAGGTGGGATCATATGGGGCTATTCGGTTATGAAAGACAAACCAAT
CCCCTATTAAGCCAAGAAAAAAATCTGATTGCTCTGAAAGGTATCTCTTGCGATACAGCAACAAAACTTTCGCTAAAATG
TATGTTTGTGCGTGAAAACGGTACAGAAAATAACGATCAGCGAACGTTAAAAGAGAACAATATTTTCTCAGTATTACATC
AGCTAGGAATGACATCAGAACTCTTTTCAATGCAAAGTGAGCTTTGGTTTTACAATAAGCTTGATTTAGATAACTATGCC
ATGAAAGAGATGATGACCGCCAAAAATAGTAATTTTGGCAAAGAATTAGATGATACTTTGCTTATTAACGAAGTCGCAGA
TTCCGTTGCTCACTATTCTAAAGGTAACCACTTAGTGATTTTACACACTAAAGGTTCACACTTTATGTACTCGCAACGTT
ACCCAAACGCATTTAAAAAATACCAACCTGAATGCTTAAACGTTGACGATGAGTGCACCAAAGAGCAGCTAATCAATGCT
TATGATAACTCTATTCTTTATACTGATTACTTTATTGATGGTGTACTTAATACCTTGCGTGATAAAAAAGCCATTGTGTT
TTATACCTCAGATCACGGCGAGTCAATTTCAGAAAAAGGTGGCTTACACGGCACACCAAAAGAAATTGCACCACCAGAAC
AATTTAAAGTGCCTTTCTTAGTGTGGATGTCAGATAGCTATTTAGCTGAGCCTGAAAATAAACAGTTATTTGATAATCTC
AAACGAAATCAAGATAATAACCGGACTTTCTATCATCATAATATTTTTGACTCGATATTAGGCTGTCTAGGTTACTCATC
ACCCGATGGGGGGATTAATAATCAAAATAATCTCTGTTTTGGTGACATAGCTAGCGAAGCATATTAAGTCGTGTCTAATC
AATAAAAACCCCATGTTTAAGATTAAGCATGGGGTTTTTACTCGCTGAGATTAAAATAATGGCTTATTTAAAGTCAGCAT
CTGTATACAGGTGTGTTGCTTGAATTTCTTTGACGTTTCTTGCACCACCTAACATCATATTAATTCTTAACTCTTTATTT
AATTGCTCGATAACTGAATTTACACCTTCAGCACCGCCTAAATTTAATCCATAAAGAATTGGACGCCCTACAGCAACAAC
GTCTGCACCACTCGCTAACGCTTTAAAGACATGTGAGCCACGACGAACTCCACTATCGAAAACGATAGGAACACGTTTGT
TCACGACTTTGGCAATGGCTGGCAATACATCAATGGTTGCTGGTGCACTATCTAACTGACGACCACCATGATTAGACACC
CAAATCGCATCAGCACCCGCTTTAATTGCAGTATCGGCATCTTCAGGTGATTCAATACCTTTCACAATGACTGGTAAACC
TGACATCTTTTTCACATATTGAATATCCGCAGGAGTAAATGCTTGTTTAGCTTGAGCATAGATCTCACTAATACCCGAAC
CTTTACCTGTTTTTGATTTATCATCACTGATTTTGGCGAATGCTTCCAAATTGGCAAAACCTAATGGGAATTGAAAACTA
TTTTTAATATCATCTTCACGATATCCCCCCACAGGAGAATCAACCGTTAAAATAATACCTTTCGCGCCATACTGTTTTGC
TTGCGATAAAATATACTGATTAAACGCGTCGTTTTTACTCATATATAGCTGAAAAAAGAACGGATAACCCGGTTGTGCTT
GCGCGACTTCTTTAATGGTTTTATTACCATAAGTACTTAATGAGAAAATAGAGCCCGCTTTCGCCATACCTTTTGCTGTG
GCAACTTCGCCTTGTTGATGAGCAAGCCCTTGGGCTGCCATCGGTGCCTGAATAATAGGCGTATCTAATTTAATACCTAA
AAATTCTGTTTTTAAATTCAGATCGGAAAATTCAATCCCTTGTAATGCACGAGGCATAATATATTTTTTATTAAATGCAT
TTGTATTAGAACGCAAGTTATTTTCGTCTTCAGCACCACCACGAATATAACCGAAAGCGCCTTTATCCATATTTTCTTTT
ACTTGATTTTCAAGAGCATCTAAATTAACTATTTTGATTGGATGTTCTGCGGTACTCGCTTTATATTCAGTCGCTTGCAC
AACTCCCACACTTAATGCCATAGCAATTGCAGTCGTTTTTAACAATGTATGTTTCATTATCTCCCCCTATGTAGGAATTA
ATGGATTATATTTATAGTTTAAGAAACAACGCTCAGATTATAAGAATAAATATAAACTCTATTTTTATAGAAACTTAAAA
TAATCGTTCTGATTTTTTAATATATAATAATTAAATAAATCAAATGTAACTTAATAAAAATTAGGTCATTAAGGAAAATA
TATATAATTATTTAAATATCATGATATTTAAATAACATAATGACATTTTAAAAAATAATCTTGATGTCGTTAAAAGCGAG
TATAAGCTGACTATGGAAATAATGTATCTAAAGATTATTGCTTTAAGCATTCAAAAAATTTGTTTAAGTTAAAAAAAACC
CCCGCGGGCGGGGGTGAGATAAGCGCAATTAAAAGTCTCAAATCAACTCAGGAGAAAAATACCTTTAGTGTCGATTACGA
ACAATTTGGTAACGGCGCGTTAGATACTCAATTGGCACGCTCCAAATATGAACTAAACGGCAGAATGGGAACAATAAAAA
AATCGTCATACCTAGGAATATGTGCAATTTAAAAATAAGTGCAACACCTTCAAGATTTGCCGAAGCACCGCCATGGAATG
TCACAATAGCTTGCGCCCATGCCACCAGCTTCATCATCTCACTACCATCCATATGCTGTGCAGAGAATGGGATAGTCAAT
AAGCCGAGTGCAACTTGGACAACCAGCAAGGTTAAGATCATGATGTCACCAAATGACGATGTTGCTCTTACCCGTGCATT
CGTCAAACGACGTTTTAACAGCATAATGCCGCCAATCAGCATTAACACACCACAAGTACCACCACCAACCATCGCCATAA
TTTGTTTATATTCAATTGGTAGAAAAGATTGATACATCCAGTGTGGCGTTAACATCCCCAGAAAATGACCTGCAAAAATG
CCGATAATACCAATATGGAATAAGTTCGAAGCAAGTCGCATGTTTTTCTTGTCTAACATCTGACTGGAGCCTGCACGCCA
TGTATATTGACCATAATCATAACGTAACCAACTACCGATAAGAAAAACAGCACCAGCAATATAGGGGTAGATATCAAAAA
ACAACATATTAACGTAATTCATTTTTGTGCTCCCATATCCAGCGAATTACCGACATTGAGATATTGAACAGGCGTTTCTT
GCGCAAAACGTCGCTGATGCTGGCTAATATTGTTACTACCACATTGCGCACTTTCACCTAGAAACGTCACTTGCTCTTCT
TCCCATACGGCATCTAATGCAGCCGGCGTATCATCTACAGGCTCTTTTTCTACTTGAGCCGCCAGTTGTGAAGCGTCTAA
CTCACTTTGTGAGAGACAAAGCAATACATCAAAAAGAGCGTGATAATCACTGCCTCGCTGTTTTAAACGCTCACTCAGCA
ATGCCAAAATAGGGGCAATATTATTAAGCCCTTCAATACTTTCATCGGTAGGCAATAGCGTTAAATACTCAAGGTAAGTA
GGTAAGTAATCAGGCAATTCACGACTACTTAAGGTGATCCCTGCTTGTTGATACTGATTAAGCAGATCAACCATTGCCTG
ACCACGATCACGCGATTCACCATGTACATGTTCAAATAACAATAGCGATCTCGCTCTACCTCGATCAAAAATCTCACTGT
AATTCGCTTGTGCATCCAGCAGATCTTGTTGCGTGAGTTCACGAATAAACGCCATTAATTTTGCGACTTGCGTGACAGGA
AGCTCGTCAGCTTCCTGCAATGCATCAATGATCTCATTACGATGTTCCCAGAGATCTTCGCTGGGATAATCCAATAACAG
AGAAATAACTTTCAAAGAGATCATCATATTTTCTCCTCAGAACGGCGCTCATCTTGAGGGGTTTTGGAAGTGATATCGAT
GGCATCAATACGATGGCTATTAAACAGATTAAATTTACTCTCGCTGCCATGACAACCATCACCAAAACTAAAACCACAGC
CGTTACGCTCAGGAAAAGCTTCTCTTGCTAACTCACGATGGCTAGAAGGAATAACAAAGCGATCTTCATAATTGGCAATC
GCCAAATAGCGATACATCTCTTGTGCCTGTGCTTCGGTTAATCCCACTTGCTCTAATGCTGTCAAATCGGTTTTACCTTC
TACCGTTTCTGCGCGTTTATAATGGCGCATTGCCAACATTCTTTTTAATGCTAATAACACTGGCGCTGTATCGCCTGCGG
TCAGCAAGTTAGCCAAATATTGGACAGGAATACGTAAACTTTCTACATCCGGTAATACCCCCGTATGTGGCAACACTCCT
GCATCAGCCGCAGATTGAATAGGTGACAGAGGTGGCACATACCACACCATAGGTAAAGTACGATATTCAGGGTGTAATGG
TAATGCCAGCTTCCAATCCACCGCCATTTTATAAACCGGCGAACGTTGGGCTGCATCAATCACACTTAATGGAATACCTT
GCTCTTCTGCAGCTTTAATAACTTCAGGATCGAAGGGATCTAAAAAGATATCTAATTGACTTTGGTATAAGTCTTTTTCA
TTATCAGCACTGGCGGCTTGTGAAATTTTATCTGCGTCATACAGCATCACACCAAGATAACGAATACGTCCAACACAGGT
TTCTGAGCATAGGGTTGGTTGACCTGATTCGATGCGCGGATAACAGAAAATACATTTTTCTGACTTACCGCTTTTCCAGT
TAAAGTAGATTTTTTTGTATGGACACCCTGTTAAACACATGCGCCAACCACGACACTTATCTTGATCGATAAGCACAATA
CCATCCTCAGCACGTTTATAAATCGCACCACTTGGACAGGTCGCGACACAAGCAGGATTTAAGCAGTGTTCACATAAACG
AGGTAAATACATCATAAATGTATTTTCAAACTGCCCATACATCTCTTTTTGCATATCGGCGAAGTTTTTATCCGCAGCAC
GTTTGCTAAATTCGCCCCCTAAATCATCTTCCCAGTTTGGGCCTTTTTCGATCTTGGTCATACGCTGACCGGTTATCAAC
GAACGAGGACGTGCGGTGGGTAATGAGCCTTCTGGGGCATTTTTTAAATGCTCATAGTCATAATCAAATGGCTCATAATA
ATCATCTAATGCTGGGACATCTGGGTTGGCAAAAATCTTTGATAATAGCCCAACACGGTTACCCATTCTTGGTACTAACT
TACCTTTAATATTTTTGATCCAGCCGCCTTTCCACTTCTCTTGATCTTCCCAATTTTGGGGATACCCTGTACCCGGTTTA
GTTTCAACATTATTAAACCAAGCGTATTCCACACCTTCACGACTGGTCCAAACATTTTTACAGGTTACTGAACAGGTATG
GCAACCGATACATTTGTCGAGGTTCAGTACCATACCGACTTGTGAACGAATTTTCATTATGCCTTCTCCTGTCCATTCAG
GGTTTGTTGATAAGCATCGCCTTCACCATCAAGCCAATCAATCTGTTTCATCTTACGTACCACAACAAATTCATCGCGGT
TAGAGCCCACAGTTCCATAGTAGTTAAAGCTATAAGCCAACTGAGCGTATCCACCAATCATATGGGTCGGTTTAGGGCAA
ACACGCGTCACGGAGTTATGAATACCGCCACGCATTCCGGTTATTTCAGAGCCTGGTAGGTTTATTTGACGCTCTTGTGC
GTGATACATATAAATCATGCCATCAGGAATACGTTGGCTCACAATCGCTCTTGCGGTTAACGCACCATTACTGTTGTATG
CTTCAACCCAATCGTTATCACTAATACCCATCTCTTTAGCATCATCTTCACTCAGCCAAACCACAGGGCCACCACGACCG
AGGGTTAACATCAGTAAGTTATCGCTATACGTTGAGTGAATACCCCATTTTTGGTGAGGCGTCAGGAAGTTCAGCGCTTT
TTCTGGGAAGCCGTTCGGTTTTTTACCTTTCACGGCTTCGATTGCCTTAGTATCAATAGGTGGACGATAAACCACTAAAC
TTTCGCCATAAGCACGCATCCACTCATGATCTTGATATAACTGCTGACGGCCACTTAAAGTACGCCAAGGGATCATCTCG
TGAACATTGGTATAACAAGCGTTATAAGAGACATGCTCATCTTCCAGACCAGACCATGTAGGACTTGAAATGATCTTACG
AGGTTGAGCAACGATATCGCGGAAACGAATTTTCTCATCTTCTTTTACTTTAGCTAAATGAGTGTGATCGCGTCCTGTCA
CTTTACTTAGTGCATCCCACGCTTTTACCGCCACTTGACCATTCGTTTCAGGTGCTAAAGAGAGGATAACTTCGGCTGCA
TCAATTGCGGTTTCAATCGCCGGGCGCCCTTTTGCCACACCCTCATGACGAACGCGATTAAGTTTTTTCAGGAAATCAAC
TTCTGTCTGTGTATTCCAACCGATCCCTTTACCGCCATTACCTAATTTATCCATTAACGGCCCAAGTGAGGTAAAACGAG
CATAGGTATTTGGATAATCACGCTCCACAGGAATAAGATGCGGTGCAGTTTTCCCCGGAATAAGGTCACATTCACCTTTT
TTCCAATCTTTGACATCAAATGGTTGTGCCATTTCAGCCGCGGAGTCATGTTGTATTGGCTGTGTCACTAAATCGGTTTC
AACCCCTAAATGACCGACACACAATTTAGAGAAGGTTTTAGCAATACCTTTATAAATTTCCCAATCGGTTTTAGACTCCC
AAGCGGGATCTACCGCGGCGGTTAATGGATGAATAAATGGATGCATATCCGAGGTATTCATATCATCTTTTTCATACCAT
GTGGCGGTTGGTAACACGATATCGGAGAACAGACAGGTACTTGACATACGAAAGTCTAAAGTCACCACTAAATCGACCTT
ACCCTCACCGCCTTTATCTTGCCATTCCACTTCTTGTGGCTTAACTTGGCCTTGTTCACCTAAATCTTTACCTTGTAATC
CATTTTCCGTCCCTAATAGATATTTCAGTAAATATTCATGTCCTTTACCTGCAGATCCCAATAAATTAGAACGCCAAATA
AATAAGTTACGAGGGAAGTTTTGCGGATTATCCGGTTGCTCTGATGCAAAACGGATCTCACCTGATTTCAGAGCATTAAC
GGTATAATCCGTTGCACTGACGCCAGCTTGTTGAGCTTTTTTGGTAATAGATAATGGGTTAACGTTTAATTGCGGTGCTG
ACGGTAACCACCCCATACGCTCCGAACGCACATTCATATCAATTAAGCTACCGCTAAAGCGTGATTTATCTGCTAAAGGT
GATAGTAATTCTGTCGGTGATACCGTTTCATAGCGCCATTGACTTGAATGATTATAGAAAAATGATGTGCTATTCATATG
ACGAGGTGGACGCTGCCAATCCAGACCAAAAGCTAATGGCAACCAACCTGTTTGTGGACGCAGTTTTTCTTGTCCCACAT
AGTGAGCCCATCCACCACCACTTTGGCCAATACAACCACAGAAGATCAGCATATTGATAATGCCACGGTAGGTCATGTCC
ATGTGATACCAATGGTTAATGCCCGCACCGACAATCACCATTGAACGACCATGTGTTTTTTCTGCATTATCAGCAAATTC
ACGTGCAATGCGGATAATATCTTGACGGCTAACCCCTGTTACTTGTTCAGCCCATGCGGGTGAATAGGCTTTGATCTCAT
CATAGTTTGTCGCACAGTTTTCATCATTTAAACCACGATCGACACCATAGTTAGCCAGTAATAAGTCATAAACGGTAGTG
ACATATTTTTCTTCGCCATTGGCAAGAGTAATGCGTTTTGCTGGCAGTTTATGAACGAGAACATCATCAAGGGCAACACC
TTCAAAGTATTCACTCTTGATGCCACCAAAGTAAGGAAATGCAACGTCAACCACATCATCATGGTTTTCTAAAAGACCCA
ATTGTAAAGTGACTTCTTCGCCACTCTTACCGTCTTTAGGCTCTAGATTCCATTTGGCAGCGCCTTCCCAACGAAAACCC
ATTGAACCTTGAGGAGCGACCAATTGCTGTGTTTTCTCATCAATAGCAATGGTTTTCCATTCTGGATTTTTCTCCTGATC
GAGATTGTTCACTAAATCAGCGGCACGTAGCATGCGACCCGCAACTAACTTGCCAGAATCATGCTTATCTAACATCACTA
ACATTGGCATGTCAGTGTAAGTGCGCACATAGTTACTAAAGTATTCAGTTTGGCGTTTAACGTGGAATTCGTTAAGAATA
ACGTGTCCCATCGCCATTGCCATGGCGCTATCTGTACCTTGTTTTGGGTTTAACCACTGGTCACACAGTTTAGCAATTTC
AGCATAATCAGGTGTTACTGCTACCGTTTTGGTGCCTTTATAACGAACTTCGGTAAAAAAGTGAGCATCTGGCGTACGGG
TTTGAGGTACGTTTGAACCCCATGCAATCAGATAAGAAGAGTTATACCAGTCAGCTGACTCTGGCACATCTGTTTGCTCC
CCCCAAGTCATTGGTGAGGCAGGTGGTAAATCACAATACCAATCGTAAAAACTTAAGCAAGCACCACCAATAAGAGATAA
ATAGCGGGCACCGGCGGCGTAAGACACCATTGACATTGCCGGAATAGGTGAGAAACCAATAATACGATCTGGGCCAAAAG
TTTTAGCGGTATAGACGTTAGAAGCAGCAATAATTTCATTCACTTCAGACCATGAAGAGCGAACGAAACCACCACGACCA
CGAGCTTGTTTATAACTTTTCGTTTTTTCGGGAGCATTAACAATCGATGCCCATGCATCAACTGGATCAGCGTGTTGCGC
TTTGGCTTCACGCCATAATTTGATCAGACGTTTACGTACCATTGGGTATTTAACGCGGTTAGCGCTATATAAATACCATG
AATAGCTCGCACCACGCGGACAACCACGGGGTTCATGATCAGGCAGATCAGGACGAGTTCGTGGATAGTCTGTTTGCTGG
GTTTCCCATGTTACTAAGCCGTTTTTAACATAAATTTTCCAGCTACATGATCCGGTGCAGTTAACACCATGTGTAGAACG
CACGATTTTGTCATGCTGCCAACGGCTACGATAACTATTTTCCCAGTCGCGATTAACATTTAACTCTTGCCCGTGATCTT
GTGAAAACGTATCACCAAGCTGTTTAAAATAGCGGAATCTATCGAGAAATTTACTCATCAGATACTCTCCCAATGCGCGT
TAGCGCGCTCACATTGCGTATAATTCGTCATTATTATTTATTGTGTTTACGTCCATAGACCAACCAAGTGATCAGAACGC
AGGCGATATAGAACAGAACGAAGATTTTCATTGCCCCAGCAGGTGAACCCGTCATCGCAAGGGATGTACCAAAGGCTTTA
GGAATAAAGAAGCCACCAATCGCACCGATTGCAGAGATAAAACCCAATGCAGCTGCACTTTCTGTTACGGCTTCTTTTTG
CGCAGCTTCATCTGAAGCCCCTTGTGCCTTCATGCGATCAATAGTGATTTTTCTAAATACCACGGCAATCATTTGGAATG
TTGAACCACTGCCTAGCCCTGCAGTTAAAAACAGCACCATAAACACGCCATAGAAAGCAATAAACGATCCACCAGCACCA
TTTTCCGGTAGGGTTAAGAACAGGAGCACTGAGAAAATAGCCATAATGATAAAGTTGATAAGCGTCACTTTAATGCCACC
AAATTTATCAGATAGCGCACCTCCCACAGGGCGAGCTAATGCTCCAAGTAAAGGACCAAAGAAGGCATAATGTAAAATGA
CAATATCGGGGAACTGGGTTTTCGATAACATTGCAAACCCGGCAGAAAAGCCGATAAAAGAACCAAAAGAGCACAGATAG
AGGATACTGAGTAACCAAAGATGACCACGTTTTAAAACAGGTAGCTGTTGACTTAAAGAAGCTTTATTAGCAGCCAGATC
ATTCATGCCAAACCAAGCCGCAAAGGTAAAGATAAGCAAGAAAGGTACCCAAATCCACGCCGCATTCTCTAGCCATAAAC
GTGAGCCATCAGGTTGAACGACACCGGGGCCACTAAACATAGCAAAAACGCCCACACTGACAACCAAAGGCGCGATTAAT
TGCATCACGCTGACACCTAAGTTACCCAATCCGCCATTTAATCCTAATGCACCGCCTTGGTGTGCTTTAGGAAAAAAGAA
GCTGATATTTGCCATACTCGATGCGAAGTTTGCACCAGCAAAACCACACAGCAGAGAGATAACGATAAAAGTGGAATAAG
ATGTCGTGAGATCTTGCACGGCAAACCCTAGCCAGAGACAAGGAATAATCAGAAATACCGTACTAATAGCCGTCCAACGA
CGACCACCAAAAATAGGAATAACAAAAGAGTAAGGGACACGTAGTAGCGCACCTGAAACAGAAGGTAGAGCAGTCAGCAT
AAAGAGCTGATCAGTGGTAAAATTAAAGCCAACCTTATTTAAATTGACAGCGACTGCACTAAATAGCATCCAGACGCAGA
AGGATAGCAGTAGACAAGGAACAGAAATCCATAAATTACGCGATGCGATTTTTTGACCAGTTTTTTCCCAAAAAGCTTTA
TCTTCAGGATGCCAATTTTCGATCACCCCTTTTCTCATTTTTTCTGGGTGTTGAGAAAGTGCCATAACAACCTCGGTTAA
CGGTTAAATTGGCTTCTTTTTACGGTGAGATGGGTTTACGAGTCATGATCTGCATCAAGCAAGATTTTGTTTGATTTTTC
ATCTAAATCTATGTTTTATACCTAAGTATTAATAGGGTTACGTGACTATTTTAAATGTAAATCAATAAATTAGGTAAAAT
CACTTACTCTTTATTAAACACATTACAATACTTAGATATTTAGAGGTACTCCCTTTGGAGTATATGTTATTTAGCGGTTT
TTTAAGGCAAGATAGACCAGATCAAACTGGGAATACATCATGAAAATGCACAACATTCAATGGCATTATCGCTTTTCAAT
TATTAATCAAATCGCTATTTTAATGTTGCTTTTCACACTATTTGGTGTGGTAGGTATGGCTATTTCTAACCACATTATTT
TAAGCGTACAAGGCAACGCCCACGCCATTAATAAATCCGGCTCACTGCGCATGCAAAGCTATCGTTTACTCTCAGCCTTA
CCCCTTGATGATAAGCACCGTGATTATCTACAAGAATTAGAAAATGATTTAGATAGTAAAGAGTTACGTCAAGTATTAAG
CACCTCATCACTGCAATCACAATATGTACAACTGACTCATTACTGGAAAGAGACATTAAAACCAACTTTGTCAGCAGCCA
AACAGCCTAATGATGCGAAACAAGAAGTTATCTTTTTTGTTTCTCAACTCGATACATTAGTATCAAGTATTGACCAACTT
ACTGAACAAAAAATCCGCCTAGTCGCTTATACTCAACTTATCTTTACCGCTCTTACCTTATTACTGCTGTTTGGTTCTGT
TTGGCATTTTCGTCGTCGCTTATTACTGCCTTGGCAACAATTGATGTCTATGGCTAATTCTATTGGACATGGTGATTTTT
CAACTCGTTTTCGGCCTCGTCCTCACCATGATGAAATTGCCACCCTAGGAATTGCACTTAACACCATGTCAGAAGAGCTA
TCGACGCTCTACAGTGAATTAGAACAACGAGTCATTGAAAAGACCCATGATTTACAACAGAAAAATAAGGTTCTCTCTTA
TCTTTATCACTCAAGTCAACAACTGCATTCCCAAGCGCCACTTTGCGCTCGCTTAAGGCAGATCCTTGCAGAGCTACAGC
ATATTATTCCTGATAGCTATTTGCAGATCCGTCTATATGAAGATAATCAACATACATTATTTAATGAGATAAGCTTAGCC
CCTTCCTCACGCCCTGAATATTGTCCAACGCCAGACTGTGAGCGTTGCAATGAAGATGCCAACATCACTACACCGTTAAA
TAATCGCTTATTACATTGGGAATTGACCGATCAGATCCATCGCTACGGTTTATTCGTAATGCAGTTACCGGAAAATAGTG
TACTTACTGACGAACAGAATAATTTAATGCTCTTATTGACTAAGCAAATTTCGGCAATGCTTGCCATGGAGCAACAAAAT
GAACAGCAACAACAGCTATTATTAATGGATGAGCGTTCAGCGATTGCACGTGAATTACATGATTCGATTGCTCAATCGCT
ATCATGTTTAAAAATGCAGGTCAGTTATCTACAAATGCAATCGGAAACCTTGCCAGATAACTGTCAAAAACTACTAAAAG
AGATGCGAGAAGAGCTAAATGTGGCTTATCGTCAGTTAAGAGAATTACTGACCACATTTCGCTTGAAATTGACAGAGCCT
GGCTTATTAGCCGCATTAGAAAATACACTAAATGAATTTAATCAACGTTTAGGGTTTGCTATCCATTTTGGTTATCAGTT
ACCTGCAAAATGTGTTAATTCACATCAAAGTATTCATGTGGTGCAAATTGTTCGTGAAGCATTAAATAATATTCTGCAAC
ATGCGAATGCAAACTGGGCTGAAGTCGCATTAACACTTAATAATGGCATCGTTGAACTGCAAATTAATGATAATGGTGAA
GGTATTACGCCTAATCCCGAAAAGATAAATCACTACGGACTGATTATTATGCGTGAACGCGCGAATAGTCTGAATGGCTC
TTATAGTATAAGGGTTCGCAAAGAAGGTGGAACGCAAGTATTTGTCACATTTCCGTTAATCACTACCCATAAAGATCCTA
TCGAAAAGGGAGCAAATCATAATGAATAATATGGGAGCAGTCGCAGACAAAGCGACTATTTTATTAATTGATGATCACCC
GATGTTACGCAATGGTGTGAAACAACTTTTAAGTCTTGATACAACATTAACTGTCGTTGGTGAAGCTGGCGATGGTATTC
AAGGGGTAAAATTAGCTGAAGAGTTAGATCCTGATTTAATCCTACTCGATCTCAATATGCCGGGCATGAATGGTTTTGAA
ACACTCGATCAATTGCGATTACGATCGCTCTCTGGGCGGATCGTTGTGTTTAGTGTATCAAACTACAGTGATGATCTGAT
CACCGCCTTAAAACGAGGAGCGGATGGCTATCTCTTAAAAGACATGGAGCCAGAAGAGCTATTAGCCGCTTTAAAGCAAG
CAGCCGCAGGGAAAATGGTGGTTAGCCCAACATTAACCCCCATTTTAGCGCAGTCACTGCGAGAAGATCGTTCTGAAGGT
GAGCGGGATATCGACCAACTCACCCCACGAGAGCGTGATATTTTAAAGCTGATAGCACAAGGGCTATCCAATAAGATGAT
CGCACGTAAACTCGATATTACTGAAAGTACCGTTAAAGTACATGTCAAACATCTACTCAAAAAGATGAAATTAAAATCTC
GTGTTGAAGTCGCGGTTTGGGTTCATCAACAACGTGTGGATTAATCAAAATTGGGCACAATGGGTTGGTGAATATTCATT
AACTCCACCAATTCCTTTGCCCCTTTTTGTAGTGACTCGCCTTTTAACCACATTGCATGTACCGGTAAACGCAATTCATT
TTTAGTATTTTTAAATTGCAGTTGTTTTAATTTTCCCTTTTGTAACTGCGTATAAATCAGCGAATAAGGTAAATTCCCCC
AGCCCATCCCCGCTTCAACCATACCTAATGCCATTTGAAAGTTATCTGTTTGCCAGTAATTAGTCGCCACTAAAGAGCGT
ACATCTCTTATCTCTTGAGTATGGCTGGCTATCATTATCTGTCTTACATTCACTAAATCTTCAATAAATACCCCTGCAGG
GTGAGCAAGTGCAATATGACTTGCCGAAATTGTGGCAACTAATGACTCAGAGCCCAAATATTGAAATTGTTCATCGCCAT
TGACGTATAACCCACCATACACGAGACATAATTGGATTTTACGTGCGTGCAGCATCTCAATAATGTCATCTTGCGCCGCG
GTTACTACATTCACTTTGAGTAAGGGGTAACGCTGTGTTAACTCAGATAATGCCGGTAATAAATAGTCGGGATTAATATC
TGCCGCGACGCCAATATTTAATATACTTTCCAGATCCATTGAAAGCTCTTGAGCATGAACCTGTAATAGCTTTAATTGCT
CAGCAATCATTCTGGCGTGAGGTTCAAGTGCTTTAGCTTTTTCTGTTGGCCGTGGCTCTCTCGATGAACGCTCAAACAGC
GCATAACCTAATTCAGCCTCCATATTAGCAATCGCCATACTGACCGCAGAAGGAACACGTTTTAATGAACGCGCAGCCGC
AGAAAAAGAGCCTTTATCCATAACGGCTAAAAATATCGCGATATGTTCACTTGAGAACTGCATGTTCACTCCTGATGTTT
CAGTTAAATTGATATTAGCTAACTTTTTCTGTCACTATTACTGATTTATCTTACGATGCTTAACCACACTGATCCACAAA
AAAAGAGAGTATCATGCAAGGTATTAAGCGAAAAATTGTCTATGTTACCGCTTATGAAGTATTTGGTTGGGTTATCTCAT
CGGTAGGACTGGCGCTTTTAGCCGATAGTTCAACCGCTGTTACGGGGCCACTCGCACTCATTATTACCACTATCGCGGTA
AGTTGGAATTTTATTTATAACTGTTTATTTGAATTTTGGGAGAGTCGACAAAAGTCGAGAATTCGCACCTTTAGACGCCG
TCTTGCTCATGCGGTAGGTTTTCAGCTTACGTTGGTGGTTTACCTTATTCCGCTGATAGCTTGGTGGCTAGGGGTTTCAT
TATGGCAAGCACTGGTGATGGATTTTGCACTTATTATCATCATCCCTTGCTATACATTTGTCTATAACTGGGTATTTGAC
AAAATTTTTGGCTTACCAAAATCAGCATTGCCCGAAGATGTGCCTGTTGCTTAATAAAGTGATGTAGAAGTGATCGTTAT
TTCGATCACTTCTCTATTGGATAAATATCTTCTAACGCAAATTGTTCAATCCCACCTTCTAATTCACAACGCCCTAACCC
AATATTTTTATCATCTGCCGTCGTCCTTCTTAGCAATTTACCGGTCACTTGTGATAATGCGCTATCTAACTCCAACACAC
GATAATATTCCTTCATATAGCTCTCTTCACCCAATGCCATATAAACCAAAAACTCATCGCCGACTTTAATGTTCATGATT
ATTACCATTGATACTTTTAATAAGTTGCATAAATTCCCAATGAATTTAATAAATCTACATCAATTAATACATTAGCGGGT
AATTTTGCATCTCTTCTATAGTTACGTATAGATTGACGTGTTGTTGGCCCCATAATACCATCAATGATCCCATTAAAATA
ATGTCTTTCAAATAGGGCATATTGTACCCTCATTATCAGGCGTTTTTTTTGTTCCTGATTAACATTAGAATTCTTAACTG
CTTGTGAAAAATCATTATTAGATAAATTAGAAGTTGTTCTATTGGTTGTTTGTGGTTGAGAATAACTTTGTGTAGAAGGG
GTACTTCGATAATATCCTCCCCCAGATGAAGAGCGATGAGAGCTATGACTACGATGGCTTCGATGAGAACTATGGCTTCT
ATGCCCTGCTATATAAAACGGTGTTTCTGTATTTAAAGGAGCAAACACGAGATCTTCAGGTTCAAATGTTAATTCAGAAT
TAGGTAGCCCTGTTGAACTAGCAACAGCTTGACTATTTAACGTTAAAAAACCAGGTAATAGTGCTGCTAAACTCCACTTT
TTCATAATATCGCCCTCGCTGTTTGATGATATTTTCCATATGAAGAACTAAAATATCCACCACAATGACTCTTCATTTTA
CATTGGTCACATTCATTCGGATAATAATTCTTCCAATCAGAAATAGATTGAATAGTATATTTCCATAAACTATTAGGTAA
ATGACATAAAGGATAATTAAATAAAGCTATAGGTAATTGACTAATATCAGCCATGTTGATAGCAAGATTCAGATTTTCTA
TATATTTATCAGGTGAGATATATAAATTATCCCAATTTTTTTTAGCCCACCCAACGGGTTCAAGATTCATAATAGAAATT
TGATTAATATTTGAGAACACTCTAGCACATAATTCAACAATATTATGAAAGTGAAGATAATTTATTTTTGTTGGGATTAT
TCTCAATTCAATATTAATGCCTAAATTACCTGCATTTACTATTCCCATAATTGTTTCTTCATATGCACCATTATGCCCAA
CTAACTCATCATGAATTTCTTTATGAGATGAATAAAGAGGGATCCCAAATGAAATATTCATATCTTTTGCTTCAGATAAT
AATTTCTTTGTAAAATAAATATCAGAAAACCTTCGCCCATTCGTTAATACATGTAAAACTGTCCTCGGTGCCAATCTTTT
TATTTTTCTAATAAAATCAATAAATTTATTGCCATAAAGTAAAGGCTCTCCACCACTAATTCCAATAACACCATCGAAAT
TAAAAGCAGCAATCGCAAGTAGAGCATCATCTAAAAGCCAAGAATCATCTCTATTTTTAGGGGGCTGAGAACAAAATTGA
CATAAATTATTACAACGCTCAGTAACAAGTAACGTATTATGATTTGCCTTGCGAGATAAAATAACTCTAATTCTACTATT
TGAAACAGATATAATATCACCATTTTCAATACTATTATAAAGTTCACTATCTGCTATTATATATTTTGCACCGTTACAGA
GTGTCGACGATAAAATCTTTCCTTCTTGTTGAACAAGAATATTATCTAAATAGAATGTAGGATCTACCAGTCTATCTTTA
AATATTTGATAGTAGCCATTGTCTAATTTACTTCTAATATCGAATAAATCTTTCCTAATAACCTCAAGCATAAATCCAAC
TTTTTAGTAATGTAGCCCCTGCATTATCTTCATCAATTTTTTTTACTAGTAGTTTAAACATCCCTTTATGATAAAGACAA
AATCGTGAAAGACTTTTATTTCCAACCGGCTCACCAAATAAACTGATATTTTGACAAGGGTCAACGCCACAATATGGCTG
AAAAGCACAAGTTTCACAACCAACATGTAGCATGTTAAATGAATTAGAAAGTAAATTATTATAGATAGTGTTTTTATTAA
ATGATAACGAATCAAAGTCACCTAAAGAAAAGTCAATATCAGAGTATACCTGCTGAAGCATTCTTAATTCGTCACTTCCA
TATACTTTCCCATCATAATTGAATAATAAGCTATTAAATACTATACCACTAGGGGATTTTAAATCAGCATACCCACAAAA
ACCAGGATTATATAATCTTTTTATATGTATAGCACCAGAATGCTCAACAAAAGGAAGCCCTTTTTTATTTTCCTCGAAAA
TAATATCTAATAATTTTTCATAAAAATTAATATACTCAGATATTGTGTAGCTTTCTTTTTTCTCAGCAAATCCATAAGGG
CTTATAGGCCTAATAAAAAGATCAAATACATCTAATTCAAAATGAGCATCAATCAGTGATTGAGGATTATGAAGCAATTC
CTTTGTTACTGTAGTAACTGTTGAAACTCTATCGCGACCTAATCTATGTTGTAGTTTTTTTATATTTTCTGTGATTATTT
GAAATGAGTTCTTTGTAGGTAATATCCTGTTTTTATTATGCACATATTCATTCCCATCTAAAGATACTGAGTAGATTACA
GGTTTTTCTTCTGACCATTCAATCATTTCATCTGTGAGTAATGAAAGGCTTGAAGTAATTACAAACTCAATATTCTCTTG
ACCAAGTTGGAATACTGCCTCATTATATATTTTTTTGATTAAATCAAATCTTATTAAAGGCTCACCACCTTGAATCTCTA
GTTTATAGTTTTTTTTTGATATTCTTTTTATTAATGAAATTATTTTAGGGATATTCTTCTCATCTAAATCATAATGTTGT
GCACTTATAGAGGCTCTACTAACTTGACAATACTTGCAAGTATGATCACAGCGTAATGTTGGAACAATCATAAATATCGG
AGAAAATGTCATCTCTGACATTAATTTTTTTCCCAAACCCGATGCTATCATCATTTCAGAAAGTTGAATATCATCATTAG
TAATAAATAACTTATTCCTAAGTATATTATTTAAGTTATCATTATTACTTTTACCAAAATCTATAATATTAGATAAATCC
ATCTGATTTAAGACATGGCTAAACCCTGCCAAATTACTGATAAAATACTTATTTTCATCAATTAATTCAAAATTAAATGG
CAATAGTTTCATGTAATTAACCTTTCATTCATACTTGCAAGTACTTTATTAATAACAGATTCTCTAAATTTTCCTGTCTT
TAATTCTATTATTTCTCTTAAAATATAATCATTCAGCAATTTATTAAATTCAAACAATACTGATTCATCATTATTTTTAA
ATGTTATTTTCCATTGTTCATCAGTTTCTTCTAGAAGCCAGTTACTATAAATAGACATCCAATATAAAGAATTTCTTATA
ACCCACTGAGAATAAATGGCTTTATCTAATATAATATCTCTCATTCTTATCTTCCCATCGAAATTCATAAGAATATTTTA
TATTTTTGTCCTATTAATGTCATTAATAAATGAGAAAAAATTTTTTCTTATTTTATTCAATATATTAGTTTCCAACTCAT
CATAATGATGCTGATCAGAATAAATAACAGAGTTAAATATTGAAAAAAGCGCTCAGATAAATACACCAGTAAATAGCGCG
CTAAAGGAATCGAAATAAGTGATCCTAAACAAAGAATGATGGCCGTATGCACATCGGTATAGCCACCAGCACTATAAGCA
ATAGCAGAGCCACCTGACAAAATTGTAGTAATAAATATAGAACTACCGATCGCTTCCTTAATATTCATTTGTGCAAAACG
CATAAGCACGGGTAAGACAACCAATCCTCCACCAACCCCCGTTGCCCCTAAGACAAATCCGGCACTCATACCGGGAACAA
AAAGAGAATTCAGAGGAATTGATGAGCTAGGTGCCAATGATGATAACGGATGTGATGATGTGGATTTTTTGAATATTCGT
TGTAAAAAAAGGAACATTGAAAAGATAATCGCCACAATCATCAGGATATTAATGCCTAATTCAACCTGCTCATAATATTG
AGGTTGTGATCCCAACCAGGTTACCCCATAGCTGGCTAAAAATGTGGCCGGAAACATGATCCCTAAAATCAATAATGCTG
GTTTTAATGGAATATTTCCTAAACGAAAATGAATATAAGAAGAGGAAATTTTCATTAACATCGATAATAAATTAGCGGTC
GCCACTGCTGCTAATGCATTCATTCCAAATAAATAGATAAGCACAGGTAATAAGATAACACCACCCCCCACTCCCGTTGT
GGTGATAACTAAACCTATAGCAGAACCAATAAGGAGTTGAGTGACCAGCAGCATCTAATTTCCTTTTGTAGAAAACATAT
TCAGTTTCGATTATAAGCAAAATAACTTATAACCAAAAGGAATTAGATATAACAAATAAGAATATAAAGACAGTTATTAT
AAAAAAGCCTCTTAAAGCCTCTTATTGCTAAGAGGCTTACTCGATAATTGTTTGATAACTCGCTAGTTAATCTCAGCTAA
TAGACTGTCTGCTGAAAAATAGTCACCGGCTTTCGCCTTTTGCTGCAATACACCATGACAGGTAGCAACTACCTGTACTT
CCATTTTCATCGCCTCCATAATGGCAATAACATCCCCTTGATTGACTTTATCACCATCGGATAATAACCAACTATGTAAT
ATCCCTGAAATCGGTGCAGTGACCGCATTTTCCCGCACCTGACACTCTTTGTGCTCGCTAATAGCCGTGGGTATAACGGC
CGAGAGTGAAAGTAATTGTGCTGGTAGCGCTAATTGATGACGGCGACCATCTATTTCAATAAAGGTACGTACTAGTGGTT
CATTTTCTGCTGGTATACTACGAGGAAAATGACTGTTTTTTGCTTGAAAATCGCTTTCAATCCAACGAGTGTGAACACTG
AAGTTATCAATAAAATCAGGATGTTCCATCATTTCGCGATGAAAAGGTAACACACTGGCTACGCCTGCGATGTTAAATTC
AGCTAAAGCTCGTCGCGCTCTCGCAATGGCTTGTTCACGACTTGCCCCTGTTACAATAAGTTTTGCCATCATTGAATCAA
ATTGACGTGATACTTGGTCATTTTCCGCCACACCACTATCAACACGAACGCCCGGCCCAGCCGGTTGACTAAATTGGCTA
ATTAAACCGGGGGTGGGTAAAAAACCTTTTGCCGGATCTTCTGCATTGATCCTAAACTCAAAACTATGACCACGAGGCTC
AGGGGTTTCATTAATACTTAACGGTAATCCCTCAGCAATACGCAATTGTTCAATCACTAAATCAATACCGGCTGTTTCTT
CAGTCACCGGATGCTCTACTTGTAGACGTGTATTCACTTCAAGGAAAGAGATTGTCCCGTTCGCACTCAATAAAAATTCT
ACCGTCCCCGCACCGATATAACCTGCTTTAGCACAAATATCTTTTGCTGATTGATGAATACGTTGCCGTTGTTCATCAGT
TAAATAAGGGGCAGGGGCCTCTTCAATAAGTTTTTGATTACGGCGCTGTAATGAACAATCTCGTGTACCAACTACCACGA
CATGGCCTAATTTATCAGCAATAATTTGTGCCTCAATATGGCGAGGCTTATCAAGAAATTGCTCAACATAGCATTCACCA
CGACCAAATGCGGTTACTGCTTCTCTTACCGCTGAATGGTAAAGCTCTTCAATTTCTGCCATATGATGGGCAATTTTTAG
GCCTCGTCCACCACCACCAAATGCCGCTTTAATGGCGATAGGCAAGCCATACTGTTTCGCAAAATCCAGAACCTCTTTAG
CATCACTAACCGGATCAGCAGTACCATTCACCAATGGTGCACCTACGGATTGTGCAATTTTACGCGCTTGAACTTTATCC
CCTAATACTTCGATAGTCTGTGGATCTGGGCCAATCCAAAGGAGTCCCGCTTGCTGTACCGCTTTAGCGAAATCAGCTCG
CTCAGAAAGGAAGCCATAACCAGGGTGGATCATGGTGGCTTTGCTTTTATGGGCAATTTCAATGATTTTATCTATCGCTA
AATAACTTTCTTTCGGTGAGTTACCCTTTAAACCATAGGCTTCATCTGCAAGACGCACATGTAATGCATCTATATCATCA
TCTGCATAAATAGCAATGGACGTTGCACCATAATCCTGACAAGCACGAATAATACGAACTGCGATTTCACCTCTGTTAGC
AATCAACACTCGATGCTTCACTCGTTGCTTTTGGTTAGTTGTTATCATGAGTGGCATACTCCTATCAATATTCTTGAAAT
AAAGTAATTGGGTTAAAACGAATTTTAGCGTTAATAGGGATTTGCCCCGCCAATGACAGATGGTATTCGGCAACTGCCCC
AATTACGGGGTATCCTCCAGTGAGAGGGTGATCATGAAGAAATAATACCGGTTGACCATTAATCGGTACTTGTATGGCGC
CAATGCAAGTTCCTTCACTCGATAACTCTTGTTGTTGCTGACGTTCAAGCGATTTATCCCCCAATAGACGTAATCCGATA
CGGTTAGATTGTGGTGTCACTTGCCATAATTGTGAGGTTAATGTTTTTATCGCATCTTCTGTAAACCAATCCGTACGAGG
CCCTAACACAATATCAAGGGTAACGATATCCTCTTGCTTTGGTAAACTGAAACTCGGTTGCTCTTGGCTAATAATGCCCG
TTGATGCGTTATCATCGTTTAGATGAAGAATATCGCCATTTTGTAAGGCTCGAGGGCCAATCTGAGCTAAAGTATCAAAC
GCATAACTACCTAACACTGGGCTTAATTCAAAACCCCCTCTCACTGCCAGATAACTACGAACCCCCGCTGTAGGTATTCC
TACTGTGATTTCATCTCCACTACGTATATCAATAGTTTGATAGGTAGAAAAAAAGGCTATATCTCCGGTCGTTTGTTTTA
AGCTGATCGTACAATCTGCACCTGACAGCGCTATGACACAGTCTTGTTGCGCTTTTAGTATTAATCCACCTTGTGTTATT
TCTAATGCTGCTAATGAAGGCGGGTTTCCCACTAAGCGATTCGCTGCATGTAACGCACATTTATCAAGTGCTCCTGATGC
ACTAACCCCCATTGATGCAGCACCTAAACGCCCTTCATCTTGAAATAAGGTTTGTAGACCTGCGGAAATAACATATAGCC
CTTTATCCTTATTAAAGGACAAAGCATTAATAGATTGTTTTTTCTCAGGTAATGAAACCGTCACTGGCGCTTTTTGTACA
TCAACAAACTGTACAGTATCACCAGGTAATAAAAATGCAGGCTGTTCACGTGAGAGATCCCACATTTTTATCTCTGTAGT
ACCAATTAATTGCCAGCCACCAGGGCTCTGCTGTGGGTAAACACCGCTAAATTCTCCCGCTAATCCTACAGAGCCTGCGG
GGATACGTGTACGTGGTGTTTTACGTCGAGGAACATAAAGCTCAGTTTTATCAGCAATTAAATAAGCAAATCCCGGTGCA
AACCCCGTAAAAGCGACTTGATAAGTTTGTTCTGTGTGTCTGCGGATCACCTCTGTTGCAGTGATCCCCAATAATTCAGC
CACCTCATGCAGATCTTCTCCTTGATAATGAACGGGGATTGTTAATAAGTGACTTTGACGCATCGCGATCGCTTTTATCT
CGATATTACGCAATATTGCCACTAACTCTTTCGCCGTAATTAACCAAGGTACATATTGGATCAATAGTGTTTTTGCCGCT
GGAACAATATCTTCTATCTCAGCAATATTGGCTTGCTTAATTGCTTCATAAAACGCCAATGTCTCTTTTAATGAAGTCAA
CTCAACTAATATGTGAGATAAATTAACAGGTAAAAAGCGCAAAATACGCCTCCCTTTTATTGCCAATAACGGATCGAGCG
GCTGCTGTAATAGCATCAGGCGTTGCTTGCATAAAATAAGTCATTACGCCTCCTTTATTCCTATTGCAGATGTGAAAGGT
TTTATCGCAATACCGTGTGTTATTAAGATCTCTTTGACACTTTTTGCGAGATTAACCGCATCAGGACTATCACCATGAAC
ACAAATAGAATCCGCCTGTATAGCAGTAAAAGTACCCTCTATCGATTCAACGCCCCCTTTTTGTACTAGCTTTAACATAC
GCTGAGCCACCAATTGAGGATCGTGTAATACAGCCCCCTCTTGTTTGCGCGAAACAAGTGTGCCATCAGCATGATAAGTT
CTATCAGCAAAAGCTTCGGCAACAACACGTAACCCTTTCTCTTTCGCAAGTGTGATCAACGGTGATCCCGCTAAAGCTAC
TAATATAAGTTGTGGATCAATAGCTAAAATAGCTTCAATAACTGCTAATGCTTGGCGTTTATCATGAGCAATGGTGTTAT
AAAGCGCACCATGAGGTTTAACATAAGTCACCTTCATACCGACGGCTTTCGCTAAACCTTGCAAAGCGCCAATTTGATAA
ATGACATCAGCGGTTAATTCATCACTGGCAATATCCATATTGCGTCGCCCAAAACCCACTAAGTCAGGATAAGCAACATG
AGCACCTATCGCGACTTGATGCTGTTTCGCTGCTTTTAATGTTTTTAAAATGCCTTCTGGTGAACCAGCATGAAAACCAC
AAGCAATATTGGCACTGCTGACAATTTCAAGCACTGCAGCATCATTGCCCATACGCCATTGACCAAAGCTTTCACCTAAA
TCACTATTTAAATCTACCGCTTTTATCATCGTTATTATTCTCTTAAGCAATATTGAGGTAATTGAAAATAGCGCCAACAG
ACATGATCCCCATATACCAAGTCAAAGCGCAGACTAAAATTGCCGACCATTGCAACCACATTGGATATTTATAGCCATTC
ATAAGATCTTGACGACGCCATGCAACAAAAATAAATAACGTCATACCAATAGGTAAAATCAATCCGTTGAAGCCACCAGC
AAAGACTAATAAGGCAGCAGGAGCTGTTCCCATAACCATATAAATTGCCAATGAAATAGCGATAAAAATAATGGTAGCAA
TATTGCGTTGACGCTCTGTAATACCCTTTTTAAACACGGTTATAAACGACATAGACGTATAAGCAGCACCAATCACACTA
GTCAACGCAGCTGCCCATAAAATAAGACCAAAAATTCGTAGTCCAGTTAAGCCCGCTGCATGTTGGAATGCTTGAGAAGC
AGGATTAGCCGCATGGCTGGAAATATCTAGTGTCACTCCACTTGCGACAACACCTAAAATTGCTAAAAATAGGATATAAC
GCATTAATCCAACCACTAATATCCCTTTAGTTGCCGCGCTAGATACCGCATCGATATTTTCAATACCTGTTGTACCTTTA
TCGAGCAGACGATGTGCTCCTGCATAACAAATATAACCACCAACCGTACCTCCGACGATGGTTGTTATAGTGGCAAAATT
AATCGTATTAGGCAGTACTGTTTGTTTTAATGCTTCACCTATAGGAGGATTGGACGCAAACATTACAAAAAGTGTTAATA
AAATCATCACGATGCCAAGAACAATGATCATGCGATCAATAAAATGACTCGCTTTGCGTGAAGAGAAGATATAAATCGCC
AGTAAAGCACTTAAAACCCCACCCCATTTAGGATCCAGTCCTACCATGGCATTAAGCCCTAAACCAGCCCCAGCAATATT
ACCGACATTGAATACCAAACCACCAAAGATAACCAATACAGCTAATAAGTATCCACTACCGGGAATTGCCTTATTCGCAA
TATCAGAAGCGCGCATGTTAGTCACGGTAATGACTCGCCAAATACTTTGTTGCACAACAAAGTCAATGACGATAGAAGCT
AATATCCCAAATGCAAAGGCTGCTCCCATCGTCGCTGTAAAGGTAGCTGTTTGCGTAATAAAACCTGGACCAATTGCAGA
TGTAGCCATTAAAAAAATCGCTGCAATTAATGATGAACGCCTATTTTTTATAAATGATGGTGATGTTGTATTCACAGGAT
CTTGTGTAGCCATAACTGGCCCCCTTTTATCATAATTATTTTAATTATTATTGCTTAGGTAAGTAGTAAGGCAATTAGCA
TGCCATTGTTGAGCACGGAGTAATAATTGTTAATCAATAGATATTAGATTGTTGAACAATTAATAATAATAGATGAATAA
ATAAGCAAATAGATTTAAATATACGATGATAAAAGTGCCAACAAGATCTCATTTTTAACATTTTGTTGACATTTGAGTGG
GGAAATAAAAAATAGATATGCCCCAAAATAGCGCATAAAAAAGAGTTATGCGCAAAAGTGGTGCATACATTTTGGCATCA
AATACAGTTGATAATATAAAAATTTATTAAAGATTTTGTTAACTATTTTTAATAAAAACAAGGATAAAGAGAGTGAGAAA
ACTAGCACAGTTGTATATTAGAGGTTATATATTATATAGCTGACTGTTAGAATAGAGGCTTCTATTACGTTTATAGCAGA
AGATAATGCAGAAAAAAACATCGCCACAGATCCTTTGCCAAAAAATCGCTGATATTATTCGCCAAAAAATTACTATCGGC
GAATTACCTCCAGGAGAGAGGCTTTCAGAAGCTACTTTAAGCGAGCAGCTTGAAATATCTCGTAATACATTAAGAGAAGT
ATTTCGTATATTAACCCAAGAAGGCCTATTAACCTATAAACCTAATCGTGGTGTGTTTGTTTCTGTACCAGATATGGCAT
CAATTATGGATATTTATCGCGTAAGAAGGCTGATTGAATGTGATGCTTTACGACATGCCTATCCAATGCATCCAGCCATT
TCCCGCATGCAAGATAACGTTAATCAAGCAAAAATGTTTCAACAACAAAAAGATTGGAATAGCGTTGGAACCTGTAATAT
GCATTTTCATACCGCTATCGTCGAGCTTTCTGATAGCCCTAGGTTATTTAAACAATATCAACTTATTTTAGCAGAATTAC
GATTAGCCTTTGGTTTACTCAATGATCCCCAGTTATTACATGCTCCTTATATTGAGAAGAATGAGCATATTTTAACGCTA
TTGATAAATGGGAAAGCGCAAGAAGCGGCAATCGAAATGGAAAGTTATTTAGAAATATCCGAGCGAACCGTATTAGCCGC
TTTTTCTCGCCACAACATCTGTTAATATCAACGAAAAATAGATAGTAAAATTGCCCTCATCTAGAGCATGCTTAAATTTA
CAGGATTAGTTTTCAAACGCAAAAAAGCCAACCCACTGGGTTGGCTTTCTCGTCTTATTTAATGCTTGGCAGTTCCCTAC
TCTCACATGGGGAGACCCCACACTACCATCGGCGCTACGGCGTTTCACTTCTGAGTTCGGCATGGGATCAGGTGGGACCA
CCG
>NZ_JAMOJM010000011.1 Proteus mirabilis strain FZP3320 NODE_11_length_93752_cov_52.742686, whole genome shotgun sequence
TGATCGTCCTGATATTGCCCAACGTGATTACTACAAGGGGGTTCTTTGGTCGCCGAGTTATTTCGCGGGGAGTTGTGGTG
GCGCACCAATATCCATTATCCGCCAGTACATTGAGCAACAGGAAACATCTAGTTAGTTAAAAAACCGCGCCTTATATCCC
CGACCTGAAGGACGGGGTTTTACGGTGCTTTGGATAAAACGACAAGAAAGAAGCCAGTGCAAATAATGTACTGGCCTCTT
TTTTTAATTACGGTCAATTTAAATCATGGTGAAAAACGCAATGGGGATTATGCTTCTTCTTCACCACGGTATTTATCTGC
AGTCTCTTTTAATAACTTCTGCAATTCACCGCGCTGATACATTTCTAAGATAATGTCACAACCACCGACTAATTCGCCAT
CCACCCATAATTGTGGGAAAGTTGGCCAATGAGCATATTTTGGTAGCTCTGCACGAATATCAGGGTTTTGCAAAATATCG
ACATAAGCAAAACGCTCACCACAAGCAGAAATCGCTTGAACGGCTTGTGCAGAAAATCCACAGCTTGGTAATTTTGGTGA
TCCTTTCATGTATAACAGGATGGGATTTTCTTTGATTTGGCGTTCAATTTTTTCGATAGTCGTCATTTATTAAGTCCTTA
CAACCTTTTTATATTCAGTATGTTTTATATTGAGGAAAACATGAAAGAAGAATACCACTTTATATAAGAAAGCTCTATAT
AAGTTTAGTTATGTATCTAAATCAATAAATTACGGATAAATCACCCTATAATTGATGAGAAAACATACGACAAGGCATGA
CGATCTGGGAACAAATAAAATAAGATTAATGTTGGCTTAGCGAAAAACGCCGTAAACCCTCGCTCAATGTGAAGTGCCCC
CATAAAAAACACCTAAATAAACGCATAAAAGCACAACACTATTTCCTAGAAGGAATAAATATTATTTATCACGTAAATAA
GTGGTTTGGACTAGATTTTCTAGTAATACTTCATTTTTAATCACCTTGAAATTTAATGGCTGTTTTAGCTCGCCAAATAA
AGGTGTTCCACCGCCAAGTAAGATCGGAAAGCGGGTGATAATCATTTGATCTATTAAATCTTCATTTAGAAAACTTTGAA
CTGTCACACCGCCATCAATATAAAGTTCATTAAATCCCTTAGCATTCAATTCGGTAATAATATCTTGCAATTCACCTTTA
ACTAAAAATACTTTTCCGTTATAACCATTTGGAACAGTTGTCATAGAATTACTCAGTACAAACACGGGCTTTGTGTAAGG
CCAATCACAATTAAAACTCAGTATCGTGTCTAGCGTATTACGTCCCATAACTAACGCATCAATTTTCTCCATTAAAGTGA
TAAAACCTGTATCAATATTATTTGGATTTGGTATTGAATATAACCAATCGAGCTTGCCTTGCCTATCTGCAATATAACCA
TCTAAGCTAGTTGCAATAAATACAATATTTGCCATAAATATCTCATCAAATTCTTTGTAATTGAATAAATCCAAACTATT
ACTTACAATAATTCTACAGCATAGAATTATTGTAAGCTTATTGGAGTTATTAGATGAATGTCAATGAAAAAAAACGAGGA
AGACCCGCAAGAGCACATTCACAGCTAAGCGCTGATGCTATTTTAAACAAAGCCAAGATTTTGATGCAAAACGACGGAAA
AGTGCCTAGTATCCGATCGTTAGCAACACAATTAAATGTAGATCCCATGGCAATCTACCACTACTTCAAAAATAAAAATT
CACTGCTAGAGACACTAGCTACGTCACTTACAGAAGAGATCTATATTCCTCAAGCATATTCTGACTGGAAAGAAGAATTA
AAATATTTATGTGTCAGTTACGTTGAAATATTATGTAAATATAAAGGATTACTGAATATTATACTGACTATGTCATTACA
AGGTCCTGCTCAAATATTTGCCAAACGATATAAAATTATCATCTCGCCTTTAGCTCTTCCTAAAAAAGTCGAAGAAGATA
GCCTAAATTTAATCGCTGATTATTTGCACGGTTTTACTATTTCAATCAGTTGTAATCCAGACAAAGGTATTATTAAAAAT
GAAATGATGTATGGTCCATTAGAGCTAATCTGTCATTCATTAGGAATGACCAAAATGTAACGACAAGATGCCAATATTCA
CATATAGCGCAATGATTACAGTAAAGGACACCAGATAATGTTTTAGTCGACGGATATCTGATGTCCCTGATCACACAAAT
TTTTAACGTCAATATCAATATCTCGTTAAATTGGATATTGATAAATTTCGTTATTTAATAGGCTTAACAATAATATCCCA
ACCTGTAGTACCTGAAGCGTGGTAATAATAACCGGCTTTTAATTGCTCTGGTTTTTTACTTGGCCCTTCAGCAACTAAAG
TAGATTTCGTTGAGTTATTATCAATACGAATTACACCACCGCGAATACGATCTAATTCATTACCATTGAACAAGGTAATT
TGTGGTGAGAAATGCGCATCACTTAAATCAATATGAATAAAAGTGTGCCCTGCATCATAAGCGGCTTTTAATTCTTTATC
CGTAATGTCTTTACCATTCTCAAAGGGTAAGTCAAAAAATGCTTTTGGATCAATTTTAGCAGTCATAAATACTCCTTTTT
ATGAATAAACATCAATCATTAGTTCAATTTAAATTATAGATCATAATTAAACATTCTGATAAATATCCTGCTCACGCTCT
GTAAGATATATATAAATTATTTATATATTCAATAAATTAACGTACCTATCTTTTGTTTTGCTTTTATTCAATAGAGATAA
AACAATAAGTAAAATTAACTAATAATCTATATATATAAAAATGAGATGTTATTTCTAATAGGGATCTGCCATTATCATGG
ACTCGTCAAAACTCGCTTATTTAAACTTATGAGTATTTAGTAATGGAAATGATTTTACTGTTTCTGATTGTGGGATGTAT
AACTGGATTTTTTGCCGGATTGTTAGGAATTGGTGGTGGAGCCATTATTGTTCCTATTGTGATGTATGTTGTTAGCCAAC
AAGCTATCCCTGCAGATATGGTAATGAAAATCGCCCTCTCAACCTCTTTTTCTGTCATTATATTTTCTACCGCCTCTTCT
GCTTATTCGCATAATAAACATAAAGCGATTTTATGGTCACAATTTCCGCTCCTCGCTGTAGGCACTCTTCTCGGTATGCT
AGTTGGGACATTCTTAGTACAAAAACTCTCAAATACCCTATTGCAAATTATCTTTTGTATTTTTATGGCCTATACCATAT
ATGGATTACTGACCAAGAAAAAAGAAGCTGAACGTGTTGAGAATACCCAAGATCCGGTTGTTTCAAAACCAGCACTGACA
ACCGGTGGTAGCTTAGTGGGTTTTATTTCGAGTTTTATTGGTATAGCAGGTGGCACCATAACAATACCGCTATTAAGCCA
CTGGGGGTTTAATACCCGTAAATGTATTGCAACATCATCAATGCTGGGTGTGATTATCGCCACTATTGGGACTGTTATGG
GGATCGTTTATGGTTGGCAACAAACTGAATTAGCAGACTATTATTTAGGTTTTGTCTATCTACCTGCTTTTATTGGTATT
AGTATTACCAGTATACTTACAGCCCCTATCGGCGTAAAAGTTGCCTATAAACTACCTATTGCCAGAGTACGCCAAATATT
TGCCCTATTCTTATTAATCGTCATGGCTAAAATGTTATATACCCTGATATTGGGATAGTGTTTTAACACTTTACCTCTAT
CTTAGTGAGAGATACTCTTATCAATATAACTAATCTATATGTTCTATACTAATAGATAAAAGATATTTAGCTGTTATTTC
AATGAATTTTTGTTAAAATAATTAGCAAAATAGTAACAACTTAGTGAGTTCATTTGCCTCATTTTATCAATTCAGTTGAA
TTAGATGGAATGGTTTAAGGCACAAAACCCGAAAATGATAGGATAAAGGAGTACGCAATGTCTTTCGAATTACCAAAATT
ACCTTATGCGTTAGATGCTCTTGAGCCACATATCTCTAAAGAAACATTAGAATACCACTACGGCAAACACCACCAAACTT
ACGTAACCAACTTAAATAACTTGGTTAAAGGTACTGATTTAGAAAATAAATCTTTAGAAGAGCTCATCAAAACTACTGAA
GGTGGTATTTTCAATAATGCTGCTCAAGTTTGGAACCATACATTTTACTGGAATTGCTTAGCACCAAACGCAGGCGGTGC
ACCAACAGGTAAAATTGCAGAAGCAATCAATAAAGCGTTTGGCTCTTTTGAAGAGTTCAAAAAACAATTTAATGATGCAG
CTGCAAAAAACTTTGGTTCAGGTTGGACTTGGTTAGTGAAAAAAGCAGATGGCTCATTAGCTATTGTTAATACATCTAAC
GCTGCAACACCTGTTTCTGGCGAAGATAAACCACTGTTAACTGTTGACGTCTGGGAGCACGCTTACTACATCGACTATCG
TAATGCACGTGTGAAATACTTAGAAGAGTTCTGGGCACTGGTTAACTGGTCATTTGTTGAAGCAAATCTTGCTTAATTGA
CTGTTTCAGAGATGGGAAAACCATTTTTGATAATCTAATAACAAAGGGCCTAGTGCCCTTTGTTATATTGATATATTTGA
TTGCTCACTTTGGATAGCTAAAATTTAAGCAAATAATTAGCAATTAACAATCAAAACAATAAACTTGCATATATTACGAT
CATAACCAGTGCTGCTACTGCGGTACTTAAACCAAATTTCAGATCCGTATCCATCTATTTCTCCCTCAAAATGATTATAA
TACTCAGATTAAACCATAATCTTGTCATGGTTAATTATTATTACATATCAAGTTTTGCTAAAATAGCGACTAGAGCACAA
TTTATAACATTGATTAATACTTTCACTTTTGAGCTAGATCATACAAAATTCACAGCTAATCGCTAAATTATTGCCAGTGT
TTGCCCTATATATGACTATACTGGCAGTTAAACCATAAAATGAATTAAAAGAGACCAATGAAGGTCAGGAGTTTTCCACA
CCATGGCAACAATAAAAGACGTGGCAAAACGCGCAGGCGTATCAACCACGACTGTTTCTCATGTGATCAACAAAACTCGT
TTTGTTGCTGAGAACACAAGAGCGGCAGTTTGGGCTGCGATAAAAGAATTAAATTATTCGCCGAGTGCTGTCGCACGTAG
TTTAAAAGTCAATCACACTAAATCTATTGGTTTATTAGCCACGTCCAGTGAAGCACCTTACTTTGCTGAAGTGATTGAAG
CTGTTGAAAATAGTTGTTATAGCAAAGGCTACACGCTAATTTTATGTAATTCACATAATAATCTTGATAAACAAAAAGCT
TATTTAGCTATGTTGGCACAAAAACGTGTTGATGGTTTATTAGTCATGTGTTCAGAATATCCCGATCATCTTCTTTCTCT
CTTAGAAGGTTATCGTAATATTCCGATGGTCGTAATGGACTGGGGAAAAGCCCGCGGTGACTTTACTGATACCATTATTG
ATAACGCATTCCATGGTGGCTATATAGCCGGTCGTTATCTTATTGAACGAGGTCATCGTGATATTGGTATTATCCCCGGC
CCTCTAGAGCGAAATACCGGAGGCGGTCGTTTACAGGGCTTTTTAAAAGCCATGGAAGAAGCGAAAATTACGGTAAAAGA
AGAGTGGATTGTACAAGGTGACTTTGAACCTGAATCTGGTTACAAAGCCATGACCCAAATGCTCAATCAAAAGCAACGCC
CTACTGCCGTATTTTGTGGTGGTGATGTTATGGCGATGGGAGCAATATGTGCAGCTGATGAGTTAGGATTACGTGTTCCT
GCCGATATTTCCATTGTCGGCTACGACAATATCCGTAATGCACGCTATTTCACACCAGCTTTAACCACGGTTCACCAGCC
GAAAGAGCGTTTAGGACAAATGGCTTTTTCCATGTTACTCGACCGTATTGTGAATAAACGCGAGGATGCACAAACTATCG
AAGTACACCCGCGCCTAGTAGAACGTCGCTCTGTTGCCGATGGTCCATTTATTGATTATCGCCGCTGATCTCCTTCATTA
ACGAAGCCATTCCTCATTTAAGGTTTGGCTATCGCCTAGATAATCTAATAGCCAAGTTAATGCCGGCGATTCGCTTTTAT
CAACCCATGTTAGACAGCACGGACTGTCTGGCAAGGGTTGTGCTAAGGTAAGGGTAACCAACTTACCTTGTTCGATTAAT
GGCTCTGCTCGGTGCCAAGGCACCATACCAACACATAATCCTGCTAATAAACACTCAAGCCCCATATCCCATGAAGGTAC
TATCATTCGGCGCTGATTATTTAATGCCCAAGTATCTCGTTTTGGTAAACTACGTGAGGTATCTTCTAAACATAAACTAG
GATAAGGCCGTAGTTCATCATCGGTTAATGGATGTGCCGCGCTTGCAAGAGGATGATCAGCATGACACACACATCGCCAC
GGCATAAAGCCCATATCTTTAAAACTATAACGTTCACCAATAGGTGAAGCTCTGGTGGCACCAATAGCCAAATCAACACG
CCCGTTCACTAGTGAATCCCAGACACCGTTAAAAACTTCAGGATAAACATAGAGTTCGATATCAGGAAAATGGCGATAAA
AGTCCAGAATAAGTTGCTGTGTTCTAGCCGGTTTGACAATACCATCCACGGCAATGCTAAACTGCCCCCGCCAGCCATTT
GAGACTTGCTGGCACATATGGCGAGTGTCATTCATTTTTTTGATAACAGAACGGGCTTCTTTAATAAAGATCTTACCCGC
ATCGGTTAATTCAACATCACGATGCCGGCGTTCAAACAAAGGAACGGCAAGCCATTCTTCTAATTGTCTCACGGTGTAAC
TCACCGCGGAGGGTACTCTGTGCAATTCTTGAGCGGCTGAGCTAAAACTCCCCGTTCTAGCGACAGCATCAACGACCTCT
AGCGAGTATTCTGACCACATAATATGTATTCCTTTGAATTTTTTTCACAGCATTAACCAAATATTCCCGTTTCACAAGTA
AAATCACTCTTAGCTACAATATATAAAATGTTTTACATCACATAACATAGAAAATTAAAATGACTTTAAAGAATTCCACA
CAATCAAAAACACCTTCTCTCTTTATGGTGTATCTCGCCTGCCTTAGTATGCTGGGCTATTTAGCTATCGATATGTATCT
GCCTGCATTTGGTATGATGCAACGCGAATTATCAATCAGTGAAGGCGCCGTCAGTAACAGCTTAAGTATCTTTCTATTTG
GCTTTGCTGTCGCTCAACTACTTTGGGGACCACTCTCAGACAAATTGGGGCGTAAGCCTATTTTACTTATTGGGCTAAGT
TTCTTCTCCCTAGGTTGTCTAGGTATGCTTTGGGTAGACAGTGCTGCCGGTTTACTAACCATGCGCTTCTTACAAGCCTT
TGGCGTCTGCTCTGCAGCCGTTATTTGGCAAGCACTAGTGATAGACCGTTTTGATGAGTCTCGCGCTCAACACGTTTTCG
CATCAATTATGCCATTGGTCGCCCTTTCCCCAGCCTTAGCGCCACTCATTGGTGCTTTTCTGTTAAACCACGGTGGCTGG
CGCATGATCTTTATGTTGCTGATGGCAATTACTCTTGTATTAATGCTACCCACATTGATGCTAAAAAATATTAAACAAAA
ATCAGTTATTGATGCAGGCCCATCTACAGTATCATTTTTAACTTTGCTTAAGTCACCTATCTATGCCGGTAACGTATTAG
TTTACGCGTCCTGTAGTGCGGGTTTCTTTGCTTGGTTAGCAGGCTCTCCGATTATCCTTGAGAAGATGGGTTATTCACCA
CAAGATATCGGCTTAAGCTATATTCCACAAACCATCGCATTTATGGTAGGTGGTTATGGTTGTCGCATTCTATTATCAAA
AATGTCGGGTAAAACACTGTTACCTTTATTGTTAATTGGCTACGCAGTGAGCATGACAGCGTTGTTCTTAGTCGCCAAAT
ATACACACCCAACATTAACAACAATTTTAATTCCATTTTGTATTATGGCTGTGATGAACGGTGCTTCTTATCCCATTGCT
GTCTCTAATGCGCTATCAGCCTACCCTGAAGTGAGTGGTAAAGCCGCCGCATTGCAAAATGCGCTACAATTAGGTCTATG
TAGTTTAGCAAGCTTTATTGTCTCAGCCTTTATTAGCCAACAGCCATTAATTAATACCACAGCGATTATGGCACTCACGG
CTATTCCAATGGCGCTGGGTTACTTTATTCAACGTAATAAATCCGTTAGCAAACACACAGTTCAGGCGACAGAATAACGC
CATACCCTGTTTTTAGGAAAATTCTTAAAAAAGGCCATTTATATAAAATGGCCTTTTTATTTTCTAGAGAAAACCTATTT
ACATCTCTATACTTGTTCAAACGCTTAAGCGTTTTATTCATTTTTCTTTCGGATTTTGAGGCATTAAACAGATAATTTGC
TGATTATGTCAGATTAGTTCTCTTAATAATTTTATTCATTCAATCTGTGTTGAATTCAATATTGTTTTAACTCTACCAAT
CTGCATTATCCTTTCTTGCTTCATGCCTCAAAACCCGCTTAGTTTACGCCGGAGAGTATATGAGTACATCTTGTGTAGAA
GAAGGCCGAAAGACCTCCAATGATCCTTATCAACGGATCGCATCAGAGCTGCTCGCTCAAGCAGACATTCATATCAATGG
TTCTGAACCTTATGATATCCAAGTGCATAATAAAGATTTTTATAAAAGAGTATTACAACAAGGCTCATTAGGTCTCGGTG
AAAGCTATATGGATGGTTGGTGGGACTGCGAACGTCTTGATATATTCTTTCATAAAGTTTTACGAGCAGGTCTTGAAAAT
AAATTGCCAAGTAACTGGCGCGATATTTTAAAAATAGCCATGGCACGCATTTTTAATTTACAAACACAAAAAAGAGCGTG
GATGGTGGGTAAAGAGCATTACGATTTAGGTAACGACCTCTTTACCGCAATGTTAGATCCTTATATGCAATATTCCTGTG
GATATTGGAAGGATGCGGATAGCTTAGAAGTTGCTCAACAGCACAAACTCGACCTTATTTGCCGTAAGTTAGAGCTAAAA
CCAGGTATGACATTGCTTGATATTGGCTGTGGCTGGGGTGGTCTTGCTGCTTATGCTGCCAAAAACTATGGCGTTTCTGT
TACAGGGGTGACCATCTCAGTTGAACAACAGAAATTAGCACAAGAGCGCTGTAAAGGTCTTGATGTCAATATCATCTTAG
AAGATTACCGTGACTTAAACGAGCAGTTCGACCGTATCGTTTCTGTTGGTATGTTCGAGCATGTTGGCCCGAAAAACTAT
GCCACTTACTTTGATGTCGCTCGTCGTAATATCAAAGAAGATGGATTATTTTTATTACATACCATTGGTTCTAATCACAA
TAAAGTTAATGTCGATAGTTGGATAAGTAAATATATTTTCCCTAACGGTTGTTTGCCGTCTATTCAAAAAACCGCTGAGG
CAATGGAAAATAAATTTGTTATGGAAGATTGGCATAATTTTGGTGCCGATTATGACAAAACCTTAATGGCATGGTATGAG
CGTTTTTTAGCTAGCTGGCCTGAAATTGAATCTAACTATACACCTCGTTTTAAACGCATGTTTAGCTACTACTTGAATGC
TTGTGCGGGTGCTTTCCGCGCCAGAGACATTCAATTATGGCAAATTATGTTAAGCCCGAAAGGTAGAATAGGTGGATTAC
GCACACCTCGCTGATTTTTAGCTATCAATAGAGGTAAAAATCCCGTTTTCCATAGACTGAAAAACGGGATTTTTTAATTC
TAGTCGTCTGATAACAGACTATATTATTTTTTGTTTTCTTCTTCGTGTGTTGCTTGAAGCTTAACCGTTAATGCTTGTTG
CGCCATAACACGCTCTACGGTATCAACAATCGCCTGAGTCTGTGGATCTAACTCAATATTAACTTTATCCCCCAAACGCT
TACGACCTAACGTCGTTCTATCGCGAGTCTCAGGGATCAGATGGACACAGAAACGATTATTAACCACATCACCAATAGTT
AAACTAATACCATCAATGCCAATAAAACCTTTATGCAAAATATACTTCATCAATGTCTGATCAAAAATACGAAACCAGAT
CTGTAAGTTATTTTCTGAAGTAATAATTTTCGCAATTTCAGCCGTAGTGACAATATGACCAGACATCACATGACCACCAA
TTTCATCGCCATATTTGGCCGCTCGTTCAATATTAACTTCTGAACCAACCGTTAACTCGCCCAAATTAGTTAAGCGCAGC
GTCTCTTTCACTAAATCGAAACTAATTTTATTGCCATCGATTTTTGTGACGGTTAGGCAACAACCATTGTTAGCGATCGA
AGCTCCTGTTTCTAAGTTATTGACTAACTCGGAAGGTAATTCAATGATATGGGTACGGAAATCACCTTTATCTTCAATGG
CAATAACACGTCCTTTTCCCTGAACAATACCTGTAAACATCTCACATCTCCTTGGACTGATAAGCGAGTTTATCTTAATT
AATTTAGTGTAATCAGGATAACATAAGTGATATTACACAAAGGGATCATTATTGCCTTCTCCCCTTATGATGTTTGCCAT
CAAATATAACGTAAAACCACTTATTTACTTATCAAAATTCTGTGGTTGAAAAACGTCATATCTTTCATTGATAATTAAAC
ATTTATCATTAGAATATGTTTGCTTAAGGATTATTTTACGCCATATTAACATGTGACGTTCTTTCCTCCCTTCCGTCTTA
TTATAATGAATAAAGGTGTATGCGTGCAGAAGTATATAAAAGAAGCGCGTAGCTTACTTGCTCTTGGTATCCCTGTTATC
ATCGCTCAATTCTCCCAAACTGCTATGGGAGTAGTTGATACCGTGATGGCAGGTGCTGTCAATGCCACAGAAATGTCTGC
GGTTGCTGTAGGTACGTCGATTTGGTTGCCAACGATTTTATTAGGTCAAGGTATATTAATGGCATTGACCCCCATCGTTG
CACAATTAAATGGTTCAGGACAACGAAAGCATATTGCTAATCGTACACAGCAAGGTTTTTGGCTTGCCACTTTTTTATCC
ATCATGGTCATTGCCATTCTTTATAACAGCCGTTTTATTATTGAAGCGCAACATGATATCGAGCCTGAGCTTGCAGAAAA
AGCCATTGGATTTATTCATGCCATTATGTGGGGGGCTCCTGGTTGTCTCTATTATCAAGTGCTAAGAAGCCAATGTGAGG
GATTATCAAAAACAAAACCAGGCATGATCATCGGCTTTATTGGATTATTAATTAACATTCCTGTTAACTACGCCTTTATT
TACGGTAAATTTGGTGCCCCACAATTAGGTGGGATTGGTTGTGGTGTGGCAACCGCCTCTGTTTTTTGGGCGATGTTCTT
AATGATGCGCTACTATGTGCGTCGAGCACCAACACAACGGGATGTTATGCCCAAAAAACGCCTAGTGTTACCTGAATTCC
ACACAATAAAACGTATTACATTGTTAGGGTTACCTGTAGGGCTAGCACTATTTTTTGAAGTAACACTGTTTGCTGTTGTG
GCATTATTAGTTTCACCATTAGGTGTAACGGCTGTTGCAAGTCACCAGATAGCCCTTAATTTTAGCTCATTAATGTTTAT
GTTCCCTCTTTCCTTGGGAATAGCTGCAACAATTCGTGTGGGTTATAACCTTGGGCAACGTTCTACAGAGCAAGCTCGTA
CTTCAGCCATTACAGCCCTTGCTGTCGGATTAATGCTGGCAAGTTGTACCGCTATTTTCTCTATTATTTTTAGAGAAAAA
ATTGCTTTAATGTATAACGATAATATTGAAGTGGTGACATTAGCCTCTCATCTTATGTTATTCGCCGCACTTTATCAGTT
GTCAGATTCCGTACAGGTTATTGGTTCAGGGGTATTACGGGGTTATAAAGATACTCGCTCTATCTTTTTTATTACCTTTA
TCGCTTATTGGGTAATTGGTTTGCCTTCCGGATATCTCTTGGGACGAACGGATTATATTGTTGAAGCAATGGGGCCGGCG
GGGTTCTGGATTGGTTTTATTTTAGGTTTAACCGCTTCTGCAATTATGATGGGAACACGTATTTGGTGGATCCAGCGTCA
ATCTGATGAGGTTGTCTTATTACGCTCGGAGCGTTAATACTTCCATTAAAGCGTTATTTTTTGGCAAAGGAATGACACAA
ATATCAACAAATAGCTTTAAATACGAGCAGTTGAATACAAATTTGTGTTTTTCCTCTTGCCAGAAGCAAATCATCTCGCT
AATATTCGTCTCCGTTGTCACCCAGAATAAAGAATGCGTCCATAGCTCAGTTGGTTAGAGCACCACCTTGACATGGTGGG
GGTCGGTGGTTCGAGTCCACTTGGACGCACCATTTACTCTGAACAACATTTCAATACAGTGCGTCCATAGCTCAGTTGGT
TAGAGCACCACCTTGACATGGTGGGGGTCGGTGGTTCGAGTCCACTTGGGCGCACCATTTCTCTTTCTTAATTCTTGTTA
TATTTCGTGTTACCTCCCCTACACCACAACAAAATGATTACGCAAAATTTAATTGCGCAACAAAACGCTTAAAAAACAAG
CAATCAGAGCCCTATTTTGATCACATCACTTAAATTTACCTTTTTTCGATTTTCTTCATGGAAATTAACCTCTATAATAC
AAAACATAATTTTGTTGAAAGGTTTCAGCGTATTGATTTACAGGCATCTTTAGAAAACAGAACAAATGAATCATGATAGA
CTATAATGTAAGATGTCTAGCAATCTTTTATACAAAATAGTGACAAAATTTTTATCATGTTGTTGGAGCCACTCACATGT
TGCGCAACTTATTAGCTAGAAATGAATGCACTTATCGTGTTTCGCACTGTTAAGATGATTGATATAACCCAACAACATTA
ATCCTTATTCATCCATTACAATAGAATCATTAATAGACTGCCATGAAAAAGACAAAAATTGTTTGCACCATCGGGCCAAA
AACCGAATCTGAAGAAAAACTGACTCAATTACTGGACGCAGGCATGAACGTAATGCGTCTGAACTTCTCTCACGGTGACT
ATGAAGAGCATGGCAACCGTATCAAAAACCTGCGTAATGTCTGCGCAAAAACAGGCAAAAAAGCAGCCATTTTATTAGAT
ACTAAAGGACCTGAGATCCGCACCATTAAATTAGAAGGTGGTAACGATGTCTCTTTAGTTGCAGGTCAGACTTTTACCTT
TACAACAGATACTTCTGTTGTTGGTAATAAAGATCGCGTTGCGGTCACTTATGACGGTTTCGCAAGAGACTTAACTGTCG
GCAATACCGTATTAGTCGATGACGGCCTTATCGGTATGAAAGTCATTAAAGTCACTGATACTGAAGTGGTATGTGAAGTA
CTTAACAACGGTGATTTAGGCGAAAATAAAGGCGTTAACTTACCAGGTGTTTCTATCGGCTTACCGGCATTAGCAGAAAA
AGATAAACAAGATCTTATCTTTGGTTGCGAACAAGGCGTTGACTTTGTTGCCGCTTCTTTTATTCGTAAACGTTCAGATG
TTGAAGAGATGCGTGCTCACTTAAAAGCACACGGTGGCGAAAACATCATGATCATCTCTAAAATTGAAAACCAAGAAGGT
TTAAATAACTTTGACGAAATTTTAGAAGCCTCTGACGGTATCATGGTTGCACGTGGTGACTTAGGTGTTGAGATCCCTGT
TGAAGAAGTTATCTTTGCACAAAAAATGATGATCGAAAAATGTAACGCTGCGCGTAAAGTGGTTATCACTGCAACACAGA
TGTTAGATTCCATGATCAAAAATCCACGCCCTACTCGTGCAGAAGCTGGTGACGTTGCCAATGCTATTTTAGATGGTACT
GATGCTGTTATGCTATCCGGTGAAAGTGCGAAAGGTAAATATCCAGTAGAAGCTGTGACTATTATGGCGACTATCTGTGA
TCGTACTGATCGCATCATGAAATCACGTTTAGAGTCTTACCAATTAGGTGCTAAATTACGTGTAACAGAAGCTGTTTGTC
GTGGTGCTGTAGAAATGGCGGAGAAATTAGATGCTCCTCTTATCGTTGTAGCAACTTATGGCGGTAAATCAGCGCGCTCT
ATCCGTAAATATTTCCCAACAGCGCCTATCTTAGCATTAACAAATAATGAAGAGACCGCACGCCAATTACTGTTAGTAAA
AGGTGTAACAACACAATTAGTTAATAAAATTGCTTCTACTGATGACTTCTACCGTATCGGTAAAGATGCAGCATTATCAA
GTGGCTTAGCCCATGCAGGTGATCGTGTTGTTATGGTTACAGGTGCACTGGTTGATAGTGGAACGACAAATACTTCATCA
GTACACGTTCTGTAATACTCGATTATAGCTAATTTGTAATTAAAAAATTTAAGCCATCCGTTTTAACGGATGGCTTTTTT
ATCGCTACTTTTTTATAAAAAACATCACATTGAACTACTGCCAAAGAGATTATTTCTGTTGCTGACTATCATGATCTGTT
TTATCTATTGGCACTAAATAATGCGTTGAACGAGCACGAGGATGGATAAAAAAGTGTCCTTTCGGTGCATTATGACTCTT
AATGTGGATCATCGATACATTGGCTTTATTGCCTTTGCGAGAGCACGCATAAATAATAAAAGGTAAAGCAAAAATAATAA
TAAAACTCACCACTAGCAATGAAACATACGTTGTATCACTACTGCCACCCGGTAAAGAGCTAGGCGGGAAGAATGAAACA
ACAAAAGCTAAAATAGACACAATCAGACCGACAACGGCCACTAATAATTTAACACCTTTACCACCGGGAATATTAAATGC
ACGTTTTTTATCAGCTTGCTTGCAAACCAAATGCATATAGCCAATAAACAGCATAAAGTAGCTACATAGATAAATCACCA
CCGTCAGCGCTAAAGCAATAAGAAATGACATATTGCCCCCACCACCAGTGTTAGTCAGCACCACTATGGCAATAGTAGTA
ATAATTAGCTGAGTGATCACTAAAGCTACCGGTACACCATTTTTATTTACTTTAGCCAGTGTTGGCGGAAGAATACCTTG
TTGTGCAGCCACAAACATTCCCCGTGAAGGCCCAACGATCCACGACGCAATTTCAGCCAAGACGCCAAGCAATAATAGTG
CAGCAATAATTTTAACCGCCCAAGCTAATCCGCTACTAAAATGGCTGACTAAAACACTAAAGGTTTCAACCACCCCCGCA
GATAAGTTGATTTCGTTATGAGGGATCACTGCCGCAACAGATAAACCGCCAATAGAGCTTAAGCATATTGCCACAATCAT
TAATAAAAACATGGCAAGTGGATAATCACGGCCCGGATTTTTCATTTCGTTGACGTGAGTGGCTGAGGCTTCAACGCCCA
TATAGCTTAAAATAAAGGCCACAAAAACCACTAAAGTACCAATCTGAGTAAAATCAGGGAAAAAGGTTTTGCTGCTGATT
TCTATTGCTAAAGGCGCACCACTGACCAGATAACTAATAGCTAAAAGCACTAAAATGATTGCTGGTAATAATATCCCCGC
GAAGAAACCTAATTTAGCAATAGTAGCCGTGTATTTAGTTCCGCCAAATTGAGTTAAAGCTAATCCCCATAAAATCACTA
ATGCGGCAATCGTTTTGGTGAGCGGATCGGTATTTAACTCAGGCCAATCAAGAATATAAGATAATGCTCCTAATACGAAA
TAAAGCATTGGAATAAAACCAATCGCTATTTGTAAATAACCAAAAGAGATCGCCGCAAATCCCCAGCGCTCCCCTAGCGT
ATTAGATACCCAAGCAAATACGCCCCCTTCTTGCCATCCTTCAACGGTTGCCATTTCAGCTGCACATAATGCAACAGGAA
TAAACCACAACAAACCGCCTAGTAATAAGAAAAAGACTAGACTAAAGCCGGAAGTTGCAAAAGTTGGATACTCATAGACC
GCCATCACCATGGATGCAGTTATAGCAAAAAAACCTAATAATGTGAGCTGTTTTGAGGCAGAACTTGTTGCAGATGTCGC
CATGCTCATTCTCCTACGTGTATGCAATGAAATAATGGTGTGCAGATAATCAAGGCTGGAGAAAAAGAGTCTATTTCTCC
AACCTATTACCAAATAAAAGAGCCTGTTTAGCTGTGGTTAAAGCCACCGCCGTCCTCTTCAGATAAAGGTGTGCTGACAG
GATGTTTTTCGAAATAATCGAGAGTACGTTTCATATCTTCTATCAGTAATGTCGCCAAATCTAAACTCACACCATGACGA
ACAAGAATACGTTGAATAACTAAATCTTGGCGATCAGCAGGCATAGAATAAGCGGGTACTTGCCAGCCACGGCTACGCAA
TTTATCAGCGATGTCATATAAGGAGTAGCTTACCTTAGCCTCTTTTTTCAGTTTCCACGCTAATGCAGGTATTCCTTTTT
GACTATCACCACTGAAGATCATTTCAAAAGGCCCTAGCTTTTCAATTTCTCGAGCAAGGTATTGCGCGGTGTGATAACAG
GCATTGTGGATCTTCGCATACCCTTCTCTGCCAAGACGCAAGAAATTATAGTATTGAGCAATAATTTGCCCACCGGGACG
TGAGAAATTAAGCGCAAAGGTTGGCATATTACCGCCAAGGTAGTTCACATTAAAAATAAGCTCTTCCGGTAAGTCTTTGG
CTTCACGCCATACTACCCAACCAGAGCCCAATGGCGCTAAACCAAACTTATGGCCTGATGAGTTAATGGATTTAACACGC
GGTAAACGGAAATCCCATTCTAAATCAGGTGCACAGAAAGGCGCTAAAAAGCCACCACTCGCACCATCGACATGAATAGG
AATATCAAGTCCGGTCTCTTTTTGTAGTTGATCGAGTGCATCATGTACCGCTTTTACTGGCTCATAAGTACAGGTGAAGG
TCACCCCTAATGTTGGCACTACACCGATAGTATTTTCATCAACACGTTTAATGACCTCTTCAGGACTCATCATCAAGCGA
TCACCTTCAAGCGGGATCTCTCTGAGTTCAACGTCAAAATAACGGGCAAATTTATGCCAACAGACTTGAACTGGCCCACA
AATAAGATTTGGTTTATCTGTTGCTTTTCCAGCAGCAAGGCGTTTTTTACGCCATTGCCATTTTAATGCAAGTCCCCCCA
GCATTGCCGCTTCAGAGGAGCCAATGGTTGAACAACCTAGGGTATTGAGTGGATCGGGTGAGTGCCATAAATCAGCAAGC
ATATGAACACAACGGTTTTCAATTTCTGCCGTTTGTGGATATTCATCTTTATCTATCATGTTCTTATCGATAGATAAATT
CATCAAATCACGGATCTCATCATCTACCCAGGTTTGACAAAATGTGGCCAGATTTTGTCTTGAATTGCCATCTAGCATCA
GCTCATCCCTTACAGCATCAAAAACATGACGAGGATGGCTCTCTTGTTGCGGAAAATGTGTTTTCGGTAAGGATTGTGAT
AAATCAACCGATGCATAAACATCATCGAGTGAACTATAACTTGGCGTTTTTTTATTCATCTTGAAATTACCTTTACTAAT
TATTATTACATTAGTGACTAAATGATTTTAAATACCTACTTTAAAAGATAGTCTAATAATTCCAGTAATGAAAAATTTTT
TATATTTTATGAAAACAACGAGAGTATATTTATCAAATCAGCTTTAACACTCTATAAAAATAACAACTCATTGATTTTAA
ATGATATTAATAATATTCCACTTGCTTTTATGTTAATTTATTTATGTACATTTAGAATAAAATATTTGTACTATAATAAA
ACTTGAATTATGAGAAATAACCTTTATATCATTAAGTAATAACACTTAATTTAAAATATAAATGTAAATGAAATTTTAAA
TCTAAGTTTTAAAATTAATAATTATTTAATTTAGATTTGATTTAATAAGGAACAAAAAAAGATGATAGAAAATAACCGAC
ACCCCTTCGCTTGCACAACACTTGCGATTACTGACAAGAAAAAACGTGTTTATCATGGTCGGACAATGGAGTTTTCTTCT
GATGAGCCAACGTCTATCTTAGCTTATTATCCACAAGGTCATACTTTTCAGCAAAATGCCCCTGATGGAACCCCCGGATT
AAAGTACAGCGTTAAATATCCTTTTATGGCTATTACCGCTCCTATTAACTTATCGGGTACCAAAGATGTACTTGAAGGTG
TAAATAGTCAGGGACTCTCTTTTAGCTTAAATATGCTACCTAACTCTAAGTTAGATGATCTCGATCCCCAATATTACGCA
AGCTCTGTTCCTATTGCTGCTATTGGTGAGTGGGCATTAGGACAATATGCGACGGTTAAAGAGTTAAAAGAGATTATCCC
CCAAACCCATTTTTGGTCACAAAAGCTATTATTGTTACGTAACTTACCAAGCCCTTTCCATTACGCATTTTATGATAAAA
CCGGTGATTGTATTGTTGTCGAAGTCTCTGATGGTAAATTACATATTTATGATAATCCTACCTATTGCATGACCAATGGC
CCTATTTTCCCGTGGCATTTAACTAATTTAAACAACTACACTCATCTTTCTAATATCAACGTTTCCAGTAGCACATTAGG
TCGTATTAAAATCAACCAACCTGATAGTGGTATTGCATTAGCAACATTACCTAGCTCAGATACTTCTGTAGATAGATTTA
TTCGTGCAGTTTATTATTCAACCTATTACCACAAAGTTTCTGATCCTGATAAACAGCTTATTGAGCTTGCCCATATCATG
AATCGCTTCGATCGCCCTAAAGATGCAACCATTGATCCACTATTAGGTAATGATACGCTAACTAAACTTCATACTAGTGA
ATTTTCTGTCTGGACGGCGCTAACTGATTTAGAACGGGGGATCTTTTTCTTCAGAGGCTACAACAACTTAAACTTTCAAA
AGTTCACACTTGAGTCATTTAAAAATGAAAGTAGCGCGGTTTTTATTAAGGTCAATTTGGAAGAGGCATTGTAAAATGCT
TTAGATAGAAACTAAAATAGTTTAGCACGGAGAAAATTTTTTTATATCAGACTTTTACGAATAAAAATCTTTTGTGAAAT
AACACGCATTTTTTATACTGGTTATTTGCTTGTTGTAGGTTATTTTTCATATTGTCATATAAAGAGTAAGTAGTTATAGC
TAGTTATAAATAAATTCTGTATTTTCTTATAACTGTGCCATACTTACTAGTGGCTTCATACAAAATGCTACTTGTTCCTT
TAAACAAACTAATAATAGAGGTTGTCACAATGAAAGCAAAAATTGTACTAGGTGCGGTAATTCTGGCTTCAGGCCTATTA
GCAGGTTGTTCTTCTAGCAACAACGCACAATTAGACCAAATCTCTTCTGATGTAAACCGTTTAAATACGCAAGTTCAACA
ACTAAGTAGTGATGTTCAATCAGCTAACGCTCAAGCAAAAGCCGCTTATGATGAAGCAGCTCGTGCTAATCAGCGTCTAG
ATAACCAAGTAACTACTTATAAAAAATAATTTGACTGCTTAATAAGCTGAAAACGTTAAGTCAGCTTTAATTAATAATAA
AAAGCAGATACCTATGAAGTATCTGCTTTTTTTCATCATTGAATATCTATCATCAATATGCGGTTACATCGACCGGTATA
CCTGAACGACGAATAATTTCTGCATCCACTTTTGCTTTATCCACTTTGCCACTTTCATACCAAGCCGTAAATTGTTTAGT
AAACGTTAGGGGCATCGTCTGGGGATCGTCATCTTCATTTTGTGAGAGTGGTTGGTGCACTTCAATAAATTGCTTACCAT
CTGCAGTCTCAGTAAATTTAATCGGTTTATTGATCACTTGAACCCGACTGCCTTTGGGTACCACATTAAACAGTGTTTCA
ATATCATCAGGACGTAATCTAATACAGCCAGAACTCACTCTTAAGCCAATACCAAAATCGGCATTAGTACCATGAATAAG
ATACTCACCACGACTGTGCGCTAATCTTAACGCATATGCACCCATTGGATTATCTGGCCCTGCAGGTACCACTGCTGGTA
ACGTGATCCCCTTAGCCGCATAATTTTTACGAATATTGGCTGTCGGCGTCCAAGTCGGATCTTTAATCAATTGAGAAACA
GATGTCACCATTTCAGGCGTTTCCCGCCCTAATTGGCCAATACCGATAGGATAGACATCAACGGTTCCCCCTTCTTTGGG
ATAGTAATAAAGGCGCAATTCTGCCAGATTAATGACAATACCTTTACGCACGGTATCAGGTAAGATCATCTGTAAGGGAA
TTTGTAGTGTTTTGCCCGCTTCGGGTAATAGAGGATCAATACCTGGGTTGGCTTCCATCATATTTAGCAAACCCACTTGA
TATTGTGCAGCGATCGTTTCTAAAGAACGTTTATCATCAGGAACGGTGTAAGAAACATTTTCCCCAATGATACGTGAACC
ATCCGTAGGTAGCAGGTATTCATGTGCATAAGTTAAGTGACTGCTCATCCCTAACAGCGATGCACCCAATAAGGTTAACC
ATTTCTTCATTGTTGATCCCGTGTGTTAGCAATAAAATAAACTGACTATTATCATGATAACATTCTCATCGTTATGATTA
TCATATAATAAGTCAGTTTAGAACATTAATATGGGATCGGGTAACATTTATGCTACAGTGTATTCCGAAAAGCGTTTCAT
TAACCGTGTTACCATAGCGTGTAGCCCTTGAGTACGAGATGGCGTCAAATGACTTTCCAGTGCTAATGTCGAGAAATAGT
GGTTAACATCAGTGGCGAGAGCTTGCTCTACCGTTTTACCTTGAAAAAGAATAATCACTAATGCCACTAATCCTTTAACA
ATACCTGCATCGCTATCACCGGCTAAAATCAGCTGCTTATGCTCATCTAATTCAACCGCTATCCAGACTTGGCTCTGACA
ACCTTCAATAAAATTAGCCGCCGTTCTTTGTTCATCTGTTAATGGTGGTAAGCGTTCTCCTAGCTCCATCATATAGAGAT
AGCGTTGCTCCCAATCCTGACAACGAGAAAAATTGCGTAATAATTTTGCTTCATCAGGCAAAGCCGCAATTGCCATGAAT
AACCTCTTTTTTAATTGTTAGCCTAATAGTTTTTCAATGCGTAACAACGCATTAACCAGTGCATCAATATCCGCTTTATT
ATTGTATAATCCCAACGAAGCGCGACACATGGCAGGAACCTGATAATAGTCCATAATTGGCATCGCACAGTGATGACCCG
TACGAATAGCAATACCATAGTTATCAAGAAAAGTTCCCACATCATAAGCGTGATGCTTACCTAAATTAAATGCTATCACA
CCTTGACGCGCTTCATTACCATAAAGCGTTAATGATTTTACTTTGGTTAATTGTTGTTGTGCATATTGCATTAAGCTATT
TTCATATGCAGCAATCTTATCCATACCAAATTGAGCAAGATATTCCAATGCTGCCCCTAAGCCAATGATACCGATAATAT
TAGGCGTTCCAGCTTCAAATCGCCACGGCGCATCCGCGTAGGTAATATCACCATTGATATGCACATGTTTTATCATAGCG
CCCCCCCCTTCCCATGGAGGTAATTCATCAAGTAGCGCTTTTTTGCCATATAGCAAACCAATCCCTGTCGGACCATAAAG
TTTATGGCCACTACATACAAAAAAATCACAATCTAACGCACTAACATTGATAGCTTGATGCATCGCACTTTGTGCCCCAT
CAACTAAAATATGTAACTCGCCCCCTTGCTGAGCCGAATACTCTCTAGCTTGGCAAATAATTTCAGCAATAGGATTGACG
GTTCCCAGTACATTAGACTGATGAGTGATCGCCAGTAACTTAGTTCTGTTATCAATTAATTGGGGTAATTGCGCTAAATC
GAGTTGCCCATTAGCGAGCAGAGGAATAACACGGACATGAAAACCATACTGTTTTGCTAACATATACCACGGCACTATAT
TCGCGTGGTGTTCCATTTCAGTAATGATAATGTTATCACCATCATTTAGGAAACGATGGCTATAACTGTAAGCGACTAAA
TTGATCCCTTCTGTCGTTCCTTTTACAAAAACGATTTCTTCTTCACTCTTTGCACCTAAGAAATGTGCTGCTTGCTTACG
AACATTCTCCACTAAGGTGGTGGCGTTTGCACTTAATGTGTGAATGCCGCGGTGAACCGCGGCATATTGTGTTAAGGCAA
ACTGTTTTTCACGCTCCATGACACAAGCGGGTTTTTGCGCACTTGCGGCACTGTCGAGATAGACTAAAGGTTTTTCTTTC
ACCTGTTGGGAGAGAATAGGAAAGTCATCCCGCGCTTTTTCAATGGAATGTGTCATCATGCCTTTTTATACCTCTGATAA
GCGTTGATTTATTCTCTCTAGAACATGAGTTTTGATCACACTATTTTCTAATGATTCCGTTAATTCGGCAGCAAATGCAT
GAATGATCATTTTGCGAGCTTCACTTAACGCAATACCTCGTGAACGTAGATAAAATAGTTGCTCATCATCAATACGCCCA
ACCGTTGCACCATGACTACATTTCACATCATCAGCATAGATCTCAAGTTGTGGCTTAGTATCAATTTGTGCTTTATCACC
TAATAACAAGTTGTTATTGGTCATTTGACCATCTGTTTTCAGCGCTTGAGGGGTGACTGTGATCATGCCATTAAATACGG
CTTTCCCTGCATCCATTGCAATACTTTTATGTAATTGACGGCTTAGGCAATTTTTCTCACCATGCACGAGCCAAGTACGA
GTATCGGCAATTTCGTTCGCTTTGGGTAATACCACACTATTCATTGATAGCTCACTGTTCTCACCCGTCAGTGCAGCGCT
AGTATGGTGACGACTCAGTTTATTCCCCAACAAGAATGCGTAACTATTAACACGAGCATCTCGTCCAATGCTTAAATCGT
TATGGGCAAAATGTTGGCTAATGTCATTTTCAAAACCAAGTTTAATATGGTTGAACGAGGCATTATCACCAATAGTGGCG
GTTAATCTCGCCCCAGTAAAATGGCGGTTTTCACCATCACTGCTAATATAGTGTTCAATCACTTGCATCTGAGCATTAGC
GCCAACATCAAGATGGAAACGATAGTTAGCACTGTTAACTTCTTGCCCTGCATGACCTTGTGTAATATTAAGGATATAAA
GCGGTTTATCTGCCACTACGCCTTTTTTCAAGGTAATGAATAGCGGCTGTTGCGCTAAACTTTCAGCTAAATGCAAGAAC
ACTTCACCATTAATGGCTTGCGGTAATTCACTTTGGTTATCCAGTAATGTCACTTGGTATGGACCAAAATCTTGACTACT
TTCAGCCGGTGAAAATGCACCATTAACCATCACGATACGGTAGCAATCAAATGAGAGCGCCCGTTGCTCAATTAAATCTT
GTACCTCAAAAGGTGGCAACATTTGATATTGCTGACTGAGCGTCTCATCTAATGGCGTATAATGCCAATCTTCGTGTCGA
TAAGCTGGAAAACCCACTTTTTCCACTTGTAGCCAGTGATTACGTGCATTTAAATTATCTTCCCCTTTACGCTGTTGATA
TAGCGCAGAGAATTGTTTTAATGCCTGTTGATTACGCTGTTCTACTTGATGCTGTTTTTCACGTTTCTCATTGAGGGTCA
ATAAGCCAGCCATAACCTTGTTCCTCCAATTTTTGTGCTAATGAAAAATCACCTGATTTAATGATTTTTCCTTGGTAAAG
CACATGCACATAATCAGGTTTAATATAATCAAGGATACGTTGATAGTGAGTCACCACGATAAAGGCGCGTTTACCATCAC
GTAAGCTATTGACACCATTAGCGACAATTTTTAACGCATCGATATCAAGTCCTGAGTCGGTTTCATCTAAGATACACAGT
TCAGGTTCAAGGGCAGCCATTTGCAAAATATCGTTACGTTTTTTCTCACCACCGGAAAAACCTACGTTAACAGAACGAGT
TAACAAATCTTGAGGCATATCCAATAGTTTGATTTTATCTTCAATAAAATCTTCAAAATCAAAGCGATCTAACGGCTCTT
GGCCTCGATATTCTCTTACCGCATTGACTGAGGATTGTAAGAAAAACTGGTTACTGACACCGGGGATCTCTACTGGGTAT
TGAAATGCCATAAAGATACCTTCACCCGCTCGCTCTTCAGGCTCTAATTCCAGTAGATCTTTGTTTTTAAAAGTCACACT
ACCTTCATCAACTTCATACTCTTCGCGACCTGCTAAGGTTGCGGATAATGTACTTTTACCTGAACCGTTTGGCCCCATGA
TAGCGTGCACTTCGCCGGCACGTACTTGCAAATCTAATCCTTTAAGAATTTCATTGCCTTCAACACTGACATGTAAATTT
TTAATATCTAACATAATATATGCCTTCGGTATTTTTATACCCAGAATTTGGTTAATGGTTAACCAACGCTATGTTCTAAG
CTGATTGCTAATAATTTTTGTGCTTCTACAGCAAATTCCAGCGGTAATTCTGAGAACACGTCCTTACAAAATCCATTGAC
AATCATTGAGATTGCATCGTCTTCACTTAATCCACGTTGACGGCAGTAAAATAACTGATCTTCACCAATACGTGACGTTG
TCGCTTCATGCTCTAATTGTGCTGAGTTATTCATGACTTCAACATAAGGGAAGGTGTGAGCACCACACTCTGTGCCAATT
AACATTGAGTCACATTGTGTGTAGTTACGTGCATTCTGCGCACCAGGTAACACTTTCACCAAACCGCGATAACTATTTTG
ACTTTTACCCGCAGAAATACCCTTAGAAATAATAGTTGATTTGGTATTTTTACCGATGTGGATCATCTTGGTTCCCGTGT
CAGCTTGTTGGTTACCATTGGTCAGTGCCACTGAGAAAAATTCAGCCGTTGAATTATCTCCTTTTAAGATAACACTTGGG
TATTTCCAAGTGATCGCTGAACCTGTTTCAGATTGAGTCCACGACATTTTAGCGTTCTCACCTTCACAAAGGGCACGCTT
AGTGACGAAGTTAAGAATTCCGCCTTCGCTATCACCGCCAGAGAACCAGTTTTGTACCGTGGAATATTTCACTTCGGCAT
CTTTATGAATGATAACTTCAACAACGGCAGCATGCAGCTGATAGCTATCACGTACAGGTGCTGAACACCCTTCGATGTAA
CTGACGTAACTTCCTTCATCCGCAATTAAAATCGTACGTTCAAATTGGCCTGTTTGTGCCGCATTAATACGAAAATAGGT
GGATAATTCCATAGGGCAGCGAACACCTTTAGGAATATAAACAAAGGTACCATCAGAAGCGACCGCCGCATTAAGTGCCG
CAAAATAGTTATCGTGGCTAGAAACAACTGTACCTAAATATTGGCGTACTAATTCGGGATATTCTTGAATCGCTTCACCG
AAGGAGCAGAAAATAACACCATGTTTAGCTAGCTCTTCACGATAAGTGGTAGAAACCGATACTGAGTCAAAAATAGCATC
TACAGCCACTGACTGCCCTTCTCTTACTGGCACGCCTAACTGATTAAATGCGTCTTCAACTTCTTTAGTTAAATAATCTT
GGGTTTCTTGTGTTGAGACAGCTTCATTGTTACCACTAGCACAACTGCCATTGGCACAACAAGCACCGCAAGATGGCGCT
GAATAATAACTATAATCTTGATAATTCAGCGATGGATAATCTGCTTTTAGCCAATGAGGCTCTTCCATCTCTAGCCAATG
ACGATAAGCATCAAGACGAAACTCTAGCATCCACTCTGGCTCATTTCTTTTAGCTGAAATAGCTCGCACAACCGCTTCAT
TCAACCCTTTATCTAACGTATCGGTTGAGATATCGGTATAGAACCCTTCTTTATAGTGATGATCACTGAGCCAGCCTTGA
ACTTCATCACCAATTTCAACATTGCTCTGAGACATAATCTGACTTCACTATGTTATACCCCAAAGCTCTCACCACATCCG
CAGACGTTCTGAGCTTTAGGATTATTAAATTTAAACATCTGATTAAGTCCTTCACGGACATAATCAACAACTAAACCATC
AATGAATGGCATGGCTTTTAATGCAACAAATAACTTGGCGCCATTATGTTCATAGACAAGATCGTCCTCTGTGGGGCCTG
CTGCAAGCTCAATAACATAACCATAGCCCGTACAACCTGATGGCTTAATACTTAAGGAAAGTCCCTGACTTTCAGGGTTT
TTCTCCACTAATTGGCAAATATGTTTCGCTGCACTATCAGTCAGCACAATGCCTTGCCAAGCAGTATCATTTAGAGAAAA
AGTTTCAACATTGTTTGTCATTACTGACCTCATTTCGAAAGGAGATTAATATCTTTCCTGACTCTAATGGTAATGATAAC
CCTTATCACTTCAACCCTGTCTTTTGAAAGGATATTATAAAATCGTTTAAAAATTGCTCTTTTTTTGCTTTTTAATTGTT
AAATATAGCGCTTAATAAATTGAAATGTAACAATTTTTATCTTTTTTCATTACAAAAATAAAACTTTTTTAAATTCCTTT
ATTTCGCACAATACGCATAAAAGTTGCAAAGCAAATACATTTTATACCTTTGTCACTGAAATGTAGAGAAAAAGCATAAA
AAATCAACAATTGATAATCGCAAAATATTTTCTTTTTATGCTTATACTGATAGGTAAGATAGCACCACTTTTGTGATAAC
TTCTTATTGTATTGTGTGCTTTTATGACTTATTGATTGATACTAATTGAGTTCACATACCTATTAGTGCAATCAATAACT
TCTTGATTATTATTACTTTTATTTTCAGCAATAAATTGTAATTGCCATACACGATTTGTGTTAGTATCCGCAATTAATAC
CCCTTCATAGCTCACTTTTTGATTAGACAACTTTCCTTCAAAGAAAATTTGTCGAGCTGGCATTTCTGACACTGTGAAAG
GCTTTATTGTTGTTGAAGTTTCTTTCATACCATCAATAGTGGAAATATTATCAACGATACCCTGTGCTCCTGAATCAATA
TCATAACTCATCATATCGTCAAGTTTAAAATAAACTAAACGAACTTCTGATAACTGGCATACTGGTTTGGCTTGATAAAC
TAACATCTGTGATGTGACATCTTGGACATGATCAGGTAATAATTGAAAATAGTGTTCTGTATCATCTCTATTTAATGAGA
ATGAAGTTGGATACGCGATATTAAACCCCGACATAGTACGTACAGGATAATTTATTATCTCTTCACTCTTATTGTGAGTT
GATTCGTTATCACATGCTGTAAGTAATAAACTACCGATTAAAATAAAAACGCTTTTATAATTTAGAATGGTTGATGTCAT
TTTTTCTTACTATTAATAATAATGAAGATAATAATTATCATTAAAATTTAAACTTAAATAAAGATAATTTTTTCACATGA
CCTCATTTCAATAAATAAAAAACGCCTAAAGTGAAATAATAACCTTAGGCGTTTATTATTGATTAACGAATTAAACAATA
ACCGCAGTTGTTAAACGTGAAATACAGACTTTACGGTCAGCGTCATCAAAAATTTCTATTGACCATACTTGATGTGTACG
ACCTAAATGAATAGGTTTACAGACACCTTTTACAACCCCTTCTTTTACTGCTCGCATATGGTTGGCATTGATTTCTAAAC
CCACCACTTTTTGCTCACCTTCTGTGCATAAATAGCCAGCAATTGACCCTAAGGTTTCAGCTAATACCACAGAGGCGCCA
CCATGTAATAAACCAAAAGGCTGTTTAGTACGCTGATCTACTGGCATGGTGCCTTCAAGATAGTCCTCACCCAGTGCGGT
GAGTTCTATACCAAGGTGCCCCACCATATTATTTGGGCTAATATGATTAAGTTGTCCTAATGTTGTTTTTCGTTTCCATA
TCATTGCATAATCTCCAAAAGCGCCTGTAGTGGATGTTTTAACTCAATATTATCAATACGTTTTACTTGGCTACGACAAG
AATATCCGGTACTCAAGCAACGTGCTGTAGGGAGTGTTTTCAATGCATTTCCCCATGACAGTTGATAAATTCCCAATGAA
TTTTTATAGTTATTCACTTCATGCCCATAAGTACCCGCCATACCACAGCACCCCGTAGTTACCACTTCAAGTGGTTGACC
ATAACGTTGGAATATCGCTTGCCACTGTTGCATACTTTGCGGTAATGCCGTTGACTCAGTACAATGACTAAAAAGATACC
ATTTTTCAGCATCTTCGCAGATCTCAATCGGCTCACTGACTAACTGATTTAGCCACTCATGAACCAGTTGAACCTTAAAG
TTACCGCGTTTATCCCCTAATATCTCCCGATATTCATCGCGGTAGCAAAGGACTAAAGCGGGGTCGACTCCTACCATTGG
AATGGACAACTGTGCAACTCGATTAAGCATCGTTGCTGTTTTTTGTGCAGTTTTACTAAATTGCTGTAAAAAGCCCTTAA
TATGCTGTGCTTTTCCGTTAGGTGAAAAAGGCAATAGCACAGGTTTAAAACCAATTTTTTCAATCAACTTAATAAAGTCA
GCAACTACTTTAGCATCGTAATAACTGGTAAATGGATCTTGTACCACGATAACATAATGGCTTCGTTGCTTTTCTGATAA
CTGCTCTAACTCTTCCAAGGTCATCGTTAACGCGCTATGTCCAGCTAACTGCTGCTTTAATGTCGGAGATGACAATAGAG
GCAGATCTACCATACCAATAGTACGTTTACTCAACGATTGCACCAATGGTTGCTTAATAAAGAAATTAAACAGACTTGGT
ACTTTTGCCATTAACGGTGTGGTGAGTTCGACATTTGCCACAATATGATCTTTTAACGGACGTAAATAGCGTTGATGATA
TAACTGAGTAAATTTGGCTCTAAATGATGGCACGTCAATTTTAATCGGGCATTGTGTAGAGCACGCTTTACAGGCTAAAC
AACCATTCATTGCTATTTTAACCTCATGAGAGAAATCATATTCTCCACGTTTAGCTTTCCATGTATTGCGTGTTTTTTCA
ATCAGTCCCCGTAAGCTAGGTTTGTTATTTGTAAGACTTGTTTCTAACTGCTGAGGGCTTACTCCTTGCTCTGTAAGTAG
ACGTAACCACTCTCTGACTAATGTCGCTCTGCCTTTAGGTGAATGAATACGTTGTCCAGTTATTTTCATAGAAGGACACA
TTGGACTTTTAACATCAAAGTTAAAACATAATCCATTACCATTACACTCTAATGCACCGCGAAAATCTTCGCGAACCGAT
ACAGGAATGGTGCGATCAAATGTGCCGCGTTTAATAGCATCGACCTGTTTCATTGGCGCCTCAACCTCGAGAGGAGGACA
TATTTTCCCTGGGTTAAGTCTATTTCGAGGATCGAACACCGTTTTTATTTGACGTAATTCGTGATAAAGGGTTTCGCCAA
AGAATTCTGGACTATATTGCGCTCTAAAGCCTTTTCCATGCTCCCCCCATAGTAAGCCACCATATTTCGCCGTTAATGCA
ACAATTTCATCAGAAATGGTTTTCATGAGTTGTTCTTGTTGCGGATCACACATATCTAAAGCAGGTCTCACATGCAATAC
ACCAGCATCAACATGACCAAACATACCGTAATTGAGCTGATAACTATCAAGTAATGCCCTAAATTCAGTAATATAATCCG
CTAAATGCTCTGGTGGCACACAAGTATCTTCAACAAAAGGAATGGGTTTAGCATGCCCTTTAGCATTACCTAATAGCCCT
ACTGCTTTTTTACGCATGGCATAAATACGGTTAATATCGGCGAGGTTATCACAAACCTGATAACCGATAACGCCCCCTTC
GCCATTATTCATCAGCTTATCTAAGCGCTGACATAAATCCTCCACTTGTGAGGCAATAAGTGTTTTATCATCGCCGGCAA
ACTCAACAATATTTAGCCCTTGCATATCTTTATCGGGCACATCCGTAATCAATGCATTAACGGAATGCCAGACAATATCT
TCTCGAGCAAGGTTTAATACTTTGGAGTCAACAGTTTCAACAGAAAGCGCCTTTGCTTTTACTAAAAACGGCGCGTTACG
CAATGCGGAATCAAATGAGTCATACTTCACATTCACTAAACTGCGCTGCTTTGGAATGGGGGTAATATCGAGTGTTGCCT
CGGTAATAAAGGCCAAAGTCCCTTCTGAGCCGGTTAGAATACGCGTAAGATCAAAATGCTTCATGTCATCGCTAAACACA
TGGCGTAAATCATAGCCCGTTAAAAAGCGATTCAGTTTAGGGAATTTTTCGAGAATAAGCTGACGTTGTGCTTTGCAACG
GGATAATACCGTTTGATATATCCGACCAACAGCAGAATCTTCTTTCGCAATAGTTTCAGCTAAAGCGCTGTCCATCGCGC
GAGTTTCAAGCAATTCTCCGCCTAGCAAAACGGCTCTGACGCCTAATACATGATCGGAGGTTTTGCCATATACCATAGAG
CCTTGCCCTGAAGCATCGGTATTGATCATTCCCCCTAATGTCGCACGATTACTGGTAGACAGTTCTGGCGCAAAAAAGAA
GCCATAGGGTTTTAAAAACAGATTAAGTTCATCTTTTATCACACCGGCTTCTACCTTTACCCATCGCTGTTCTGGGTTTA
TCTCAATAATACGTTTCATATAACGAGATAAATCCACCACGATACCCTCGGTTAAAGCTTGACCATTAGTGCCGGTTCCG
CCACCTCTTGGTGTCAAAGAGAGGGAATGAAAACGAGGTTCATCCACTAAACGTGCTACAATAGTCACATCCGCTGTGGA
ACGAGGAAAAATAACCGCCTGTGGTAGCAACTGATAAATACTGTTATCTGTTGCCATAGTGAGTCTATCGGCATAAGTGC
TCGATAAATCACCTGTAAAACCATTTTGTCGGAGTGTATTTAAAAATTCGGTTGTGAGTTCACTGACTTGCGGTGCTTGC
GATATACGTGGGATCATTTGTTATAGCTCTTTAATCTAATTTATCCACATTGCTTTATTAAAACTATCTCAATGTATGCC
AAGGGGTGCAATAATTTGAATTTGCACTTTCAGACCGATACCTGTTCACCTTATCATACAATTCTGGCAAATTGCGTAGT
GACATAAACAACATGATATTTGCCATGTTTATTCATCTGCTTTTAGCATTTTATTCGTGTAGGGATTTAAAATCATGGAA
AAACCGCAGATCCATACAGATATACCCAAAATTTTATTCACCGTTCTTTTTATTTCTTTTTTTATTATCGGTAGTTTTTG
GATCCTGAATCCTTTTATCGTTGGTTTTATTTGGGCTGGCATGATAGTGGTTGCCACTTGGCCTTTACTCATTATTTTAG
AAAAACGAGTAAAATATCGCTGGCTATCAACCATGATCATGATGATTTTAATATTACTGATTTTCGTCATTCCGATTATT
TTGTTAATTAGTAGTGTTATTGACAACAGTGCTCCATTGATTGAACTAGCAAAATCACCTTCAGATATTCAACCACCACA
ACTACTATGGTTAAAAGAGATCCCCATGGTTGGTAATACGCTCTATGAAACTTGGCACTCTATTCTCGTTTCTGGTGGTA
ATGCCTTAATGGCGAAGATCCAACCCTATATTGGACAAGCAGCAAATTGGTTCTTTGCACAAGCCTTAAATATTGGCCGT
TTTGCGCTTCACTTAGTTGTCATGTTACTTTTTTCAGGATTACTCTTTTTACAAGGTGAAAATGTTGTTGCTTGGTTACG
CCATTTTGCTGTGCGTCTTGCCGGACAACGGGGTGATGCAGCCATTTTATTAGCCTCCATGTCAATTCGCGCAGTGGCGC
TGGGTGTGGTGTTAACTGCGCTGATCCAAGCCGTTATTGGTGGTATTGGCTTAGGTATTTCGGGTGTGCCTTATGCCACA
GTGTTAACGGTATTGATGTTTATTTGCTGCCTTGCGCAATTAGGACCTTTGTTCGTTCTGGTTCCTTCTATTCTATGGCT
ATTTTGGACCGGTGATACTACATGGGGTATCGTCATGATCATTTGGGGTGGGATTGTGGCGACGATGGATGGTGTACTAC
GTCCATTCCTCATCAAAATGGGAGCTGACCTACCTATGGTACTGATTTTGACCGGTGTTATCGGTGGTATTTTAACACTC
GGTATGATTGGTCTGTTTATTGGCCCTGTTGTATTAGCCGTAGCACACAGTTTATTGAATGCGTGGATCAATGAAGTTCC
TAAACCCGATCCAGATTTAACAGAAACTGTAGAATTTATGAATAAAAACTTTATAGAAAAAGAGTAAATAATATAAAAGC
ATGTAAGTATCAACACTTACATGCTTTATAAGTATTACTTAAAACTTTAATAAAGATTATCAATTTATGAGTATTTTATT
ATTTTTATATCTTGAAATTTACAATTTGAAACAATTCTTATTTTTTTAAACCTGTTTGCTACCAGCGAGTTATATTCACT
TCTTAATATCCTAATATTTTTTTGATTGAGATAATTCTTAGAGAATAATTAACTCATTTCTCTTAATATAAATCTCATCG
AAACGAATGTTTCATTTAATTAATGGTTTTGCCTATTTTATTAATAGATTAAAAGGCGAGACCAAAGTATATAAAATATT
GCTGTGTGTAGTCTTTGCCTGTCAGCCCATGATAGGCTTTTTTTTTATCTATTATTTATAAATAGTATAAAAAAAGCTCA
CATTATTTTGTGAGCTTTTAATTATTCAATAATAATATAATTATTGTTGTGCTAATTTCACCCAGGTTTTAATAACGGTA
TCTGGGTTTAAAGATAAGCTATCAATACCCTCTTCCATTAACCATTGTGCAAAATCTTCATGGTCAGAAGGGCCCTGTCC
GCAGATCCCGACATATTTACCTTGACGTTTCGCTGATTGAATTGCCATAGATAATAGCGCTTTTACCGCATCATTACGTT
CATCAAACAGTGATGAGACGACACCAGAATCACGATCTAAGCCCAATGTTAACTGAGTCATATCATTAGAGCCGATAGAG
AAACCATCAAAATGAGCCAAGAATTGATCGGCTAATAAAGCATTGGATGGAATTTCACACATCATAATCACTTTTAAGCC
ATTCTCACCACGTTTTAAACCATTACGTGCTAACTCATCTATCACTTCTTCTGCTTGGCGCACCGTACGTACAAATGGGA
TCATCACTTCCACGTTAGTTAATCCCATCTCATTACGCACACGTTTCACTGCTTCACACTCGAGTGCAAAACAACGACGG
AAATCATCCGATACGTAACGACCCGCACCACGGAAACCTAACATAGGGTTTTCTTCATCAGGCTCATAGCGATCGCCACC
GACTAAGTTTGCATACTCATTTGATTTAAAATCAGACAAGCGAACAATGACACGTTTTGGCCAGAATGCTGCAGCGAGTG
TTGCGATACCTTCGGTTAATTTACCAATATAATATTCAACAGGTGATGCATAACCCGCCATCATTTCATCAATTTCAGCT
TTTAGTGCATCTGTTTGATCTTCGTATTCGAGTAAAGCGCGAGGATGCACACCAATCATACGGTTGATAATAAACTCTAA
ACGCGCAAGGCCTACCCCATCATTTGGTAACCCAGCAAAGTCAAAGGCGCGATCAGGATTACCGACGTTCATCATGATTT
TTAAGCCAAGTTCTGGCATGTTATCGATTGCGGAGCTTTGAATAGAAAAATCGAGTTTCCCATCATAAACAAATCCGGTA
TCCCCTTCAGCACAAGAGACGGTGACCACTTGCCCTTCGCTAATACACTCCGTCGCATCGCCACAACCTACCACTGCTGG
AATACCTAATTCACGAGCAATAATTGCCGCATGACAGGTTCTTCCACCACGATTAGTCACAATCGCAGAGGCTTTTTTCA
TGATAGGCTCCCAATCAGGATCTGTCATATCGGTGACCAACACATCACCCGCCTCTATTCTATCCATCTCACTTAAGTTA
TGGATAACCTTAACCGTACCACTACCAATACGATGACCAATTGCACGACCTTCTACAATCACAGTGCCTGTTTCATTTAA
CTGATAGCGTTCCATAACTTGTTGGTTAGAACGAACTGTTTCTGGACGCGCTTGAACAATATATAGACGACCATTATGAC
CATCTTTAGCCCACTCGATATCCATTGGACGTCCATAATGTTGTTCAATCAATACCGCTTGTTTTGCTAGCTCTTGCACT
TCATCATCAGTTAAAGAGAAACGATTGCGCAATGCTTCTGGCGTATCTTCAATACGGACTTGTTTACCATGCTCAATGCT
ATCGGCATAAACCATTTGGATCTTTTTAGAACCTAGGTTACGGCGCACAATTGCCGGTAAACCTTTCGCCAAAGTTGGTT
TATGAACATAGAATTCATCTGGGTTAACTGCCCCCTGAACCACCATTTCCCCTAAACCATAAGCAGAGGTAATAAAGACT
ACTTGATCAAAGCCTGATTCAGTATCAATAGTAAACATCACCCCTGATGAAGCTAAATCAGAGCGAACCATACGTTGGAC
ACCTGCAGATAAAGCAACACCGCGGTGATCATAGCCTTGGTGAACACGATAAGAAATTGCGCGATCATTAAACAGTGAAG
CAAACACGTGTTTAATCGCAACTAAAATTGCATCGATACCTTGAACGTTTAAAAATGTCTCTTGTTGGCCGGCAAAAGAA
GCATCAGGCATATCTTCAGCGGTTGCTGATGATCGTACTGCAAATGAGGCTTCAGATTCACCTTCACTTAAGGTCTGATA
AGCATCACGAATATCTTTCTCAAACTGAGGGGTAAAAGGTGTATCAATCACCCATTGGCGAATTTGGTTACCCGCTTGTG
CTAATTGATTAACATCATCAACATCAATACTATCGAGTAGCTCATAAATACGCTGATTAATACCACTTTGTTCCAGAAAA
TCATTAAACGCTTGCGCTGTGGTGGCAAATCCATTAGGAACAGACACACCCAGTTCCGCAAGATTAGTGATCATTTCACC
GAGGGAAGCATTTTTCCCACCAACACGATCAACGTCATTCATACCCAATTGGTTATACCAAAGTACATTGCACGGGGTGA
GGCTATTGCTGGACATTGAGAACAATCCTTTTTTAAACAAATGAGAGAGAGAAAAAAAAGAAAAACCCGCTGTCAAAACG
ACAACATAAATAAGCGTATCACAATGTTATGGAGAATATAGAAAGGTGAATCGATCAACCAGAAAACTTTATTTTTTTAT
CCTTTATAATCACTAAAAATACTATAGATAATATTGTCTGAATTGCTAATTCAGCTAAAAAAAAGGTGAGAGGAATGATA
TTAAGTTTGAATTCAATTAACTGTGATAATAATGAACTTGTTGATAGAACTGTTTTTTTTATCTCTGACGGCACCGCTAT
TACCGCAGAAGTCTTAGGCCATGCGGTACTCTCACAATTCCCATTAAAAATGGGAAGCTATACCTTACCTTTTGTATCTT
CTGTAGAAAGAGCGGAAGAAATAAAAAATAAGATTAATGAAATTTATAAAAAAAGTGGCGCCAAGCCTCTGGTTTTCTAC
TCTATTATTAGTCCTGACGTAAAACGAATAATAAATAGTAGTGAAGGATTCTGTCAGGATATTGTGCAGTCCTTAGTTCT
CCCCTTAGAAAAAGAAATTGGCGTTCAAGCGCTACCTCAATTAAATAAAACGCACGGTTTAACGGAAAAAAATCTCAGCA
AATATGATGCTCGAATTGCTGCTATTGAATACACTTTATCTCATGATGATGGGATCTCTTTACGCAATCTCGACCAAGCG
CAAGTGATCTTAATCGGTGTCTCACGCTGCGGTAAAACCCCTACCAGTTTATATTTAGCGATGCAATTTGGCATTCAAGC
GGCTAATTACCCTTTTACTGCTGATGATATGGATTTTTTAAAATTGCCTCCTGAATTAAAAGAGTATCAACATAAATTGT
TTGGCTTAACCATTGCTCCAGAACGCCTTGCTGCTATCCGTAGCGAACGTCGTGAAAACAGTCGTTATGCATCTATTCGT
CAATGTCGTATTGAATTAGCGGAAGTTGAAGCGCTATTTAGGAAAAATAACATTCCTTACCTAAATACGACAAACTACTC
TGTTGAAGAAATTTCCACTAAGGTAATTGATTCTATGGGATTAGCCAGAAGAATGTTCTAGAGACAGTAAGTCATTTTTT
ATTTATTTTTCACCAATAACAGTGTTGAAATTAGCTGAATTTCGTTTATTGTGATCTTAATCACTGGGTAGACTTACCCT
GTATTTTTATTGAGATAAATTATGTTAAAAACAGACGAATTACGGACAAAGGCTTTAGCCAGCCTAGTAACGCCGGAAAC
GTTAGCTAATGAGTTACCCATCTCACAAGAGATTATCAGTAATATCACTTCTGCCCGTCAACGCATTGAAGCTATTCTCA
CTGGTGAAGATAAACGACTATTAGTTATTATTGGCCCTTGCTCTATACATGATCCCAAGGCAGCTAAAGAGTACGCAACA
AAACTAAATCAACAAAAAGCGCGTTTTCATGACCGTCTAGAAATCGTGATGAGAACCTATTTTGAAAAACCGCGTACCGT
TATTGGTTGGAAAGGCCTTATTTCTGATCCTTTCCTTGATAACTCTTGTAATGTTAATGAAGGCATTCGTATTGCAAGGA
AACTGCTAATTGAGATCAACGCATTAGGACTCCCCACAGCCACTGAATTTCTTGATATGGTCACGGGACAATATATTGCA
GATTTAATCAGCTGGGGAGCAATCGGGGCAAGAACAACAGAGAGTCAAGTTCACCGTGAAATGGCCTCCGCCCTCTCTTG
CCCTGTGGGATTTAAAAATGGCACTGACGGTAATATACGCATTGCGATAGATGCCATTCGTGCCGCTCGTGCCAGTCACA
CCTTTTTATCACCTGATAAAACGGGACGTATGACAATTTACCAAACCAGCGGAAATCCCTACGGTCATATTATTATGCGT
GGCGGTAAAAAGCCTAATTATCATGCCAGTGATGTAGCAGATGCTGTTGATGCACTGAAACAACTTGATTTACCTGAACA
CTTGGTCATCGATTTTAGCCATGGTAATTGTGAAAAAATTCATCGTCGCCAACTTGAAGTTGCACGCAATGTCGCTCAAC
AAATTACGGATGGTTCACAAGCTATTGTTGGTGTTATGGCAGAAAGCTTTTTACAAGAGGGATCACAGAAAGTCACAGCA
GATAAGGGGCTGACCTATGGACAATCTATCACTGATCCTTGTCTCAGTTGGGAAGATACCGAACAATTACTGGAATTATT
AGCTCAAGCGGTTGAAAGTCGATTTAAATAATATCGCCAAAAAGGAGAGTTTTACCTCTCCTTTTTAACTTACACAAAAA
GTCGTTATCCATCTTCATTAAGATTAAGCTTTATCTTCTCCCACGCTAATCAACTGTATGATTTTTATTCTAACACCCTA
TTTTTGTTGTTCTTTTGTTACTAATCATCTTAAATTTAGACGTTTACGTTAAAAAAAGCTTGTCTAAAATATTCTGATAA
CGATAATGATTATCATAATCATAACCTCTATCAGTATTGCTATTGAAATGAATAAAAATGTTCATAATTTAAACGATTCA
TCGATAACACGTGAAACAAGCTCCCCAGTCATTCAATCTATAAATAGCATAGAATTACTGGGTAAATCGGGCGTGGTTTA
TATTCAACATAACGGAGAGTTGTATCAGTTACGCCAAACAAAAACAGGAAAACTTATCCTAACAAAATAAATATTTAATC
CCTTTTCGCAAGCCACCTATTTTGCTAGGCAGCCAGCTAATTCACTCCATATACAAGGACTTTTATGGATATTAATGGTA
TGTCTATGCTGAAAAGAAATTTCAAATACTCCACATTAGCTACAGCAATTTGTCTGTTATACGCGCCGACTACTTTTGCT
CATATTGAAAAAGTAGAGACAGATACATTGACTGTTATTGGGCAACAAGACAATCAAATAACGGATTTTCAATCTGTCGT
CGATACCCGTTCAGCACAAGCTCAAACCGCCTCTACCACGGGGCAATTGTTAAAACAAATCCCGGGGATCACCGTATCAG
GAACGGGGATCGCCAATGGTGGCAATATTATGATGCGTGGTTACGATCAAAGAGGTGTCAAAATCTTTGTGGATGGTATT
CATCAACCTATTGATAATACTATGAACAAGCTTGGTGGCCTTTTTATTGAACCCTCGCTTATTTCGCGCGTTAAGGTCAA
ACATGGTGGCTCTTCGGTTAAACATGGAAGTGGCGCGCTAGGTGGCGTTGTTTCGTTCTCAACTCTCCATCCAAATGAAT
TATTAGACGCCAATAAAAACCTTGGTGCTAAATTATTTAGCTCATTCTCTTCTGCGGATAAACATTTTTCTTATGGTGGT
GTGATCGCAGGTAGACATCAGTTAGTGGAAGGGTTATTGGCTTATAGCCAAAGAGAGCGTGGCCCGATACGTATTGCTGA
TGACTCAATATTAAATAACCACGAACGTATCAAAAATTATTTTGCAAAAGCCTATGTTTACCCTACAGAGGAACAAACCG
TTATTTTTTCTGCCCGTCAATATAATAATGCAGGAGAGCAAAGAGAAGTTTTAAATCGAATGGGAGGGTTTGGAAAAAGA
GACAGTAATAATATGTATCGAGCCACCAAACAAAATGATATCTCACTCACCTATCATTTAAATCCAAATAATTATGATTG
GCTCGATCTGAGCACTCAACTTTATTATTCTCAGTTTAAAATTGCGCATACGTTTCTGACGGATACACGCAAAGAAATAT
ATCCAGACATAGAAAGTGTGCTAGGTAATTCTGAAAAACGTACCCAATATACCTATGGTATGAAAGTAGAAAACGCCTTT
AATTTAAATTACTTTCAAGATAGGTTGACTCAATCTGTGATTATCGGCATTGATGCTGAAAAACAGAAGATGGTATCGAA
TAATAAGGCTAAAAATTTCCCTTTATCACATATGGATAATGCCTCAGGTTGGGTTCATAACACGTTAAGTACCCCACTAT
TCCCCATTACTTTAATTGCGGGTCTTCGTTACAACTATTATCAAAATGTCCCTGATAACAGTAAAACTTTAGATTACTAC
AAAGACTTAAATAAAAAAGGAGACATGACCTCCGCTGACAAATATCAAGAAACATATCAAAATATTTCTAAAAATATTGC
GTTACGTCTCACACTGACCAAATGGTTACAGATCTATTCTTCTTATTCTGTTGCCTTTAGGGCGCCGACTTTAAGCGAAA
TGTATAACGACTCAGTACATTTCACTATAATTTCCCCTTTTAAGAAAAGCTATGATGCTCGTTGGGTTCCAAATTCCACA
TTAGAACCAGAGACGAATAGAACATGGGAACATGGTATCAATTTACAAAAAAATGCGTTGCTTTTTACCAATGACCAGAT
AAACATTAAAGCTTCATATTACAGCACTGAATCAATTGACCACATTACTTATCAACAGTGGTATCATAGTCGTAAGCCTA
TCCAATTAAAAAATAGTCATATTGCGTTATCTCCCATTAAAGATGCTCGTGAACCTTTATTATTTCAATCAGTTAACTTG
CCTAAAGCGCTTATTCACGGCTTTGATTTAAGATTGCTATATTCTCATCCATACATCGCTATGGGGGTAAATTACAATCA
AACTAAAACCTTGGAACTGTCGTCTCTAGAGACTATTTCAATGGTGCGTCCTGAAACATTAACCGCTTTTATAAATGTAC
CCATTATCAAAACACCATTTTCTGTTGCTTGGTCAGGAAAGTTTGCCGGTCCAACGGCCAAAAAAGGCACACATAAATAC
CCTGGTTCAGAGGAAGTGACTACTCGATTAAAAGAAGATCTTCAGCAATACCCTGGCTATGGTGTGCATAGTTTTGCAGT
CAACTATCAATCCAATAATAAAGATATACAAGCCTCATTGGTACTCGATAATGCATTCAACAAAGTGTATTACTCAACGG
TAGGTGTGCCTCAAGAAGCTAGAAATATCAAAATGTCTGTCAGTTATCGCTGGTAAACAATAAAAAGAGCAATGATTTTT
ATCATAACGGGCTGTTGAGTTTAGCAGCCCATTTTAATAACGGAGATCGACCTGTATGTCTCAATCATCGCGATGCATAA
AGGTGAGTGTTTTAGTTGTTGCAACAGCGATTAGCAGTGCATTCGCTGAAAATAAAAATCAAATCTATGGAGAAAAAAAT
AGCGGGGAGAGAAACACACAAATAATAACGGTTTATGCAACAGGTAACGAGCGAGATAGCTTTACATTACCAATGATGTC
GACCGTCATAAAAAATAACAGTGCTTTGACAGAAACGGCTGGAAGTGCCACGGAGTTGTTGCGTCATATACCGGGCATTT
CAATATCAGGAGCTGGCCGCACAAACGGTGAAACTATTAGTATGCGTGGCTACAGTAGTAACGGTGTTTTGACACTAGTA
GATGGCATACGCCAAGGTACTGATACAGGTCATATTGACAGTATTTTTGTCGATCCTCTACTCATTAAACAAGTTGAAGT
GGTTCGTGGCCCTTCAGCACTTTTATATGGAAGCGGCGCCCTCGGTGGGGTTGTGGCATATGATACCGTTGATGCCAGCG
ACTTGCTTGCAAAAAATGAACATGGTGGTGTGCGTGTTACAGCCCTTGGTAATACGGCACAACAGAGTCAAGGATTTGGC
ATTACCGCTTTTGGTCAACAAGACAATTTCGATGGATTACTCGCCCTCTCCGCTCGTGATAAAGGTACAACTCGCTATGG
AGGCGGTTATCGTGCGCAAAACGATGAAACAATCATTAACTTATTATCTAAAGGACGTTGGTTTATTGATGATAGCAATA
CGTTAAGTGGCCAATTACGCTATTATCATAACAACGCACAACAGCCTAAGGATCCACAACTCGCCAATAACCCAACACCG
GCTAATGTAGCGACAAATCGTACTACAACACAAAAAGATGCACAGTTAACCTATCAATATCATCCTAGTGATATGTCATG
GATTAACCTAAAAACACAAGCCTATTACAGCGAGGTAGATATTAATGCGAAAACACAACAAAAAGGATTTGAAGGTAGAG
AGCAAAAAACCTATGGCATTAAAATTGAAAATCGCACTCAATTAGCCACCTACCCCTTTGCTGCTCACGCTTTAACTTAT
GGCGGTGAGATCTATAAGCAAAAGCAATCACCCAGTGCAAATGCCGAAAGCTTCCCTAAAGCAGATATTCGTTTTATGTC
AGGCTGGTTACAAGATGAAATGACTTTACGTGATGTACCCATTTCATTCATCGTCGGTACAAGGTTTGATAAATATAGCA
GTCAAAATGATCGTTATGATGACATCAGCGCTGATAAATGGTCATCAAAAGGAGCTGTTAGTATTACACCCACAGATTGG
TTAATGCTTTATACCTCTTATGCTCAAGCTTTTAGAGCACCAACAATTGGCGAGATGTATAACGATGCTAAACATTTTGA
TGCCCCATTCCCCGGAGCACCAACCAATTACTGGCGCCCTAACCCTAATTTAAAGCCCGAAACCAATTCAACAACTGAAT
ACGGGTTCGGTTTTCAATTCGACGACTTATTATCTAATAATGATAATCTGAAAATTAAAGCTGCCCATTTCAATACGCGT
GCAAAAGATTATATTGATACAGATGTCGCTATTTTTCAGGGATATACACAATCGACGAATATTCCAAGAGCAACTATTTG
GGGTTGGGATATCGAGATGAATTATCAATCGAAGTTCTTTAGTTGGGATTTGGCTTATAACCATACAAAAGGAAAAGATA
ATGCCAGTAATGCCTCTATTACCTCTATTGAGCCAGATACATTAACCAGTCGCCTCGATATTCCCGTACCCAATAGTGAT
TTTTCCGTAGGTTGGGTGGGACAATTTACTAAAAAAACAGATTTTACAAAACATGATCGCTTTAATCGCCCGACCAATCG
CCAACAAGCGGGTTATGGTGTCAATGATTTCTACCTCCGTTATGAAGGTAGTGCTTCATTAACAGGGCTAACAACCTCAC
TGGTACTGGGTAATGCATTTGATAAAAAATACTACTCTTCTGCGGGTATTCCTCAAGAGGGGCGCAATGCAAAAGTACTG
GTGAGTTATCAATGGTAATTAACAATAAAATAAACGAAACAATAGGAGTTTCCGTGACTAAACCTCTTTATGAGAGCTAC
CTGCAAGCAAAAAATGAAAAAAAAGCATCTTATGCGCGTGATTTAGCAACTTACCTTAATGTAAGTGAAGCTGAGCTTAC
TCACGCGCGTGTTGGGCACGATGCTAAACGCTTACATGGTGATGTTCGTGATATTTTAACCGCTCTCGCAACCGTAGGCG
AAGTGAAAGCCATTACTCGTAATGAAATTGCGGTTCATGAACATCTTGGTGAATATACCAATGCTCGTTTTAACGATCAT
GCAGGATTGATCTTAAACCCTCGAGCCCTCGATTTACGCTTTTTCTTCTCTCATTGGGCAAGTATCTTTGCATTAACCGA
AGAGACGGCTCGTGGCATTCGTCATAGTATTCAATTCTTTGATCTTCATGGTGATTCTCTCCATAAAGTGTATACCACTG
ATAATACTCATATGGACGCATGGAATACCTTAATCGATACTTATTTATCACCAGAAAATCCCGTATTAGAGATTACCCCC
GCTAAATCTTTTACTGATGCACCGGTAACAACGGCATTAGCACAACAGTTAGAACAGCAATGGCGCTCGATGACTGACGT
TCATCAATTCTTTAAAATCCTGCAAGAAAATAATCTCAGTCGCCAGCAAGCGTTCAAAGCGGTCAGTGATGATTTAGCTT
ATCAAGTAGATAATAGTGCCTTAAAAACATTATTAGCACTGGCGAAAGAAGTACAAAATGAAATTATGATTTTCGTGGGA
AATCGAGGTTGTGTACAGATCTTTACCGGTAAAATTGATCGTTTAGTACCTCATCAATTTGAAAATAGTGAACAAGTATG
GATTAACATTTTTAATCCTGCATTTACACTGCATTTAATTGAGAGCGAAATTGTGGAAAGCTGGATCACTCGTAAGCCAA
CCCAAGATGGTTTTGTCACAAGTCTTGAACTATTTGATAGCAAAGGTCAACAAATTGCTCAGCTTTATGGACAACGCACT
GAGGGAACAAAAGAACAACAACAATGGCGTGAGCAACTCAACGCTCTTGCTAAAATAGCTTAATAGAAGGATAGCTCAAT
GAAAAAATGGCTTCTTTTGATCCTGTGTAGTTTGATGACATTCACCAGCCTCGCTAAACAACGTATTGTCACTATTGGTG
GTGATATTACTGAAATTGTTTTTGCATTAGGTGCAGGCGATCAGGTCATTGCTAGAGATAGTACGAGTTTAGTACCAGAG
CAAGTTAAATCATTACCCGATGTGGGTTATATGCGCATGCTCAATCCTGAAGGTATTCTTTCGGTTAAACCGACGCTGAT
TATTGCTAGCGAATTAGCTCGCCCTTCTTTTGCATTACGTCGTATCGAAAAAGCAGGTGTACCTGTTGAAACTATTACGG
GTACACGTTCATTAGAAGCCATTAATGAAAAAATCGATGCCATTGCAACCCTCTTACAAAAAGAAACAGAGAGTCAGCAA
TTAAAAGAAAAGCTCACTCAATCTATTAATCAAATTGCCACGACGCCTATTGATAAAAAAATTATTTATATCATGAGCCA
TGGTGGTGTTGCCCCTATGGCTGCCGGTCAAAATACTGCTGCAGATACGATTATCACACTGGTAGGCGGAAAAAATGCTA
TGCAAGGTTTTAGTAGTTACCGCTTACTGTCACAAGAAGGGGTTATTGCCAGCCAGCCTGATATTTTGTTGGTCACTAAA
GAGGGAATAAAAGGTATTGGAGGTATCGAAAAACTGTGGGACTTGCCCGGCATAAAGTACACCCCCGCAGGTAAAAATAA
GCGCTATATCGTTGTTGATGATATGGGTTTATTAGGCTTTACCTTATCAACCCCCAAAGTTATGCAACAAATTCGTCAAG
CATTGGAGCAATAATGTCTCGTTTTCGCTCACCGTGGATGAGTATTGCCATTTTACTCATCTTATTTACCATCATTACGC
TTATTTCTGTTAATAGCGGCCCGCTAGCACTCTCATTTAGTACTTTATGGGATCGCTCTTTTGATGATATAGAGTGGCAA
ATTTGGCTTGATATTCGTTTACCTCGAGTACTATTAGCTATTCTCGTCGGTGGCGCTTTAGCCATATCAGGCACCATCAT
GCAAGGATTATTTAGAAACTCACTTGCCGATCCTGGATTACTAGGTATTAGCAGTGGTGCTGCGCTAATGGTCGCTATTG
TGATTATTTTACCCTTCTCTTTTTTATCCGTATTTTCTTTCTACAGTCATATTATTGCCGCCTTTATTGGCGGCTTAATA
GTGGCAATGATTATTTTTTCATTGCATCAATTAAGTGATGGTAACTTGGCAAGATTGCTCCTAGCGGGAATTGCCATTAA
TGCACTTTGTATGTCTTTTATTGGTGTATTGAGCTATATCAGCACAGATCAGCAACTGCGCCAATTTTCACTATGGATGA
TGGGCTCTTTAAGTAAAATAGACTGGAACACCTTGGCGATTGCAACTCTCGTGATTATTCCCATTAGTGCATTAGCCTGT
TGGCAAGGTCATAAACTTAACCTATTACAACTCGGTGATGAAGAAGCACATTATTTAGGGTTAAATGTAAGAAAAACAAA
ATTTATTTTACTACTACTCAGTGCCATTTTAATCGGTTGTGCCGTTGCATTAAGTGGTGTTATTGGGTTTGTTGGTCTTG
TGGTGCCCCACCTTATTCGTATGCGATTAGGCAGTAACCATATTTGGTTATTACCGGCCACCCTATTAGGGGGCGCAATA
CTCTTATTAGCCGCAGATACCCTGTCAAGAACCTTGGTATCCCCTGCGGAAATTCCTGTAGGACTTATTACCGGACTTCT
TGGTGGACCTTATTTTCTTTGGCTTATTTTACGACAACCAGCAGGACGCATGTCATGATGGAAAATCAACACACTCCATT
ATTATATGGCAATAACTTGAGCTATAAAATCGGCAATAAAACTATTCTTGAGGATGTTTCTATTGCACTTAATACCGGTG
AGCTTGTCACAATCATTGGTCCGAATGGTGCTGGGAAATCATCATTATTACGTTTATTGACCGGCTATACTCCCCCGACA
CAAGGAGAATGTTTTTTTAAAGGGAAAACTTACTCACAGTGGAATAGTCAATTATTAGCGCAAAACCGTGCTGTTATGCG
ACAAAACAGCCAGCTATCATTCTCTTTTTCTGTAGAAGAAGTCGTCGCTATGGGAAGAGCGCCACATGGGCAAAAACATA
AACAAATCGCAATAGAAACCGCGCTATTACAAACCAATTGTTTAAAGCTTAAAACAAGAGATTACCGTCAATTATCAGGT
GGAGAGCAACAAAGAGTGCAACTTGCTAGAGTGCTTGCTCAACTTTGGCAACCGACACCTGAGAATGTTGCGCTATTTCT
TGATGAACCCACATCGGCACTTGACCTCTACCACCAGCAACAAAGTTTGCGTTTATTAAAGCAACTGGTCAAAACGCAAA
ATTTGATGGTGTGTTGTGTTCTGCACGATCTCAACCTCGCCTCCCTTTATGCTGATCGTATTTTATTACTGCATCAGGGA
AAATTAGTTTGCGAAGGTACACCTCAAGATGTACTCACCGCTGAGAATATTGAAAAATGGTATGGCGCCGAGGTCAGTGT
TAATACTCATCCTGAGTTATCTCAACCTCAAGTTTTTTTACGCCCATAAATAATAAAAGAGAAAGGACTGAGTCCTGTTG
AATGCAGAGCTCAGTCCTTAAAAGACGCTTAATAACATAATTTCTATTGGATGATTATTACCTTCACCAAATAGAGTATT
ACTGCAATGGTAAAGCAAAACTCACTTTTACCGTCTCCATGGGTACTTCTGTTTTTATGCTTTGAATGCTAGGAATTTGT
GTTAAATAATCAGCGTGAAAACGGCGATAAGTGGCGAGATCTTTTGTCACAATGCGAATAAGTGCATCACATTCTCCCGC
CATTAGATGGCATTCAACCACTTCGGGTAATACTTTTATCGCCTTTACAAATTCTTCAATAGTTTCAGCATCTTGTGCTC
TGAACCAAATTCGCGCAAATAAAGATAATCCTGCATCAACTTTACTACCATCTAATACGGCAACATAACGCGTGATCACA
CCTGACTCTTCAAGTAAACGTACACGACGTAAACAAGGAGATGGTGAGAGTCCCACTTCTTTTGCCAGTTCGATGTTTTG
AATTTTGCCATCGCGCTGTAACACTTGCAAAATATGCTTGTCTATCTTATCCAATTTTATTGACATCAAAGATTAACCTT
AGTTCTATTTGTGGAATTTTATTGCTAATTAATTATTTTTGTTAGCAACAAAGCAACCCGATTTTTACGAAAATATCATA
TAATTTTTCAGCTAAATTGCACAGCAAAAACGATATTTTCTTCAATTGCTCAATCAGGTGAAAAAGATGGAATTTAACAC
TTTGTTATTCTTTGCCCTTACAGTACTGCCTTTAATTTGCACACCTGGCCCCGATATTCTTTTTATCTCCTCACAAGGAT
TAGCGGGAGGAATAAAATCAGCGTGGTTTGCCAATATCGGTGTCATTTCAGGTTATATCACACATGCTATTCTTAGTGCT
TTGGGTCTTGCAACGATAATGGCAACTTCTCCCATTTTCTTTTATCTACTAAAGTGGCTAGGTGTGATTTATATTACCTA
CTTAGCAATCAAAATGCTGATATCTGCCTGCCAAAAAGGCCAACTCACACTACATGCAGATAAAAAAACACATCTCTTTC
GCAAGGGCTTTTTAACGAGTTTTCTTAATCCGAAAGGCTTACTCGTCTATCTGGCTATTTTACCAAATTTTATCAATAAC
CAGAATGATATCGCTATGCAATCTCTGCTTTTATCTGGGATATTTATCACTATTTGTCTATTTATCTATGGCTTTTTAGG
TACGATTTTCGCTTATATTGGTTTAAAAGGCGGATTAAGTGATAAAGGACGCCGTTATAATGATGGCATTGCCGGCAGTT
TACTTACCTTTGCAGCCGTTAATTTAGCCCTTAATTAGAGGGCTAGCATCACTTTATAGTGATATTTGCTCAATGCCGTA
CAATATGACCATTTAACTGATGAATACGTACGCTAATGTTCTATTTACGACGTAATTTTCGACACCCTTCACCAATAATT
TGCATTCCTTTTTCAGTCTGACCATTCCATTGAAAAGAAGAGTTTAAACGAAAAGCATGATTAAACTGTGAACTGGTCGA
AAACATAGCACCTGGTGCAATACTCACCCCTCTTTCGAGAGCAAAATGGTACAATGAATTAGCATCAAAGCTTGGCTCGA
ATTCTAACCATAGGAAATAGCCTCCGACAGGAATATTCACTTTAACATCTTTAGGTAAATGCGTTTGTATGGCCTGTAAC
ATACGATAACGTCTCTGCTCTAATAATAATCTTAAGCGACGTAGGTGCCCGTCATACCCCCCTTGTGATAAATAGTCAGC
GATAGCTTGTTGTGTTGGCATACTCGCTGATACAGTACTCATCATTTGTAACTGCTGTATTTTAGTCGCATGTTTTCCGG
CTGCGACCCACCCGACTCGAAATCCTGGCGCTAAACATTTAGAAAAAGAAGCGCAGTGCAATACGCTATTGGATTTATCA
AAGCCTTTCACAGGCATTGGCGCCTTTGGACTATTATACAGTTCACCATAGACATCATCTTCAATTAAGGTTATCTGTTT
TGCCGCTAAAATTTCTACTAGTCTGATTTTATTTTCATCAGGCATAGTGCCACCTAATGGATTTTGGCAATGACTCATCA
ACCAACACGCTTTAATGTCGTATTGTTCTACCACCTTCTCTAACTCATCTAAACAAATGCCTGTCACCGGATCGGTTTTG
ATGGCAATCGCTTTTAATCGTAAACGCTCTATCGCCTGTAATGCGCCATAAAAAGCAGGAGATTCTATGACAACCCAATC
TCCTGGCTCAGTAACAGCTTGTAAACTAAAACTTAATGATTCCATCGCACCTGCAGTGATCACAATATCGTCAGGCGATA
CATGAATACCTTGCAGTGCATAGCGTTGGGCTATATTACGACGTAGTTTTTCATTACCAGGAGGTAAATTAATCACTGAA
CTTTGAGGGGCTAAATGTCTAGCGGCAGAGGCTAATGCTCGGCTTAATTTAGGTTGAATGAATAAACTGGGATCTGGAAA
GGCGGAACCGAACGGAATAATATTGGGATCTTTACAGGCTTGAAGAACATTGAATATAGAGGCGCTTATCTCAACATTTT
CACTCATATGTAGCCCTTTGCTGGCAGTTACTTGAGCAAAACCTGTATTGCGATGTGCAACATAATAACCTGATTGCGGA
CGAGCGGTGATCCACCCTTGACTTTCTAACAGTTGATAAGATTGTAAAACGGTCATTAAACTTAAACCTGATTGTTTAAC
CGTATCCCGTAATGAGGGTAAACGATCGCCTGATTGCCAAATATTATCTTCAATTTGTTGGCGTATCTGTGCCGCAAGCT
GTTCATATCGAGTCATATTTACCTATTCACCCTCAAACTGTTATAGTCGTTTTTAAACTTATTGTCACTATTATAGTTTA
CTGTCATATGGTCTACTTATCCACACGATTTACCTGCTATTTACAGATCAGCGCGATTTGTATATCAAAATAATGAGGTT
GTTTATGTTTGGGTTAAGTGCCTTTGATTTGGCGCGTATCCAATTTGCGTTTACCGTTTCTTTCCATATTATCTTCCCCG
CAATTACTATAGGGCTAGCCAGCTTCTTAGCTGTCTTGGAAGGCTTATGGCTAAAAACTCGCAATAAGGATTATTTAGCG
CTATTCCATTTTTGGTCAAAAATATTCGCTGTTAACTTTGCTATGGGCGTCGTCTCTGGTCTCGTTATGGCATATCAGTT
CGGTACTAATTGGAGCTTTTTCTCCGATTTTGCCGGCTCTATCACCGGCCCTCTATTGACTTATGAAGTACTTACAGCAT
TCTTCTTAGAAGCTGGATTTCTAGGTGTAATGTTATTTGGCTGGAACAAAGTAGGTGAAAAATTACACTTTTTCGCCACT
TGCATGGTGGCATTGGGTACATTAATGTCAACATTTTGGATTTTAGCCTCCAACAGTTGGATGCAAACACCACAGGGATT
CGAAATCGTCAACAATCAAGTGGTTCCCGTTGATTGGCTAGCGGTTATTTTTAATCCTTCCTTCCCTTATCGTCTTGCTC
ATATGGGCGTTGCTGCATTTCTTGCTTCGGCATTCTTTATTGCCGCCTCGGCTTCATGGCATTTATTAAAAGGCAACAAG
ACATCTGCAATGAAGAAGATGCTCTCGATGTCTATATGGATTATCTTAATCTTAGCGCCTATTCAAGCACTTATTGGTGA
TATGCATGGTTTAAACACGTTAAAACATCAACCCGCCAAAATTGCCGCGATTGAAGGGCATTGGCAAAATAATCCTGGTG
AGGCTACACCGTTAATTCTATTTGGTATACCGGATATGAATGAAGAAAAAACCAAATATGCCCTTCAAATTCCTTATTTA
GGTAGCCTGATATTAACTCATAGTTTAGATAAACAAGTACCAGCACTAAAAGAATTTCCTAAAGATGATAGGCCAAATTC
ACTGATTGTTTTTTGGTCATTTCGTATTATGGTCGGCCTTGGCATGCTGATGATTTTAGTGGGTGTATGGGGCACATGGT
TACGTTACAAGAAAAAATTATATCAATCTAACCTCTTCTTGCGATTCACTTTTCTAATGGCACCTTCAGGATTAATTGCC
ATTTTAGCGGGTTGGTTTACTACAGAAGTAGGTCGACAACCTTGGGTTGTGTATGGGATACAACGAACACGAGATGCGGT
ATCTGCTCATGGTGAAATGCATATGAGCATTAGCCTACTGATTTTCTTTATCGTTTATGGATCTGTATTCGGAATTGGAT
ATGCCTATATGTTAAAACTTATCCGCAAAGGTGCGCCGGAGGTTCAAGATGGGAATTGATTTACCCGTTATTTGGTTCAT
CATCATCGTATTTAGCACATTAATGTATATTGTGATGGATGGCTTCGATCTCGGCATCGGCATGCTCTATCCTTTTATAA
AAGAGAGAGAAGATCGCGATTTAATGATGAATACTGTCGCCCCGGTATGGGACGGCAATGAAACATGGCTAGTTTTAGGT
GGTGCGGCGCTATTTGGTGCGTTTCCTTTAGCGTATTCAGTGATCCTTGATGCTTTAGCCATGCCTTTAACTATCATGCT
AGTTGCGCTTATTTTCAGGGGCGTTGCTTTTGAATTTCGCTTTAAAGCCGATGATACTCATAAAGTTTTTTGGGATAACG
CCTTTATTGTCGGCTCTCTATTAACCACCTTTATGCAAGGTATAGTCGTCGGTAGTATTGTTCAAGGTTTACCCATTATT
GACCGTACTTTTGCTGGAAGCTATTTTGATTGGCTATCACCCTTTGCCCTGTTTTGTGGCTTTGGTCTAGTCATTGCCTA
CTCACTGTTAGGGTGTAGCTGGCTCATTATGAAAACTCAAGGCCATTTACAACAGAGTTTGTATAAAGTGATCTTGCCAT
TAACGTTCGTTATGCTAGCAGTGATAGCCGTTGTCAGTTTATGGACACCATTAGCACAACCGGCGATTGCTGAACGTTGG
TTTTCACTACCCAATATTTTCTTTTTCTTACCTGTACCACTGCTAGTGTTATATAGCGCTTGGTTGATTATTCGCGCAGT
AAAGAAAAAAGGTCATTACTTACCTTTCTTTGCTTCTCTAGCGATTATATTTCTTGGTTTTACTGGGCTAGGGATTAGTA
TCTGGCCAAATATTATACCGCCGGCAATTAGTTTTATCGATGCATCAGCACCACCGGAAAGCCAAGGTTTTATGCTCGTT
GGTGCGCTATTTATCATTCCCATTATTCTCGTTTATACATTCTGGAGTTATTACGTATTCAGAGGAAAAACCAATTATGA
AGAAGGCTATCACTGATCCGAACCCTGAAACAAAACCCTCATTACTGAAAAAATGGGGTTGGTTAATTACCATTTGGTTT
TGTAGTGTTTTAGCGCTATTTGCCGTTTCTTCGCTATTTCGTTTTTTAATGACGGCAGCGGGAATGAAAGTAAAGTAAAA
AATCAATCAGGTAATACAAAAATAAAGCGGGATAAATTCCCGCTTTATTTTAGTTAAAAAAATTCCTCTTTTTAACTCGC
GTTACTGTTAGTGACTCTCCCCTCATAAAAATACAAGCGCTTTAATTTGTTGATTTTTATTTTCTTTATTTACATCTTAT
TTGAACTACATCACGCTTCGACAAGTCAATCTTATTCATGGCTTTACTAAATTAGTGTTAATAGTGATAATGACTATCAT
TATTGATTGTAAATGATAATATATAACAAGTAATAAATAGCTTAGATGGGTTGGATAAACGTGAGTAATCAAGACAGCAC
ACAACAAAAGAATATTTATCGTCCTGCACCGCCTCGTTTGGTGCAAGTAAAACGTATAGTAGATATCACGCCGGGCATGC
GCTCTATTACCTTTACTAGCGATGACTTGGACAATTATCCAAGTCACACAGGTGGTGCCCATTTAAAAATATTTTTACCT
GTAGAAGGCCAAACTAAACCAACAATTCCAACACTCACTGACAAAGGCCCTAGTTGGCCCGAAAACCAACCAAGAGCGAT
AGTACGAACTTACAGTGTGCGAGCTATTCGTCCTGAATTAAAAGAGCTTGATATTGAATTTGCGGTTCATGAAGATGCAG
GGCCGGCCATTAATTTTGCTTTAAATGCCAAGGTAGGTGATTATATTGGCATTACTAATCCTGGAGGGCCTGATCCCCTA
TTGGCTCCCGCCTCTCATTACTATATGGCAGCCGATCCCAGCTCATTACCCGCTTTAATGGCATTAATTGAAACAATGTC
ACCCGATGTACAGGGTAAAGCGGTGATCCGCATAGAAAATGAATCAGATCGCCAAATCATTGATGCTCCTCAGGGGCTAG
AAATTGTTTGGCTAGTCGGCTCTGTTGAAACACAAACTCAACCTCTGATTGATGAATTTATCTCTTGGTCGTTACCAAAG
GAAGATGTGGCATTTTGGATCGCCGGAGAAGATAAAATTATCCGTGCACTAAGACGTTATATTCGTCGTGATAAAGGCTA
TGAGCGCGGACAGATTTATGCTATCCCTTATTGGCGTTTTGGCTTTAATGAAGAAGGTTATCATGCAGAGCGTCATCATG
TTATGGATAATGAAGATGTAAGCTAAGCGTATTTTAGATAAAACGAGTTGGCTGTACCGGCAGCATATTAAGACCCTCAT
TTAATATGCTGCCTTTTTATAGGAATGATAATAGCGAAGAAATCTTTAATATTTAACTTATATAAACAATAATTCACCTA
ACACAACTCCTGACAAAACAAACAAAAAAACTATCAACTCATCAAAATTAAATAAATAACAGAAATAAAACCCAATTTAC
ACAGTCAATTTAAACAAAAAAATATAAACCATTAAGCCAATCAAAAGTTTTCACTAAAATAATATTTAATTATTATTGAA
ACAGAACAGTAATTTAATTATTATACCGCAGCTTGACGTTACTCTTTATTAGCTAAAAATAACATATTGAACTTAATTTA
TTTATATTTTTAGAGTGAAGAGTTCAAAAACAATAGCAAATAATAATTTTATTATCTTCAATTGATTATTAGGATTTGAC
TGAGTCAAAAAATAATAGAGATTAACCTAAATCTATGTATTTTTACTATTGAATTAAGGATGAAAAATGAATTGGTACTT
AGAGGTTATTAAAAATAATTATGCTAATTTTTCAGGTCGTGCGCGCCGAAAAGAATATTGGATGTTTATAGTGGTAAATA
CCATTATTTTAGCTGTGTTATATGGGATCATGTTCTCTTCTATCGACAGTTATACTGGTGAAATGAGTGGCACAGGCTTT
GCTGCTTTGATTATTATCGGTATCTACTCTTTAGCAACTATTATTCCTAATATTGCCGTGACAGTGCGCCGTTTTCATGA
CCAAGATAGATCTGGTTGGATGGTTTTATTATCATTTATTCCTTTCGTTGGCGGACTGATCCTGTTTATTTTTATGTGTT
TAGATGGTACTAGAGGTGAAAATAGATTTGGTCTTGATCCTAAAGCCTAATAGCTAATTAATTTCTATCTTAATACAGTA
AGTAAACTATTTATATAATTTACTTACTGTGTTGATTCTCCTTTCTCTTACAGTCGCTTCTCTTACCCCCTATTAGCATA
GGATTTTATACCTGATTATTTTAAGTAATATTATCCACATACTATTATGCTCATGTATGCCATATAGTAATTTAAATAAC
ATGAATGTTTTTTATCGGCAGCATATTAATACTCTTATTTAATATGCTGCCTTTTTTATTGCTATGCTAAAGAAATATTT
TAATCACTATATGCTGCTAATACATGCTGACATAGACTGGAACGCACACAATCTTCTTCATTAAATTTAATGACACCAAC
ACACTCATTAGCTTGAAAACGACTTAGTGCATCAGCTAATCCTGAGTTTACATTGGCAGGTAAATCGCATTGCGTAATAT
CACCGTTAACAATCACTGTCACATTTTCTCCCATTCGCGTTAAAAATAATTTCATTTGATTAATGGTGACATTTTGCGCT
TCATCCAATATGACAAATGCATTTTCAAAAGTACGTCCTCGCATATAGGCAAATGGGGCTATTTCAACTTTGCCGATTTC
AGGCCGTAAACAATATTGTAAAAAAGAGGCGCCTAAACGTTTAACTAATACATCATAGACAGGACGAAAATAAGGCGCGA
ATTTTTCTGCTATATCGCCAGGAAGAAAACCTAAATCTTCATCAGCTTGTAATACAGGCCGAGTAACAATAATTCGCTCT
ATCTCTTTATTAATAAGGGCATCAGCAGCCATTGCTGCACTTAAAAACGTTTTACCACACCCCGCTTCCCCTGTCGCAAA
AACTAAATTTTGATGTTTAATAGCGTTCATATATTGGCGTTGAACTTCATTACGAGGAGAGAGTGTTCGTTGATCACGTT
TCTCTCTCGCCATACCAATTGTTTCTAGATCCCCAAATCCTGGTAAAACCATAACATTATCTCGATGGGCGGCATTACGT
TGCTCTTTACGTAATGTACGTTTATTTTCTCTACGTAAACGTGTTGCTACTTTTTGTCTACTCATAATGGTATTTACCTT
TGTTAGTCTCAAAAAGTCATCAGAACAATCATTGTTTGACTAGAAAATAAGGTGAGCCTCCCTCAGACTCTATTGCGCTG
TAGAAAACAAAAAAGCCGGTCACAAACTTGAGCATTAAACATCAATGCACAGTTGCTACCAGCTTTGTCTTGGTGATTTA
AAATTTTGATTGCTTCTGTCATTCATATTCCCCATCATGGAGTTAGAGTGAAAATTAACGAAGCTTTATGACAGTATAAT
GACAGAACAAAAATTTTTTCAATATTTAAGTCATTAATAACGCGATTAAGTTAACATTTTGCTAACAAAGAGCGCTATTG
AGGGGAATAAAATGCGTTTTTTAAAATTACCTTTTATTTATTGGCTGCTACTCAATTGCATCCCATTTATTGGCTTTGAA
CTACACTCAGGCAATATAAAACCCGGTGTTTTTTTCTATTTAGGTGCTCTAACGATCATCACTTCAGGGATTTGGCTATT
TTTCTGCCTTTACTTTTTTATCAAACATAATACATCTCCTAACCCTCACCAGACACCGCGCCATTTAGTCACCACAGGTC
CATATAAAATAAGTAGAAATCCTATGTATCTTGGCTTTCTCGATATTAGTATTGGGCTGTTTTTTATTTTTGGTAACTGG
GGATTTTTAGGGGCTGCGCTTGCCTTCTACTTTATTACCGATCGCTATACTATTGTGCAAGAAGAGAAAATATTAAGTGA
GCGGTTTCCACAAGCGTGGCGACAATATTGCCGCCACGTTCGACGCTGGATATAACAGATGTAGACTAAAGCGCTTTACA
GTTATTTGCTAATCGGTAACCCGCTTTAGTTGCTTCATTTTCGGTTTTAAAATATACCGCATTTTTATCTGACATGGTTC
TATAACCAGTACAGTGTGAAAAATGATAAATTTTACTATTTAGATTACCTTTGATCTGCTCATCTTGGGAGACTGTGGGC
GCTTTAGGCATTTCTATTTTGTCAGTTGTAGGACGATATGTTGCAGTTAATCCTGCACCACTATTTTTATGTCCTAACTG
CCACTTCATTTGTCCCGTAACAAAGGGATTATGATGCCCAACAATGTTAGCAATTCGATTATCTCGCTCTCTTTCCCACG
GTGTTGGTGGGTAAGCTTTATCCCATGCCATAAAAAGCTGTTGTTGTTGACGTGACATTGAGAGGTTATAACGATCATGT
AAGTAGAAATAGACACGTGCAACTTGGCCTTTCACCTCATTACGAGGCTCAAAGGTGCGAGAAGCAAAATCGACCCGACT
GCGACACTGGCCATATTGATAAGGCGCTTGAGATGATAATTGACCAAAGCTAAAATTACTGCGATCACCATTCACCTCTC
CAATCGAAGGCGCTAGATTATGTAAATCAGCCTCAATTTTGCCAAAAATAGGATCGTTTTTAACACAGTTAGCTCGCCCA
CCATTTTGCCAGCATTGACGTTGATGACCAAAAACCCAAGCAGGGACGATATGTTCCCATTCAATGCGTGAAGCTCGGGT
GGCTTGTGCCCTCACTTGATAACCACAACTGGCTAAATTAACACGTCCCCCCGATTTTCCTACCCACTCCCAATGACAAC
CACAATACAGCGTACCTTGGTTGTTTTGATTTTGATCATAATAAATGCGTTCTCTGGCTAGCTGTTTTGCTTTAGTGAAA
TTTTCCGGTGCCTGTGCGGATACATTTAGCGTAATAATAAATAAACCTAACGCTAAAACAATATAGTGTAATATTTTTCT
CAAAGTGCTATCTACCTTATACTCTCTTTTATTAAACCTAATAAGATTTATTATTAAATAACCAACTAATAATCTTATTT
TTATTTGCGCTTACCATACCTTTTTTATTTATTTGAAGATATCTTTTTAATTCATTTTTTGATGGATTTACTAAAACAAT
ACAAATGAAAAGTGCTAGAAAAAGGCGCTATTCATGTCATTGTGTAAAAACATCTTTGCTATGGTTTAAAGATTGGTATT
TTAATGGAATAGATAAAATGAATGAGAATATGCTGAATTTAATGAATGAGCTCGTGGAAATAACCAAAAAGCATGCGAAC
AATGAAGATGTTAAAGCGCATGCTAATTTAGAGTCAGAAAATAAATTAAGAATTCAAATTATTATTTCTGGTAAAAACGA
ACTGGATATTACATTAAATTCGCTACAACATGCGGTATAAAGCATTTATACACTGGGACGTTTACGATATAACCACAATC
CTGGTAAAGATAGCCCAATAGAAAGAGCACCCACAATAAATGAAGCTTTAAGAAAATTAGTCACTAAAGCTTCAAAAATT
TCTTCGCTATAGCCTATTTGAGTCAACTTCACCACGGAGATCATCGCAACATAAGCATTGATCCCAGGAAACATAGGAAT
AATTGCTGCAACAGTGAAAACTTTTGGATGAGCTAACCACCAGCGTGACCATTGAATACCTATACAACCGACTAGAATAG
CGGCACAAAAGCTTGCCCACTCAATATTCATACCACTGATCATTAATACCGTACGAGAGCCATGCCCTATTGCACCTAAT
AACGCACAATACTTTAATGCACGTAGCGGTACATTAAATACCATTGCAAACCCCACCGCAGGTATTGCCGCTAAAATCAT
ATCTTCAATTAGCGTTAGAATAATGTTGATTATGCCCAATCTCTTAACTCCCATACTGCCATCGCTAAAATAACCCCTAA
GCAGGTAGCAAGTGTTAACATCGTCGCCATCGCCCAGCGTGCGAGTCCTGTATTAACATGACCTTTAAACATATCAGCAA
CAGCATTAATTAAAGGAAATCCAGGAACTAATAATAGAACGCTCGCGGCCATTGATATAGTGGCAGTAACTTGAAAATAA
GGGAGTTTTAGCAATAAACCTGATACTGATGTCGCAACAAATGCCGTAATACAAAAGTTGATTAAAGGATTTACTTGACG
ATGAGTGAGGAGCTGACGAACCCACATTCCCATTCCTCCCCCCAAAGCAGAGACTAAAAAGCCATCCCAATCACCGCCAT
TCAATTTGGAAAAACATCCACAAGAAAGTGCAACCATAACAATAATTATCCAACGTGGATAACGTAGTGGTTTGATATGT
TCAAAACGTTTCCTTGCTTCATCAATATCCGCGAGATGATGCTCAACTAAAATAACAATGTGCTGAACTTCGGTAACAAC
ATGCATATTGATACCACGATCAACAATTTTTCGTGTTGAGGTTTGGCAATGACCATTAACTATTGTCGTTAATACCACCG
CATTGGCTGAAATAGCCGTTTCAACTTGATGAACGCCTAAAGCCAGCCCAAGTCGCGTTGAGAGCTGTTCAACCAACATA
CTTTCAGCACCATGTTGTAACAACAATAGCGCCGTTTGAATACATAATTTCGTAATTTCACGCTGTTTATCTTGTGAAAT
GGCATATTCTTCAGCCATTATCTGATTATCCATACTACGCCTTAGTATTTATCAAAAAACGCGCCATAACCAATTGAAAG
CTTATCAGTATAGTTCAATCATGACGCTATCGTCTTTCTATACTATTATGAATAATTAAAATATTTAAGGCTGAAAGTAG
ATCAAAGTTTTCTCTTACTATCATATGATTGTAATAAATATAAAATATAGTGATTATATTTCTCAAATAGTATTGATATT
AGTCATCATATGTTGCCAAAGGAAATCAAGATCTTCCGGAATAGGTTGTGAGTTAAACAACTGTTTTTTAAGTTCTTTTT
CTTTTATATTACCAATATGAGAAATAAGCACAGGATAAACTACATTTTTAAAAAAATGTTTCCCGTGTATATATTGTTTT
AATTGTTGATCTACTGTGCATGCATTTATTTCTTGCTTTTTATGCTTGAGTTTTTCTAATAATTGAGAAGGCTCAAGATA
TTGATGCCACTTTTGTAAAATTTGTTCAATTTTTACTGTATCATTGCTTGTATTAAGTTCTAATAACGATTCTTTAAATC
CCAAACTTCTTAATCCTTCCCATAAAGGATTAATGATTGCCCATACCGCAGCATGATTTCGCCAATTTTCAAGCTGAGTC
TCGATATCTTTCCTTAATGTTTCACATCCATTTTCTATGCTATTTTTCTTATTTTCAGGTAATGCAGACCAAATTTCATC
AGGAAGAACAAGATAGTTCTCAATACAAAAACGAGGAAGGATGAATAAATTGGGTAATTGTTCTTGTTTTTCCTCAATTT
TAGCATTATCCCATTCATCTCTATCGACAATACCAAGCCAATCTTGTTCTTGGGCTAAAATATCCAACACATTTTGTTTC
TTGCCCGTGCTAGCAATAACCCAATACTGTTCCCAACTAGGAAACTTTTTTCTTAAAAAAGCGCCAAAAGCTAACTCATC
ATCACTGCCTTCAACTAATAATACTTTTTTAGTTGAGCTACCTATTTGTTGATCTTTTATTCGATTAATTGTTCCATCAA
TTTTCGACATTCACCGATCCTTTTAGCAAAGTAAGATCAATACGTGAACCAAATTTTTCATAGCGTTGCCAAACTTCTGT
TGAGTGTGACGTTAAAATTAACTGCCCTTTCTTATTAGTCACAATATTTTCGATAGCCGCTAAGAGAGGTGCTATAACAG
AAGGATGTAGATGTAGATCAGGTTCATCTATTAATACAATTCCTCCTGGTTTTAGCCAACGTTGGATTGTAAATAACATA
ATAAGTATTTGATGTTCGCCAGAACTTAACTCATCAAACGTATGTTGCCTTCCATTTGATAAAATAATCTGTTGACGTGT
ACCTGGAAGAATTTCACTATCAATTCTTTTATCTGAAAAAAAGTAATTTAAACTCTTTATCATGTTAGGATATTCATTAG
GCAGTGTCGCTTTTAAATTAAACAGTGAAGTTTCTATTTGCCCATTCCAATCATTAGTCACCGTATAAGTCGCGAGCCAT
GCTTGGTTAAGATCGTCTGGGTATAATGATTTTCTCGTTGCTGTTGGATTTACCCATTTACGCGCTTCTGCATCTAAATA
GACAATATTAGGAATAGATAATTCTGGATCCAATTCATTATAAAGTGATTGAATACGTCTTTTCCCTAAATATTTATAGG
TCTCAATCAGATTATCATTATGTTTATTTTCACTAGATGGAAAATATAATTTATTTTTCTTTTTATTATTTGAAATTTCA
CCTATCCACATTACATCTAAATAGTTTGTTACTACTTGGGAAAAAAAATCATCTGAACCATAAAAAAGTCCAATTTTAAT
CTTATCATCAGAAGAAAGATTAAAATCTTCAAAAATAATAGCGATCCCTCCCCAACGTTCTAACCATTTTCGTGTATTGC
TCGCTGGAGCTAACGGTTGTTCAGTACTTAGCCAAATACCTAATGCTTCCCATAAAATAGCTATGCCCCGTAATAAAGTC
GATTTACCACAACCATTATTACCGGTAAATAAAACTTGAGCTTCAATCTCATTAGACCAATCATCTTCTAACTTAATAAC
ACCATCAGCTAATGGTCCTACAGATTGTGTATAAATTGAACTAATTCTCATTGGAATGCCCTGAAATGTTTACTTTAATA
GCTAAAATACCATCTCTTTATTCTCGCGTCTTTACCTCTTTCACACAACGATAAAATATTCTCTTTCTATTGTTAACTTA
CATCATCAATATGACTATTACGCTTTCAAATTAGTATAAAAGCACCTTAGGATGCTTTTATACCTAACTTAAATTATTCA
TAATCCTTTATTTATTATTTATTGCCCAGAAGTTTATTAGCTTGAGCATAAGCCCCATCAAGGGTTTCTTCAACAAAGAT
AGGTACACCGTACACCGCAGAAACAACGGGAGATAACTGCATCAGTTGCTCTTTATCATTTGTTTGTTGATTGACGGTCA
TGATCATTCCAGCACAATATTGACTTAATGGCATTTTCCCTGTTTTCAGCCAGCGTCTAACGGCTTTCATGCCCTCCATA
TCCTCTTGTTCATTTTTCTTGTTGATAGGTGGGTAAACCAATACAAAGTTTTGTTTTTGAGCAAGCACTAAGTCCATTTC
AGCAATCCAGTTATTAGCATGCTCTAACGTTTCTGGGAAAACCTGCATGGTAATAATGGGAAATTGGTCAACAGACATTA
TTGTAAAATTGTTATTATTCAACATATTGTTATCTCTCAGTCATTATCTTCACTTTAGATTAGAATAATTATCATTTACA
TTCAATAAAAAGGCTCTTTATTAGTGTACTGATCGCATTAATAGACAATTTTTATCAGCAATAAATTTCTATCGACTTAT
ATTTATTCTTTTAATATATAAAACACTATAATTATTTTATTTTTAATAAATAAGCTATTCATAAAATGACCACTTTATAA
ATTTGAAAATATATTTGAAGTCATTTAAAGATTATCATGACAGAATTCATTAATTTATAACTAAGAGAAAATTAATATGG
TAAGTTTTTTGAGAACAAAGTCCGCTGTCTTATTATCAATAGTTATTTTTCCTATTTTCTTTTTATTATCAGGCTGTTTT
TCATTCGGGTTAATGTTATCAACTAAAAATGATAATGGTTATCATCGTTCTCATTGGAAAGGCGATTCAATTACCGCACT
CTCTCTAGCAAAAGATAGTAACGGTACTAGCGGATGGGTATTTATTGGTGATCATTTTGATTATTTATTAATAAGAGGTG
GAGATAACGCAGTAAATATTTTAAGAGATCCTCTTATCCACCATGATAAATTGAGCGTAGAAAATCCAGTTGAATTTATT
ATTGATAATCAAAAGAAGCAATTTAATGGGAAAATTAAAATAAATTATAACTGGGTAACTCAAACCGATAAAGAAGCAGC
ACTAACTTACGGTTTTATATGTAAAAAAGATATAAACACCTGTTCACTAAAAATAGATAATTTACTTGGAACAGTTCATC
AAAAAAATAAAGAACAAAAAAATGAGTATTTACTACCTTTTAACCATCCCTTTAATGTTGAATTCTACCAATACAAAGAA
AATCTTATTGGTGCCAGCACACCAAGAATATTATTACCCGTTACTTTGGCGCTAGATATAGTCACATCTCCTTTACAATT
GCTGATGATCCCAATACTAAGCAAGTAGTATCGATAAAATAATTTATTATCAAACACTAAATATTCTAGTTTGATTAATA
AGGAGATAGCGTTATCTCTATCTCCTTTTATACCATATTATACTATGATGTTAGCCTATTTCATCGCTTATAGGATTAAC
GCACAACTAACACAGATTGTTTGGCGTAAGCCACAATTCCTGATGCATTAGAGCCTAATAAATGAGTTGAAATGCTAGGA
CGACGAGAGCCAACGACAATTAAATCCGCTTTAATTTTTTCTGCCAGCTCTAACACTTTATCTCTTGCTGAGCCAAATGC
GGCAGAGAAATCAACTTGCTCTTTAGGTAAATCTACAGAATTAGCTAATTCTTGCAGTTGTTCTTGAACTCGTTCAATCG
CTTTATTAGCAAAAGAGCTTAACATATCATAATGGTAGCTATAACTAATTGAAAAACGTGAAACATCAGGAATAGCATGA
AACAAATGGATCTTAGCCCCTTCAAGCTTTGCAATATAAACAGCGTGTTGTAAAGCCTTTTCGGTTAATTCATCTTCTGA
AATATCCACGGGCACTAGAATTGTCTTATACATAGCAACTCCTCATTATTAATTATCGTCTGTTTGTTATTTTGATTTTT
TCAACCAACAGTATGATTGCTAATCCTCTTCAAGATGCCATTTATGTAATTGTCGATGAATAAAGGGTGTCACTACTAAT
CCAATCGATAAAATAAAAACACACTGAAGAAACAAACCATAAATCGCAATAAAAAAACGCCCTGTTGGTGTTGCAGGCGC
AGGCTCTACCGGTTGACCACTTAACATTGATATTGCGTTTAATGAGGACTCCATAAAAGTATGTCCTTCAATAAAATAGA
ACCCTAGCACGCCCGGTAATAATCCTAAAAAAAAGAATACAGTACCTATTATATAGTAGCGTAGAATACGTAGAATAAAA
TGGTCGAGCCTTAAAAGTTCTTGTGTAAATTTTTCCATCCCATTGACTCTATTAATGCGCAACCCAATGAAAATAATTTA
ATAATGGTAAAATAGATAATTTAAAAGAAAAAAATAGGTTATGAAACCTCATAACCTATTAGCATGTGTCAATTAACGAA
CCACTAACACAGAAATATCTGCATAACGAACAACGCCTGCGGCCGTAGAGCCTAATAAATGTGTGCTAATGTTGGGTCTG
CGAGAGCCGATAACAATTAAATCTGCTTGAATATCTTTTGCTGTCGTTAAAATTTCATCACGGGGAGAGCCAAAAGTGAC
AGTGTAAGCCACTTTTTCAGCAGGCAGATCCACCGAATCCACCAACATTTGCATATCATTTTCGGCTTTTACTGTCGCTT
TGTCTTTAATTTCGGGATAACCCAGTGAATAAGCATTAATAATGGCTGAAGAGATAGGAAGCACATGGATAAGATGTAAA
TTAGCTCCTGTTTCTTTGGCTAAATAAACCGCATGGCGTACTGCTTTACTGGTTAACTCTTCTTCTACAATATCGATAGG
CACTAAAATTGTTTTATACATAATAACTCCTCTCAACTCTCCATTTGCCTTAATAGTATCGCAATAACCTCAAGATTACT
GTGAGTCAATTAACTAAAACCAACCTAATATCAATTATCAATCGGCTTTAAGTATTAATGAGTTACTACAAAAAATAAAC
TACTCAGTTAAAATAAATCAGTGCTGTGCTGTTGGTGGGTTGCCCACATTTGGTTGCGAACCGCACGGATGGTATCAATA
AGCTCTGATGCGGTTAATCCTATTGGCCCTATTCCTTGTTTTATTAATTGGTCTGCGGCAATACCATGTATCCATACGGC
ACTCGGCACAGCCTCTGCGATTGGCATACCTTGTGCTAAAAAACTTGCCATGACACCGGTTAATACATCACCGCTCCCTG
CTGTCGATAATCCACTGTTCCCTGTTGTATTTACTGTGATATCTCCTTGAGGTGAAGCAATCACCGTTCCTTGTCCTTTC
ACTATGGCCCAGCAATGATATTGGCGTGTAATTTCTATTGCAGCTTGTTGACGGTTATTTTGAATATCAGCAACATCACA
ATGAAGTAAAGTTGCGGCCTCTTTCGGATGGGGTGTTAATACACAATTAGCGGTTAACTTAGTGTTAATATGCGATAAGT
TTAATTGAGCCAATAACACCAGCGCATCGGCATCAAAAACATAAGGTATTTTCTCGTTACGTTGTGCTAGTACTGTAGTC
AGCAATTGTTCCGAATCAGAGGAGAGCCCTAAACCGCAGCCAATCGCCCATGCTGATATTTGTGGTTGCTCTAATAATGT
TATGGCTGTTTGTAGCATCAGTTCGGGTGCACTATCAATAAAAGGCAGTGGCAATTGTGGTTGTGCAAAGCCCAAAAAGA
CTTTACCACACCCTGCTTTAAGCGCACTTTTTCCCGCCAAAACAATCGCACCACTCATGCCTTCTGAGCTGCCGATAATG
GCTAATGTACCAAAAGTGCCTTTATGTGTATTTCCCATATTTCGCTGAGCGAGTGCAGGATAGTGAGATATTGCTTGTAA
TAGTTGCTCTCTGTTCATCTATTATTCCTTATATTCCTCACCTTTTATTGCTGAGTGTTTATTTTTATATCAAACCGCAT
TAAACGGTAATGGCTAATTTAAAGTATAGCGTGATATCGATGACATAATCATAATAAGAGTGTACTAGCGGAAATGATTC
CTTATCTACTATTTGTTTATTCGTTTTATTCATTTATTTCTTTTATGGGCGATAAGAAAAGCTATTCATACCAGATGAAT
ACAATGTTATTCTGTTACTAGGCATTATTTTTAGGTTAATAAACAAACGATATAAAGGGAAATTCACCATGAATGAGAAG
TTTAAAACACAAGCAGATGTTGAAACATTAGCGCAAGAAGTTGCATGCCTAAAAACGCTTGTGACTTATATGTTAAAAGC
ATTAGGTCAAGCAGATGCTGGACGCGTTATCTTAAATATTGAGCGAGCTATTTCCGAAGTTGCTGATGAACAACAAGCAG
AAACCTTCCGCAACACATTAAACCAAATTAAAACAGCTTATCGTCAATAATGATATTGACGTCATCAAAGTGCAATTGCG
CATGATTTTAATTTATTGTCGCTTCTTTTTGTGCTGCACAAATAAGCAAAAAGTAAATCTGAAAAGTCTATATACTTAAT
TCCGAAATAAACCATTCTTTATTCATTTAACTGCCCCTCTATTGTTATAGAGGGGATTTTTTTATCTGTAATAAATAACT
AATGTTAATCCTATTCTGATTTAACGCTATATGGGTTTATATGTTACACTTACAGTGTACGCACCAAAAATAAACCATGA
GGCTTATAATGAAACCACTTCTGTTATCCCTGCTTTTACTTCCTGCTGTTGCATTTGCTAACCCAAGTAAAATGGCTGAA
GATTATTGCAATACATTCAAAGATATCTCAGTAAAAGCTTATGATACTAATGAAGCACCTGAGAAAATCGCCAAAGACGC
ATTAGCAACATTGAAATCTCAAAACTTTGATTTTGCAAAACTAGATGCAACGGAAGCTGATTTTTCTAATGGCACCGTTG
AAGTTGTTAAATCTTTACGTGATGCAAAAGCAGAAATTGGTTCACGTGAAGAGTTCCAAGAAGGCTTAACGCAAATTGTT
GCGGCATGTAAAATTCAAATGGATTCTGTTTTACAAGAGCAGAAAAAATAATCCATTGACTGCCTTAAATGATTAAGCGC
AGAGTCCAAGGAGCAGAAATAATCCTGCTCTTTTTTTATTAACCCCCCTATTTCATTTCTTACGTTTAACCCTGCTAACT
TTTCCCTGCCGCTATTTATTGTGCATGATAGTATCCATCTATTGCGATTAAGGTTTATAATACTTTAGTAAATAATCATT
AGAACTGGCCATAACAAGGAGATATTGTGAGCAACGAACAATCCATCCAGCGATTAAGAAGACTACGCCAGTCAGAGAAC
CTGCGCGCGCTGTTTCAAGAAACGACACTCAGCAAAAATGATCTAGCACTACCTATTTTCGTTGAAGAAGGCTTAGAGGA
TTATCAGCCGATCAAAAGTATGCCAGGTGTGGTACGTATTCCTGAAAAACGCCTTGCTTATGAAATTGAGCGTATCGCTA
AAGCGGGTATCAAAACGGTCATGACCTTTGGTGTCTCACACCATCTTGATGAAACAGGTAGCGATGCTTGGAAAAGCGAC
GGTCTAGTTTCTCGCATGTCTCGTATTTGTAAAGATGCTGTACCAGAAATGATTGTTATGTCAGATACTTGTTTCTGTGA
ATATACTTCACACGGACACTGTGGCGTTTTACATGGTGAACATGTCGATAATGATGAAACTATCCATAATTTAGGTCTAC
AGGCGGTTGCCGCCGCACAAGCTGGTGCTGATTTTATTGCTCCCTCTGCCGCAATGGATGGTCAAGTTGCCGCTATTCGT
GCTGCCTTAGATAAAGCAGGATTTACCGATACCGGTATTGTTTCCTACTCAACTAAATTTGCTTCTGCATTATATGGTCC
ATTCCGTGATGCTGCTGGCTCTCGCTTAATTGGTGATCGTAAAACATATCAAATGAATCCGATGAATCGTCGGGAAGCTA
TCCGCGAATCATTGATTGATGAGCAAGAAGGTGCGGATATGTTAATGGTTAAGCCTGCTGGTGCTTATTTAGATATTATT
CGTGATGTTCGTGAACGTACACTATTACCGTTAGCAGCCTACCAAATTAGTGGGGAGTATGCGCAAATCAAATTTGCTGC
ATTAGCGGGTGCTATTGATGAAGATCGCGTGGTAATGGAAACACTAGGCTCCATTAAACGCGCAGGTGCTGATTTAATTC
TCTCTTACTTTGCGCTTGATTTAGCAGAAAGAAATCTACTTTAATCACCCTTGTATCTAGATGACAAGTGAATAGATCAC
TAGGAATCTTCAGTATATGACTAACCCCACCACTAAAAACATGGCGGTTAGATACGCTAAATACTTCAAGTTATAACGAT
AATTTGAAGTATTTTTTACCCTATATTATGAGGCGACTATGGATAACTGTATTTTCTGTCAAATTGTAGCGGGAAAAGCA
CCTTGCCATAAAATTTGGGAGGATGAACATCATCTTGCGTTTCTTTCAATCTTCCCTAATACCAAGGGTTTTACGGTTGT
TATTCCGAAAAAACACTATCCAAGTTATGCTTTTGATTTAAGCGATGAAGCCTTAGCGTTATTGATCATCGCCACTAAAA
AAGTGGCAAAAATCCTAGATAAAACATTCCCAGATGTGTCACGCACGGGGATGTTTTTTGAAGGTTTTGGCGTTGATCAT
GTTCATAGCAAACTCAGCCCAATGCACGGTACGGGTGATATGACAAAATGGGCGCCCATTGAAAACAGACAAAAAATTTT
CTTTGATAACTACCCTGGCTATCTTTCATCTCATGATTTTGAGCGCGCAAATGATGAGGAATTAGCGCAATTAGCTGCGC
TTATTCGCCAAAATAGTCAGTAATTGATCCAGCCATAATAAACTAATAGCAATAACGGATAAGCATTTATTACTTATCCG
TTATTAGTTAATATTACACAATTATTCTTTATTTATACGTAATTCGCGTTGGCTTAGCTAACATAATTTCTGTCTTAGCC
GGCTCGGTTTGTGCAATCACCTTACCGTGACGAATAGAGTAACGTACAGGGACTTGGCGACGTAACGCATCAAAACCATT
TTCAGCAGGAAGAATAATAAAGTTAGCACTATTACCGACTTCCACACCATAATCCGTTAATGCCAATGTTTTTGCACTAT
TATGACTGATAAGTTGTAATCCATTATCAATTTGCCCATAGCCCATTAACTGACAAACATGTAACCCCATATGCAGCACT
TGTAGCATATTTGCTGTACCTAATGGATACCATGGATCAAAGACATCGTCATGACCAAAGCAAACATTAATACCACTCGC
TAACATCTCTTTGACACGGGTGATCCCCCGACGTTTTGGATAACTATCAAAACGCCCTTGCAAATGGATATTCACTAATG
GATTGGCTACAAAATTAATGCCTGACATTTTTAATAAACGAAATAAACGCGAAGTATAAGCGCCATTATAAGAGTGCATA
GCGGTTGTATGACTTGCTGTCACCCGTGAGCCGATATTTTCTTTATGTGCTAATGCAGCAACGGTTTCAACAAAACGCGA
TTGTTCATCATCAATTTCATCACAATGCACATCAATAAGTCGATCGTATTTCAGCGCTAATGCGAAGGTTTTATGTAGTG
ACTCCACGCCATACTCACGGGTAAATTCAAAGTGCGGGATTGCCCCCACAACATCCGCACCTAATTTCAAGGCCTCTTCT
AATAATGCTTCGCCATTAGGGTAAGATAATATCCCTTCTTGGGGAAATGCCACAATTTGTAAATCAACCCAAGGTTTGAC
TTCTTGTTTGACTTCTAACATGGCTTTTAAAGCCGTTAACGATGCATCAGAAACATCAACATGGGTTCTTACATGCTGAA
TACCATTGGCGATTTGCCATTGTAATGTTTGCCACGCCCGTTGTTTAACATCATCATGGGTGAGTAATGCTTTTCTTTCT
GCCCAACGCTCAATACCTTCAAATAAGGTTCCAGATTGATTCCAGTTTGGCTGCCCTGCTGTCTGCGTGGTGTCTAAATG
TATATGAGGTTCAACAAAAGGAGCGTGAACCAATCCACCTTGTGCATCTAACCCTTGGGGATGAAAATCGCTTTGCGGTT
GTGGCTCAATGGCTGCAATCTGGTTATTTTTAACTGTAATGCGCCATAAACCTTCTTTTCCAGCTAAACGAGCATGATTA
ATTTGTTCTATATTTTTACCCAGCATGACTTATCTCCGCTTGTCGAGCTGTACGACGATTTAATATTGGATTTAATACCG
CGAAACTGATTGCGCCACCTAATACGGCATTAACAGGTACGATCCCTGGTAACCAGTGACCGGCAGCAATACCGATAGCC
ACAGCAAGTAAGGCTACCCAGTTCACATTTTGCATCTTGTCAGCGTTGAATTGATTATACCGCGCTCTATTCATCAGATA
ATCTGCAATAATAACGCCACCTACAGGAGGGATCGCCGCGGATAGAAAGGTTAACCAACCAACAAAATTATTATAAAGCC
ATAGCGCACACAATGTGCCGATAATGCCATTAACCACAGATAACTTTTTACTCGATAACCCTGTGATATTGGCAAAACCT
AACCCTGATGCATATAACGCATTATCATTGGTCGTCCAGATATTTAAACCTAATACAATGATCGCCGGCAGTAATAAACC
TTGCGCTATCATCACATCGGAAATATCCGCCATGCCTAATGATGCCGCTCCCGCAGCACCAAAGACAAACATCAAAGTAT
TTCCTAAGAAAAAAGCCACAATAGCGACAATCACGGCAATTTTAGGGTTACGCCCAAAACGAACAAAATCCGCCGTTAAT
GTACCGGCACTAATAAAAGAGCCTACCACCATGGCAAGGGCTAAATTAAAATCGAGTTGTTCGGCAGGCTTCACTGCCAT
TAGTGTATTAAGCCCTCCCATATCATGTACCGCAAGATATACCGAGTAACTTCCTAGGATAGCAATAGCAGGAACCGCAA
TAATGGAGAGAATAGTTAATGCAGAGATACCAAAAAACACAGTGATAGTCATTAAAATTCCTGATATCGCAATCAGGAGA
TTAATATCAATCCCCGTGGCTTTACCAACGGGAATAGCAAACATCGCAACACCGACACCAAACCAACCGACTTGTGTACC
ACCGAGTAAAAATGAGGGAAGCCAAGAGCCTTTAATACCAAAAGAGTAACGAGCAAGAAGATGAGTAGTGAGACCTGTTT
TAGAACCAATAAAACCAAGAAATGCGGTGTAAATACCAAGGAGAAGATTACCGATAAGAACTGCGAGGAAGAAATCATTA
AAGGAGAGACCAGTACCAAGAGCGCCGCCAGTCCACATACTGGCTGAAAAAAACGTTAATCCCAACATCACAAAGGTTAA
CGCTAATCCACCCTTTCTTGCGGATATGGGCACCGGGCCCTGACTATAATTGTTGTCCTGAGACACTTTAACCCCCTATT
CATTTCACCAGGCCAAAAAATCTGACGCATTCTATCGGCATAAAAATTTTATGCAAACGTTTTCGTACTCTGTTTATGAT
AATTAATGGGATCGGTGATAGAAAAAAAATTGATATATCTCACATCAATCCTGATGTTATGGTTGTTTTACTTGAGTCAC
TCGACTTATTTAAAATGATTGTAAAAAGGAGATTGCTTTAGAAATATTTATGATAACAATGGAAAGTTCATAATCATTTA
ATTATGAAAAAATACATAAATAATATTTAATAAAACTTAAAAAAATAAAATAATAACGAAAAAAGAAGCTTTACTTTCAG
TCACAAAAAAGAGGAATTTTCATTCCTCTTGACTATTGTTTTGATAAGTTAATTAATTTCTTCTGGCAGGTGAATGTCCA
GCAACATAGTAATCTGCTTGGCTTGCTGGCAATGGTTTAATGCCTTTAATTTTATCTGCCATTTTTTCAGCAATCATAAT
GGTTGTCGCATTTAAATTGCCAGTAATTATATTGGGCATAATGGAAGCATCAATAACTCTTAAGCTTTCTATACCATGAA
CGCGTCCGGCACCATCTACGACGGCCATTTCATCATTTCCCATTTTACAACTACCACAAGGGTGAAATGCTGTTTCTGCC
CGTTCACGTACAAAAGCATCCAGCTGTTCATCCGTTTGAATATCTTTCCCCGGACTAATTTCTTCACCGCGATAGGGATC
TAATGCAGGTTGCGCCATAATTTCTCTCGTGATACGAATAGCAGCCCTAAACTCTTGCCAATCTTGCTCTGTTGACATGT
AATTAAACAAGATGCTTGGATGCTGATGTGGATCTCGTGAGGTTATTTTTATACGTCCGCGACTGGGTGAACGCATCGAC
CCCACATGAGCTTGAAAACCATGCACTTCCACTGCATTACTGCCATTATAATTAATCGCCACTGGTAAAAAGTGAAACTG
AATATTTGGCCAAGCAAACTTTTCACTTGAGCGAATAAAACCCCCTGCTTCAAATTGATTGCTCGCCCCAATACCCGTTC
CTTTAAATAACCACTCGGCACCAATTTTAGGTTGGTTGTACCATTTTAACGCTGGATAAAGTGAAACGGGTTGTTTGCAT
TCATATTGCAGATACATCTCTAGATGATCTTGCAAATTCTGCCCCACACCCGGTAAAACATGTACTGGTGAAATATCAAA
CTCGTTGAGAACATCTTCAGGGCCGACACCTGAGCGTTGTAAGATTTGTGGTGATGCAATCGCCCCGGCACAAAGCAGTA
TTTCTTTACGTGCTTTCACATGCTGTGGTGTGGTATTCGTTCCTTTAAAATAGCGCACACCACTTGCTTTTTTACCCTCA
AATTCAATAATATCGGTTGTAGCATGTGTCTCAATAGTTAAGTTTTTGCGCGATTTAGCTTGGTCAAGATAACCCCGTGC
CGTACTGGCTCGACGCCCATGGGGGGTTACCGTTCTATCCATAGGGCCAAATCCTTCTTGCTGATAACCATTGAGATCAT
CAGTTCTAGGATATCCAGCTTGTACACCGGCTTCGACCATCGCATGGAATAAAACATTATTCCCCTTTTTCGGTGTAGTC
ACACTAACAGGCCCACTATCACCATGATAATCATTAGCCCCAATATCTCGGGTTTCTGCTTTACGAAAATAGGGTAAGCA
ATTTAAATAATTCCAATCTTCAAGGCCGGGTAATTTGGCCCACTCATCAAAATCCATCGCGTTACCACGAATGTAACACA
TACCATTAATGAGTGATGATCCTCCTAATCCTTTACCTCGACCGCACTCCATGCGGCGGTTATTCATATGTGGCTCAGGC
TCTGTTTCATAAGCCCAATTATAGCGTCTACCCTGTAACGGATAAGCTAATGCTGCTGGCATTTGTGTGCGAAAATCGAA
CCTGTAGTCCGGTCCTCCAGCTTCAAGGAGCAGCACAGTAACATCAGGATCTTCTGTCAAGCGGGTAGCAAGAACGTTAC
CGGCTGAACCAGCACCGATAATAATGTAGTCATAGACCATTGTTATCTCCTCTGTTTCAGTCATTAAAATTAAAAATAGA
ATGGATTAAAAAACGGATGAAAACTCCCCAAGTTCAACTTGAATAGATTTGATTTGAGTGTAATTTTGTAGTGTGACAAG
CCCATTTTCACGGCCAACACCGGAATGTTTATAACCACCAACAGGCATTTCTGCTGCAGATTCACCCCAAGTATTGATCC
AGCAAATTCCGGCTTCTAATTGATGTATAACGCGATGTGCCGTTGTCAGATCTCGAGTCACCAAGCCTGCGGCTAATCCA
TAGACACTATTATTGGCGCGTAAAATAACTTCATCTTCTGTTTGATAACTTAAAATGCTCATTACAGGGCCGAAGATTTC
GTCCTGCGTGATTTTCATATCATCAGTACAATCGGTAAATACCGTTGGCGCCACATAAGCCCCTTTCGCCAATGCACCAG
CGAATAAACGTTCACCACCACAAAGTAGTTTTGCACCTTGAGCTTTACCTAACTCGATATAGCTTAAAACTTTTTCAAGA
TGAGGGAAGCTGACTAATGGTCCAAAGTTGGTATCCATTTCCAGTGGTGAACCAACGCGAATACGAGAGACACGCTCAAT
GATTTTAGCTTCAAAAGCTTGTTTTAACTTTTCTGGCACAAATACGCGTGTTCCATTGGTACATACTTGTCCTGAACTAT
AGAAATTAGCCATCATGGCGATATCAGCTGCGGTATCAAGATCGGCATCATCAAAAATAATTAACGGTGACTTACCACCT
AGCTCCATAGTGACATCTTTTAAGCTTGATGAAGAAGCGCTCGCCATCACTTTTTTCCCAGTATCGATCCCCCCCGTAAA
TGAGACTTTAGCGATATCAGGGTGCTGCGTTAGCCATTGCCCTACAGTGGCATCACCCGTTACCACATTAAATACCCCTT
GAGGCAAGCCCGCTTCGGTATATATTTCAGCCAATTTTAATGCCGTTAATGATGTCATTTCACTCGGTTTAAAAATCATC
GCATTACCTGCTGCTAATGCAGGTGCTGATTTCCATAACGCAATTTGAATTGGATAATTCCATGCACCAATGCCGGCAAC
AACACCTAATGGCTCACGACGGGTGTAAACAAAAGCGCTGTCACGTAGTGGGATCTGCTCCCCTTCTAGGGCTGGAATAA
GACCCGCATAGTATTCCAATACATCAGCACCGGTGACAATATCGACATAACGTGTTTCAGACAGGGGTTTACCGGTGTCT
AACGTTTCTAAATGCGCTAACTCATCATTACGTTCACGTAAAATATCCACGGCACGTCGAAGAATACGGGAGCGCGCCAT
CGCAGGCATGGCAGCCCATATTTTTTGTCCTTGCTTTGCACTTTCTACCGCCCAATTAATATCTTCTTCACAGGCTGATT
GTAAATGTGCAATCACCTCACCTGTAGCAGGATTAATTGCGGCAAATTGTTCACATTCAGGTTGTGCGCAATCAACATAT
CCACCATGAATATAAAGCTTGTGTAACGGTGGGTTTTGCATATTTTCTCCTTTATAGTGAGTAAGTTAAGTCTGTTTATC
CTGGCAAAGATTAAGTTGCATATCGATATACTCATCAGTAATTTTTTTTGCTTCTGCTAACGAAAATGGCTCCTCGCTAA
GGGCACTACGTAGCCATAAACCATCGATTAAAGCGGCCAAGCCTTTAGCGGCTAAGCGTGCTTTATCTTTTGTTAACGCA
CGTCCAAATTCATAACAGAGATTAGAGTACAAACGTCTATCATTAACCTTTTGTAAACGATGCAAATTAGGCTGATGCAT
GCTACTTGCCCAAAAAGCCAGCCAAGTTTTCATTGCGGTTTCACTGGTTTGTGACGTATCAAAGTTACCATCGACAATGG
CTTGAATACGCAATTTAGGCTCAGCATCGCTTAAAATACGTAATCGCATTGCGACGGCAAAACCTAACTGATATTGGATA
TGGCGCATTGCCGCTTCCAATAAACCATTTTTATCACGGAAGTAGTGGCTTATAATGCCATTAGATACCCCGGCCTTTCG
TGCAATTAATGCAATGCTGGCATCTTGCATTCCGACCTCATTAATCACCGCTAATGTCGCCTGAATTAATTGCTGTTTAC
GTATCGACTGCATCCCTATCTTCGGCATGTTTTCAAGACCTAAAAAATACATTGAACACTTTTATTAAACGTTTTTTTAA
TTGAACATTCAATCAATATTAACTATTGTTTATCACAATTAATTCACAAATGACATAAGGAGCAGATCGTGAAAATTTGA
ATCTTTGCATATAAATCAATTGATTAGCAAAGAATGCAACTTTTAACTTTTAGATGAATAAATTTTTGGAATTTCTGATG
ACAACTCTTAATAGCTCAAAAAAACCACAGAAAGACAAGCTCAATTCTGTTGTTTTTTTCGCTTCCGCAACGCTGATTTT
AGCGTTCTCTTTTTTCACTATTTTAATGACAGATACCGCCAATGCGTGGATCATTAAAACACTAGGTTGGGTATCAAAAA
CCTTTGGTTGGTACTATTTATTAGCGGCAACTTTGTACATTGTTTTCGTTATTTTCGTTGCCACATCTCGCTTTGGTAAT
ATTAAATTAGGCCCAGAACAGTCAAAGCCTGAATTTAGTGTATTAAGCTGGTCTGCTATGTTGTTTGCCGCGGGGATCGG
GATTGACTTAATGTTTTTCTCAGTCGCTGAGCCTATTACCCAATATATGCTACCGCCTACTGGCGAAGGTGAAACAATAG
AAGCAGCCCGTCAGTCGATGGTGTGGACATTATTCCACTATGGCCTGACGGGCTGGTCTATGTATGCACTGATTGGTATT
GCACTCGGGTATTTTAGTTATCGCTATAATTTACCCTTGACCATCCGCTCTGCACTTTATCCTATCTTTGGTAATCGTAT
TTATGGCCCCATCGGTCATACGGTCGATATTGCTGCCGTATTGGGTACTATTTTTGGTATTGCCACCACCTTAGGTATTG
GCGTAGTACAACTTAATTATGGGTTGAAAGTTCTCTTCGATTTACCGCAAGGGTTAGGTGTACAAGGTGGTTTAATTCTA
CTTTCCGTAATTATGGCGGTGATCTCAGCCACATCAGGCGTCAATAAAGGCATACGTATTCTTTCAGAATTAAATGTATT
ACTCGCTTTAGGGTTAATTTTATTTATCCTATTTGCTGGTGATACTGAATTTTTATTAAATGCGTTAGTACTTAATGTCG
GTGATTATGTAAATCGATTCTTAGGAATGACACTAAATAGCTTTGCTTTTGATAGACCGACGGATTGGATGAATAGCTGG
ACACTTTTCTTCTGGGCTTGGTGGGTTGCTTGGTCACCTTTTGTGGGCTTATTTTTAGCACGTATCTCAAGGGGGAGAAC
TATCCGTCAATTCGTTATAGGCACCTTGATCATCCCTTTTGTATTCACGCTATTATGGTTGTCTATCTTTGGTAATAGTG
CACTTTATGAAGTGATCCACGGTAATCAAACCTTTGCTGAAACAGTATTAGCCTCACCAGAAAAAGGCTTTTATTCTCTA
CTTGAACTCTATCCGGGATTTGGTTTAACCGCTTCCGTAGCGACTATTACAGGATTACTTTTCTATGTAACCTCGGCAGA
CTCCGGTTCATTAGTTTTAGGTAATTTCACTTCTCAACTGAGTGATATAAATAATGATGCCCCAAATTGGCTGCGCATAT
TCTGGTCTATCGCTATTGGTCTATTAACATTAGGTATGTTAATGGCAGACGGGGTTTCTGCTTTGCAAAATACCACGGTT
ATTATGGGATTACCTTTTAGCTTTGTTATTTTCTTTATTATGGCAGGACTATATAAGTCATTAAAAGTAGAAGATTTTAG
ACGCGTCAGTTCATTAAACACCAATGCGCCAGCACCTCTTTATGGTAACACCACCATGAACTGGAAACAGCGTCTAGGTC
GAGTGATGAATTTCCCAGGTACTACCTATACCCAACGGATGTTAGATTTAGTTTGTACCCCAGCGATGCAAGATGTGGCT
AATGAGCTGTCATTACGTGGTGCAAATGTCTCGTTTAATCTTTACCCGCTGGAAGAAGAGCCTCGTTTAAACCATTTAGA
ATTAGTGGTTGATTTAGGCCAAGAGCAGCATTTTATTTATCAAATATGGCCACAAAAATACTCAGTACCTGCATTTACTT
ATCGTGCTCGTCGAGGAAAATCCCATTATTACCGGCTAGAAACCTATTTATGGGAAGGTTCACAGGGTAACGATTTAATG
GACTACACCAAGGAGCAAGTGATCAGTGATATTCTCGACCAATATGAAAAACACTTAAACTTTATTCACTTAAGTCGTGA
AGCGCCCGGTGCAACATTAACATTTCCAGAATCAAATTAATTAGCGACTGAGCTATCTTATCTCTCAAGGGAACCCGTTT
TATCGGTTCCCTTTTTTATTAGCCTGCATCACACACCTCATGCAATACATCGCTATTTTCTGACTTTATTTCATATTGAC
ATGCTTAAGCTAATTCCTAAAAAATGACCCAACAGTGAATAAATAATCAAAATTAAAACATATTTATTTACTTATTGTGT
TTTTTTAGTAATCTACATAAACAATAAAAATGTAGAATAATTTACTTGGGAAACATCACATGAATCGTCGTTCATTTTTA
ACATCATCAAGCTTAGTGATCGGGGGACTTTCATTAAGTTCGTTTGTTAGCGCTGCCTATGCCGCAGAAACTTCAAACCC
TAAACAGCTATTTAATGCAGAAAATCCTTTACTGTTAAACTTTAATGAAAACTCGCTAGGCATGTCATCCAATGCCAAAC
AGGCGATTATTGATGCACTTCCCCATGCTTTTCGCTATCCAGATGATGCGCGAAGCGCACTTATCAGTGCATTAGGTGAA
GAATTTAAGCTATCAGACAAACACATCACTCTAGGTAATGGCTCCTCTGAAACCATACAAGCAGCCGTACAATATGTGGC
GAATAAAGCGCAAAAAGCAGGTAAAACAGTACAACTGATTGTGCCTGATCCAACATTTAATTATGCCGAACTTTATGCTG
AACCTTTAGGTGTTAATATCGTAAAAGTGCCGGTTGATAACACATTGGCTTTTGATTTAACCGCCATGCAGAAAAAAGCA
CAAGCATTTGATGGTATTAGCATGGTATATCTGTGCAATCCTAATAACCCAACCGCAATGCTGACACCAACAGCGGCATT
AACAAATTGGATCACCTCAGCAAAAGAAAATGTCTTTTTTATTATTGATGAAGCTTACGCTGAATTTGTGACAACACCTG
AATTTACCAGTGCGATAGCATTAGTTGCTCAAGGTTATAAAAACTTGATTGTTACCCGTACATTTTCAAAAATTTATGCA
TTAGCTGGATTAAGGGTAGGCTATGGTGTGGCAGTCCCTGAGGTAATTAGTGAAGTAGATAGTTTCGTTTCTATTGATAA
TACCAATACTGCCGGTGCTGTTAGCGCATTAGCCTCGTTAAAAGATCACGCTTTTGTGGCATATAGTCGCAAGTCAATTG
ATGTATCACGACAAATGGTGGTTGATACTTTAAACGCCTTAAATATCGAGTATGCACCTTCTCACGCCAACTTTATTTTT
CATAAAGTCAAAGGTGATGTGAAAACTTATCAAGAGAGAATGAAAGCGGCAAATATTATGGTAGGACGTGAGTTTCCTCC
CGCATTAGGTTGGAGCCGTTTGACCTTAGGAACCCCTGAGGAGATGAGTTATTTTGTCGCGACGTTAAAAGAGTTTAGAA
CTAAAGGATGGATATAATCCTCTACAACCAATAGTTATAAATGTATTTAAAAGGGAACGACACAGTTCCCTTGTTATTTA
CAGATATTCTAAAGAAAATAATACTTCACCATTTGCACTTCCCCCAACTACGTCCTTATTAGTTGCGATATATTGCGCAT
AAAAATCGAGAGAAATATTATTAGTTGTCTCTACAGGGTAAATCATACTACTTTTTCCCGGTAATATTTTATTCTGATTT
TTATCTAAAATAGCAATACCTATATTTTGAGCCGCATTTTTTTCTGCCAACTTAAACAAGGTACTATCCTTACTGTCAGT
ATCACCACTAAACATTACTTTTACACCGCTAGTAACAATACTGCAATCAGTTAAGTTAAGTGTAAACTTTACTGGCTCTG
TTGTATTTTTTTGCTGAAAATCTTTTGTTCCCCAAACCCCTAAGTCAACAAATTTATTTAGCGAATCAGGGCTGACTCTA
CAAGTATTTGCCACAATGTTCGCTTTTATAACAATATTTGTATTAGCTAATTCTGCTGTTGCATCTTTAGTAAAAAATAC
TGTATATCCGCTAAAAAGTAGCATTCCCCATAATAGAAAGCGCATTATTTTTCTAGTATGTAATAACTCATTCATGATAT
TAGCCTATTAAAATTAAGGGAAATCAACTCTTAGAAAGCCACTTGATGTGACAGCGCCTTCAGTTGGTGTTTTTCCATCA
ATACTTACGGGATAAACATTAATCGTGACATTAGCATCAGCATTTTGGTTGAGTCTGAAAGGAATAAAACTTGATAAATC
ATTAGGTGTTAACTCAGATCCACTTGAATTAGCAACCACAAAGCCAACACTTTTATTATTAGAAACAATAGCATTACCTT
GAACTGAATCTGCTTGTAATCGCATTGTTAAATCAGCACTGGCATCTATATTGTCACATTGAATACTTAAGTTTCTAGAA
ACCGTATTAACTCCTTCGGCTTTTTTCCCTGCTACTTTAAAACTTGATGCAGGAATATTGTCAAAATCAATATTCAACAC
TTGCCCTGAATTAATAACGCAAGATTGTGGAACTGTCATTGAAAGATTTAAAAATAGCTTTGTAATGATAGTTTGTTTAG
TCGCACAATTCTGTGGTTGGCAAAAACCAAATTCGCCTACAAAAATATTTTTTACATAGGTACCAGAAATAATAGCTTTG
TCAATTTTTATTCTGGTTTGATACTTTCTTACAGAAACGACGCTTTCTTCGTTTTCAGTATAAGTACGGGAACCACAAGT
AGAGCTTAGCGTAGGTACATTATAAGGGACATAAATTGTTCTACAATTATTAGTCATTCTTAACGCAACAGAAATATAGT
CATCTATCTTAGAATAAATCCAGTCATTATTGCTGGTATTTGCACTAGGAATATTACCATTGGAATATGTCGCCCATGTT
TGCGCTTGTCCCGCATTCCATCTTAATGTAATTCGATTGGACAAAGTAATATCAGAAGCATCTTTAGTAACACCGACTTT
ATTTTCCGTCTTTGATAGTTGTCCACTAAGCGTGGAATATTCATTCGCATTACAACCACTGACACAGCTCACAGCGACTG
CATTATTTGAAATAATGGCTATTATTGTAAACAATACTATTCTAATCATAATAAAATCCGTAAATATGCTTGTTTTTAAT
ATTGGCATGTGGAAGAAATAAAATAGATACCTTTTTCTTTTGATGACTTCTCATTAATTTGGTAATCAAATATACATTGT
TGATCAGCCATTTTTCCCCATTTTGCTTTTAGCCTACCAACAGGTGCTAAACCAGAGATAAAAACATTCCCATTATCGCC
AACAATACCACTTACGGAACGCTCTTCATCAACAACCATCGCACCGAAAGGTATAATAGCGCCATCTTTTTTGCTTAATG
TAACCATTGCTCGATAGCCAATATTCGTTTTAAAATTAGCTTCAACCAATGCCCCCTTAGTAGGAACTACATTAATAATC
GTATTTTCTAATTCAATATTTTCTTCTAATGAATTAACATCTAATGAAACTCGATTATTTTTATATGTTGAAGCAAACGG
TAAGACAGCATAACCATTATTATCAGTTAATATACCATTTGCATTTTCTACTTTAATATTATTAGCATCATTTGCTTTAA
TAAGAATATTGGTATCCCCTAAAGGTTGAGTTAAAGTAATACCACCTGCATGAGCAACAACACCACCATTTAAACTATAA
TTAAACTCATGCCAATCATTACTATAATTATATCCGCTACCTATATTAGCATATTTACCTTTATAATTAGCATAAACCAT
TCCTGAATAACCAGAACCATTATGCGTATATCCTTGTTGAATATTATAATTTAAATTATTGTCTTCAAGGAGAGTTCCTG
TTAGTCCCACTTGATTGACCCAAACATTGTCATCGCTTCTATTCATTGAGTAAACAGCATACATACTATTTCTACTTGAA
TGTAAGTCACTTACAGTTTGTTGGTTAAATACATCATTAAGAGGAATTGATATATTAAAAGCTACATTTTTATTATCACC
ACGCATACCCGGTGATTTTAATTTCGATAAACTAAGACTATAATTTATCCTATCAATATTAGCATTATAACCCAGTTGCC
ATAACTGTTCAGTTTCAGTTGTGCGCCAATAGTTTTGGTAAGAGCCTAAAATATACAAAGAACTATTATTGGTAATTTGC
TGCTTTATATTAAGTTGAAACCTCCCTTTTTTAGAATAATTTAAATTATAGTAGTTAGATAAGTTATCCTCATCTCTTAT
TATTCCATTATCTGTTACTATTTCACGCCCTGCCATTTTTTTATAACTAACTTCATTTAGGGTATAATAGCCTTGCGTTG
AATATCGATACCCCATTATTTGAAAGTTAGTGCCTGTGCTATTAATCGATTTAGCATAAAGTAATCGGAATGACTGCCCT
TTTTTATGCTCATCGTTTGGCAATATACTATTCGCCTGTATTACATCTGCTGATATCGCCCCAAAGGTGCCTAGATTACC
ACCTAAACCAATCGCATAGGCTTGATAATTATTTGAAAATTGGCTTCCTCCATATAACGTCATATTATAAGGTAAGCCAT
ATACTAAACTTAATTGACCAAAATTAGGTTTATCTTGATAATCTGCTCCGCTACGAAATTCCCCTCCAATCAATTCGTAT
TTTAAGCGTCCTTCACGTTGTAAAATAGGCACATTTGAATAAGGTACAACAAATTGTGTAATTTTACCGTTATTCTCTTT
GATTGTGACATCTAAATTACCGCTACTTGATGTGGCATAGAGATCTTTTATTTCAAATGCACCTGGAGGTACAGAAATTT
GATAAATAACAAAACCATTCTGCTTGACTGTAACAATAGCATTGCTATTCGCAATACCCTTTATCGTAGGTGCAAATCCT
CTCATGCTATCAGGCAACATATTATCATCAGATTCTAGCTTAATCCCTCTAAAACCAAGACTATCAAAAATGGTTCCATT
AGAAAAAGAGTCACCAAGGGTTAATTCAGCACGTAATGGAATAATAGGTTTTTGTACATATGTTCTTATATTCCTCCATT
TATTTTGCTTACTTTCACCACTGGCATAGTTCCATGAACTTTCATTTCTAAATCGCCATGAACCAAGATTAATACCAGGA
TTTAAGTTTAAAAAATAATTATTATTATCAACGTTATCCTTAAAGTTCTTACTATTTCTTCCTGTGAAATTATAATTTAG
TAAAAACGCATTAATTCCATTATCCCATTTTTCAGGTGGGATAAAGCCACGAACATTATTTTTAAACATTATTTGTGGAA
TACTTAAAAATAATTTTTGTCCTTCAAAATCGAATTTAACACTTGAGTTTTCTATTTTATCTAAAATATTCTCACAAGCA
CTATCTTTACTTTCTACCTCTTCTGATTTCTTTTTGCTATTTTCAGTTAAAGTTATTCCAAAATTTGTCAAAGTTTTATT
ATCTATACAAGGTAATAAACCTGTATCATCGGATGATGCATCGCTTTCATAAAATATTAAATTTTTTGTTTCAACATATT
CATCATTTACATAAATTTCTACTGAATACATTCCTTCAGGTTGGCCTTCACCTTTATCAAATCGAGATAAATCTGCTACT
TCATTATCAATATTTGAAATTAAGTTAGGATTAAAAAAACTATCCGCATACACCACACCAGAAAAGCATGTACCTAAAAA
GATATATAAATTAAAACATATAGTTTTAGATTTTAGCATAATAAAGCCTTATCATTAATGAATGTTATAGCATTACTTAC
CAATCTGTTTCGTTACTTTGGGTGTACTAGCACCATAATCATTAATAGTTTGATAAGATATTTGACTATAGTTAGGCTTG
CTGACTTTAATCATTACTGTTCCCATAGGAGGAACCATAATACTATTTAGCTGTTCATTATCAGCTTCTAAATTAATTAA
TGTCGCGTAATAAGGTGAAGGATTATTTACTATTATGTTTCCTTGTGATTTTTTAAACTCAAGACTATTAGGTACATCCT
CTATGTTAAAATTTAATCCTTGAGGTCTAATAAAAATTTTTATTCTAGATAATACTGCTAGCTGTAATATATTTTTATCT
TTTATTTCTTCTCGCTCAATTTCAGGGATTGCTTTTGTATTTAACCAGAACAAACTTTCTCTATCATTTGGTAATGCCTT
ACCAGCATAAATTATTCTTAGCTTGTTTTCACTTTCTGGTTTGCTGACAAACAGTGGTGGTGTAACAATAAATTCATTAC
TTTTTTGATCTTGGCTATCATCAATCCATGATTGCACTAAAAAGCGTAATCTTTTATCTGTATTATTAAGAGTAATTGAC
GTCTGTTTTGCATCCATAGGATAGACTATGCGTGTTGCAGCTAATGCAACACCTCCCGCATATGATAGCGATGAAAAACT
GAAGAGAAAAAATAACGCAATAAAGTGTTTAGATATTAAATGCATATTAACCTCAAATGATAGGTTTATTTATTGATAAT
TGAAAACAAACCAAACTACGCTGTCAGCTTTTCCACCGATAACGTTTTCTTTCGTTGCCAGATAACTTGCTTTAAATTTT
AGTTTTAATTCATTCTCTTCAATAAATTTATACTTATTGAATTTATTAGGAATAATTATTTCACCTTCATCATTAAATAA
TGCAACACCTAATCCTGAAGCTGAATTTTGTTGATCGGTGATGCTAAATAATCGTTTATCATTATTGTTTACATCACCTA
TAATAATTATACTGACTTTATCCGTAATACTTTTATTACATCCCATTAATTTAATAAAAAATGGGATTTTTATAGAGTGA
CTTCCTACTCCATGAAATTGGTTACTACTAATAACACCAAGATCAACAATTTGATATTCACTTTCAGAAGATACTGTACA
AGCAGGCTCTACAATTCCCCCTTTAAAAGTCACAATACCATCGTCTAAAGAAATATTTTCCCTGTCATTAGAATAGGCTG
TAAATGAAAGAGTAAAAAATAGGACAATAGAATATATTAAACTATATTTCATATTTCCCTCGATATAAAAGTATGACCTT
TATCAGGTCATACTTTAAATTAATCCAATTTATTTATTCATATTGCATTTTGAAAGTTACATCAGCATCAGCATGACCAG
GGGTAACGGTATCTAATGTAGATTTATAACGTGCAACAAAGTTAAGTGTATTTGATCCATCAATTAACTGTTTTGCTGTA
GAAAAAACAGAGCCGTCTGGTGGTAACACTTTTCCTGTATGGTCTGTAATTTCAATACCAACGCCCGTCGCAGCACCCGC
ACCACCTGTTGTAATATTGCTTACAGCTAATACTGTTTTATCATTTGAATCACTTACACCTGAAAATGAAACTGAGGCAT
TCTGTGCGACAGTCGTATCACAAGCTTCTAAATTGATATAAAAATCAGTATTACCAACTGTTTTCCCTACACTATCAAAT
TGTGCGGTACGATATTGTCCAATATTAACAGTTTGATCTATTGATTTTGTACTAACAACACATGCAGCATTAACAATTTC
TCCAGTAAAATTAATTTTACCACCATTAACAATAGTCGCAGCAGAAGCAACACCGCTCAGTGATAAAACAGATACTGTAA
ATAGAGCTTTAACTAACATCTTTTTTTTAAGCATTGACTTTTCCTTTTACATTACAGGTAAATATACACAACAACTTCAC
TTATAAATTAAAATAGTAAATCTATATTAGATAACAATATTTGAATCCATATACTAATTATATGATAAAGCGTTAACTGC
CTTAATAAGGGTAATTTAATAAACATTAAATAAATAGGATTTTAATTTTAAATAAAATCCCTATTAATTAATTCATTGAT
ATACTTAATATACTTGCCACCAATAATATTATTTATCTTACATTTAAATAATATTCTCAAAGAATGGAATATTATTATCA
GAATCATATTTTATTTTATATTTTAATGTGATAACTCTTTTGGAAACCTTTTCAAAGAAATCACTTATTGAAATATCAAA
TATATTTAGTATGTGAAAAAGTATATCAATAGGTATTTTATTTATTCCTCGTTCATAACGAGAAATTTGTTGTTGAGAGA
TATTCAATAATTTTCCTAACTCAGCCCCCGTCATAGAATTACGTTGCCTTAAAAGAAAAAGTTCATATCCAATCGAATGA
CAAAATATTTTTCTTTCTGAAATATATTCAAAATTCAATGAGAAATTATTTATTTCCAAAATTCACTTCCTCAACTGTAT
TTGCATTTAATTTACTTTATGAGATTAATAAAATCAATTATTCAAAAATTTCTAACGAATTAAAAACCTCATAATAAAAC
ACTAAATAAGAGTAGGTAAATATACTCATTTTATTTGTATCAGGGAGTTAATTGATTATCTGATTTGAATAGTCGTTTTA
AGGCAGTGATTAATTCTAAAATTACGAGAAAACAGACACAAATAAGACATAATAATCTATTAATAAAAACATATTAAATT
TTTATTAATTTTTAATAGAAATATTTTTTATTGTTTTTGCTTACTGTAAAATTAAAACAGATAGGGTTAGTACAAAATTT
ATACTCCTTTGTTTCAAATGTTATTTTAACAAAGTTATAATAATAAAATTTATTAATGATTATACCTTTACATCTCATCC
TAAAAATTTTTACTTGATATAAATTAATATTTATTTATTTTTTTTGGTACTGATATTTGTAATTAGATAAGTTTTTTTAA
TCATTATTTTATCTTATTAAAAAATAATATTTTTATAACTATAAAAACTTTTGATATTAAAATTACAAACCGATAAAAAC
AATATAATTCATTGATAATAAATGATTTTCATCATTATCAATACTTTTCATATTTAAAAAAATGATAATATCAAATAGAA
AATAATTTTTTAGAAAAAATCTATTACAAATAAGTTTATTTGAATATTAAATTTTTGAGCCATATGCTTTATATATAAAG
AAAAAGGGCCTGAATAAATTCAGACCCTTTTTCCTATTAATATAATTTTATTATTTATTAAAGCGGATCGACTTTTAAAC
AAGATACCGCATGGCGGAAACTTCCCTCTAATAAGGGGCGCGTTTTAGCACATTCTTCATCAGCCATCGGACAACGTGTA
CGGAAAATACAGCCTGATGGTGGATTAATTGGTGAAGGAAGCTCTCCTTCTAACAAATCAATATGCTTGTTACGCTCTTT
ATCCGGATCAGGAATAGGCACCGCTGACATCAATGCTTTGGTATAAGGGTGTAATGGGTGATGATAAACTTCATCATAAG
TCCCCAATTCCACCGCATGACCTAAATACATCACTAAGACACGATCTGAGATGTGTTTCACTACCGCAAGATCATGCGCA
ATAAAGATGAGCGATAATCCCATCTCTTTTTGGATATCTTTCAGTAGATTGACTACCTGAGCTTGAATAGAAACATCCAG
TGCCGATACAGGTTCGTCACAGATAACCAGTTTTGGCTCTAAGATCAGTGCGCGAGCAATACCAATCCGTTGACACTGTC
CACCAGAAAACTCATGAGGATAGCGGTTAATTAAGTTTGGTAATAACCCCACTCGCATCATCATCGCTTTGACTTTTTCA
ACCACTTCAGCCTGTTTCATTTTCGGATGATAGGTTTTTAGTGGTTCGGCAATAATATCGCCAATCGTCATTCTTGGGTT
TAAGGAGGCAAGTGGATCTTGGAATATCATCTGAATATCTTGACGAACATCGCGCCACTGTTTATTGCCCATGCCTAATA
AGTCATTGCCTAACCAAGTGACTGTACCACCCGATGCTTTAACTAAGCCGATAATGGCACGCGCAAAAGTTGATTTGCCA
CAACCAGATTCCCCTACTACACCTAAGGTTTCACCTTCGTATAAACGTAAGGTAACACCATCAACGGCTTTGAGGCTTTT
TTTAGGTTGCCAGAACCACTGTTTATTATCTTGTACATCGAAATAAACTTTTAGATCGTTAACTTCGAGGATCACTTTTC
TATCTTGTAAGGTGGCTTGGCTCATACTAACTCCTCCGCCGCTTTAAAACAGGCTCGTAATCTTCCCTGAGCAAATTGTG
TTAATTGAGGTTCACTATTCAAACACTGCTCTGTTGCATATTGGCAACGAGGCTGGAATGGGCAACCTTTAGGTAAACGC
AATAAGTTAGGAGGATTACCCGGAATGGTCGCCAAACGTTCATCTTCACCATCTAAACGAGGTACTGCTTGTAGCAACCC
AATAGAATATGGGTGTGATGGTTGGTAGAAAATATCTCGCGCATTACCATATTCCATGGTTCGCCCAGCATACATTACCA
GTACTTTGTCGCAAATACCCGCAACCACCCCGAGGTCATGGGTGATCATGATAATGGCTGTATTAAGCTCTTTTTTTAGC
TCGTTTAGCAGTGTCATGATTTGTGCCTGAACAGTCACATCCAGTGCCGTTGTTGGCTCATCAGCAATTAATAGTTTTGG
CTTACATAATAGTGCCATCGCTATCATTACCCGTTGGCGCATCCCACCAGAGAACTCATGGGGATACATGCCCATACGTT
TATGGGCTTCGGGCATTTTTACTGCATCAAGCATGCGAACAGATTCCGCATATGCATCATTTTTACTCATACCCTTATGA
AGCATAAGTACTTCTATTAACTGAGTACCGACTTTCATATAGGGGTTAAGTGAGGTCATCGGATCTTGAAATATCATGGA
TATTTCTTCAGCACGCATTTTGTTTAATTGACTTTGGCGTAAGTTTAAAATTTCACGACCATTAAAATGAGCACTTCCAG
CAGTACGACCATTTTTAGCTAATAATCCCATTAAGGCGAACGCAGTTTGCGATTTCCCAGAGCCAGATTCACCGACAATT
CCTAAGGTTTCCCCTGCAGATAGCTCAAAGTTGAGCTTATTTACTGCGGTTACATCCCCATCTGGAGTACCAAAGGTGAC
ACAGAGATCTTTTACACTTAACAATGGCTTATTTGTTGAATTTGTCATCATGTTCTCCTTAACGATCTTTCGGATCTAAT
GCGTCACGTAAACCATCACCGATAAAGTTAAAGCAAAACAAGGTGACAACTAAAAATGCAGCTGGGAAAAGTAATAACCA
AGGAGAAACTTCCATTGAATTTGCACCATCACTCAGTAGTGCTCCCCAACTACTTAATGGCTCTTGTGTGCCTAATCCTA
AGAAACTTAAAAATGATTCAAATAAGATCATGCTAGGAACCAGTAATGAAGCGTATACCACAACAACACCTAATACATTA
GGCACGATGTGTTTAAGGACGATATTACGTGATGACACACCACAGACTAACGCCGCTTCAATAAACTCTTTACGTTTTAA
ACTAAGTGTTTGTCCCCGTACGATACGAGCCATATCGAGCCAAGATACCATGCCGATGGCAACAAAGATCAGTAAGATAT
TTTGCCCAAAAAAGGTCACCAGTAAGATAACAAAGAACATAAATGGGAAGGAGTTTAATATCTCCAGTAAACGCATCATC
ACTGAGTCAACGCGCCCACCGATATAACCTGCCATCGCGCCATAGAGGGTGCCAACAATCACCGCGACAAATGCCGCTGC
AATACCTACCATCAGTGAAATACGTCCACCAATTGCTACACGAACTAATAAGTCACGTCCTGATGAGTCAGTGCCAAAAT
AGTGCGCTGAGGCAAAATCAGGTGGCATTGACATCATTTCCCAATCCGTATCGTCATAAACAAAAGGCGATAACATGGGG
GCGAAAATGACAAAAAGTAAAATACAAAATAGTAGTACTAGGCTGGTGATCGCCGCTTTATTGTGCATAAAACGACGACG
GGCATCTTGCCATAAACTACGACCTTCAACATCTAGCTGCTCCGAGAAATTCCCCAGAGCTTCGCTATTTTCTTTCATCG
ATAACATAACGTGCTCCAGTCTCTATTAATAACGAATTTTCGGATCGATTACGGCGTATAAAATATCAACAATGGCATTA
AATAAAATGGTTAAACCACCCACAATAATGGTTAAACTCAATACCAATGAGTAGTCTCGATTTAATGCACCATTAACGAA
AAGCTGACCAATACCCGGTAATCCAAAAATGGTTTCAATGACCATAGAGCCTGTAATAATCCCCACAAATGCCGGCCCCA
TATAAGAGATCACTGGCAGTAATGCTGGTTTTAACGCATGACGTAGCACTATGCGTTTCATTGGCAAGCCTTTGGCTTTG
GCTGTTCTGATAAAGTTTGAGTGTAAAACTTCAATCATAGAACTACGTGTGATACGCGAAATACTTGCAATGTAAGAGAG
CGATAATGCAACCATCGGCAGTAACATGTACTGAATTTGCCCACCATTCCAACCTCCCGCCGGTAACCAACGTAAGGTAA
TCGCAAAGATAAGCACTAATAGTGGCGCCACCACAAAGCTCGGTATCACAACCCCCGTCATGGCAAATGTCATGACGGTA
TAATCCCATTTGGTATTTTGATTCAGTGCGGCTATCACGCCTGCCCCCACACCAAAAATAACCGCTAATACAAAGGCCGA
TAGCCCTAATTTTGCAGAAACAGGGAATGCTTTACCGACTAAAGTGTTAACACTGTAGTCTTTATATTTAAAAGAAGGCC
CTAAATCCCCTTTCGATAATTGAATTAAATAATCGAAGTATTGTTTGTAAATGGGATCGTTTAAATGATATTTCGCTTCG
ATGTTGGCCATAACTTCAGGGGGTAATTTCCTTTCCCCAGTAAAAGGGCTACCCGGCGCTAAGCGCATCATAAAGAACGA
AATCGTTATTAGAATAAAAAGTGTCGGGATCGCTTCCAAAAAGCGACGAAAAATAAATTTGAGCATTGCCCGTTCCTATA
ACACAAACCTATTCAGGCGTGGTGATAAAAAGACCTCACTTAACTTAAGCAAGGTCTCGCCCGATTATTTAGCAATAATA
TACAAGTCTTTAGTATGTAAATTATCCAGTGGATCTTTACCAGAATAACCACCGACATAAGGTTTAACCAAACGGGTGTT
TACGTAGTAGTAAAGTGGAACAATGGCAGAATCTTTATCTAATACACCTTCTGCTTTTTGATAAATTTCTGCACGTTCAT
CATCCGATTTCACGCGTAAAGATTCTTTCATATACGCATCAAATTGTTTGTTTTTATAGTGAACGGTATTATTACTGCTG
TAAGACAGCATCATGTTAAGGAATGAAGAAGGTTCGTTATAATCTGCACACCATCCTGCACGTGCAACATCATAATTACC
TTGGTGACGTGTATCTAAGAACGTTTTCCACTCTTGGTTTTCAAGAGAAACCTCAGCACCTAAGTTTTTCTTCCAAATAG
AAGAGGCCGCAATCGCAACTTTTTTATGTAGATCAGAGGTGTTATACAGTAACTTGAATTTTAATGGATTGGCTTTGTTA
TAACCCGCCTCTTCTAATAATTGGCGCGCCTTTTCATTACGTTGCTCTTGGGTCCAAGAAGCGAACCACTCTGGTTTACT
CTCTTTAATGCCATCGGTGAAAGGCGGTGTAAATCCGTAAGCAGGGATATCACCTTGGTTTTTCACTTTATAAGTGATGA
TATCTCTATCCATAGATAGTTTTAGTGCTTCACGTACTCGTGGATCGTCAAAGGGAGCTTTCTCATTATTAATTTCATAA
TAATAAGTACATAAGTATGGACTGATACGTAATTCATCTGGGATCTCTTTTTTCAATTTTTGGAAAAATTCAATCGGCAG
ATTGCTATAAGTCATATCGATTTCACCCGCACGATAGCGGTTTACATCGGTGACTTCTGATGAGATAGGTAAAAAAGTAA
CTTTATTGATAACCGTATTTTTATTGTCCCAATAGGTTGGACTACGCTCTAATTCAATACGTTCGTTTACCGTCCAATTT
TTCAGTACATAAGCACCATTGCCAACAAAGTTCGCAGGTTGCGTCCACTTTTCACCAAATTTTTCAATCACTTTTTGATT
CACTGGCGACATCGAGGAGTGAGCTAGCAATTTAGGTAAATAAGGTACGGCCTCTGATAATGTGATTTCTAATGTATTAT
TATCAAGCGCTTTAACACCTAGTTCCGTCGGTTTTTTCTTACCGGCGATAATATCGTCAATATTAACAATATGGGCATAT
TGTAGATAACTTTCATAAGGTGATGCTGTATTCGGATCTGCTAAACGTTGCCAGCTATAAACAAAGTCTTGCGCTGTTAC
AGGGTCACCGTTTGACCATTTCGCGTCTTCACGAATTTTAAACGTCCAAACAGTAAAATCTTTATTTTCCCAGCTAGTCG
CAGAGCCCGGTAGAATTTCACCATCAGGCCCTACAATCGTGATCCCTTCAAATAGATCTCGTGCTAATGCTGATTCAGGT
ACACCCTCAATTTTATGAGGATCAAGTGATTGTGGCTCAGAGCCATTATTACGCACTAACTCTTGTTTATCAGCCAGTTT
TACCCCATCAGGCACAACAGCCGCAGTAGCATTGAGCGCCGTAAAACCAAAGATAGTACCAATGGCGATCGCTAGCGCAC
TTTTTTTAGTTACATTTATCATCTTATCAAATACTCCCAGTTAGTGAGTCGGCCATTGTTCGGCCTTCCTGTGATGCTTC
GCTGTGTTTTTGGAACGTTTTACACAACTTATTGTTTTACAAAAAAATAAAATATTGTTTCGGATTGACTATCTATGCTT
AACTGCATGATGTCTTTATCATTTTTGTGCCGTTATATTTTGTGTAGTACTTTTTATGCTGTACTTTTTTAAATTGCTTT
TGCTAATTAAAATCAGATATAGCTATAGATGCGTTATAACTTACCAGTTTTATTTATCTGCCTTTATAAAATAGCGCTTT
AAGTCCGTATAATCAAAGGGGTCTTTACCGGTAAATCCGCCCACTTTAGGACTGACCATTCTGACACTCACACGATAATA
GACTGGTACAATAGCAGAGTCCTTGTCTAACAAGGCTTCAGCACGTTGATACAGTTGGTGACGCGCTTCATTATCAGTGG
CCAGTAATGCATTCTTTAATGCGGCATCATAATCACTATTTTCATATAAAATAGTATTTAGACTGCTAGTGGAGAGGAAA
GAGTTTAAAAATGATGTTGGTTCATTGTAATCGGCACACCATGTTGCCCTTGCTACTTGGTAATTACCTTGGTTACGATT
TTCTAACGTCGTTTTCCACTCTTGATTTTGTAAAGTGACATTAGCACCAATATTCTTTTTCCACATAGAAGCGGCAGCAA
TAGCTTGTTGCTTATTCTGATCGGATGTGTTGTACAACAATGTAAAAGATAATGGGTTTTGGCTGTCATAACCGGCTTCT
TTTAATAACTCACGCGCTCTTTCATGACGCTGTTGTTGCGTCCAACCTGCCCATTTAGGGGGTTTAAACTTACCATTATT
AATAAAAGGTGGAGTAAAAGAGTAAGCCGGTATTTGCCCTTGCCCCATGATCTTTTCCGCGATAATTTCTCTATCTAAAC
TTAATTTTACCGCTTCACGCACACGGGGATCATCAAAAGGTGGACGTTTATTATTAAGCTCATAAAAGAAAGTACATAGG
TAAGGCGTAACATGTAGATTCTCTGGTTGCTCTTGTTTCATCTTTCGATAAAGCGTAGGAGGAATAGCGCTATTGGTGAT
TTGAACTTCACCGCTACGGTAGCGATTAATATCACTGGTTTCTGAGCTAATAGGTAAAAAAGTCGCTCGTTCAATAATGG
TGTTTTTATTATCCCAATAAAGCGGATTACGTTTTAAAGTGATTTTTTCATTAACCACCCAATTATCAATTAAATACGCC
CCATTACCGACAAAGTTTTCCGGGCGAGTCCAATTGACACCATATTTTTCAACAATCTCTTTTTTAACTGGTTTTAATGA
GGTGTGGTTTAGCATATCCACCAGATAGGGAACCGGTTGTGTGAGCGTAACTTGCAAAGTATGTGGATCAATTGCTTTTA
CCCCTAGACTCTCTGGGGATTTCTTGCCTGTCAGAATATCTGCAACATTTTCCACATAGGCATATTCAAGATAACTGGCA
TAAGGCGAGCCAGTTTGGGGATCAGTTAATCGACGCCAACTATAAACAAAATCATCTGCAGTAACCGGTGTACCATCACT
CCATTTCGCATCATCGCGTAAATAGAAAGTCCATGTTTTATTGTCTTCTGAGCTCTCCCATTTAGCGGCAACCCCCGGCA
TACTTTCGCCATTAGGCCCCATATAAGTGAGCCCTTCTAATAAATTTAAAATAATATTACTTTCTGGTACCCCTTCCACT
TTATGTGGATCAAGGGAGGAAACTTCAGTGCCATTATTAATAACAATATCTTGTTGTTTCGCAAGAAGAGTACCTTCTGG
AGGTATTACCGCATGAGAAAGAAAAGAGGTCAGCGCAAGTGATATAATGCTGACAGGAAACATCATTTTTAACATAACTT
TCTTTTTCATGGGTACCTCTCCTAATAAATAATCATCTATAGCGGGGTTACTCAATTTACATATAAATTATTTTTAAATA
ATATTCAGATATTTCATGCTATTTAATATGTTGAGATAATTGTTAGATAAAATTAATAACAATATTCTTCTTTTTTACAC
TTATAGTGAATTTTGTCAATTAGTGCGGTGTTATTATCACTTAAACTTTACTAAGCCCAGTAGACTTCTATCTTATGAAA
AAAGAAAATTCTCATCACGCTATCTACAACAACAAATAAACATTTAATTAACACCGCGCAACTTTTATAGATAGAAAACC
TACATAGCTCACAAAATTAATATAATCAGATGGGTTTTTAGCGAGGATACAGAACTTTATGATGTGTTCGGTGTAAGTTT
TTTTTCACACAACTTGATTATAAACAATAACAAATCTGTCTTTAAATGACAGAAACTGGCTAATCTAAAAATAACGGTAG
ATTAATAAAAAAACATTTTTATTATTTGTTTTTAAAAATTAATATATTTTTTGAAATACAATTAAAATCAGTACTATTTT
AAAATCAGTACTATTTTCATTTATCCAAAGCACCGTAAAACCCCGTCCTTCAGATCGGGGATATAAGGCGCGGTTTTTTA
ACTAACTCGGTGTTTCCTGTTGCTCAATGTACTGGCGGATAATAGATATTGGTGCGCCACCACAACTCCCCGCGAAATAA
CTCGGCGACCAAAGAACCCCCTTGTAGTAATCACGTTGGGCAATATCAGGACGATCACGTCGAAGTAATCGACTCGACAC
CCCTTTAAGGCTGTTAACCAGATTAGATATCGCCAGTTTTGGCGGGTAATTAATCAATAAATGAACGTGATCCCGTTCCC
CATCCATTTCAACCAGTTCAACATTAAAATCAGCACAAACACTGGCAAAGTAGCCTCGCAATTTTTCAATTGCATCCTGA
TCAAATATTTTTCGCCTGTATTTTGTGACAAAGACCAAATGGACGTGCATCAGGAATACACAATGTCTGCCA
>NZ_JAMOJM010000012.1 Proteus mirabilis strain FZP3320 NODE_12_length_87161_cov_53.001482, whole genome shotgun sequence
TTATATATACTCGCTCTATAAATTGAATATTATGAGTATAGTAGAGATAAGAATACCTGTTTATTATTTTAATTATTAGT
TAAACACTGCAGGTTTATTCTTATAGGATAACAATAAATTTCATCTTAAATATAAACAAACAATCAATGAAAACGAAAAA
CTTCCAACAAATTTTTTAATTAATAATTATAAATATATTTTAAAAAAAAACAAAACCCCGCCGAAGCGAGGTTTGAAATA
CTTACATTTATAATATTATATAAATATTGCATTTAATTTATAGAAAAAAACGGAGTTTTGCAACTTTTTTAATCAGCTTA
AAGCGCTAATTTTGAATAGCGAATCTCTATCTAATTGATAGCAACAATCTAATAAACAAATCCAATACAGTTTATAGCTC
TTTCGCCAAGCATCAGCACTGACGCCCAACAATCCAGCGAGCTTAACATCCGTATATTTTTTTGCTGTTTGATTAATTTC
TGCTTTTACCGCCTGAATGGCTAGTAAGGTAAGAGATTGAAGTCGTTGCTTAACTTTTTTCGTTATCCTTTTTTTACTAT
TTAATCGCTGAAACTCATGCCAAATATAGGGAACAATGAGTATTTGCTCACGATAATATTGATAATCACCATAGCAATAG
AGTAACCATAAGCGCATTTCGTTAGGCAATTGATGAATACCTCTGCGCCATGATGAAGTGCGATAAGTAACTTCATTAAT
TAATGGTTTTGATTTTCCTTTGGCATGTTTTTGCTTAATTTTGAGTGGATGTGAGGGGAGTCTGTATCGAGACTTTCTTT
CACCCGCATAGCGTATTGGGTTTCTTTTAAACCTATCGGTTACAAGTATTGCTTGTTCCTCCATGGCACTTAACGGCCCA
TTTTCTATAATACAAACATTCATCAACGCTGTACTTACTCGCTCGCGTATCCACTCAATATTCACTATCGCACCTCTTGG
ATAATTATCTGCCCCCTTTTTCCCCACACTTTTGTTACCCGCCCATCCCATACACGTGAATCATCGTCAAAAATAGCATC
AAGTAATGCTTTTTCGAGATTATCTTTATCCGGTTTTTGTTGATGGGGTTTACCGTTCATTTCGGAGCGTTTAGTTTTAC
TCCAACTCTTCGGCATGGGTAGAATGAATGTAATGTGGTAATGTGATTCAGGTAGGGTGATTTTGTTTAACTTTACTTCG
TCCTTAAACGCAAAATACTTTAAAACTGGGGGACGTTTTTTCCATTTATCAGCCTGAGTCATCCTTGGTTTAGGTACTGG
TTCGATATTAAAGACCTTCACACGTTCAACTTCCCTTCTTGGATCAATATGGCTTGCGTTCTCAAAACACCTTCTAGGTG
ACATTGTTTTGCATACTCCATATCCGTAAATCGTGTTCGTCTATCAACTTCATCGTGACATGCACTACAAGCCCAAGCGC
CAAATAAGTCATGCGATTTTATTCCGACGCCACAAAGACCTGACATTCTGTAATGGGCTAAAACAACCGTTTCAGAGTTA
CCATTACAAACTGAAGGTATTCTAATCTGACATTCACGCCCTTTTGCCTCATTGCGTAAATTCATCATGAGCCTCCTGAT
TACTATTTTTTATCACTTTAAAATAAAAACGATCATGTTATTAACTGAAATAATCATCACTATTTCCTATTCTTCTTGCT
TTCTTTTCAAACTCATATATTCAGAATTACGAGGAATGATGATCGGAATTCCCTTCTCAATGCACCATTGTTCATGTTTC
TCCATCATGTAAAGCATCCTTGCTTTATCCATCTTGCTGGTTTTTTCACGCTCACCGTTTTCATTGCGTCCTAGCCAATG
TCCAACGAAATATTCATGAGTTTCCTCATTAGTGATGGGCTTTGATAAAACAACTTCACCGACACCATTTTTAATATCGA
TAACAACGCCACGTGCACGTAACCACTCGCCTGTGGTTTCCATCCACATACGCCATGTTTTATTCATGGGTATGGTTCTT
AAATCACGCCACTCGGTGATTTTGATGCGATAGCGTTTACCTGTTGTCACGATTTCGGAGAGCACTTTGAAAATACTGTT
GAGATTGGATTTATGGAGACAGATATCATCTGTCACTAAACAACCTCTCCATCATTATTTTTTAAATATACAAACACCTA
GTTTCATCTCGGAAATTGCTAAATTAAAATCGTTTACCTCCTTTTTTAACTCTATTTTCTCGCTGATGATCTACTCGATG
TTTGTTGTATTCGAGTTTCTCTGTAATAGCGCTTTCGATGTCGTAACCGAACTCTTCCGCATAATCCAAAATACGAATAA
CAGCATCAGCAAGTTCAACTTCTGCCATTTTTCTATGTGGTAAATGGTAATCCATTAGATCTTTACGCTCTCCCTCCATT
GCTTCACTAATTTCAGAATGGATCAAGCAAAGTAAGGTTCCTTTTTCCCTTGGGATATCCCACCATCCAGCCTCAATGTT
TTGTTGATGAATTTTTTTCTGTAGTTGTTTTATTGTCATATCTAAAATCCCTCTATCGAATTAAAACGATTTTTCACAAT
ATTTTTTGGGTTCTCGTTTCGGTTGAGCGCGATAAGCAGCCATATATTGATCAACCGGTGTAATACTCAATCCTTGTTGA
TCAACATACACGGTGCCTGTTTTACCGTGTCGATTGAGCCTTAAAATCATCTCGGTCAGCGTTTCATCCGCATTATCGTG
GTACACCGCATCACGATAAATGCCTAACCAATAATCACAATCTTGCTCGATTTGTCCTGTGTCTCTTGAATCACTTGGTA
CGGGACGTTTGTCAGCCCTGTTTTCTAATCCCCGATTCAGTTGTACAAGCAACACAACCACCGTATTGAGCTCTTTTGCC
AATATTTTTAGCCCCTTAGTGATTTCACCATAGGCAATATCATTACGGTCAGCTTTTCCCGCTTGCATCAGAGTGAGGTA
ATCGACACCAATAAACCCAATATCACCGACTTTGCGTTTGATTTTCCGACTTTCAGAACGAATGTGTTGTAAGGACATGC
CAGGTGTATCATCCACCCAAATATTGGGCTCATCTTTAAGGCGACCGATGGCACTGCAAAGCCTATCCCATTCATGCTCC
TCTAACTTTTGGTAAAATTTATCTGAATTAATCTGGGTTTGTTGGGCTAGTGTCCGTTCAACAAGCTGTTTATCCGTCAT
TTCCATGCTGAACAGCAATACAGGCTTACCTTGTTGTGAGACATTTTTTGCCATTTCAGTGAGAACGGTTGTTTTCCCCA
TCTTAGGGCGAGCACCAATCACGAACAGTGAACCGATAACAATCTGTTTCGGGCTTAATAGGCGGTCAAAATCTTTAAAT
CCCGTTTTTAATCCTCGATGTTTCTCTGGGTTATCTTGTCGGTCACAAATGTCGGTAAAAACATCATCCAACACATCATC
AATTCGGCGCAACCCTGTTTTTTTTCCCATTTTTCCAAACGAAGTGGCTTCATCAAGCAAGCGTTGTGCTTGTTCAATTT
TATCCGTAAAACTTAACTCACTTGGCACCATCATGAGTTTTTGAATTTCAACCGTCTTTTCGATAACAAAACGCTGTGCG
GAACACTCTCGGATTTTTTTCGCATAAGCCATAATGTTAGCAATACTCGGTGTTTCTCTTGCCATCTCAGCAAGATAGGC
AAAACCACCTGATTGATTAATTCGCCCTTTTGACTCCAGATAATCCGTCACCGTCATGATGTCTATTGGCATACGTTGGG
TATACATTTCTCGCAGAGTGAGATAGATAATTTGATGGTGTCGGGTATAAAAATCTTCAGGTTTTAGCAGTGAAAAAATT
GATTGCGCATTATCACTTTGCGGGTCAAGCAGGAGTCCTCCAATCACATTTTGTTCCGCCATTAAATTATTCGGAACTTG
GTTCATCACAGTGCTCCTTCCCTTGTTTTGAGTACCGTTTCAGGTCTGAGTAAATAATCAAAATTTGCTCGCCAACCTCG
ATTATTTTCGCCGAAATACCAAGCACTCGCCGTTTCCATAAAATAATCAAAATAATTTTTAGCTGATTCAACTGTGGGTT
CTTTGAGCTCTTTCAGGAATTTGGATATTGCTCGTTTGCGTTTGTCATTCAGTGATTCGGCATTGGGTAATCTATCCCCT
GCCGATTCGTTGAAGGCTTGCATAATTTCCTGATAAGGAATGTTAGCTTGCCGATTAATTGAAATCTGCTTTGCAGGTTT
CGAGTCGTCAGACGATAATTTTTTAGGGTTAATTGACTGGTTAAAAGACTGACTGGTTCTGGGTAAAATTTTTTGACTAC
CCCCTAGTCCAACCGTTTGACTACCGTGGTCAAATTCTTTGACTACCTCTGGTACAGAATTTTGACTAGGTGGTACTGTA
TTTTGACTACCGTCATCAAGATATTTAGCCTCCAAATCCAGAATATATAAATTGGAAGTATGCCCCTTATCTGTTTTTCG
CGTAACTTTACGAACAAACCCTTTTTTACATAAACTTTTAATGTGGTTTATCGCACTTTGACGGCTAATTTCGCAATGAC
GTGCAATAGTCTCATAAGAAGGAAAGCACTCACCTTTATCATTGGCATTATCAGCAAGTTTCAGTAGCACCATTTTTTGT
GCTGTACTCCCCACCTGTAATTGCATGGCTTTTGCCATTAGAAGCATACTCATTTTCGCTCTCCTAATAACTTATCCCGA
TGTGCTTTCCTTAATTTTGCGTCTTTCAATGCTTCCTTTAAACGCTGACAACCTAGTGGGGTTATTTCTTGTAATAGCCT
ATTTCTCATGATGTTTTTATGCTCATCATAGCCATTAAATTCATGATTTATTCTTTGTCTCATGGTATAATTTCTCCATT
CCAAAGCTGTATCAAAAAAGGGAAACCGAAGTTTCCCCTTGTGATAAAAACTGGATATTGATACAGTGTATTTGTACGTT
AAATGGTGAATTCCATTGAACAACACGCCTCGTTTGTTGCCGCAATCGAGGCGTTTTCTTTTATTTTCATTTGAGAAAGT
TCACCCATTTGTTTCCACAAAAATCGGTACTCTTCTTCTGAGATTTTTCGTTCTCCTTCCCTCACAAAACCAATTACACG
ACGTGTGGCAAGCATTTCGCATACACCATCAATAGATTGGATTCTTCTTGAGATAGTCGAGTCTGAGCGTGATGTGGCTT
GTGCAATTTCTCGCTGATCCCCATCACGTAATATTTGAAGTGCGCTACTTACTAAGTGGCGTGTTCTAAATTCAATAGCT
CGTTTGTCACGAACTGTTTTGCATGTGTTTCCGTATTCCATTTGTTAAATTCCTTCTTAGATTACTTCCCATATTGGGAA
CAGCAGTAATGATCCGTGGCTCATTCCATATGAGCGGATTGTTGATAATAATTTGCCGATTGAAGTCAAAAGGCACTGCA
TGAATTTTTAAAGAGCGATTGTGTTACCAGTATTTATTACCCAAATCCCATAAGTGCGGTAAGTCAGGGCGAATATCTTT
TCCTTTAACTTGACCGTTTGTAGCTTTAACAATTAATGGGATATGCTCAGGTGATACTTTTGCCTTGTTATGTAGCCACT
TAAAAACTGCTTGCTGTGTTATGCCACATGCTTCACCTAGTTTTTTTTGTGTCCCTACAATATCAATGGCGGTTTTAATT
GCTTCGTTCATAAAAAACCTCCGTTGTTTATTTTACATATAATAAAACCTTAGTTGTTTTTAATCAACAACTATATTTGT
TTGAATGCCAACAACTGCGGTTGTATATTTAAGACTATGAAAACTACTCTTGCACAACGATTAAAAAAAGCTCGTAAATT
GTCGGGCTTATCTCAAAAAGAACTAGGCGAGGCTGTTGGTATATCACAGGCTGCAATTCAAAAGATTGAGGTTGGAAATG
CACAAAATTCAACAAAATTAATAGAAATAGCTAAAGTTCTGAAGGTCTCTCCTGAATGGTTGTCGTCTGGTAATGGCGAA
GAGCCAACTATTCCTGTTATCCATAGTTCGGAAGTCAGCAACATAAGTACTGGTACGCACTCGGATGAAGGGGGTGGTAT
TAGTAATGCTTATAAGGTTGAAATACTAGACGTAGAAGCGAGTGCAGGTGCTGGCGTGATGGTTATCGATGATTTTATAG
AGACTATCACGGCTATTGAGTATTCAGCGGATGAAGCAAAAAGATTATTCGGTGGAAGACCTTCAAATACGATAAAGATG
ATCACTGTAAAAGGTGACTCTATGGCAGAAACGTTCGAACCTAGAGATCAGATATTCGTAGATATAACCACAAACTTTTT
TGATGGTGACGGAATTTATGTGTTCGTATTGGATAATCAGCTCTACATAAAGCGATTGCAGAAACAGTATAAGCGCCTAG
CAGTTATATCTGACAACCCTAGATATGAAACTTGGTATCTAAACGAAGATGCTATTAATGGGCTTTATATATGCGCTAAG
GTGCTAGTTAGCCAGTCTATTACTTATAAATTCCACGGCTAACCCAATGGCCTGACGACACGTTTTAGGGTGTGGAGTAA
AATCATATCAATAGCTCAAGATATAAATTAATTTACCAAATCGGTAAAGAATGATAGGATAATGGCGTCTTGGAAATTTT
ATTTGAAAATAGCAGGGTAAAAAAAATTTGCGAGCAGCAAAAGGAAGCGGAAAGAAAACTAGGCTCCCTTTGCGCTAAAA
AATTGAGAGCAAGAATAAGTGATTTAGAATCTGCCAGTAGAGTTACTGATTTGGTTGCAGGAAACCCTCACCCTCTAAAA
GGGGATCGTGACGGTCAGTTTGCTCTTAATCTTCACGGTGGCTATAGACTAGTTTTTAGCCCATCCAATGACCCATGCCC
AACAAAGCCAGATGGTGGCATAGATTGGGGTAGAGTAACCATTATTTGTATTGAGTTTATAGGGGATTATCATGACTAAT
CTGAGTGCTAGTTTCGCGCCGGACTGGGTCTCCCCACCTGGCGAAACCATACTTGATATTTCTGAAGAGCGCGGATGGTC
TCAATCTGAGCTTGCTAAACGCTTAGGATTTAGCGAGAAGCATTTGAGCCTGCTGGCAAATGGAAAGGCATCTCTTACTA
AAGAAACAGCTGAGAAGCTGGAAAGAGTACTAGGTGGATCTGTAGATTTCTGGTTATCAAGAGAGGCTAATTATCAAGCC
CATAAATCCAGAATTGAAGCGGCAAATAGGAATTCTTTATGGGAACCATGGTTAGAGGAAGTCCCTGTTAAGGACTTAAT
GAACTGCGGTGCCATAGAAAAGTTAAGAATAATTAAAAAACATAAATCACAAATAGTTGAGTCCTGCCTTAAGTTCTTTG
GGGTTGCATCGCCAGATGAGTGGAGGAGTATATATGGCGGAATGCAAGTTTCATTTCGAAGAAGCAGAGAAGAACAATGT
GATGTAGGAGCAATCTCATCATGGTTAAGAATTGGTGAGATGGAGTCTGAATCAATAGAAGCTCCAAAGTTTAATAAAAG
TAAGTTCGAAAAAGCTTTAAAAGAAATTCGTGCATTAACTACAGAAGATGCTGAAGTTTTCGAACCAAGAATGAGAAGGT
TGCTGCTTGAGTCTGGTGTTATTTTAGTGCTTGTTCCAGCTATGCCTAGATCACATGTAAGCGGTGTTGCTAGATGGATT
AACCCATCTAGACCACTCATTCAGCTTTCTCTTTACGGTAAGTCTAATGATAAATTTTGGTTCACTTTCTTTCATGAGGC
GGCTCACATCTTGCTTCACTCTGATACAAAAGAAGATAAAAAATCAATTTTTCTAGACGATCCTAACGCTACAAGGTCTC
AAGATAAATATGAGATAGAAGCTAATGAGTGGGCGGGAAACTTTTTAATACCAGAAAAATATAACAATTGTTTACCTGAT
CTTAAAAGTCGAGAAGCAGTTATTCAGTTCTCTAGGGCAATAGGCATTCACCCTGGAATAGTCATCGGAAGATTACAGCA
TGACGGGCACATTCAAAACAGTTGGATGAATGACCTAAAGCAAGGATTGCAATTTAGAAAATAACTACCTACTCACCCCA
GCCCTCTCTGCGAGGGCTTTTTTGTGCCCTCTCCCCTCCAAATAAGTGACCTACATTCCAATCTGAGATTTTTTTGAAAA
TAAATTACCAACAAAAACAACCAAATAAAACCAAGCTAATATAAAAACACAACTACAAACAACTTTGGTTGTTGACAATA
AAACAACTATAGTTTTAAATATAACTCATCAAAGGCAAGCAACATGAAATACAGCCTAATGTTCTTTAATAATTTGGAAA
GTCGGAACAGCATACCTACCCTGTTTAGACCCTTACGCAAAAATGCGACGTATCACTAGGCACGATCTGGCTAGTGAGAA
TGTTACTACTGCACGAGAGTGATTACAGATGGGAATAGGCAACACTGGCAGATGTTAGGTATGTAAGCGCAAGAATACTA
ATTATAGGTCATTCAATGAGTGACCTATGGTAAGTAAAAGAATAACGGAGGTTATGTGGAAATTTACTATCAACCACCAA
AGAAATTTAAAGGCAATCCAACACCAGTTAGCGTTAAGAAAGTTAACAGTAACTCATTCAAGGCTAGGCAATATGCTAGA
TATGCATCTTTCAGAGCTAACAAACTGAAAGAAGAAGAGATTGCTAAAGCTAACTCAGTGAAAGAGAAACCAGAACGCCC
TGTTCTCTCTCTCAAACCAACAAAGCATTATCCAAGTGGAGATAACTGTTGCTTACCTAATGTAGCAGTATTTTCAGGAG
TTAAAACAAAACAGCCGAGCAGTGAGTTCGGGGTTACGGCGAGATAGGAGATATTATGAATAATGAAACTGAAATTGAGC
AAGCAATTAAAGAGTTTAAAGAAAGTGGTGAGTTAAGTACTTTTCATATTATAAAAATAGCTAATGAGGTGATGCTAAAA
ATAAGAAATGAAATTAAACCATACTCTAACGATGATAATTTCAACTCAAACTCAATAGCAAGAGCCATACTAAATACAAC
TCTCGCAGCATTAGATACTTAACGTTTTTTTGTAAAAAAACTAACCGGAGGCGGAGTTTCTTTTTCGTACTGCTTTTTAG
CAACTTCTAAACACTCAGGATAAAGCGCTTCAATTTCAGCCATTAATTGCTCAGGTGTTTTAATTGAATCCTGTTTAGCT
GCTAAAGCCAGCGCCATATCGAAAGCAACTCTTTCTACTGGGTTGTGTTCGGTAATAACCTTTTTAGACATTGATTTAAT
CCTTTCTATCACTGGGGAAACTTAATTATATCTGATTTATTACTGGGGAGTAATAGACCTCTGCCGTCTGAGGAGGTTAA
GACAGTTCAGGCAACCATTACGAATGGAAGTATGTCATCTAAACAACAATAAGATTTAAGGTGACATATTATGTCGAGAT
AAATAGGAGAAGTAAGATGAAATTTGAAGATTTACCAGTAAAAATTCAAGAGATTGCAAGCCAAACATTGGCATGTTTAA
TAACCAATAACAATCCAGATAAAGAGCAAGCAGAAGAACTTGCTCGCTCTGTGGCAGTGGCTTTTATAAAGCTATATCAA
GACAATTAATTATCTTTAAGTTTTTTAAAGTAATTAGTAAAACTTTGGTGAGCAAATATGATCGACTCAACTGTTGATCT
TGACGCCGCTCCATTAATCATGGCTGTTTTTTCAGCCTTAATCAATTCTATAACTAATTGCTGAGCCGCTAATTCAGGGT
TTTCTTTTGGATCAATTACTACATCTGACATAAAACATTCCTATATTGACTGTGGAATAACCAATATATCAATTTTCCTT
GACTGTGGAAAGTAAGGAACCACCTCGCCTGATGTGGTTAAAAGCAGGCACAGTTAACTAATTACAGTCCATCAAGGTGG
GCTGTGGCGAGTTGATTAATAGATAGGAAATAGAGATGGAAATATGGTTTAAGGAATTTGAGTCACATGGACGTCAGATT
CTAATCAAGAAAGCTCATGACGCCGATAAGCAAAAAGTCGGAGTGCAGTATTGCTGGCCTGAGAAGATTTTCGATGTCGA
CTTTGGATTATGGATAGATTACGACGACGATGACGAGGAAAGCTTTGATAAAGCGGAAGAAGCACGCAACAAGCTATTCG
ACACCATCGATCAGGAAGCAGTAGATACCGCGGTGAGTAACTTAATTCAAAAACTCAAACTTGATGATTAGCATCGTGTT
TAGTTAATAACGGAGGGAGTATGACATCCCTCGTTCAGCAGTAACCCACCCTATATTTAGATATATAAACAAGACATTTC
GTAATTAATTATATTCATTAAAAGGAAATAAAAATGATGAAACAAAAAACCAGTGTCGTTATTAACGTAAAATTAACTTT
AGAACATGGAATTAAATCACCACATGTTAAAGTAAAAACAAAAATATACGTTCATGAAGAAACTCCAGAATTAGAATTAT
TACTAAATAACTTCTCAGATAATTTAGTTGGAGAAAATTCAATTAAATCATCATTTGAAAAAGCGATTATAAATACATTA
CTCAATAAAAAAACACACTAATAAAATTCAAATCATTAAAAATAAATTAATACACCTTCACTTCGCCAACACCAGATAAC
CGCCTTATCTCTCATCTAACGGGGTCACCATGAAAACTAACTATTACAGCGCTATGCGTGATTGCATGGCGGTGCGTATC
ACTACGCCTCAAGCACGTAAAAATAAGCGTACAAACCCATGGTTATTCAGTTTAGCTGTGGTCATTGTGACAACCGTTGG
CGTAATACCGACATTTGTAAGTTGAGGTAGCTATGAAAATTTCATACAGCTACTCGAACGGAACTCGGGTAATTCACGAT
AAAACAGTCATGGAATTTGACGAAAGTAGCAAGCTTAGTATTGAGACAGGAAGTTTCAGTGAGTTGGCTAAATTAACGGA
AATAGACTCAATTGAGGCAATGGAATATGTACTCGATTGTGACGATGAATCGCTTGAAAGGATTATCAATGCGATAGGCA
AGGAAGCCTTTATTAACAGGATATTGCGAGTTTCTAAGCTAAGGAGGGTTGCGTGATTACCAACACCTACGGACTCAGAA
ACGACTGGTACGAACGCCAAATGGAACGAGAAGCGTTTGTTAATTCTCAGGAAGAGAAAATATCAGTTGATGAGGTTATG
GATAGCCTACCCGAAGAACTGTTATGTATGGATTTAGCAAGGAAGTTAAATCCTGTATTTGAAATTAGTCCCCAAGCACT
GGATGCGGTTTTAGATGGAATTAGAACAGCTATTCAGATCGGGATAGATAAGGAGATATTGTGAGCACGTCAATTATTGA
GTTTGTGCAACAACAAGAGTCATTGTTTTGTAACGCACTAACCGATCAAACGATCACATGGGCTAAGGAAAGCCAGTTTG
CAATTCAGGCATTCCAACGAAATGACGAGCTAGCAAGAGTGGCTATGGAAAACCCCGCTAGTGCTCAGAATGCCATTATT
AACGTGGCGGCTATTGGGATTACATTAAATCCAGCAAGTAAGCTGGCGTATTTAGTACCAAGAAAGGGTTTTGTTTGCCT
TGATATCAGCTATATGGGCCTCATGCACCTAGCTCAAGTGACTCAAGCTATCGAATGGGGTCAATGCAAGTTAGTCCATG
AAAATGATGTTTATGAATCCAATGGCCTAGACACCCCGCCAACCCACAAATATAACGCATTTAGTGACAGAGGTAGTGTT
ATTGGTGGTTATTGCACAGTGAAAACAGCAAGTGGTGACTATCTCACGGAAGAGATGAGGCTGGATGAGATAAAAGCTGT
TGAAGCTACAAGTAAATCAAGAAATGGTCCATGGAAAACATGGTGGGATGAGATGGCTCGTAAAACAATCGTGAAAAGAG
CAAGTAAATACTGGCCTCGTCGTGAAAGGTTAGATCAAGCCATTGATTATGTGAACACCGAGGCAGGTGAAGGCAATAAT
TTTGATGTGCCAGCAAATAAAGCCAAGTACATAACGCCAGCAAGTGATGATCAATTAAAGGCTATCACGGACTTGATGCT
TAAAGTTAATGGCGAATGGAGTGATGCTTTTTTCACATTCATTAGTAAAAAATTCAACCATCAGATATCCAGTCCAGAGC
AATTAACCGCATTTGAAGCCAATACCATTATCGACATGCTAAGGAAAAAGGCAGAAGGAAAATGATTAGTAATGACATCA
TTCTAAGCAAAACAGGCATCGATTTAACCAAAGTAGAGCAAGGAAGCGAAGAATGGATGTCACTGCGGTTGGGTGTAATT
ACAGCATCAGAAGTGTGGAAGGTGCTATCAAAACCAAAGCCAGGAAAGACTTGGTCAGATACTAAAAATACCTATTTAAA
TACGCTAATTGGTGAGGTTTGCACTGGTGTAACAAAGGAAGTTAAGGCAAGGACGCTTGAGTGGGGAAAGGAATATGAAA
TCGAGGCAAGGATGTCTTTTGAGTTCTATTCAGGACTTGCAGTTAAAGAAGTGCCAATAATTTTCAAGGATGAAAGCTTA
AGAATGGCTTGCTCACCAGATGGATTATGCAGTGATGGCGCAGGTCTTGAATTAAAGTGCCCAAATACAACGGAAGTGTT
TATTGACTTGGCTTTAAATGGAATTAAAGCAATGAAAAAGGAATATACCGCACAAGTTCAATATTCAATGTGGGTTACTA
ACAAGGATGTTTGGCACTTCTCTAACTACGATCCGAGGATGCCGGGAGGAAAGGAAATCGTCCACATCCCAGTGGAAAGA
GATGAAAAAATGATGGAAAAGTTTGATGAGTTAATACCTGAATTCATAGAAAAAATGGATGAAGGATTAAACAAGTTAGG
CATTCAATTTGGCAATCAATGGAGTGTATATGGCAATTAACACAATAACGGTAAGTGGAAACCTAGGTAAAGATTGCGAA
CAGCGATGGACGCCAAATGGTAAGGCGGTTGCATCTTTTAGTTTACTAGTGAAACAAGGTTACGGAGAGCACGAAAAAGT
ATCTTGGGTTATCTGTAAGATGTTTGGCCCTAAAGCTGAAAAGCTACCTGAGCATTTAACTAAAGGAAAGAAAGTTACAG
TTACTGGCGAGTTCGTCATGGAAGAATGGACAAGCCAGAACGGTGAGAAAAAATCAGCGCCAGTAATTATCGTTGATCAA
TTAGATTTTGGCGGTAACGGTGGTAATCAGGCAGGAAGCCAGAAGCCTCAGTCTCAGTCTCAGTCTCAGTCTCAGTCTCA
GTCTCAGTCTCAGTCTCAGTCTCAGTCTCAGTCTCAGTCTCAAGGATGGGGTCAACCTCAGCAACCGCAAGCACAAAAAC
AAGCGTCGAGTAATCAAGCCCCACAAAGTGAACCTCCGATGGATTTTGAGGATGATATTCCCTTCGCCCCTATCGGACTC
CCCTACCCACGCCACGCTATTTATGTGATTTAACCAAAGGATATAACCATGAAAAAGCCAATTGAGATTGACGCATTTAA
TCTATGCGAAATTTGCCATTCCAATAAATTAATTATTCACACAGAAGGAAGTCATGAGAAGGTGTTTAATTGCGATAAGG
TTGAATGCTGCGGGTGTGATAACACAGGTCATGTTGTAGTTGAGGCTGAAGATTGTGCTTACATCGAATGGGAAAAGCCA
ATCGAATAATAACCAAAGGATATATTTGCAAGGATGCAAACAGGAGATAGATATGAGCAAGCAAATGTATTTACACGCAT
CAACTAACAATATCGGGTCTGAATGCAAAACTGAACTCGATATCACAGAAAACGAATGGAACAAACTTACGGAGAAAGAG
CAAGATCAACTTATCGGCGAGTTCATGAGTGATGTTTGTGATTGGTGGGTGCAACCAGAGGAATGAATATGAAAGAGCGT
GGAATTATTTTTAATTCTGAAATGGTGCGCGCCATTTTAGATGGGCGTAAAAAACAAACTCGTAGAGTAATGAACAACCA
GCCTTGCACACTACCAGAAGAAACTATTTTCGTACAACAGGATGATTTTAATTTCAGATGGGCTGGCGATTTACATAACG
ATACTAGCGGTTGGTTTACCTGCCCTCTTGGCAAGGTTGGCGATCGCCTTTGGGTTCGTGAAACATGGAGTGTAGTCAGT
CATGAATTTGATGATGATGGTTTGATGATTGATTATGTTCCTGATAGACCAACTAAAGCTGTGCATGAAATGCCGTATGG
TCATGGTTATTTCACTGGACATGTCATTTACTCTGCTGATGGTGATTTCACATGGGGTGACGATGATGGTTGTATTGATG
GTCGTTCTTGCTGGAAACCATCTATACACATGCCTCGCTGGGCTTCACGCATCACGTTAGAGATCACCGATGTTCGTGTA
GAGCGTTTAAAGGATGCTGGCGATACTGAGTTTAAATCTGAAGGCTACCCTTTAGAGCGTGAATTAACTGGCGGTAGTAT
GGACCCGTTTTGTTGGTTTCGTAATCTTTGGGATTCTTTGTCACCTACTAACTTTAAATATGAAGACAATCCGTGGGTAT
GGGTTATTGAGTTTCGTAAAATTGAATGAACAACACAGCTTAATTAAAATTTAGTTGATATGGTTAGCTCACAATTAAAA
GGAGTGAGAAATAATGATGAAAGTAAATTTTTTACTAGTAACCGATGATGGTGTGAAAAATGGAGGTTATGGATTATTCA
ATGGAACAGAAATAATTATACATGGAAGAAACTGCGCCACATCAGAGCATAGCGCTCAGTCAATAAATACAAAGCCAATA
AGATATACTGCAAACAAGTTCAACATTAAAGATAATAATTACGTTATTGCATATAGCCATAACAGCTTGAGGATGATGAC
AACAAAGGAACTGCAAGATTTAAGTGGGCTTATTGAACGTTGTAATATTTCGCCAATCGAATTGGACTAAAATAATATAT
TTTGACAGTGGATTAGTCACATGGATGTGAGTATGATTTCTGCTTTAAATAAGGAGGTGGTATGAATAGCAGAGATTTGG
TTGATTGGGTTGTTATTGGGGCTAGCGTTTTATCTTCATTTAGTATTTTAGCAACTATCTTCGTTTATATCTGGCAAAAG
AACAATAATAAAAAAGAGAAAATAAAAAACTTAAAGATAAGGCTAAAGCATCATTCTGATGTTAACTTGAATATAATATC
TGATTTGCTTGAATTATCAAAAGAAATAAAAAGAAGGAAGGATGAAGTAAATGTTACAGCCACTAATTTTGTGGATTTCA
TATTAGTAGATTTAAACAACCAATCAATAAAACACATAAAAGGAGTAAATCCAAAAACATATGGAATATATAAAATAAAC
ACAGAAAAATTAGAGGAGTCATTAATATTATGTAGCGAGCACCTACCATCTGATGTTATAGAGATTTTTCAAAAACATAT
TATATGTTCTTATAATACGCTATTTGACTCAATATTGCTTGGTCATAGATTAATAGATAAAAAACCAATTGAATCACTGA
ATGATACTCTAGAATCAGTTATAAGTAGTTGTAATCAATTTACTCAAAGTTTAGAAAGACTAGAGATAGAAATTGACTCA
TTATAGCATATGGCCCTGCACTAGCAGGGTTTTTTATACCTAAAATTCAGGAGCAGGCATGGATAAATCAAGACAGCAGT
TTGAAGAGTGGCGCAGTAAGAATAAATCATCAACGATAAATCTATTCGATGTATGGCAAGCATCACGCGACTCACTCGTA
TTAGACCTACCAGAAAGAGAAAAGAATAAAGGAAATTATGATTTTTTCACTGATGGATATAATAGTGGAATATCAGCATG
TGAAATTTCATTATTAGATAACGGAGTGAAAATAAAAAATGAATAAGAATATATTAGAAATAGCAAAACATTTAAAAAAT
AAAATAAACTCAGGCAAAGGTATTGATGAACACAATTGGCAAGAAATAATTGACGTTTGTAATGAAATAGAACGAATTAA
TGATTTAGAGCCAGTAGCATTTGCCAGACACACAGGAATGCAAAGGCATCTGGATTTAACCGTATCTCAGACAGTATTAA
ATGAATGGGTAGAATTTAATAATAAAAACCCAGAAATAAAAGACGATATTTACCCTCTATTTATTTTAGATTAAACAACC
ATGCAAATAATTGGATATGTATTACTCATGCTAATACAGGGTTCTACTGTACCTGTAACGGAAGATATATACACGCAATC
GGAATGCAATAAACGTGCTGAATATTTAATGTCAGTGAGGAATGTTAAAGTTGTTTGTGGAGAGGTATGGAATGAAAGAT
AAATATTATGCTGGCTTAGAAAATTACAAAGATTGTATTGAGATTGAACCTACAACAAAAGATTGCTTTGTTTTACATAC
TCCATCTTGGAATATAGATGTGACAAAACAAGACTTAATTGACATCAGAAATACTATTAATGAAATACTAGGAGATGATA
ATGAATAAATACACCGAACTCTCTGACTTCGAGGTTAATAAAAAGGTTGCTGAGAGTCTTAAATTAAACACAATTGCATA
CGAACACACTGAAATAGTTTTGTTTGATGATATGGATGCAACGCCTTTCGACCCATGCAATAACCCATCAGACGCAATGC
CGATTATTATTGAAAATAAAATAGGGTTATCACCAATGTACCATTCTAATAAATGGACAACTGACTGCCTTGATTATGAC
TTCATGTCAGTAAATAAAAACCCATACCGTGGCGCTATGGAAGTTTTTTTAATGATGAAGGATACGGAGAATAATCAATG
AAACGAATTACATTATCAGAATGGAATAATAAATATTTCGCTAACCCTAGAAGTCAACGGCAATTATCTCGCTATATAAA
GGAAGGTAGGTTATACCCTGCTCCAGAAAAGGTTGGTAGAGAATATGAGTTAGAGCCGTGGACAATTCTAACAAATGACA
AAATGGTAAGGGAACCGCAATATTTAATGGAGAAAATTAATGGGCAGAAGCAGAAGTGCAAAGAACAAGGGTTTACCGCC
TAACTTGTATTTGCGTAAAGGGATTTACTATTACAGGGATGTAAGAACTAAAAAGGAATTTTCTGTTGGCTCAAACAAAT
CATTGGCAATAACCGAAGCCATACAAGCCAATTTAGCTATTTATAAACCTAAAGAGCCATTAGTTGACAGAATTAATAAT
GTTCACTGTGTAACATTGCATGAGTGGCTTGATACTTATAGGGGGAAGGTAAACAGCCGGGGGTTAAAAGAGAAGACGCT
CTACGATTACGAATCAAGAATAAAGTTAATCAAATTACACTTTAATGACTGTCCAATTGAGAATGTAACACCAAGAGATG
TAGCCACATTTATTTCAGAGTACCCTAAAAAGGCAATGGCAAAATTACTAAGGTCCACTATGCTAGATGCTTTTAATGAA
GCCATTGCGGATGGTGTGATAAAGGAAAATCCCGTTTCCGTGACAAAGCCGCCAAAAACAAGCGTTCAGCGCTCAAGGTT
ATCGCTAGAAGAGTTTAAATACGCCTTGGAGCACACAAATGACAAATATAGGTATATGTTCCTATTGGCGATACTTACAG
CTCAACGCATTAGCGATGTTATCAACATGAAGTGGGATGATATAAAAAATGATAGGCTGTATGTCACCCAATTAAAAACA
GGCTCTAAAGTAGCAATACCTCTCTCATTAAGACTTGAGTCTATTGGTTATTCTATTAAAGATGTTTTAAATCTCATGAA
TAGGAGCTCAGATAAAATCTGTGGCAACACCACCGCAAAAACATTAAGAGGTAAATTTATCGAAGCGTTACCTAAACATA
TAGAAAATAAACCAACATTTCATGAAATTAGAAGTTTATCTGCAAGATTATATGAAGAAGAAAAAAGTGCTGAGTTTGCA
AAGAAAATACTTGGCCACAAATCTATGAGAATGACAGATAAATACCTTGATGATAGAGGTAATGGCTACGTTGAATTGTG
AGTTAATAGTGAGTGATTGTGAGTATCGATATGTATTATATTGATTTATAATACAAAAAAATGAACACCACTATAATCCA
ATAAGCAGGTTTCATAAATACCCTAGCGAAAGAGAGCGCAGAGATATTTATCAAGATAGGGATAAAAAAACGGGAAGTAG
ACAACACTCCCCGTTTTATCGTCTTATTTAACCATCTCTTTATAGAGGATTAAATATCTATATGATATTTATTTTAATAC
TTTATAGATTATGGTGTTATTTGCCGTCACTTGGCCGGATGCAATATCACTCACTTTATCAAAGTCATCGATATTACTGA
TGATAACCGGACTTATCATTGATTTAGCATTAGTGTTTAAATACTCAAGATCTAGCTCTAAGATAGGCTGGCCGAGTTTA
ACCTCTGTACCTTCTTCAACCAGACGTTTAAAGCCTTTTCCTCCTAATGCGACCGTATCAATCCCCATATGGACGATAAT
CTCAACACCGTTATCCGTTTCAATGCAAAATGCGTGGTTAGTATCAAAGATTTTTACTACCGTACCAGCAGCAGGTGCCA
TCACAATATTTGATGTGGGTTTAATAGCAAGACCATCTCCCACGACACCGCTTGAGAAAGCTTCATCAGGCACATCTTTT
AATGCAACCACTTCACCATCAAATGGCGCGACCATTTCAAGAATGACTTTGGCATCATTATTAGTCTGTTTTTCTGATGT
TTTTTCTGTCGATACCGCGTTATCTGTATGTCTACCAGCATAAGCGGCAACTGGGCCTTGTGCTAATACATCACGCATGG
CACTCGCAACGATTTCAGCCCGTGTGCCCACAATCACTTGAACACTCTGTTTATTTAAGCGAATAACCCCTGAAGCACCT
AGGTGTTTTGCGTAAGCATCATTGACTACACTGGCATCTTTTACATTTAAACGTAAACGAGTAATACAAGCATCAATACC
AGTTAAGTTATCTGAGCCACCAACTGCAGCGATATATTGACGTGCTTCTTGTTGCACTGCTTCTTTGCTATTAGTGGGGA
CGGCTTTGATATCTTCATCATAGCCGTCTGCGGTTTCATCCCCCGCCACTTCATCTTCACGACCCGGTGTTTTCAGGTTA
AATTTAGTAATAGTGAAACGGAAAATACCATAGTAAATGAAGAAGAATGCGATACCTTGCACAATCAACATATACCATTT
AACCGCCAGAGGGTTGCGTGAAGATAAGAACATATCCACAAGGCCCGCACTAAAGCCAAAGCCTGAAATCCACTCCATAC
TTGCGGCAATATAAACAGAAATCGCCATTAAGAATGCGTGAATAACATAAAGCACTGGAGCAACAAACATAAAGGAGAAT
TCAAGCGGTTCAGTGATCCCCGTAAAGAATGCCGCAAATGCCCCAGCCATCATGATACCGGCAACTTTTGCTTTATGCTC
TTTGCGCGCACAATGATAAATAGCCAGTGCTGCCCCTGGTAAACCAAACATCATAACTGGGAAGAAACCTGCTTGATAAC
GTCCTGTCACACCGACCGTTGCCAAGCCCGCATCAATCGCTTGCTGACCAGCAAGGAAGTTAGGAATATCATTAATACCC
GCCACATCAAACCAGAACACAGAGTTCAGCGCATGGTGTAAACCAACAGGAATTAATAGGCGGTTAAAGAAAGCATAAAT
ACCGGCGCCCAAAGCCCCCATATCTTTAATGCTTTCACCAAAGCTCACTAAGCCGCCGTAAATTACCGGCCAGATATACA
TTAGAATAAAGGCGACGATAATCATCAAGAATGACGTGAGGATCGGCACTAAGCGACGACCACTAAAAAATGATAATGCA
CGAGGTAATTCGACACTGCTAAAGCGGTTATACAGCTCAGCTGAAAGTACCCCAACCAGAATACCGACAAACTGGTTGTT
TATTTTACCAAAAGCCACAGGCACTTCTGCAAGTGGTAGACCTTTGATCATCGATACCGCAGCAGGTGAACAAAGTGTAG
TCACCACTAAAAAGCCGACAAAGCCAGTTAAGGCCGCCGCCCCGTCTTTGTCTTTTGACATACCATAAGCAACACCTATC
GCAAACAATACTGACATATTATCGATAATGGCAGCACCTGATTTGATCAGTAAAGCAGCTAGCGCATTATCGTTTCCCCA
GCCTACCGGATCAATCCAGTAGCCTATTCCCATCAGAATTGCTGCAGCAGGCAATGTCGCAACGGGCACCATCAATGCCC
GTCCTATCTTTTGCAGATAACTTAAAATATTCACACACTCCCCCTTGGATAACCCCTATTTGGGATCTTATTTATACTCA
TTTATATTTATTGATGAGTTAATTATTTAATTCCATTTTTAGTCTAAAAAAATTATTTTGTATCGCAAATTAATTAGTGC
TAATTTGTGATTAAAGTCACCTATATAGGATATTTTTTAGCTTAAATGCTGGCTAAGTCAGAAAGCTTATTTTATGATTA
AAAATATCTTTTGAAGGATTGATGTCTTCATTGACTAAAAATGAAAAGCAATTCGTGTTATAGATGAGTCACTGATAATC
ACGCATTGAAATAGTATGTAACTTGATTGTCAGATTTGTCTTTTTTCTATGAGGTTATTATGAGGTTAATCCCCCTATCC
ACGGCACAGCAAGTGGGAAAATGGTCGGCTAATTATATCGTTGAGAAAATCAACGCATTTGCGCCAAGCGCCGATCGTCC
TTTTGTTCTTGGTTTACCTACTGGTGGTACGCCATTAGCAACGTACAAAGCGCTAATTGAACTACATCGTGCAGGTAAAG
TAAGTTTCCAGCATGTTGTCACCTTCAATATGGACGAATATGTTGGCATTCCAGCAGATCACCCACAAAGTTATCGTACT
TTTATGTATGAGAACTTTTTTAATCATATTGATATTAAAGATGAAAATATCAATTTATTAAACGGTAATGCAACAGATCC
ACAAGCAGAATGTGCACGTTATGAGGCGAAAATAAAGTCTTATGGCAAAATTAATCTGTTTATGGGAGGTGTTGGTAATG
ATGGTCATATCGCTTTTAATGAACCCGCCTCATCACTCGCTTCTCGTACACGGATGAAAACACTGACTGAAGATACTCGT
CTCGCTAATTCACGATTCTTCGACAACGATATCAATAAAGTGCCTAAATATGCGCTAACTGTCGGTGTAGGGACATTATT
AGATGCAGAAGAGTTAATGATTTTAGCGACTGGCATCAATAAGGCTCAAGCAGTACAGGTGGCAACAGAAGGTGCTGTTA
ATCATCTATGGACTATCTCTTGCGTGCAATTACACCCTAAAGCAATTTTAGTCTGTGATGATCCGGCGACAATGGAACTG
CGTGTGAAAACACTGCGTTATTTTCAACAAATTGAAGCGCAAGAGCGCCAGCAATACCAAGATTAAGTTTAGTAAATTAA
GTACCTACGATAAGTAGTGGAAAACTAAGCTCTCTTACTTATCAGCCAGAATTTGCTGGCTGATATCGGTTTTTTAGATT
GACTTCCCTTATATTAGGAGACAAAGGTATGTTTGCCTTAACAAATGCTGTTATTTATACAGGTTATGACCGTTTAGAAG
ATCACGCCATTATTATTAACGGGTCACGTATTGAGCAGGTTTGCCCACAGGATCAACTACCAAAAGATATAGCCACTCGT
GATATGCAAGGTGCGATTGTCTCCCCCGGTTTTATTGATTTACAAGTCAATGGCTGTGGCGGTGTACAATTTAATGACAC
CGCGGAAAATGTCACAGTAAAAACGCTAGAGATTATGCAAAAAGCCAATGAACGCTTAGGATGTACTAGCTATTTACCAA
CATTAATTACCTGTTCTGATGAATTGATGAAAATAGGCATTGAAGCAACTCGCGCTTATATGCAAAAACACCAAAATAAA
GTGTTGGGATTACATTTAGAAGGCCCTTATATCAATATCATTAAAAAAGGGACACATGATCCTCAATTTATTCGTCAACC
AAGTGCACAGATGATTGACTATTTGTGTGATAACGCTGATGTCATCGCTAAAATTACACTCGCACCAGAAATGGTCGATG
AAAAATATGTTCGTCAATTAATCACAGCAGGTATTGTTGTTTCTGCAGGCCACTCAAATGCCACCTATGAAGAAGCGCGT
AAAGGCTTTCGTAACGGTATTTCATTGTCGACTCACCTTTATAATGCAATGCCTTATATTTCAGGTCGTGGCCCGGGTCT
TGTAGGGGCAATTTATGATACCCCTGAGGTTTACGCAGGGATAATTGCCGATGGTTTACATGTTTCATGGGCAAATATCC
GTAACAGTAAGCGCTTAAAAGGTGAAAAACTGTTATTAGTGACAGATGCGACAGCTCCTGCGGGGCTTGATCCAAATAAA
AATGAGATGGATAGCTTCGTTTTTGCTGGAAAAACGATATATTATCGCAATGGGCTGTGTGTGGATGCGGACGGTACATT
AAGTGGTTCATCACTCACGATGATTGACGCTATTAAAAATAGTGTACTTCATGTTGGTATTCCATTAGATGAAACGTTGC
GTATGGCAACACTTTACCCTGCCCGTGCGATTGGTGCAGATAACGAACTCGGTACAATTGAAGCAGGTAAAATAGCAAAT
ATTGCTTCTTTTGATAAGGACTTCAACCTTTGCACAACATTTGTCAATGGTATTGAAATAACAGATAACTAATGGATGTA
AATGCTGATGAGTCACAACAACACTGAAACGCAAATTGGCAATATCGATCTTGTTAAGCAACTTAACAGTGCGATTGTAT
ATCGGCTCATTGATCAACACGGGCCGATTTCTCGTATTCAAATCGCCGAGCAGAGCCAACTCGCCCCTGCCAGTGTCACT
AAAATTACTCGTCAGCTTCTTGAACGTGGCTTGATTAAAGAAGTTGATCAACAGGCTTCAACCGGAGGTCGTCGCGCAAT
ATCCATTGTTGTGGAACATCGCCGTTTTAATACCGTCAGCGTCCGATTAGGACGCAATGATGCCACTGTTGCTCTTTATG
ATCTCAGTGGTAAAGCCTTAGTAGAGCAACACTACCCTTTAGAACAAAGCACCCAACAAGAAGTTGAAACCTTGCTTATT
AATGCTATTGATGATTTTATTAAACAAAATCAACGTCGTATTAATGAGCTTATTTCAATTTCAATTATCTTGCCCGGGTT
AGTTGATCCTAATAAAGGCATTGTCCACTATATGCCTCATATGAAGGTAAATAACTGGGCATTAGTTGATAGCTTAGAAA
AACACTTTGATCTGCCTTGCTATGCGGGCCATGATATTCGGAGTCTCGCCTTAGCAGAAAACTATTTTGGTGCCACCAGA
GATTGTGAAGATTCTATCTTGGTTCGTATTCATCGTGGCGCAGGGGCTGGTGTTATTATCAACAACAAAATTTTGCTCAA
CCAGCGTGGTAATCTTGGTGAAATTGGTCATATCCAAATAGATCCATTAGGAGAGCGTTGCCACTGTGGTAACTTTGGTT
GTTTAGAGACCATTGCGTCCAATAGCGCAATAGAAGCTAAAGTCCGCTACCAACTTGAACAAGGCTATCCCAGCCAGCAT
TTATCTGCAACACAATGCCAAATTCAAGATATATGCGATGCAGCGGTAAAAAACGATCCCCTCGCTGTTGAAACCATTAA
ACAAGTGGGTCTTCATCTAGGTAAAGCCATCGCCATTGCAATTAACCTATTTAACCCACAAAAAGTGGTTTTGGCAGGAG
AAGTGACCGAAGCGGCTGAAATATTACTACCGTCGATCCAAAGTTGCATTAATACCCAAGTATTAAAAGAGTTTAGAGAA
GCGCTTCCTGTTGTTATCTCCGAACTTGATCATCGCTCAGCCATTGGTGCATTTGCACTTACCAAGCGAGCAATGCTTAA
TGGAGAGTTACTACAATATTTATTCGACAAATAATCTTTTTGTTACAATAAAACAGCTTTTTAAATGAAGGCTGTTATTT
ATCTCAATTAAGATTAATTTTAGGATAAATTTCAACCAGTCATCTTTGTTTAAAAAACAACGTGCAGCTAAAATAACTGT
GCGTTGTTTTATTATGTCACCACTACACCACTATATCCCCTTCCCTGTGCTATCAAATTATCACCTATTAGGCTGTTTTT
TCTTTTTATTCAGACAATCTGTTGTTATTTACTTAGTAAGATTTTTCATCAATAAGGTTGTTTTTTGGATCTTTTTTCGA
CAAAATGATTAACCAGCGAGCAAACGAACACTTTTCTCGAAAATTAATGCAAAAAGCAGTTGACGGATTTGTCTGTAATA
CGCATAATGCGCCCCGCAACGCCGACGAAGGTTATGCAAAAAAAGATGGCTATGTAGCTCAGCTGGTTAGAGCACAACAC
TCATAATGTTGGGGTCACAGGTTCGAATCCCGTCATAGCCACCATCTTTTTTGCGGGAGTGGCGAAATTGGTAGACGCAC
CAGATTTAGGTTCTGGCGCCGCAAGGTGTGCGAGTTCAAGTCTCGCCTCCCGCACCATTTTAACCGTCGTCAATTTATCA
GGTGGGGTATCGCCAAGCGGTAAGGCACCAGGTTTTGATCCTGGCATACCCTGGTTCGAATCCAGGTACCCCAGCCATTT
TCCTGATAAATAATATGCGTGTTGACAATTGAATTAGCGGATGGGGTATCGCCAAGCGGTAAGGCACCAGGTTTTGATCC
TGGCATTCCCAGGTTCGAATCCTGGTACCCCAGCCATATTTCTGCTAAATTCAATAAATAGTGAGAAATTATCTCCTATT
GGCTATGTAGCTCAGCTGGTTAGAGCACAACACTCATAATGTTGGGGTCACAGGTTCGAATCCCGTCATAGCCACCATTT
TGGGGTATCGCCAAGCGGTAAGGCACCAGGTTTTGATCCTGGCATGCCCTGGTTCGAATCCAGGTACCCCAGCCATATTC
TGAAAGAGAGACTCGTTAAACGAGTCTTTTTTTCTCAAAGGTTGTTGCGGGAGTGGCGAAATTGGTAGACGCACCAGATT
TAGGTTCTGGCGCCGCAAGGTGTGCGAGTTCAAGTCTCGCCTCCCGCACCATTGATTGATAGTGTCAAACACTAACTAAA
ATCAACAAACAAGACTCGCTATGGCGGGTCTTTTTTGTTTTTAGCCTTAAATATCCCCTCACTCTCACCCTTTATCAACA
CGCTGACGCCTTGTCTATTTCCTCATTACTCTCATACTTATCATTGTTTGCTCGATAATCTACATAGACTCATCGTAACG
TTATTTTTTGATCAAGCTGTACATATATTCATACCAATACTATACTCCCCCATAGTATATTTAAGGATTATATATGCCAC
ACTCACCAGCAGAAAAAAAAGCCGCGTTAACCCGTGTAAGAAAAATCAAAGGGCAAATTTTGGCATTAGAAACCGCCCTT
GAAAACGAAAATGAATGCGGCCAAGTTTTACAGCAAATTGCTGCCATTCGGGGTGCTATCAATGGCCTGATGGCGGGCGT
ACTCGAAAGTCATTTACGTGAAGGTCTAATGGATGCCGTCGCTTCTCCTGAAGATCAAAAAAATTCCGTTGATGATGCAA
TCTCACTAATACGCACTTACCTGCGCTAATAACAACAAGGATATCATTATGAAATCTCGTGCTGCGGTCGCCTTTGGACC
AGGAGAGCCTTTAAAAATTGTTGAAGTTGATGTGATGCCACCTCAAGCAGGTGAGGTATTGATTAAAATTAGTCACACTG
GCGTATGCCATACTGATGCCTTTACCCTTTCAGGTGATGATCCTGAAGGTGTTTTCCCTGCCATTTTAGGTCATGAAGGC
GCGGGGGTGGTGGTTGAAGTAGGTGAAGGCGTCACCAGTGTCAAACCGGGTGATCACGTGATCCCTCTCTATACAGCAGA
ATGTGGCGAATGCCTATTTTGTAAATCAGGCAAAACGAATCTCTGTGTAGCAGTAAGAGCAACCCAAGGTAAAGGCTTAA
TGCCTGATGGCACAACGCGCTTTTCCTATAATGGACAACCTATTTATCACTATATGGGTTGCTCTACCTTTAGTGAGTAT
ACGGTAGTAGCTGAAGTATCACTCGCTAAAATCAATCCACAAGCCAACCATGAAGAAGTCTGCTTACTTGGTTGTGGCGT
GACAACAGGTATTGGTGCTGTACATAATACGGCAAAAGTACAAGAAGGTGACTCGGTGGCTGTATTTGGTTTAGGTGGCA
TTGGTCTTGCTGTACTGCAAGGCGCTAGACAAGCCAAAGCAGGCCGTATTTTTGCGATTGATACTAATCCTGAAAAATTT
GCATTAGCACGCCAATTTGGTGCCACAGACTGTTTAAATCCCAATGATTATGACAAACCTATTCAAGAAGTACTGGTTGA
AATGACTCAGTGGGGCGTTGATCATACTTTTGAGTGTATTGGTAACGTCAATGTGATGAGAGCCGCTCTAGAGAGTGCTC
ACCGTGGTTGGGGGCAATCTATCATTATTGGTGTTGCGGGGGCAGGACAAGAGATCTCAACACGCCCTTTCCAACTCGTC
ACAGGTCGTTCATGGAAAGGGACTGCATTTGGCGGAGTAAAAGGTCGTAGCCAACTACCCAATATGGTTGAAGATGCAAT
GAATGGGAAAATCGAACTCAAACCTTTTGTGACCCACACTTTACCTCTTGAAAAAATAAATGAAGCCTTTGATTTAATGC
ATGAAGGTAAATCAATTAGAACTGTTATTCATTTCGATTAATCACTCTCAGGCCTATTAGCAAATAGGTCTGACTTTGTT
GTTAAGGAGTCAAAATGAACAACATTGAACGCCATGCCTGTTTTGGCGGTTGGCAAGAGGTTTATCAACACACCTCTACC
ACCCTCAATTGTGAGATGAAATTTGCTATCTATCTCCCGCCTATGGAAGATGGGCAAAAATATCCGGTTTTATATTGGTT
ATCTGGATTAACTTGTAATGAACAAAACTTCATTACCAAAGCCGGAGCACAGCAATATGCTGCGCAACACGGTGTTATTT
TAGTGGTACCTGATACTAGCCCTCGTGGTGAAAATGTGGCTGATGATAGTGCTTATGATTTAGGACAAGGTGCTAGTTTT
TATCTGAATGCCACACAAGCACCTTGGAATAGTCATTATAAAATGTATGACTACATTGTTAATGAACTCCCTAAATTGAT
TGAGACACATTTTCCTGCCAATGAGCGACGTGCTATTAGTGGACATTCAATGGGGGGACATGGTGCATTGATGATTGGTT
TGCGTAATTTGTCTCGCTATTGCAGTATTTCAGCGTTTTCACCCATTGTTGCACCAACCCAAGTCCCTTGGGGACAAAAA
GCCTTCAGCGCTTATTTAGGCGACGATATGGCACAATGGCAACAATATGACACGATTGAATTACTGAATAAAACACAACA
GACAGTGCCCATACGAGTGGATGTCGGTCTTGATGATCCTTTTTACCAACAGCAACTACAGCCAGAACGTTTAGCACAAG
TGTGTGATAAAAAACAGTTTGCGTGCTGTTTAAATTTACATCAAGGCTACGACCACAGTTACTATTTTGTCGCGAGTTTT
ATCGGTGAACATATAGCCTTTCATGCTAAGCACTTAAAGGCTTAAACCTAATGCGATGATCGATGAAGACAATTCAGATC
ATCGCATTGCTCATCATTTAATCCCTAAAGCATAACGTAGCGCGGCTTCTTTCGCTTTTCCTGCATGCTGCGCAGCTAAT
AATCCGATATTTCTGGCTAATTTTAAGCCTGGTAATTGATGGCTAAAAGCGTGGTAAAAGAGATCCATTCCTGCCTGCAT
CAGCATATTATCAGGCATACGACGGCGCTGATATTTTTTTAACAATGCCATTGAATGCCAAGGTTCAAAATGCTGTTTCG
CTTGCGCCACTAAATTAAGCAAGCAATCCACATCACGATAACCGAGGTTAACCCCCTGTCCTGCTAATGGATTAATAGTA
TGTGCCGCATCCCCCACTAAAATCACACCATTATCAACATAACGACTAGCATGCTGACGAGTTAATGGGAAAGAGCCTGC
TGCAATAGGTGTCACTTTGCCTAAGCGTTCAGGGAAAGCATGTTCGATTTCTTTTTCTAACTGTGCCATTGACATCGTTT
GTAGCTTTCTAATTCTCTGCGGAGAATCATACCAAACTAAGCAAGCCCAATTATCAAACAGAGGCAAATAAGCCCGTGGC
CCTGAAGGGTAAAAGCGTTGCCATGTACCCTTTTCTGGTGGCAATTGCGTTTTCACGGTGATTAACATACAGGATTGACG
ATACTGCCAACCATTACTGCCAATCCCTGCCATTTGACGCACTTGCGAATTAGCCCCATCGGCCCCTACAACTAACTGAG
TGGTGATTTCCTGACCATCAGCAAGCGTGACTTGCCATTTATTATCTAAGTATTTCATGTTACTTAGACTATTTGGGCAT
AATAAAGTGATATTGCTATAACGTTCTGCTTCTTGCCACAATGCCAATTGCAAAATGCGATTTTCAACCATATAACCTAA
TTCAGGTAAACCAAGACTTTTGGCATCAAAAATAACATGGGCATTATCTTCTTCCCATGTTTCGAGGGTTAGGTATGGCG
CACTGCGCATCGCTAAAACATGTTGCCATGCACCTAGCTGTTTTAATAAACTAACGGACGCGCAGCTGATCGCAGAAATA
CGAATATCAGGATGAGATGAGGCATCAAAAGGTGCTGGAGATTGCCGTTCTACCATTGCAACACGCAACCCTTCTTGCGC
CAGCCCAATGGCAACGGCTGCGCCAATCATGCCACCACCGGCAATGACTGCATCAAAATCGTTTTTTACATTTCTCATCA
TTGTTATGCCATAACTCATTGCTTTAAAAATAATAGGTAAGCGCTATATCAGTTTATTAGAAATAAGCAAAACTGAACGC
CAGAAAGAATTAGCGCCGACTGACTCTAGTCACTGACCACACAAATGACTACAATAACCGCCTTATTGGCTTATTACACG
CAACGTTTTTCAGTGATTAGCTATTATCTCACTGTAAATACCGGATTTATACAATGTCGACGATAAAAAAACTGTACATT
AAAACTTGGGGCTGCCAGATGAATGAGTACGATTCATCTAAAATGGCAGACCTACTCGAAAGCACCCACGGTTATCAGTT
AACCGATGTCGCCGAAGATGCGGACATTCTACTGCTAAATACCTGTTCTATCCGTGAGAAAGCACAAGAAAAAGTCTTTC
ATCAGTTAGGACGTTGGAAAAATTTTAAAGATAATAAACCTGATATTATCATCGGCGTTGGTGGTTGTGTTGCCTCTCAA
GAAGGTGAATACATTCGTCAACGTGCGCAGTGTGTCGATATTATCTTCGGACCACAAACCTTACACCGCTTACCAGAAAT
GATTAATCAGGTAAAAGGCACCAAAAGCCCAGTGGTCGATATCAGTTTCCCTGAAATTGAAAAATTTGACCGTCTACCTG
AACCTCGTGCTGAAGGCCCTTCTGCATTTGTTTCTATCATGGAAGGCTGTAATAAATACTGTTCATTTTGTGTAGTGCCT
TATACGCGTGGTGAAGAAGTCAGTCGCCCTTGTGATGATATCCTATTTGAAATCGCACAACTGGCCGCTCAAGGGGTACG
TGAAGTTAATCTATTAGGTCAAAACGTCAATGCTTATCGTGGTGAAACCTTTGACGGGCAAATCTGTAGCTTTGCAGAAT
TACTACGCCTAGTGGCAGCGATTGATGGTATTGATCGTATTCGTTTTACTACCAGCCACCCTATTGAGTTTACTGACGAT
ATTATTGCGGTTTATGAAGATACCCCTGAATTGGTTAGCTTCTTACACTTACCAGTACAAAGCGGATCAGATCGTATTTT
AACCTTAATGAAGCGTAATCATACAGCTCTTGAATATAAGAGCATTATTCGTAAATTACGCAAAGCACGCCCTGATATTC
TGATAAGCTCAGACTTTATCATTGGTTTCCCAGGTGAAACGCAAGATGATTTCGAAAAAACCATGAAATTAATTGCGGAT
GTAAACTTTGATATGAGCTTTAGCTTTATCTATTCAGCCCGTCCAGGAACCCCTGCGGCTGATTTACCTGATGATGTGAG
CGAAGAAGAGAAGAAACAGCGTTTATATCTGTTACAACAGCGCATTAATCAGCAAGCAATGAACTACAGCCGTGCCATGC
TTAACAGCGTACAACGTATTCTTGTGGAAGGCCCTTCACGTAAAAATGTGATGGAACTTTCAGGTCGTACCGAAAATAAC
CGCGTGGTTAACTTCGAAGGTACACCGGATATGATTGGTAAATTCGTTGATGTCGAAATTGTTGACGTTTACGCTAACTC
ATTGCGTGGTAAAGTGGTCAGAACGGAAGATCAAATGGATTTACGTATCCATGAATCACCAGAATCCGTTATTGCCCGTA
CTCGTAAAGAAGATGAATTAGGTGTAGGTGTTTACCAACCTTAATTGATCAGACTTAACAAAAGGATACTCAGTGACAGT
AATAGCCCATACACAGGTAGCGACCCAAGAGATTTTCTTAGAGCCCGCAGATAATGACCGTTTAATGAGTTTATGTGGCC
CATTTGACGACAATATTAAGCAACTTGAACGCCGTTTAGGTATCGAGATCAATCACCGTGATAACCGTTTTAAACTAACG
GGTAAATCACTGAATGTGAATGCAGCTGCAGGAATTTTGCGACATCTGTATGTGGAAACCTCACCTATTAAAGGTGTGAT
ACCCGACATCGACCCTGAGCAAATTCACCTTGCCATCAAAGAGAGCCGAGTGCTTGAGCAAAGTGATGAGCATGTGCCTG
AATTTGGGAAATCGACCAATATTCGCACTAAACGCGGCGTGATAAAACCACGTACGCCTAACCAAGCGCAATATATTGCC
AATATCCAAACTCACGATATTACTTTTGGTATCGGGCCTGCAGGTACAGGGAAAACCTATCTGGCTGTTGCTGCCGCTGT
CGATGCCCTTGAGCGTCAAGAAGTACGCCGTATTTTACTGACTCGCCCTGCGGTAGAGGCGGGTGAAAAGCTCGGTTTTT
TACCCGGCGATTTAAGCCAAAAAGTCGATCCGTATTTACGACCACTTTATGATGCGTTATTCGAGATGTTAGGTTTTGAA
AAAGTTGAGAAACTGATAGAGCGTAATGTGATTGAAGTGGCCCCTTTAGCTTATATGCGAGGTCGTACACTCAATGACGC
ATTTATTATTCTCGATGAAAGTCAAAACACCACAATCGAACAGATGAAGATGTTTTTAACGCGTATCGGTTTTAACTCTA
AAGCGGTCATCACAGGTGATATCACGCAAATCGACCTTCCTCGAGGCCATAAATCCGGATTGCGTCATGCCATAGAAGTG
CTATCTAATGTCGATGATTTAAGCTTTAACTTCTTCCATAGTGAAGACGTGGTTCGCCATCCTGTGGTTGCTAAGATTGT
TGTCGCATATGAAGCTTGGGAAGTTGAAGATCAAAAACGCCGCCAAGCAATTAAAGCAGAAAAAGAGAGACTGCAGAGAG
AAAATCATGAGTGAAGTGATTCTTGATTTACAAGTTGCCACTGAAAATACACAAGGGCTTCCGAGTGAAGCCCAATTTAT
CACTTGGCTGGAAGCCGTACTACCGCAATTTCAGCCTATTAGTGAAGTGACTATCCGTATCGTTGATGAAGCGGAAAGCC
ATGAGTTAAACCTAACTTATCGTGGAAAAGATAGACCAACTAATGTACTTTCTTTTCCTTTTGAAGCACCGCCTGAAGTG
GAATTACCTTTACTGGGTGATTTAATTATCTGTCGTCAGGTCGTTGAAAAAGAAGCCGATGAGCAAAATAAAACTGTTGA
AGAGCACTGGGCACACATGGTTATCCATGGTTGTCTGCACCTTTTAGGCTATGATCATATTGAAGATGATGAAGCTGAAG
AAATGGAAGGTTTAGAGACAGAAATCTTACAAAAATTAGGTTATGAAGATCCCTATTTGATTGAAAAAGAGTAACAGTTC
TCTTTATTTTATGATAAATACTATATTTAATAACCATTCAATGAGGAAAAATAGTTAAAACGCCATGAGCGACGACCAAT
CTTCGAGTAACGATAACCCTGGTCCTAAAAAGGGGTTTCTCACATTGCTTAATCAGTTATTCCACGGTGAACCTAAAAAT
CGTGATGATCTGATGGAGCTTATCCGCGATTCTGAACAGAAAGAATTAATCGATCCTGATACCCGTGATATGTTAGAGGG
GGTAATGGATATCGCTGAACAGCGTGTACGGGATATTATGATCCCCCGCTCGCAAATCGTCACATTAAAACGCAATCAAA
CCCTTGATGAGTGCCTTGATGTGATTATTGATTCAGCGCACTCTCGCTTTCCTGTCATCAGTGAAGACAAAGATCATATT
GAAGGCTTATTAATGGCAAAAGATTTATTGCCATTTATGCGTACTGGTGCTGAGCCATTTAGTATAGACAAAGTTTTACG
TTCTGCTGTCGTTGTACCAGAAAGTAAACGCGTTGACCGCTTACTAAAAGAGTTCCGTTCGCAACGCTATCATATGGCTA
TTGTCATTGATGAATTTGGTGGTGTTTCTGGTTTGGTCACGATTGAAGATATTCTTGAACTTATCGTCGGCGAAATTGAA
GATGAGTATGATGATGAGGATGATATTGATATTCGTCCATTAAGTCGCCATACCTACTCAGTGAGAGCATTAACCCAAAT
AGAAGATTTTAATGAGGCATTTGGTACTCACTTTAGTGATGAAGAAGTCGATACGATTGGTGGTTTAGTTATGCAAGCCT
TCGGTCATCTTCCTGCTAGAGGTGAAACTATTACCATTGATAATTACCAATTTAAAGTTGTTATGGCTGATAGCCGTAAA
ATTATTCAGGTTTATGTGCACATTCCTGACGATGCGCCTGTACCTGAACTAGGTAATGATGTGTAGGATATTAATGAATA
ATTTCTCTTTATTAAACCGCCAGTGGGTTCGCACCCTACTGGCGGTTTTTTTCGGTGCCAGTGGCACACTCGCGTTTTCT
CCCTTTGATTTCTGGCCTGCAGCGTTAATTTCTTTATCAGGTTTGCTACTGATAATAACGCAACGAACCACACGACAAGG
GGTATGGCTTGGTTTTGCCTGGGGATTTGGATTATTTGGTAGTGGTGTAAACTGGGTATATGTCAGCATTGCTGATTTTG
GGGGAATGCCATTTGCTATCAATATTTTCTTAGTCATATTGTTAGCCCTTTACTTATCGCTTTATACCGCCCTATTTGCC
GGATTATTAAACAAGTTCTTTCCTAAACCTACCGTTTGGCGTTTTGTCTTTGCGGCTCCCGCTGTATGGCAACTCACTGA
ATTTTTAAGAGGTTGGGTGTTATCAGGGTTTCCGTGGTTACAATTTGGTTATAGCCAAATTGATGGCCCATTAAAAGGTA
TTGCACCTATTTTTGGTGTCACCATGATAACCTTTTTGCTGACCATAATTAGTGGACTTATTGCTGTCGCTATCTATCGT
AAATCACTATATAGTGCGGTGATCGGAGCAATATTATTACTCTTACCTATCAGCTTTAAATCTTATCAATGGTATCAACC
TTTAACTGATGAAACACAAGAAATTGCCTTAGTTCAAGGCAATATCGCGCAATCATTAAAATGGCAACCCGGTACTTTAG
AAAGTACGTTAAACACCTATCTCACCTTAAGTCGCCCTTTTATCGGTAAAGCAAACTTAATTATTTGGCCTGAGTCAGCT
ATCCCTGATGTTGAAATTCAGCAACAAGGCTTTTTAGCGCAATTGGATAAACAATTAAGAGCACAAGACACGCATCTAAT
GACAGGAATTATTGATGCGCGTCCCACATTAGAAGGCTATCGTTTTTATAATAGTGTTATTACATTAGGTGAACACTATG
CTTACCAATATCCGGCAACAGATCGCTATAACAAACATCATCTTGTGCCTTTTGGTGAGTATGTCCCTTTAGAGTCCTTA
TTGCGCCCATTAGCGCCATTTTTTAATTTACCTATGTCATCATTAAGCCAAGGTGAATACATACAACCTCAACTGACGGT
AAATGATGCCAAAATAACCGCCGCCATCTGTTATGAAATTATTCTTGGAGAACAAGTTCGTGCTAACTTTAAGCCGGATA
CACGTTTCTTATTAACTATTTCAAATGATGCTTGGTTTGGTAATTCAATTGGTCCATGGCAACATTTTCAAATGGCTAGA
ATGCGTTCATTAGAGTTAGGACGCCCATTATTACGTTCAACTAATAACGGCATTACCGCCTTTATTGCTGCTAATGGTGA
TGTTATTGCCCAGCTTCCACAATTTGAAGCAGGTGCATTAGCTGAAAAAATGACACCCACAACAGGATCAACACCTTATT
ATAAAATGGGGAGTTATCCAGTGTGGATTTTAGCAGGGGTATTTTTAATTCTTGCTTTTATTAAGCGTCGTTCTTAATGT
TAAATAAAGCCCTGCTCAATTAATCTTAAAACAATTAATTAAGTAAGGGCTTTTCTAATAAAAGGACTTTTCAATGATCC
ATTACCCTGAATATATTCTTGATATTATTTGGCAAAGAGCGAAAAAAATATCTGCCGATAATGAAACAAAAGGATTTCGT
AAAGATAAAGAAACTAAATGGATCAAGCGCCAAATGTTTAATCAACAAAATGAATTTGGCTGGGTATTATCAAAACAACC
CAGTTCGATTCATCAACTTATTGAAGATGAAACAATTGTGCCTTTACATTGGCAAACAGCGAGAGCCTATGAGCAAAAAC
AAGAAGCAAGCTCTAAACGTCTCAATATGATCCCACTTGACCCACCAGCACTATCGAAACTCATTCAATCACCAACAGAT
GTTTTACCTTATTGGCAACATGCCCATCAGATTTCCAGCGATAATGAAGAAAAAGGTTTTCGTAAAGATTATTACGGTCG
TATTATCCAGAAAAATGCGTTTGGAGATAAACAACATCAATATGGTTGGACATTAGCTCAATTAACACCAGCCAATAAGA
ATAATCAAATCGTTATTCCTATTAATATTGTACCAATACATATTAATACCTCAAAACGCACTTACAATGAAAAGGAATTA
ATTGTTCAAGGTAGCCAAGAAGCAAAAATAAAACGCAGACGTAAAAAACTTGTCTATGAGATAATCGATTTTATTGTCAG
CCTACCTGGCATTATTTTTTCTTCATTTAAACTCTGATAAACAAGTTAAATTGAAGCCCACCATAACCTAAGTTTTAATC
CCCAAGAGGATGTCCAGCCACTTGTAAAGTGCACCATTTCACCTTTATAGAGAATAACAAAAGAAGGTGTAGCACTTATC
CCCCAACGTTGAGAAATAGCCCCTCTATCATCATTAATAACCGGAAAAACTAGTTGCTTGGAGTTAATGCCACGTATTAT
TTTGGCATCATCACCAGAGAGGATAACTACAGACGTAACATTATAACCCTGTTGTGCTAAATCATTTACCGTCGGTGTAG
TTAACTTACAAATGCCACACCAACTCGCCCAAAAATAGATCAGTAATGGTTTCTCTTGGCTAAGGGCAATCAATGAGACT
GGTTTATCATCAACTGTATAAAGCGTAGATAAATCAGTAAGTTCTGGTGGCGTTGGTTGACGCCACCAGTCCATAGCAAA
TGAAATAGCCACAAAAATAAGGGCGAGAATAACTAATTCTTTACCCCATTTTCGTAAACGATTTGCCATTATTTTTTCAC
TTTCGCCAGTTGTTCTTTCACAATAATTTCTAACTGATCATAATCAACAGCACCCGGTAAAATAGTATCACCAATTACCG
TCGCTGGCGTACCTTGAATACCCAGTTTACGAGAAAGCTCTAAGTTATTTTGCAACGTTTTTAAGCTGTCATCAGTTAAC
TTAATTTTGCTAGTATTAGTGCTCTTCATTGCATCTTCAATACTTGCATTATCTAGCATCGTTTTCTTCTGCATCAAACG
TTGATGAAGTGCTAAGAATGCTTTTGGATCTTCTTTCCAGACAGAAAGCACCGCCTGAGAGGCTTTAGCAGAGCTTTCAC
CTTTAAATGGTAATGGTTTAATGATAACCGCCACATCAGGGTATTGTTCGGTGATCTTTTCTAATAATGGGTCAAAGCGT
TTGCAATACGGGCAGTTATAATCAGTGAACGACACTAACACTAACTTAGCATCTTTAGCGCCAATACGTGGACTTGCCGC
ATCGTTGTATAATGCATCATGTTCAGAGGCCAATGCTTGACGGAACTGTGCTTGTTGCTCATCTGCCTTCTTAGTTTGCA
ATGCCATGATAGCTTCTTCCAAAATCTCAGGATTACTCACTAAAGTATCACGAACTAATGCACGTACTTCTTTTTCTTGA
GCTGCATTCAAGGCAGCGGCTTGAACATTTGCACCAAAAAGTAACGAAGAGATAACCAGTGCAGAAAGTGTTTTTTTCAT
TATTGGGCTCCTTTAGCCTCTGAAAGAATAGTTAACATTAGATCTTTATTTAAAAGAGGCGGTAGGATCTCCCCCTCCTT
GTTACATGGTCCATAAATCTGGTTAAACGGCACGGCGACTTGACCGCGCTGTTTTAAAAATTGGGTGATCTGTTCTGACG
GTTTCGTCCAATCCCCTCTTAATGCGACAACATCAGGCTCTGAAAGTGCCTTTTGCACATCATCGCGTAATAATACATTG
TATTTATTTGCTTTGCAGGTAACACACCAATCTGCAGTAACATCAATAAACACCCGTTTATTTTCAGCTAACGCTTGATG
AATAGCCTCTTCTGAGAGTGGTTGCCAATTTACATGATCTTGCCCCGCCAAGGTCTGAGTATCAGGCTGAGCAATAAATA
GATAGCTTGTACCACCCAAAATAAGGGTGATCACCATTGAAGCAAATAGCGTTTTTTTGCCGTAATGTTTAGCAATAGCA
AAAAGCAAGATCAGGGCGATAGCCACAAAAATAGCCGCAACAATGCCAATACCAAAATGGGGGATCAATAAAGTGATCAG
CCAAATACAAGATAGCAACATCATAAAGCCTAAAACAACTCTTAGGCGATTCATCCATTTACCGGGTTTTGGCAACACTT
TGCCAATTGATGGAAACATAGCAACCATGATCCATGGTAAACTCATTCCAAGACCTAATGCGGTGAAAATTAACCATAAC
TCACTTAATGGTGCTATCAATGCATAAGCAACCGCAGTCCCCAAGAATGGGGCAGAACACGGTGTGGCAAGCAATGTAGC
AAAAGCCCCTTCCCAGAAATGTCGACTATAACCTTGGCCTCCTGCTGTCGCTATTTTGGTATTCATATTACTTGATAAAC
GTAATTCAAATAGGCCAAATAAATTAGCGGTAAAAATAGCCGTGATCAGCACCATAAAGCCAATAAACCAAGGGCTTTGA
AACTGTATGCCCCAACCTATTGCTTCTTGGCTGTAGCGTAATACGGTCATAAACAGCGCTAAGGCCCAGAATGACACTAA
AATTCCCACAACAGAAACAGAAAACTGTTTACGAATAGCCCCTGTATCACGTTTTTCGATATGAAGAATTGAGCCCAATT
TCATTGCCAAAACAGGTAACACACAAGGCATTAAATTAAGAATTAAGCCCCCTAACAGCGCAAAGGCTAAAATACTCCAT
AATCCAACCCCCGAGTCAGCAGTAGGCAGAGATACGCTATCGCCTTGGCCTATAGTGTCATTGACTTGACGTGAATAGCC
ATCGTCAGTCACAACAAAGGAGAGTGGTTTTCCTGTAATGTCACCCGCAGCGTCTCCCCAATCATCGGTTACATCGACAG
TAACAGATAAATGATCACCTTTTGCTGTTAACTGTGGAATGCCATATAGCATTCCTTGTGGTGGATCGAGATAAATATTA
GGTTGATGCCAGTCACCTTGTTCTCGTTGTAATGAGAGGGTTAATTGACTATTTCGATAATCAGATGAAACAGCAGAAAT
TAATCCACTTGTCACAGGTACTTTGGCCATGGCTTGATTATATTGCCATTCAAAGTCAGCGGGAGCAGGCTCGTTTAAAT
CCAGATTTAATGAGTAATCAGTTAAAATACAGACATTACTACAGGTTGAAAGTGTTAATACCCCATTTAAGTTATCGCTA
TCGACAGATTTTAGTTCAATGGGGAAGACGACTTCTTTATCATAACCTTGGGTATGAATACCTGCGACATCAAAAGCGGA
AGGTGATGGCCAATGCCATATCATATCAGACACAGATTGCGTCCAATTAATTTCAGGTGCTACGCCACCTTCTCCGGGAG
AGCGCCAATATGTTTTCCAGCCCGGCGCTAATTGCACCTCAAGCAATATTTTAACATCGCCTGTCGATGACTTGTCAGCC
GTAGCCCTAACCTGAGCATGATCATTGTCTGGCATAGTTAGCCAACCTGTATCGGCGGCTAATGAAGATAATGAAAATAG
CATCAACATCAATGCTATTAAAAAAGAACGAACCATAGCAACTCCCTAAAAAATCCTCTAACGCTACACATAAAACAACG
CCTCAATATAAGACGTATTATTGAGTTAAAGCGCTACTAATCCCTTAGAATACAGTAATGAAGGTGAAGCCTTATTCGTG
GAGGTGGGTGATGTTGTTTTTTCTGGCTACGTTGACGAGAAACATAAATGGCAGCCATACCAAATAAAAGTAATACCGCC
CAAGTATAAAAAAGCGGTTCAATCGCTAAAGGAGGAATCGATAAGAGTGATTTAGCACTTAATTCGCAGGTTGAAAGTGA
ATATTTCCCTTCACTTGCATTTTGTTGCTCTGCAATTGGCGTCGAGAATGAGGACTGTGTTTGCGAAACAGCAGATGCTA
AGCGCTCACTAATCACATGAGCCCCCATAGAGCGCTGAACAATACAACACAAGATCAGCAATACTGTTATCAACACTAGC
CAGCGACCTGACCGCCAATTATGCATAGATTTCCTCATTTGTTGACCTGCTATCTTAACGGTAATCTACAGACAAACAAC
TCCTTAAGATAAACTTTACAAATTCTTTTCTTTTTTAGATTAACGCCTTTTTCTTCTTTGTTCTTTTTAACCTTTAACTT
CTCATGGTTATTACTATAATAATTTTAAATATTGAAAATCACTTCCAAAAAACATTGAACAATTTTTTATTTCATCCTTT
TATTGAGAGATAGCTCTCGTATTTGGAATATTGCACTTCCCAACCGTATGTTATTTGTTCTATTTATTAACATTATCAAA
ACAAATTAAAACAAAAAAGCAACACAAAGCAACACATCAATATCACCACGACAGGAGTTATTATGCGCATGCGTAAACTA
GCATTATCATTAATGATTTTAGGGGCTGCAGGAGCTGTGCAAGCAGAAGAACTCACTGGTACCTTAAAAAAAATCAACGA
TAACGATATTATTATTGTTGGTCATCGTGAATCCTCTGTCCCTTTTTCATACTACGATAATCAACAAAAAGTGGTCGGAT
ACTCTCAAGACTATTCCAACCTGATTGTTGAGGCAGTAAAAGAAAAATTAGGCAAACCTAACCTACAAGTTCGCCTTATC
CCTATCACTTCTCAGAATCGAATTCCACTATTACAAAATGGTACATTTGACTTTGAGTGTGGCTCAACGACCAATAATCT
CGCTCGCCAACAACAAGCTGATTTCTCGAATACTATTTTTATTGTTGGTACACGTTTACTTGCGAAAAAAGACAGTGGAA
TTAAAGATTTTGCTGATCTTGCGGGCAAAAATGTGGTTGTTACGTCAGGCACCACATCTGAAATGTTACTCAACAAGCTC
AATGATGAGAAAAAAATGAATATGCGCATTATTAGCGCAAAAGATCATGGCGACTCATTCCGTACACTTGAATCAGGGCG
TGCCGTTGCTTTTATGATGGATGACGCCTTATTAGCGGGTGAACGTGCTAAAGCGAAAAAACCTGCGTTATGGGAGATTG
TGGGAACACCTCAATCAGAAGAAGCTTATGGCTGTATGTTACGCAAAGGTGATACACAATTTAAGTCGTTAATTGATGAA
ACCATTGCTAATGCGCAAAAATCTGGCGCAGCAGAAAAATCGTTCAACCGTTGGTTTAATGCCCCAATTCCACCGAAAAA
CCTCAATTTAGAATTCACTATCTCGGATGAAATGAAAGCACTGTTTGCATCACCAAATGATAAAGCATTGAACTAACAAT
GCATATAAGTAATTGATGCAAAATTAATAATTATAAAGTATCTGTTGGACAGACAGATCAGTGAAGTTTGGGGCAGCCGT
TCCCTGCCCCATTTTTTTCACCGGAGGTGAAATCATGTCGATTGATTGGGATTGGGGGATATTCTTCCAAGAAGCCCCTT
TTGGAAATACCACTTACTTAGGTTGGCTTATTTCAGGCTTTCAAGTTACTGTCGCTTTATCTCTTTGTGCTTGGATCATC
GCTTTTATTGTCGGCTCTTTTTTTGGTATTTTACGAACCGTACCTAATCGCTTGCTCTCTAGTTTAGGGGCTATCTATGT
TGAACTATTTCGTAACGTCCCCCTGATTGTACAATTCTTCACATGGTATTTAGTGATCCCTGAACTCTTACCACAAGCTA
TTGGTGATTGGTTCAAAATGGACTTAACGCCGAATATCCAATTCTTTGTCTCTTCAGCACTCTGTTTAGGTTTGTTTACC
GCAGCGCGCATGTGTGAACAGGTGCGGGCGGCAATCAATTCATTACCAAGAGGACAAAAAGCAGCAGGCTTAGCACTAGG
CTTAACACTGCCACAAACCTACCGCTATGTTTTATTACCTAATGCTTATCGCGTCATTATTCCGCCAATGACCTCTGAAA
TGCTGAACTTAGTCAAAAACTCTGCAATCGCCTCAACGATTGGCCTGATTGATATGGCTGCGCAAGCGAATAAATTATTA
GATTATTCAGCTAAAGCTTATGAATCCTTTACCGCTATCACACTAGCCTATGTCTTTATTAACGTCATTATTATGTTGAT
TATGCACTGGTTAGAAAAACGGGTGCGTTTACCTGGCACAGCAGGAGGTCAATAATGTACGAGTTTGACTGGAGTTCTGT
TGTTCCTAGCCTACCTTTTTTAATGGATGGCATGGTCATTACTTTAAAAATCACCATAACAGCAATTGTTATCGGTATTT
TATGGGGAACAATACTTGCAGTGATGCGCTTATCTACTTTTAAGCCCATCAGTTGGTTTGCGGCCGCTTACGTTAATACC
TTTCGTTCTATTCCTTTAGTGATGGTATTACTGTGGTTCTATTTAATTGTGCCTAACATATTACAAAATGTTCTAGGCCT
TTCACCAAAAAGTGATATCCGTTTAATTTCAGCAATGGTAGCGTTCTCTCTATTTGAAGCTGCTTATTACTCTGAAATCA
TCAGAGCAGGTATACAAAGCATCAGTAAAGGCCAGTTTTCAGCATCCTTAGCTTTAGGAATGACAAAATCACAAACGATG
CGTTTAGTGATTTTACCTCAAGCATTTCGTGCCATGATCCCTTTATTGCTCACACAAGGTATCGTTTTATTTCAAGATAC
CTCACTCGTGTATGTATTAAGTCTGACCGACTTTTTCCGAACAGCGGCAAATATTGGTGAGCGTGATGGCACACAGGTTG
AAATGATCCTTTTTGCTGGTTTTGTCTACTTTATAATTAGTTTCTCCGCTTCAATGTTAGTGAACTTTCTTAAAAAAAGG
ACTACTTAGATGATTTCCCTAAAAGATGTATCCAAATGGTATGGTCAGTTTCAAGTACTGACAGATTGTTCCACTGAAGT
GAAAAAGGGGGAAGTTGTTGTTGTCTGTGGACCTTCAGGATCAGGTAAATCGACACTTATCAAAACCGTTAATGGTTTAG
AGCCTATACAACAAGGTGAAATCCTAGTAAATGATATAAAAGTCAATGATAAACGAACTGATTTAGCTAAGTTACGAGCC
AAAGTTGGTATGGTGTTTCAACACTTTGAATTATTTCCTCACCTTTCCATTATTGAAAATCTTACACTAGCGCAAGTGAA
AGTCCTTAATAGAGAGAAAGGTGCAGCAAAAGAGAAAGGGCTAAAATTATTAGAGCGCGTAGGCTTAGCCAACCACGCTA
ATAAATACCCTGCTCAACTTTCTGGTGGTCAACAACAACGCGTTGCTATTGCTCGTGCTTTATGTATGGATCCTATTGCG
ATGCTATTTGATGAACCCACATCCGCACTTGATCCTGAAATGATTAATGAAGTTCTTGATGTTATGGTTGAGCTGGCTAA
TGAAGGCATGACCATGATGGTGGTTACACACGAAATGGGCTTTGCTAAAAAAGTTGCTGACCGTATTATTTTTATGGATG
AAGGTCGTATTGTCGAAGATAGCCCGAAAAATGACTTCTTTGATAATCCTAAATCAGAAAGGGCTAAAGATTTCCTAGCT
AAAATCTTACATTAATCTTCAATTTTCTTTTTCATCCCACTCACTTTTCCCCTTTGCTGGCATGAATTATTACATGCCAG
CAAAATATCGCTAAAAATAATCATCAACCTTTGATGACGCAACACAGTAGCAATTAATTCATTTTTATTGCAATAATTAG
GCTAACCGCTTGAAAATCTCGCATTTATCATTAACAAAAAAATGCTGTTTTCGCGCTATCTCGCCATTGTGGCAAAAAAG
TTATGCAAACAATGGCTTTCCTTGAGATCAATAGTTGTGGCTATTAGACAAAATCAGCTATGCTATGCAAGTCTTAATTC
ATCATAGCGGTTACCCTTCGGTAGCCATTAATTCACCATAGGATTATCGGTGCCATGCAAGAACAATATCGTCCCGAAGA
TATAGAGCAAACTATCCAGGAACACTGGGAAAAGAACAATACATTTAAAGTGACAGAAGATAATAACAAAGAAAAATATT
ACTGCCTGTCAATGCTACCTTATCCTTCTGGTCGACTACACATGGGACACGTCCGTAACTACACCATTGGTGACGTGATT
TCCCGTTATCAACGTATGTTGGGTAAAAACGTCTTACAACCTATTGGTTGGGATGCGTTTGGTTTACCTGCAGAAGGTGC
TGCCGTAAAAAATAACACTGCACCTGCACCGTGGACTTATGAAAATATCAATTATATGAAAGGCCAGTTAAAAAAACTGG
GCTTTGGTTATGATTGGGATCGTGAAGTCACCACCTGTACACCAGAATATTATCGTTGGGAACAGTGGTTTTTCACTAAG
CTGTATGAAAAAGGTTTAGTGTATAAAAAAACCTCTGCTGTAAACTGGTGCCCACACGACTTAACCGTACTGGCTAACGA
ACAAGTCATCGATGGTTGTTGCTGGCGTTGCGACACCCCTGTCGAGCGCAAAGAAATTCCACAGTGGTTTATTAAAATCA
CCGATTATGCTGAAGAGCTGTTAAACGACTTAGATACGTTAGATGAATGGCCAGAACAAGTTAAAACCATGCAACGTAAC
TGGATTGGCCGGTCTGAAGGTGTAGAAATTACCTTTGATGTCGCAGATAGCGACGATACCATGACCGTATATACCACACG
TCCAGATACCTTTATGGGTGTCACTTATGTTGCTGTGGCCGCCGGTCATCCATTAGCTCAAAAAGCCGCTCAAAATAATC
CTGAAATTCAGCACTTCATTGATGAATGCCGTAACATGAAGATGGCAGAAGCTGAAATGGCAACCATGGAGAAAAAAGGT
ATTGCTACAGGTCTGTATGCTATTCATCCATTAACCCAAGAGAAAGTCGCTATTTGGGTAGCCAACTTTGTCCTAATGGA
ATACGGTACAGGTGCAGTTATGGCCGTTCCAGGCCACGATGAACGCGACTGGGAATTTGCCACTAAATATGGTTTGCCGA
TTAAAGCGGTTATTGCTGATGCAGAAGGTAACCAACCTGACTTATCAACAGGCGCTCTGACTGAGAAAAATAGCCTGATT
AACTCTGGTGAATTCTCAGGACTTGATAACCAAGCTGGTTTTAATGCTATTGCAGATAAACTTACTGCAATGGGTGTGGG
TGAACGTAAAGTGAATTACCGTTTACGTGACTGGGGTGTTTCTCGTCAACGTTATTGGGGTGCGCCAATTCCAATGGCGA
CCTTAGAAGATGGTACCGTTGTTCCAGTTCCTGATGACCAATTACCGGTTATTTTACCAGAAGATGTGAAAATGGACGGC
ATTACCAGTCCAATTAAAGCGGATCCTGAGTGGGCTAAAACAACGATTAATGGTCAACCAGCGCTACGTGAAACAGATAC
TTTTGATACCTTTATGGAATCTTCTTGGTATTACGCACGTTATACCTGCCCTGATTACGACAAGGGAATGTTAGATCCAA
AAGCTGCTAACTATTGGTTACCGGTTGACTGGTACATTGGTGGTATTGAACACGCTATCATGCACCTGATGTATTTCCGT
TTCTTCCATAAATTGATGCGTGATGCTGGTTTAGTTAATTCTGATGAACCTGCTAAACGCTTACTGTGCCAAGGCATGGT
ATTAGCAGATGCATTTTATTATACCGGTGAAGATGGCGCTCGCCATTGGGTCTCTCCTGCAGAAGCGATTGTTGAACGTG
ATGAAAAAAATCGCATCATCAAAGCAACTGACAGTGCAGGCCATGAACTGACTTACGCTGGTATGAGCAAAATGTCTAAA
TCAAAAAATAACGGCATCGACCCACAAACCATGGTTGAGCGTTATGGTGCTGATACCGTACGTCTATTTATGATGTTTGC
TGCACCACCAGAATTAACACTTGAGTGGCAAGAATCAAGTGTTGAAGGTGCGAACCGTTTCTTACGTCGTTTATGGCGTT
TAGTTCATGAGCATACCGAAAAAGGAACGACTCAATCACTTGATTTGGCAACATTAACCACAGAGCAAAAAGACTTACGT
CGCGATTTACACAAAACTATCGCCAAAGTTTCTGATGATGTAGGTCGCCGCTTAGCATTCAATACGGCTATTGCTGCGAT
TATGGAGTTAATGAATAAATTAACCCGTGCACCACAAGAGACGGAGCAAGATCGTGCTTTAATGCAAGAAGCATTAGAAG
CGGTGGTACGTATGCTTTCTCCTATCATTCCACATGCTTGTTTTGTTATGTGGCAAGCGTTAGGTGGTAAAGAGGATATT
GATGTTGCACCATGGCCTGTTGCTGATGAAGAAGCGATGGTCGATGATACGAAACTTATTATTGTTCAAGTTAATGGTAA
AGTACGTGGTCGTATCACTGTTCCTGCTAATTCAGAAAAAGATTATGTTCAGGAAATGGCAACAAAAGAGTACAGTGTTG
CTAAATATTTAGAAAATGTCACCGTACGTAAAGTGATTTATGTACCGGGCAAATTACTGAACATCGTTGTTGGCTGATAA
GGAGGCTTAGTGCGATATCTATTTTCGCTGTTTTTTGCGTTAGCGGTGTTGGTCACCGCTGGCTGCGGTTTTCACCTACA
AGGTAAAACCCAAGTTCCAGCTGAATTAAAAACGCTTTACCTAAGCTCTGGTGACCCATACGGGCCACTGTCTCGTGTAA
TGCGTCAACAATTGAGATTAAGTGGAGTTCAGCTGGTTGAAACGCCAAAAGCAGATATTCCTGTTCTCAAAATTGTTGGA
TCTTCAGAAAATAAAGAGACTGTCTCTGTGTATCAAGACGGTAAATCGGCTGAACGTCAGCTCACTTTTGTCCTAGATGC
ACAAGTGATTATGCCTGATGGAACTATCTACCCTATTTCATCACAGGTTTCACGTCCATTCTTTGATAACCCATTAGAAG
CATTAGCTAAAGATGCCGAAAATGATATTATCAAACAGGAAATGCGTGAACAGGCTACCGCTATCTTAGTACGTAAATTA
TTGGTGGTTCACAATGCTGAACGCCAAAAAGCGTCAGAGGCAGCTAAAGCGAAACAGATAATCTCACCAGCCAAATGATC
CGCCTTTATCCAGAACAACTTAATGCGCAACTCCAAGAGGGGTTGCGCCAAAGTTACCTACTTTGGGGTAATGAACCGCT
ATTACTCCAAGAGTCTCAAGATGCCATTCAAACGGTGGCAAAATCACAAGGCTTTACGGAACATTATCAATTTACCCTTG
ATAACAGCACTGATTGGAATGAAATATATTCACTCTGCCAGTCACTGAGTCTTTTTTCACAAAAGCAATCTATCTTACTC
CATCTTCCTGAAAATGGTCCTAATGCGGCAATGTCAGAAAAGCTTTTACGCTTATCTCACGAATTGCATGAAGATCTCTT
GTTAATTTTACGTGGACATAAATTAACCAAGGCACAGGAAAATAGCGAATGGTTTAAAACACTCAGCCAGCAAGGTATTT
ATGTGACTTGCTTAACCCCTGAGTTAGATAAATTACCAAATTGGGTAGCGAGACGTGCCAAGCAAAAAGGCCTTGAGCTT
GATGAACAAGGTAATCAATTACTGTGTTACTGCTATGAAGGAAATTTACTCGCTTTAGCTCAAGCAATTGAACGCCTCTG
TTTGCTCTATCCTGATGGTAAATTAACCCTGCCAAGAGTTGAAGCGGCTGTCAATGATGCCTCTCATTTTACTGCTTATC
ATTGGATTGATGCATTATTAGCAGGCAAAACCCAACGGGCATGGCATATCTTGCAGCAACTAAAAAGAGAGGATACTGAA
CCCGTTATTCTGCTTAGAACATTGCAACGCGAATTAATGCAATTAATTACCTTACATCGTAGCGCTAAAACGGCCTCCTT
AAAATCCGTTTTCGATCAACATCGGATATGGCAAAACCGACGTCCGATATTTACCGCCGCGTTACAACGTTTGTCAGAGC
ATCAATTACTCACTGCCATGCGATTACTTACCCAGATTGAAATAACCCTTAAACAGGATCACGGACAAAACGTTTGGCCT
GAACTTCATGCCCTTGGCTTATTATTATGTGGAAAAGCATTACCGGAAGGATTTATTCGCCATGGCTAGCACCAATAATA
ACTCCCCTTTAATTCATCAAGCCATTGCTCTATATGGTGGTACTTTTGATCCGATCCATTATGGGCATTTACGTCCTGTA
GAAGCCCTTTCTGGCTTGATAGGGCTAAAAGAAGTGATTTGGTTGCCTAATAATATTCCCCCTCATCGCCCCCAACCAGA
AGCCTCTTCACAACAGCGATTAGCCATGGTGCGGCTCGCATTACAACCTTTTAGTGCTTTCAAAGTCGACACTCGAGAGT
TAGAGAAACCGACTCCCTCTTATACCATTGAGACATTAAAAGCGTTTAGACAAGAAATTGGTGAGAAACAGCCATTAGCC
TTTATTATTGGACAAGATTCATTACTTTCAATTGATACTTGGCATAAATGGGAAGAGTTGTTAGATGTGTGTCACTTATT
GGTTTGCGCTCGCCCGGGTTACCAAACCACATTTACATCACCACAAATGCAAACCTGGCTTGAACAACATCAAACCAAAC
AGCAAGCAGATATTCACTGTTTACCCGCCGGGAAAATTTTTCTTGCTGATACTCCTTTATACAATATTTCAGCTACCGAT
ATTAGGGCTAGACATAAAGCAGGATTAGATTGTCATGATCTTCTGCCTGAGTCTGTTGAAAACTATATCAAACAGCATCA
GTTGTATCGATAACAGATCTTAGAGATTAAAATTGCGCTCTTAAGTCATCAAATACCGCTGGATAAGGTGAAAAATAGCG
TTGAGAAAGTAGATAATTATCAGGATAAAACGCCAAGTAGTTTTTCAACCGTGACAAAGGAGCCGAAAGACTCGTTTTTC
CTTGCCGATAAGATAAAATCTCTTGTGTTAACAACTGTTTTTGCTCTGCGCTAAGTGCTCGCTTAAAATATCCCGCCATA
TGCATTAATGCATTGGTATGCCCTTCTCGAGTTGCTGGTATTGATAGTGCTTTCATTAAGGCCTTTTGATACTGCTCGGC
AAATTGTAACAGCGGTAGCGAATTAGGGATATTGGCCATATAACGCCCCAATTCTCGATAAGCGACTTGAGAATAAGCCA
TTAACAAATATTTATATCGACTATGAAATTGGATCAGTGCTTTTTTGCTCAACTTAGCATTTACCTGCTGTTGATAATCA
ATTAAGGCAAAAAACTGTGTCAGAAAATGTTCCAATCCACTAGGTTGAGAAAATTGTTCAAGGGTTAATTGTAACTCTCC
TTCCCCCAAAATCTGCGTGAATAAGGTTGATGAATATTCCCCTTTCATTTTAACCCGACAAATCACTGCCTTATTTTGTC
GTTTTTCATCATTATTTTGTTTAATTTCAATGCCTTCATAGCATAACAATTGACAAAATCGTTGCCAATCTGCCTGTAAC
AATGCGTTTTTGTTACTCGCTATTTCTGAAGTTTGCTCCAAATAATAATAATTTTCTTTCATTCGTCTGTTTCTCTTAGT
CACTATCTCAACATTACACCGTATAATGATACAATCATTGACGTGATGATACCGTTATCAGGTATTTCACGAGCATTGAC
AGACATTGTTTTACTGTTATTCTCACCCTCGGTTCCTATTAAGGGAACTGTGGAGTAAAACTGTCGTCTAATTGGAAAGT
TCTTATCTGCCGGCTTTTATTATTTATTATGGCGCAATAAATAGGCATATATGAATTTTTCTAAATCAAGCGTCGAATAG
CAACCATACTTGATAGATGTTTTTGCTATCGACAACTGGAATAAATCATCGAGTAAAATAGATTTATTGGTATAAATTCC
TTTAAAATAGCGCTTTGTTATTTTCTCGATTGAGTTAACTAAATAGAAAAAGGTGACCCTTTTGCAAGGCTCAGAATTAC
AGCAATTTATTATTGATAAACTTGAGGATTCTAAAGCTCAAGACATTATCGCATTAGATGTTCGTGGAAAATCAAGTGTC
ACTGATTACATGATCATCTGTACGGGAACTTCAAACAGACACTTAATGTCTGTCGCCGATAATCTGGTTGATGACTGTCG
TGAAGCAGGATTACAACCTTTAGGCATCGAAGGACAAGGCGTTTCTGATTGGATTGTTGTTGACCTTGGTGAAGCCATGG
TACACGTAATGCAAGAAGACAGTCGCCGTATGTACGAACTCGAAAAACTCTGGAGCTGAGTTTGAAATTACAGCTCATCG
CCGTTGGTACAAAAATGCCGGACTGGATCCAGACCGGCTTTATGGATTATCTTAACCGCTTTCCCAAAGATATGCCCTTA
GAACTCATCGAGATCCCCGCGGGTAAACGAGGGAAAAATGCTGATATTAAGCGTATTCTCGAAAAAGAAGGCGAACAGAT
GTTAGCAGCGGTAGGTAAAGGAAATCGTATCGTCACCCTTGATATTCCTGGCGCCCGTTGGGATACCCCAAAACTTGCCG
AGCAACTCGATCGCTGGAAGTTAGATGGAAGAAATGTCAGCTTATTAATTGGTGGCCCTGAAGGTTTAGCCCCCGCTTGT
AAAGCAGCTGCAGAACAAAGTTGGTCTTTATCTCCATTAACTATGCCACATCCGCTAGTACGTGTAGTGGTAGCAGAAAG
CCTTTACCGTGCATGGAGTATTACCACAAACCATCCTTATCATCGGGAATAATAAATTGGCGGGTAAGTAAGTGAAATCA
ACTAATGGGATGAAGAAAAGAAAACGCACCCCGTTTCGAGATTATACAGCGGAGTCAAAACTCTTTATCCGCCGTGTTAT
TGTCGCATTTTCAGGGATCTTAGTTTTAACGGGCATCTTAGTTTTTAACTTGTATCACTTACAAGTCGCTCGCCACGATG
ATTATCAAACTCGCTCGAATGATAACCGGATCAAATTAGTTCCCATCCCACCGAGCCGAGGCATTATTTACGATCGTAAT
GGGGTTCCACTTGCCCTAAATCGTACTATCTATCAATTAGAAATCGTACCGGAGAAAGTGGCTAATATCCAAGAAACATT
GGAGAGTTTACGAGAGGTCGTTGATTTAACTGACGACGATATTGCTGCATTTGAAAAAGAGCGAAAACGCTCTCGTCGTT
TTAGTTCTATTCCGCTTAAAACGTCACTTGACCAAGTGCAAGTGGCACGTTTTGCCATTAATCAATATCGCTATCCCGGA
TTAGAAATCAAAGGCTATCAACGTCGCTATTACCCTTATGGTTCAGCCCTTACTCATGTTATTGGTTATGTTGCAAAAAT
TAACGATAAAGATGTAGAACGTCTTGAAAAAGAAGGGCTCTATCCTAATTACGCAGCAACCCGAGATATCGGTAAATTAG
GTATTGAACGCTATTATGAATCTGTTTTGCATGGTAAAACCGGTTATGAAGAGGTCGAAGTTAATAGCCGTGGCCGTGTG
ATCCGCCAATTGCATGAGCAACCACCACAAGCCGGTAAAGATATCTACCTAACTATCGATCTTGAATTACAAACCTATAT
TGAAACGCTATTAACCACTAGCCGAGCGGCTGTGGTCGTCACAGATCCTCGTAACGGCGAGATATTAGCACTGGTTTCTA
ATCCAAGTTATGACCCTAACCTATTTGTTGGGGGAATATCTAATACAGACTATCAAGGCCTACTTAATAATCCCGATAGA
CCATTAATAAACCGGGCAACCCAAGGGCTCTATCCTCCAGCATCAACGGTTAAACCCTTTATGTCTGTTGCAGCCCTAAG
TGAAGGGGTTATTACTCCTAACACAACTATCCATGATCCGGGCTGGTGGCAACTGCCCGGCTCTGAAAAACGCTATCGTG
ACTGGAAACGTTGGGGACATGGAAAACTCAATGTTACTAAATCCATTATTGAGTCAGCAGATACCTTCTTCTATCAAGTT
GCCTATGATATGGGTATTGATCGTATTTCCACATGGATGTCCCGCTTTGGCTATGGTGAATACACGGGGATTGACCTTTC
TGAAGAGCGTAATGGCATTATGCCAACCCGAGAATGGAAACAACAACGATATAAAAAACCTTGGTATCAAGGGGATACCA
TCCCTGTTGGTATAGGTCAAGGTTACTGGACGGCGACCCCAATCCAAATGTCAAAAGCGTTAATGACCTTAATTAACGAT
GGTCAGGTTAAAACCCCTCACTTACTTTATGGCACCAAGTTAGGTAATGAAATGCTACCTTACGTGGATAAAGAGACACG
CCAAATTGGCGATATCAACTCCGGTTATTGGGAGTTAGCGAAGTACGGTATGTATGGTGTTGCCAATCTACCCAATGGTA
CAGGGCGACGTAGCTTTGCTGATGCTCCTTATAAGATTGCTGCAAAATCAGGTACAGCACAGGTATTTAGTTATGAAACC
TATAATGCTAGCCAATTAGCAGAACATCTTCGTGATCATAAATTAATGATTGCTTTTGCGCCTTATGAAAACCCTACCGT
TGCCGTCTCTATAATTTTAGAAAATGGTGGTGCTGGCCCATCTGTTGGGGATATTACTCGCCAAATACTTGATCACATTA
TACTTGGAGACAACAACACCGAGTTGCCTATTTCCCCGCCTTCACCGCGTGGCTCAGAGGAATAACCCAATGACAGAAAA
TAACAAGAAAAAATCACTCTGGACGCGTTTACATATCGATCCATTCTTTATGCTCTGTATTATTGCCTTATTATGCTATA
GCGCATTTATTATGTGGACAGCAAGTGGGCAAGATCCCGATATGATGGAACGCAAGCTGGGACAAATTGCTACGGGTTTT
ATCGTTATGATTATCATGGCGCAGATCCCTCCACGGGTGTATGAAAACTGGGCTCCTCACCTTTACGTATTTTGTGTTGT
ATTACTTATTTTTGTTGATGTCTTTGGGCAAATTAGTAAAGGTGCACAACGCTGGCTTGATTTAGGTATCATACGTTTTC
AGCCTTCTGAAATTGCCAAAATTGCCGTTCCTCTAATGGTCGCTCGCTTTATGAACCGTGATGTTTGTCCGCCAACATTA
CGTAACACAGCAATAGCCTTAGTGTTGATCTTCGTCCCCACCCTTTTAGTGGCTGCACAACCTGATTTGGGTACCTCTAT
TTTAATTGCTGCTTCAGGAATTTTTGTTATCTTCCTTGCCGGTATGAGTTGGCGTTTAATTACTGTCGCAACACTATTAA
TTGCTGGATTTATTCCGATACTCTGGTTTTTCTTGATGCATGATTACCAACGAACACGGGTCATGATGTTACTTGATCCT
GAAATTGACCCCTTAGGAGCCGGATATCATATTATCCAATCTAAAATTGCTATCGGTTCTGGTGGATTACATGGCAAAGG
TTGGTTACAAGGGACTCAGTCTCAACTTGAGTTTTTACCAGAGCGCCATACCGACTTTATTTTTGCCGTACTCGCAGAAG
AATTAGGACTGATTGGTGTTTTAATCCTACTAACGCTCTATATACTCTTAATTGCTCGAGGTCTTTATCTCGCGACAAAA
GCACAAAATACATTTGGCAGAGTCATGATTGGTGGATTAATGCTGATCTTCTTTGTTTATGTTTTCGTCAATATTGGTAT
GGTGAGTGGGATCCTCCCAGTAGTCGGCGTGCCATTACCACTGGTAAGCTATGGGGGATCGGCATTAATTGTACTAATGG
CAGGATTTGGCATTGTTATGTCAATTCATACACACCGAAAACTATTATCAAAAAGTTTATAATGAGGTTTCTATGCGTTT
GCAATGGGTTTTGATGGGTGTCAGTGCATTGCTACTTGCAGGATGTGTTGCTGATAAACCTGTGAATAATAATCAGCCAA
CCACAAGGTTGCCAAATGTACCTACACAACCCGTATTAGGTATAGAGCCTCGTTATGAGCCTTATCACCCGACTGCGAAT
CAAGATTATCGTAAAAATGGGGTAATTTATCGCATAGTCAAAGATCCGGCGAACTTTAGTGAACGGGGACAAGCGATTGT
TTACGACAGCTTAGCAATGAGTCGCTTAACAACCATAGGTGAACGAGTCAACCCTTATGAGTTTGCTGCGGCACACCCAA
CATTGCCTATTCCAAGTTATGCGAAAATAACAAACTTAATCAATGGACGCACAATGATTGTGCGAATTAACGATCGTGGC
CCTTACGTTGAAGGCAAACAAATACAGGTTACACCTGCTGTTTATAACAGTTTGCAGTTAATGCCAACAACCCCTATTCA
AATTGAAGGTATTGTCGTTGATCAAAATGGCCAAATAAGTGGTATTGGTACTCAAGGTGCACAAATAGAGAAAAGAGCCA
CTACATTACCTGAGCGTCCTAACTTTAATACTCAGCCATCGACAATGGCTCCCCAACCCTCTGTAACAGCACCGTCTCCC
ATAACAGTGACTCAACCAGCTCCAGCTCCAGCTCCAGCTCCAGCTCCAGCTCCAGCTCCAGCTCCAGCTCCAGCTCCAGC
TCCAGCTCCACAGCCAGTATCTTCATCTAGCGCAATAGCGCAAGGCTACTATGTACAAGTAGGTGCTTTAAGTAATCAAA
CTAATGCACAAACATGGTTATCTGAATTAACCAATGCTTTAAATACCCAAGGTGTCATTAATACAACTGATGGACTACAT
AAAGTGCAATTAGGCCCCTACTCATCAAAAACGCAAGCCGAAACAATAAAAAGTGCTTTGAAACAAAGTAAAAATATCGA
TGGGTTTATTGTTAGCCAATAAAGGGTAATAATTCGTAAAAACTCTTTTTCTAAAAGCAAATTCAGGCATAGAATCACCT
GAGTTTGCTGATATTTTTCTTATCAACTTTTATTTATTTTCCCTGAATTTCCGGAACAGACAAACAGAATGAAACAGACA
CGCCCAGTGAAATTACTAAGAACACATCTATTTAGTGCAACCTTTATTTTATTAGCTATTAGCCATCATGCTATTGCTGA
TGACACATTAAAAACAATGATACCCGCTGTTCCTAATATCGAAGCCGAATCCTATATTCTTATCGACTATAATTCTGGGA
AAGTCCTCGCGGAAAAAAACGCAGATGTCCGTCGTGATCCAGCCAGTTTAACCAAAATGATGACCAGTTATGTTATAGGT
CAAGCCATTCGTGCAGGAAAAATATCGAACAACGATATTGTTCCTATTGGTGAAGAAGCATGGGCAACGGGCAACCCTGT
ATTTCGCGGCTCATCATTAATGTTTTTAAAACCCGGTGATAAAGTCACCGTTTCACAATTAACACGCGGTATCAATCTAC
AATCAGGTAATGATGCCTGTGTAGCAATGGCCTCTTATGTTGCGGGAAGCCAAGATACCTTTGTCACTATGATGAATGAC
TATGTTAAGCGTCTAGGTTTACAAAACACACAATTTCAAACTGTACATGGTTTAGATGCACCTGGGCAATACAGTAGTGC
ACGAGATATGGCATTGATTGGCGCCGCATTAATTCGTGATGTTCCAGAAGAATATGCCATTTATAAAGAAAAAGAGTTTA
CCTACAATAATATCCGTCAAACTAACCGTAATGGTTTACTTTGGGATACTAGCCTCAATGTTGATGGTATTAAAACGGGT
CATACTGAAGCTGCGGGTTATAATCTTGTTGCCTCTGCAACAGAAGGAAATATGCGCTTGATTTCTGCCGTGATGGGTGG
ACACTCATCTAAAGGCCGTGATGCTGAAAGTAAAAAACTACTTACCTGGGGTTTTCGCTTCTTTGAAACGGTAAAACCAC
TGCAAGTGGGTAAAGAATTTGCTGCTGAACCTATCTGGTATGGTGATACTGATAAAGTGCAATTAGGGGTTGATAAAGAT
GTTTATCTCACGATCCCCCGTGGCCGACTCAAAGATCTAAAGGCCAGTTATGTATTAGATAATGTTGAATTACATGCGCC
AGTCAGTAAAAACCAAGTGGTTGGCACCATTAATTTCCAACTTGATGGGCAAGTCATTGAACAACGTCCACTTGTTGTTA
TGAATGAAGTGAAAGAAGGTGGCATTTTCAGCCGCTTGATTGATTACATCAAATTATTATTTTCACGTTGGTTTGGTTAA
GGCTTGAAAAGGATAAATGTGTCCATATATAAAGATTATATCGATATTGGAATAAACACATTTACCCATTCTATATTTAC
CCTAACTATCAGTATCGCATTCCTCATCATAGGAGGAATGCGCTTTTTATTTGTGCTGATGAGGTGTAAAAGAGATTATT
AAAACAACATCGCCTGTTGTCTTAAGGATTACATTATGATGAAAACAAAATTAAACGAACTATTAGAGTTCCCTTGCTCA
TTTACTTACAAAGTCATGGGTCATGCTAAACCTGAATTAGTTGACCAAGTCGTTGAAGTGATCCAGCGTCATGCACCCGG
TGATTATACACCTTCAGTAAAACCAAGTAGCAAAGGTAACTATCACTCAGTCTCTGTGACTATCAACGCAACGCATATTG
AACAAGTAGAAACCCTCTATAAAGAGTTAGGTGAATTAGAGCTTGTTCGCATGGTGTTATAATTTTTTTCTATTTGCCCC
CTTACCCTATTAGGGGGCATTAGACGTACTTAAGAAACAATATTACGCGATATCTTCTCTTTCACCTTACTTCTTATATT
AATTCTTATTATTTCGTTATTGATTTGTCACCTAGATTTAGCAAGTCTCACTTAAATAAAAGCCTAATTGGGGTTAATCG
CCAATTAAGCACTGCTTGGTTAATCACATCTATCTCCCCTTCCTCCCCTTCTCACTACGTCGTTTTTTTATCAATATTTC
TTTATCAAACACAAACTGAAGCAATAATCTCATCTCATTCTGGTAGTTCATTTGTTGGAGCGTTATACTGCCTTTCACAA
TTACGCTACAAATGAAGATTTTCACGGTGCAAGATAAAACAATCATTATTCGCCAATTGGGTATGAAACCCTATTTACCG
GTTTCTGATTCTATGCATCAGTTTACGGAAAAACGGGAAAGTCATACACCTGATGAAATTTGGCTGGTTCAACATGAACA
GGTTTTTACCCAAGGTCAAGCGGGTAAAGCAGAACACCTTTTAAACACAGGCTCTATACCGGTGATTCAATCTGACCGCG
GTGGACAAGTGACCTACCACGGCCCTGGCCAACAAGTGATGTATGTTTTGCTTGATCTAAAACGTAACCATATTGGCGTT
CGCCAATTAGTCACTGTTTTAGAGAATACTGTGATCAACACACTCGCAGAATTTAATGTAGACGCATATGCTCGTGCAGA
TGCACCGGGCGTGTATGTTAATGGTGATAAAATTTGCTCTTTGGGATTACGTATACGCAAAGGTTGCTCTTTTCACGGTC
TAGCACTTAATGTTGATATGGACTTATCTCCTTTTACGCGAATAAATCCTTGTGGTTATCCTGATCTAAAAATGACACAA
CTGGTTGATTTGGCGCCGAATGCAACATCGGAACAAGTGGCATCATTATTAATCAACCATTTTTGTACACAACTGGGATT
CCAACCACAGCAATAAAAATGCTATAATTTTTTTAACATTTATCATTTTTTTTAAAACCCTGATTACCTCAGTCACATCG
TGTTAATCACCCTAGATAACTGGAACTGGCACAATTATGAGTAAACCTATTCAGATGGAACGCGGCGTAAAATATCGTGA
CGCCGATAAAATGGCACTTATTCCTGTTAAAACAATCGTTACAGAACGTGAAGAACTGCTACGCAAACCTGAGTGGATGA
AAATAAAGTTGCCCGCAGATTCAAGTAAAATTCAAGGTATTAAAGCGGCCATGCGTAAAAATGGCCTGCATTCTGTTTGT
GAAGAGGCTTCATGCCCTAATCTTGCAGAATGTTTTAACCACGGTACCGCAACCTTTATGATCTTAGGGGCAATCTGTAC
GCGTCGTTGCCCATTTTGCGACGTTGCTCATGGTCGTCCTAACGCACCCGATCCCCAAGAGCCAATTAAATTGGCCCAAA
CGATAAAAGATATGGGATTACGTTATGTTGTTATCACCTCTGTAGATCGCGATGACCTACGCGATGGTGGTGCACAACAT
TTTGCCGATTGTATTACCGCTATCCGTGAAAAAAATCCTAATATTCGCATCGAAACTTTAGTCCCTGATTTCCGTGGTCG
TATGGATAAAGCATTAGAGATCCTCACTGACACACCACCAGACGTCTTTAACCACAATTTAGAAAACGTACCTCGTGTTT
ATCGTCAAGTGCGTCCTGGTGCGAACTATCAATGGTCTCTAACGTTACTAGAACGCTTTAAACAAGCCCACCCAAATATT
CCAACTAAATCGGGGTTAATGGTCGGTTTAGGTGAAACAAATGAAGAAATTATTGACGTGATGCGCGATCTGCGTAAACA
TGGTGTAACGATGCTGACATTAGGGCAATATTTACAACCCAGTCGTCACCATCTTCCTGTTCAACGCTACGTCAGTCCTG
ACGAGTTTGAATATATGAAAGAGCAAGCATTAGCAATGGGCTTTACCCACGCCGCTTGTGGACCATTTGTTCGTTCGTCT
TATCATGCTGATCTTCAAGCTCAAGGGATTGAGGTTAAATAACGATTAATCTCTCTTATGCTTAACATTGCAATAGCTGT
ATTTATCGGCGGTGGTTTAGGTAGCGTACTACGCTGGCTAATTAGCTACCGCCTCAATTCTCTTTTTCCCCATTTTGCAA
CGGGGACCTTGGTCGCTAACTGTATTGGTGCCTTTATTATCGCCTTTGGCATTGCTTGGTTTAGTAAGGCTCCCAATATT
GATCCTATTTGGAAAATCATGCTTACCACAGGTTTTTGTGGTGGCTTAACCACCTTTTCTACTTTTTCCGTTGAGGTGGT
CGCCTTATTTAATGAAGGACGAATAGGCTGGGCATTAGGCACCATGGGGGCAAACTTAGCGGGCTCGTTTCTGATGACGG
CATTCGCATTCTGGCTACTCCGTGAAATGTAGTCTCTTTAACAAGATAAAAACCGTTAATCATAAAGTTGTACTCTTTTA
GTTAAGCGATTTATAAGGCCTGAACTTAATATTCAACCAATGTCAGGCCTTTTAATTTGATTTTGTTCCCGGTGGTATTA
CTCAATAAATTAGCCAATTTTATCAATACATTCATTGATATTTTGAAATGATAACTATGATGTATTCTTGATTTTAATAA
TTTAAAAAACTTTCAACCACGGTATTTATCCCGCAGCTAGATACGCAAGCTCCTCTTTAAATTTCTCAAGTCTTTTTTCA
TCATCAAAACGAGCGAGAGTTATGCAGTGTGGCAAGCATAGTCACCCTAAGTAGCAATGATGATGTTTAAATCCCCCCTG
TATTTGACATAAAAAGCCCCCAATAATGGGTTGTCCAACTATTAGAGTATTTCAAATAGTATTTTTAAGAAAACAGTTTA
ATTTATTATTATCTATTTTCAATTTTTGTTATTTTTAGGTTTTTTATTATTGTTTTTGATGAGGGTTTTATATCTAATAA
ATGAAATTTTTTGTTGGTATCTTGATGATTTAATTGTTATTAAATTAATTCAATTATTTTTATAATAATGAGAAATTAAA
TGCCTCACCATTCACATTACATTTTACATGATGAGCTTATTGGTTTTGATATCTTTAAATATATAGATATTAAATTTATT
TTTTCCAATAATAGGAAAAGGAGTGTTTAAATGTTTACGTTGAGGAGGCTTATTTTGTTATACAAACAAATATCTAAAAA
GACAAACGACAATGTTGACTATAACGCTATTAAAGTCCAGAAAAATGAGTTACTTCTTCGTTTTCAGCAGGCTAAAAAGA
AGGCAGAACAAGATAGTCAGCTTTTAGTAAAATAGTTTTAATTTATTTTAATAAATACTGTTCAGAAAGTGTCTGAAATG
CTTCACCCGCTGACCATTGATTGGCAATGATGATGTTTAAATCCCCCCTGTATTTGACATAAAAAGACCCCCAATAATTG
GTTGTCCAACTATTGGGGGTCATTTCAAAAACGTTTTTTACTTTTGGAGAAGTCGTTAATTAGATAGCGACAACGTTTGC
AGCAGATGGCCCTTTCGCGCCGTCAGTAACTTCAAACTCTACCTTTTGACCTTCAGCAAGTGTTTTAAAACCTTCTGAAA
CAATAGCGGAAAAGTGGACGAACACATCTTTACTGCCATCTTCTGGAGTGATAAAACCAAAACCTTTAGTTTCGTTAAAC
CACTTAACGTTACCTTTTAATTTAGACATCAAGTTTACCTTTAAAATAGAAAATAAACGCAAGCGTTTTGCGTTGGCTAT
AGTAAAACAAAAATGATGATTCGCTGTCCACAGTCTAGATCACGAAACGCGTATTTTTTTTCTGTTAAACGATTATTATT
CAGACAAATCCCATAACTTAAGCCATTAATCACTTAAGAAATAGTGCTTAATACTTACAATATAAACTATTCGTCAATAT
CCACTTTTTCATAGTGTAATAGCCAACGTTTGATATCAAGTCCCCCAGTATAGCCTACTAACTTACCATTATGACCAATG
ACGCGATGGCAAGGAATAATTAACGAGATTGGGTTACGTGAATTTGCCATTCCTACCGCTCTGCAATAGTTGACGGAACC
TAATGTAAGTGCCAACTTTTTATAACTCCAAATTTCACCATAAGGAATAGACTGTAAAGTCTGCCAAACGCGTATTTGAA
ATTCGGTTCCTTTAGGCGCTAGTGGCACTGAAAATAGGGTGCGTTTACCCGAAAAATACTCTTTTAACTGTTTTATACAC
AGGTCAATTATGGCATTTGAATTAACTAACGCCTCTTTTTCACTAACAAAGTTAAGGCTGGTGATGCCATCATCATCTGC
AGTAATGGATATATAAGGCTTTGGAAAACCTTTCGGCGTATTGAGATAATCTTGGTACATAATGTGTTCTCTATTGATTT
GTCTGTATCATCAAGATTAAAACATGCTTTGTAAGTAAATCAATCATCTAATTTTCTACTATACCTAATAAAAATTGCTC
AAATGAGCGATAAGAAAATAAAATAAATCTGCTAACTGCTTAATTTTAATAATAATCATTATCAAAAATAAAAAACACCA
TATCTAGTGTGGTTGAAAAAGAATAAACCTATATATAGTATTTAAGCACTTTTCATTGTGACTGTGAGCAGACACATTCA
CATTTTTATAAGGGTTATTCTATGTCTGTGATCCTCTATACCAAACCAAATTGTGTTCAATGCAGTGCAACCGAGCGCGC
ATTACAACAACAAAAAATTCCTTTCACTGCGGTTGATCTCACCCAAGACACTCAAGCATTAGCAAAAATAGTTTCTATGG
GATATCGCCAAGTACCAGTTGTCGTTAATGGTGACGAACATTGGTCTGGCTTCTGCCCAGATAAAATTCGTCAAATAGCG
CGCTAAAGGAGCAACTTATGCAATCGACTGCCCCTTTAATTTATTTCTCTAGTCGCTCAGAAAATTGTCACCGCTTCGTA
CAAAAACTTAATCTACAAGCGACAAGGATAAAAGAGGATGAACCACTACAAGCCACACAACCTTTTGTGTTGCTCTGCCC
AACTTATGGTGGCGGTGGCGTTAAAGGCGCAGTGCCTAAAGCGGTGATCCAGTTTTTAAATATTCCTGAAAATCGCCAAT
TAATACGCGGTGTTATTGCTTCAGGAAATACCAATTTTGGCTCTGCTTACGGCTTAGCAGGTGACATTATTGCACAAAAA
TGCCAAGTCCCTTTTCTCTATCGTTTTGAGTTACTTGGTACGCCTGAAGATGTTAAACGTGTAAAAACCGGATTAAGCAC
ATTTTGGTCAGCTAGCAAATAATGACTAAAAAGTGAATGAGATAAAAAATATGACCCACTCTATAGAACAACTCGATTAT
CACGCCTTAAATGCCATGCTCAATCTCTATGATGAGCAAGGCAATATCCAGTTTGATAAAGACAAATTAGCCACCCACCA
TTTTTTTCGTCAACACGTTAATCAAAATACGGTGTTTTTTCATGATCTAAAAGAAAAGCTCGATTTTCTGGTGCAACAAC
ACTACTACGAAGCACAAGTATTAGAGCAGTACGATTTCCCGTTTATCAAACAGCTTTTTAAGCATGCCTATAGCAAAAAA
TTTCGCTTTCAATCGTTCCTAGGTGCATTTAAATACTACACCAGTTACACCTTAAAAACCTTTGATGGTGAGCGTTATCT
CGAACGCTATGAAGATCGTGTTTGTATGGTTGCCTTAACCCTAGCACAGGGGAATACCAAACTCGCCACTCACCTTGTCG
ATGAGATAATTAGTGGCCGTTTCCAGCCTGCAACCCCTACTTTCTTAAATTGTGGAAAAAAACAGCGTGGCGAATTGGTC
TCTTGTTTTTTATTACGTATCGAAGACAACATGGAGTCCATTGGCCGAGCAGTCAATTCTGCGTTGCAATTGTCGAAACG
TGGCGGAGGTGTTGCTTTCTTACTGACTAATTTACGAGAAGCAGGAGCCCCCATAAAACGCATTGAAAACCAATCGTCTG
GCGTAGTACCGGTGATGAAAATGCTTGAAGATGCCTTCTCATATGCCAATCAATTAGGCGCAAGACAAGGTGCTGGAGCG
GTTTATCTCCATGCTCATCATCCTGATATCTATCATTTTCTAGATACAAAACGAGAAAATGCTGATGAAAAAATACGTAT
TAAGACGCTTTCATTAGGTGTCGTTATTCCCGACATTACCTTTGAATTAGCTAAACGCAACGAAGATATGTATCTATTTT
CACCTTATGATGTAGAACGAGTATATGGCGTTCCTATGTCAGAAATCAGTATTAGCGAAAAATATACTGAAATGGTCAAC
AATGCAGAGATACGTAAGAAAAAAATTAAAGCACGGGCATTTTTTCAAACTTTAGCTGAAATTCAATTTGAATCAGGTTA
TCCCTATATTATGTTTGAAGATACCGTCAATCGCGCAAATCCGATTGCGGGCCGAATTAATATGAGCAATTTATGCTCAG
AAATCTTACAAGTAAATAGTGCCAGTGAATACAATCCTGATTTAAGTTATCGACAAATTGGTCATGATATTAGCTGTAAT
CTCGGATCAATGAATATCGCCATGGCGATGGACTCACCAGATTTTGCGCATACCGTAAATGTTGCCATCAGAGCACTGAC
GAGTGTGGCACAAATGACTAAAATAGAATCAGTACCTTCTATTGAAAAAGGCAACCAAGCATCTCATGCCATTGGCTTAG
GGCAAATGAACTTACATGGTTATTTAGCCCGTGAAGGGATTTATTATGGTTCAGAAGAAGGACTTGATTTTACCAATATC
TATTTCTATACCGTAACATACTATGCCCTTTTAGCCTCTAACCAATTAGCGATAGAGACTAAACAGCGCTTTAAAGGGTT
TGAACAGTCAAAATATGCCACTGGGGAGTATTTTGATAAATATTTATCAAAACAGTGGTTACCTAAAACCCAAAAAGTCC
ACCAGCTATTTAGCCAATCCAATATTCATATTCCAACCCAAGAAGATTGGCAAAAACTTAAGCTCTCGATTATGACTCAC
GGTATTTATAATCAAAACTTACAAGCAATACCGCCAACAGGATCAATCTCTTATATCAATCACTCTACATCGAGTATTCA
CCCCATTGTGGCACCGATTGAAATAAGAAAAGAAGGTAAAATCGGTCGGGTTTATTACCCCGCCCCTTTTATGACCAATG
AAAACCGTCATTTTTATCAAGATGCTTATGAAATTGGCGCAGAAAAAATTATCGATACCTATGCCCAAGCATCACAACAT
ATCGACCAAGGATTGTCGCTAACATTATTCTTTTCTGATGAAGCAACCACAAGGGATGTTAATAAAGCACAAATTTATGC
ATGGCGTAAAGGTATAAAGACCTTGTATTACATTCGTATTAGACAAACAGCATTAGCCGGCACAGAAATAAAAGGCTGTG
TTTCATGCGCCCTTTAATAATAATGATAAGGAAAGTGTTACTATGTCTGCATCTTATTTAAGTCGTGTTAATGCGATAAA
TTGGAATCGTATTGAAGACGAAAAAGATTTAGAAGTTTGGAACCGTTTAACCATGAATTTTTGGTTACCCGAAAAAATTC
CACTTTCTAATGATATACCTTCATGGAATACCTTAACCCAAGCTGAAAAACAGTTGACTATCCGTGTATTTACAGGGCTT
ACACTGCTCGATACGATACAAAATACGGTCGGGGCACCAACCTTAATGCCTGATGCTCAGACTCCCCATGAAGAGGCGGT
ATTATCGAATATCTGTTTTATGGAAGCGGTACATGCTCGCTCTTATAGCTCGATATTTTCGACACTCTGCTTAACAACAG
ATGTTGATGATGCTTATCGTTGGAGTGAAGAAAATACCTATTTGCAAAAGAAATCAGATATTATTCTGCGTTATTATCAA
GATAGTGATCCATTAAAGAAAAAAATTGCCAATGTATTTTTAGAGTCTTTTTTATTCTATTCTGGATTTTATTTACCAAT
GTATTGGTCAAGTCGAGGGAAATTAACCAATACAGCCGACTTAATTCGTTTAATTATTCGTGACGAAGCTGTGCATGGTT
ATTATATTGGCTATAAATTCCAAAATCAGTTATTAAATAAATCATCATTAGAGAAACAAGATATTAAAGACTTTGCTTTC
TCATTATTATTAGATTTATATGATAATGAAGTTAAATATACAGAAGATCTCTACGACTCTGTCGGTTGGACAGAAGATGT
AAAAAAATTCCTTCATTATAATGCGAATAAAGCGCTGATGAATTTAGGTTATGAAGCACTATTTCCAGATGAAATAACTA
ATGTTAGTCCAGCAATACTTTCATCACTATCGCCAGATGCAAATGAAAATCATGATTTCTTTTCTGGCTCAGGCTCTTCT
TATGTTATTGGTAAAACGATCAATACCGAAGATGATGACTGGGATTTCTAGCTAACCCTCTACAGCAAAAAACAGAATAC
ATTCATATTAATTATGAATTAATCAATTAATATAATGCACTGAAAAATAAAACTTATTTTTTAGTGCCTTTTTATTTGCT
TGAAAAACAACCTGATTGTGTAATTTTTACCGTCCCATTAACCAGAATTATCAATTTTTTACGAATGATTTTTATGACTA
GTTATCGATAACTTAAGATCACCCCTCAAAAAACATAAGATTTTTTAATGTTAATGCATTTTTTTCTATTTTTATTTTAT
TAGTATCTTTTTACATTTTTTTATTTTGTTGTTATTTCTATTGTGATGATAATTAAAATTAACATCTGAATAAAAATAAT
GTTATTTCATACAGTTAGTATGGTTTTTTTGACTTCTTTCTTTTCTATAATTTTACTTTATTTAAATATTAATTATCAAA
AAAAACCTAAAAAAATCACAAAATTATTTGTTTAATTATAATTAACATAGGGTTGTCAGGCTTGTTCATTATGATAGGGT
AATTCCCCTACTAAAAATCTCAATTTAGGAAAAACAACAAACTAATTTATTAACATTTAATTTATTCCTTTCATATTTAA
ATAGGAAAATAGATATTGCATGGCAATTAAACTCGAAGTAAAAAACCTATATAAAATATTTGGTGAGCACCCTAAACGGG
CCTTTGAATTATTAGGATCTGGTATGAACAAAGACCAAATCTTTGATAAAACAGGGTTAACCGTTGGTGTGCAAAATGCC
AATCTGGCCATTGAAGAAGGCGAAATATTTGTCATCATGGGATTATCAGGCTCTGGTAAATCTACATTAGTGCGCCTTCT
CAATCGTCTGATAGATCCCACTAAAGGCGAAGTCCTTATTGATGGTGAAAACATCACCACCATGTCTGATAAAGATTTAC
GACAAGTTCGACGTAAAAAAATCAGTATGGTGTTTCAATCATTCGCTTTAATGCCTCATATGAATGTACTCGATAATACA
GCATTTGGTATGGAGCTTGCAGGCATTAGCAAAGAAGAGCGCTATGAAAAAGCCATGGCAGCATTAGAGCAAGTTAACTT
AAGCTCTCATGCTCAATCTTGGCCGGATGAGTTATCCGGTGGGATGCGACAACGTATTGGGCTTGCTCGTGCACTGGCCA
ATGATCCTGATATCTTATTAATGGATGAGGCATTCTCCGCACTTGACCCATTAATCCGAACAGAAATGCAAGATGAGTTA
TTAAGCTTACAAGGTGATAAACAACGCACCATTGTGTTTATTTCTCATGATCTGGATGAAGCCATGCGTATTGGTGATCG
TATCGCGATTATGCAAGGCGGTGTGGTGGTACAAATCGGTACCCCTGATGAAATTCTTAATAATCCAGCCAATGATTATG
TACGTACCTTCTTCCGTGGCGTTGATATCAGTCATGTATTTAGCGCTAAAGATATTGCTAAACGTCGCCCAGAAACACTA
CTGCATATTGCGCCAGGTTTTGGTCCCCGTTCAGCATTAAAAGTACTGGAAGATGAAGATAGAAACTTTGGTTATTTAAT
TGAGCGAGGACGGAAATTTGCAGGTATTGTTTCTGTCACTTCTCTTGAAGAAGCATTAAAAGCGAAGCAACCTATTGGAT
CCGCTATTTTAACTGAACCTTGTGCGATTAATGGTGATACACCATTAAATGAACTGATTTCTACTGTTGCGCAATCTCCC
TGTGCGATCCCTGTTATTGATGAAAAAAACCGTTATATCGGTTTAATTTCGAAAGGAATGTTGTTACAAGCACTGGATAA
GGAGACACCAAATGAGTAAGACAAATAACCAAGCCAATCCTTGGGAAACGGACACTCAAGAAGCGGCAACAGAAAACGCC
AATACAACACAAAATTCAGCGCAAGAAACGCATAACAACACAGATACAGACAATGATCCTTGGGCAACCACGGATAGCAA
CACTACTGATACCGACCCTTGGAGTAGTAGCGCTGGCGGTGATACCGGTGGAGCTGATGCTGATCCTTGGGGTACAGGGA
GTGGCACTGACGGCAGTGATCTCTCTTCTGGTACTGATTGGCTAGATGCCATGCCAACAGAAAGTACACCTGATCACTTT
AATATTATGGATCCATTTAATCATACGCTGATCCCACTAGATTCTTGGGTAACGGATGGTATTGACTGGATTGTGCTGCA
TTTTCGTCCTATTTTCCAAGGGATACGCGTTCCAGTCGATTTAGTATTAGGTGGCTTTGAAAACTTTCTTACCTCAATGC
CTGCACCTGTTGCGATTATTTTATTTTCACTGATTGCATGGCAACTTTCAGGTAAGGTGATGGGAATAAGCGCTTTTATT
TCACTGATCTTAATCGGTGCTATTGGTGCATGGTCTGAAGCGATGATAACCCTTGCATTAGTGCTGACCTCATTACTATT
CTGCCTGATTATTGGTCTCCCCTTAGGGATATGGCTTGCACATAGTGACAGAGCATCAAAAATTGTCAGACCACTTTTAG
ATGCCATGCAAACAACCCCCGCTTTCGTTTACTTAGTACCTATCGTGATGTTATTCGGGATTGGTAACGTACCCGGTGTA
GTTGTCACGATTATTTTCGCCTTACCACCGATAGTGCGATTAACTATTTTAGGTATCAAACAAGTACCGGAAGATCTCAT
TGAAGCGGCTCAATCATTTGGGGCAAATCCTCGACAAATGTTGTTTAAAGTACAATTACCGCTGGCAATGCCAACAATTA
TGGCAGGGGTAAACCAAACCTTAATGTTAGCACTGTCAATGGTTGTTATCGCATCAATGATAGCCGTTGGTGGTTTAGGT
CAAATGGTATTACGTGGTATTGGTCGCCTAGATATGGGATTAGCGGCTGTAGGTGGTGCCGGTATTGTGATCCTCGCGAT
TATTCTTGACCGCTTAACTCAATCTTTAGGCCAAAATAGTCGCCTGAAAGGTAATAGACGCTGGTATATGACAGGCCCGA
TTGGTTTGATCTGCCGCCTGTTTGGTAAAAAAGCCGCATAACTCATACTGGCAATAAGATTAACTAACAATCAAACATAT
TTATTCAATTAATATAAGAGATAACAGTAGCACGACACAGCGACTATTATCTCTTACCCATCACAACAGAAGGAAAAACT
ATGCGTAATCCAGTTCTCTGGGCAACAGTATTGTCCGCCACACTGATAAGCACTCAGTTATCCGCTGCTGATTTACCCGG
TAAAGGGGTTTCGGTTCAACCGGTACAAAGTACTATTTCTGAAGAAACTTTTCAGACACTCATTGTCAATAAAGCACTCG
AAAAACTCGGCTACACAGTGCAACCCATTAAAGAAGTTGACTACAACGTAGCTTATTCTTCTATTGCTAATGGTGATGCC
ACTTTTATGGCGGTTAGTTGGGTACCTTTGCATAACTCACAATATGAAGCCGCAGGTGGCGATAACACATTTTATCGTAA
AGGTGATTATGTGGTTAACGCAGCCCAAGGTTATTTAATTGACAAAAAAACGGCTGAAAAATATAACATCACTAATATAG
AGCAATTTAAAGATCCGAAAATTGCCAAATTATTTGATGCCAATGGTGATGGAAAAGCAGATTTAACCGGTTGTAACCCT
GGCTGGGGTTGTGAAGAAGCCATTAATAATCACTTAAAAGCCTATGATTTAGAGAAATCAGTCACCCATAATCAGGGTAA
CTATGCGGCAATGATGGCAGATACCATTACTCGTTACAAAGAAGGTAAACCTATCTTCTATTATACTTGGACACCGTACT
GGATAAGTGATGTATTAAAGCCGGGTAAAGATGTCGTTTGGCTACAAGTTCCCTTCTCTTCATTACCGGGAGATGACAAA
ACCGATACAACCTTACCCAATGGTAAAAACTACGGTTTCCCACCGAGTACAATGCATATCGCGGCAAATAAAAAATGGGC
CGAAGCCAACCCTGCTGCTGCTAAATTATTTGAAATAATGAAAGTTTCAGTGGCTGATATCAACGCCCAAAACTTACGTA
TGCATAATGGTCAAAAATCACAAGCAGATATTGAACGTCATGCTAACGCGTGGATCAAAGCACATCAAAAAACCTTTGAT
GGCTGGGTAGAAGAAGCGCGTAAAGCGGCTAATTAATAGTGATAATCCTTAAATAACGTCAAAGCAGAGCATTATTAATA
TGCTCTGCTTTTTTTTATCTTATGGCTGTTGTCCTGTTGTCTAATTAAAAACTTTTAACCACAGTAAAGCGATAATCTCG
CCCAGTACCAGATACCGACTCACCTAAATAAGGGTAATAATCACGGTTAAATAAATTGGCGACAGTAAAACGTATCTCGG
TATTATCGATAAAAGCAGGTTTCCAATTAGCGAATAGTCCATGAATGGCATAGCCTTTACTTTTTGGTAATGACCAATAA
GTAGCAGCCGGATCAGCATCCATCGGTGAACGACGTTGAGCGCCAATAAAGTCCCCTGTCCACCCAGCAACCATATTTAT
TTGTGGGATTTTCATTCCAAGGGTGGCATGTAATGCATCCGGTTGAATTTCTGCAATCCATGTTTTTTGTCCAAACCACG
GATCACGAGGAGATTGATCGCGTTTACCTTTCATTGTCGAATACGCTAAGCGACCAAAGAGATTAGCACTGTCATAAAAT
GCCTCTATTTCCATACCTTGAATATGGTAGCCAGGTAAATTGCGATAATTTCCAAGGGAAGGAGGACAACTTCCATTGTT
TCCGGTTACTTTTCCACTTTCACAATAGACACCGCGACGACGGAATATCTCATCTTTCCCACGAGTATCAAAAAATGTGC
TTCGAAGTTGAAGCTGATCTTCTTGTTGGAAAACATTTTCAAAATCAACAATGGCGCCAATCCGTGTTGCGGTAACGGTC
TCTTTATCTAAATGGCGACTCGTGCCTGTCAAACTAGAGATACTGGCTTGCACTTCATATTGTTCATCAATTAACGGCGC
ACGCCATGTATGAGTTATATCACCAAAAAATCTAATATTGGGGCTCGCTTTCCATAAAATACCCAAATGAGGTGTAATGC
CACGATAAGTTACATCACTATAATCATGACCGTAATAGGGATTAGGATCTTGATAAACCTTCGCTCGACTCCCTACTCCT
TGATTTTTCACTATATCATAACGCACACCAGGCGTGAGGGTTAGTGTTCGATAACTAATTGAATCTTGAAGATAAAAACT
CGTGGTTGTTTGCGTCCCTTCTGGCATATAAGGTGGTGCATAATAGCCATAATTATAATTTGGATTTTTCGCTTTATCCC
GCGTAAACATTAACACATTACGATCATTACGGTGCCAACGCGCTCCCACTAAAATCACATGTTCAGTAGCTCCTTGCATC
ACGGTACTTTCATTTTTCACTTCAATTTGATGATTTTTATAGTTGACCCAACTTTGGTTACCCATACTACTACTTAGATA
AGAACTCGCATTATCAGGGCGTTTATCATTCTGTTTGGTATTTGAATAACCGTAAGTCAATGTGAAATTAATCAGGTCAG
AATCAATTGGCTGAATATTCCATTTCACACTCACAGTGTCATCTTTTTGGTCACGATAAACTAACTTACGTTTCATCGCT
CCATCAAAACCATATTTATCAACATCATATTGGCTCGGTTTTGCCAGTTCATCTCGCTTCGCAGCCCAAGGCGTCCAGCC
ATCACTGACAGATCTTGATGCTGATAAAGTTAATGTTTGTGCGTCTGTTAAATAGACATTGGTTTTAATTAAAAACGAAT
CTTGATCTGATTGTGAATAACCAAATTTAGTGCCATCAGGACGACGTAAATCATCGCTTTTACGACGATTAAAATAAAAT
AGACCGTCAGCCGTTCCATCCATTAGCTTGCCATATATCGCACCACTATAACGATTTTGCCTATCATTGGTATGATGTCC
ATATTTTAAAAACATACCAATATGCTGATCAGGTAACAGTAAGTCATCCGGATCTTTCGTTTCAATCCGTACGGAGCCAC
CAAATCCTCCATTTCCTTGGGTGATATTATGTGGTCCTTTATCGACATCAAGGCGTTTAATTAATTCAGGATCGATAAAT
ATGGAACCTTGACGATATTTTTCAAACGTCTTCGGTGTACCATCAAGAGTGATTTTCACATCTTCCGGATTGCCCATTCC
CCAAATATTTAAAGTTTGCCCACCAGGTCTTGGCGAGCCAGATGAAGAAATCCCTGGTAATTTATCTACCAATTCAGCGA
TATTATTTGGCTGAATTCTATTGATATCTTTTAATGTCAAAGCCGTGCTTCCTGCTTCAACACTCGAATTTAATTTTCCG
GAAACATAAATAGGATCAAGCACCACAGTTTCAGATTGTTGAGTTTGTGATGCTTTTTCTGTGCTTTGTGAAGCAACGCT
ATTAAACGAAGCAAGTGTAGTGAGTAATAAAAAAATCGCATGAGATGAAAATGAAACGGCCCCCATTCCCTGAAAATGAG
GCTCATGCTTAATTAACAAAAAGTTCATAATAGTATCTTTTATATGGTTATTAATACGCAAATAAATAGCTAAAAATACA
TTTAACAACACAATCATGTTAATGATAATTATTATCATTACATAGCTTTTTTTGATCTAAACCATAAAAAAGTTAACTAA
ACTAAAAATGAGCTATATTTAAAACAGAATAACTAAATAATTTAATATTAATGATATAATTAACTAATAACATTGGTTAC
TATATGGATTAATACTTGTCTAATCAGGACAGTGAGGGAATGGGGCTATTCATCTATTTAGCATAATAAATAATACAAAT
ATTCGGTTATCTGCCGAGAATAAATCACATTTTACTTTTAATATTAATCTATTATAAAAATAGATTAAAAACTTTCATGC
CCGATTGATTGAACATTGCTATCACAGTAATTCTTTCCGCAAAAAAATGACTCATGTTACTATCATTTACCTTACAAATA
ATTTGTGATCAGTATTATGGAAAACACAGCACCACAAACCTCTCTTAGTAAAGGCCTTATTTTACTTATGGCCGTTGCCA
CTGGCATGGTTGTCGCAAGTAACTATTATGCACAACCGCTACTTGATTCAATTGCAAATTATTTTCATATCTCTGCCACT
TTAGCTGGCTTTATTGTCACTACAGCACAATTAAGTTATGCCTTAGGTTTAATGCTATTGGTTCCCCTTGGCGATATTTT
TGAACGTCGTTCACTGATTGTTATCATGACGCTGATTTCAGCGAGCGGCTTATTAATTACGGCAATGGCACCTAATATTT
GGCTTATGTTAATTGGTACTGCCCTATCAGGTATGTTCTCGGTCGTCGCCCAAATTCTGGTTCCTTTTGCCGCTACACTT
GCTGCACCTCATCAACGAGGAAAAGCGGTAGGTACTATTATGAGTGGGCTTTTACTTGGTATTTTACTGGCAAGAACAGC
GTCAGGGCTGATGGCTTCCTTTACTAATTGGCAGGGCATTTTCTGGCTAGCAAGTGTTTTTCTAGCTATTTTAGCTATTA
CACTATGGCGCTGTTTACCTACCTATAAAAGTCAAACAAATTTAAATTATTTTCAACTGCTCGGTTCTATTTTTAAATTG
TTTGCCACGACCCCAGTATTACGTACCCGCTCACTGATTGGTGCACTTATCTTTGCCCACTTTGGTTTACTGTGGACATC
AATGGCTTTTTTACTCGCTTCTGATCCCTTTAATTATTCCGATGCAGTTATTGGCTTGTTTGGACTTGTCGGTGCTGCGG
GAGCACTAATGGCAGGTAAAGCGGGTGTATGGGTTGATAAAGGCAAAGGTAAAAAAACGACTACTTCAGGTTTAATTCTT
CTCTTCATTTGTTGGGGACTTATTGTTATCGCCCCTTATTATCAATGGATTGGACTGATTAGTTTTATTATTGGTGTGGT
TTTATTAGATTTAGCCGTTCAAGGTGTTCATGTCACTAACCAAAGCACTATCTACCGTATTTTACCTGATGCCCGAAATC
GGCTTACTGCCGCTTATATGACTAGCTATTTTATCGGGGGCGCCCTAGGCTCTTTATTATCGGGTTACGCTTATCACCAA
TATGGCTGGATTGGTGTTTCCAGCGCCGGTGCAATCATTGGCTTATTAGGTTTACTGGTTTGGTTATTTGGTTATAAAAA
TGATCCAGTGATCCAATCTGAATAATAAAACTTATCTCAAAAGGGGTATTTTATGTCAGCAATACCCCTCTAAACAGAAC
AAAACGTAAATGTTTTAACAGCGTGATTACTATTTATGTATATCATCATCTCATTCTTTATTAAGAAATACATATCAATT
ATATCAATATAGCATAAACGGCATAGTTTCTAAGTGGTATTATTAACAATAGAATCATTATAGTGTAAAATAAATTTATT
ACGTGTTTTATCGTAGAAATCGATCCATTTTTTCCTAAATAGACTATTATTCATAAGTAAATAAGGGATAAATTGATTTT
TATAACTTATTGTAAATAGATAAGCACCTAGTGATTTTTTTATGTTATCATTCAAAAAATTTATGAATCAGGTAGCATAA
TCAAAAAAACATAGTGACTATAAATAATAAAAATTGCTAAATTGTGTGTTTAATATACCATTTAACATGTTGATAACAAC
GTTATCCTAATTATCGAAACTAACAAGGTGTCTAAAAATGGAAAGCTCATTTACGCCAACAGAAGAACTACTAAACACTC
GCGCTACACAACAGAAATCGCTTAACAAAGATATTCCTTACCAAGAAATTTTGTTAACTCGCCTGTCTATGCACGTCCAG
AGCAAACTTCTTGAAAGTCGTAATAATATGTTAAAGTCTCAGGGCATTAACGAGACATTATTTATGGCACTTATGATTTT
AGATACAACGGAAAATCGTAGTATTCAACCATCAGAATTGAGTGCGGCGTTAGGCTCATCAAGAACAAATGCCACTCGTA
TTGCAGATGAATTAGAAAAACAAGGATGGATTGAGCGTCGTGAAAGTCATAACGACCGTCGCTGTCTACATCTTCATTTA
ACTGATGCTGGAGAAGAGTTTTTAAATAGCTTATTACCACCACAGCACGAATGTTTAAAGAAAATTTGGTCAGTATTAGA
TGAAGGTGAACAAAAACAGCTAGAAACCCTAATGCGTAAATTATTATTACAACTTGATACATTAGCGGATAATCAGCAGG
AATAACCATCACTATCAATAAACTTATTGATCTAATCTGTATTAGCTCAGATTTGACCTGACTAGCTATGGCACAGAGCT
AACATAAATCTGACAGGTCGCTCTGTGCCAAAAGCCAATATTCCCCAGCCCTTGCACTCAATCATGTCTGATATTTAATC
TATCATACTACCGACAAGATCTATGTAACATTGGCTACTTAGGCTATTTATACCCAATATTTTGATATTTCAGATGAACT
GGTTACAACAGCATGTTGAGACAAGATTTTCTCGAGTAAAAAAACATGTGTGTCATGATCAGGATCGGCACAACAATCAC
TTGCAATCACTAGACGATAATCTAGGTCAAATGCCTGACTAACTGTAGATAAAATCACGCCACTGGTCGTGACTCCTGCA
AGGATCAAGGTTTCAATACCTTGTGTACGAAGAACCATCTCAAGCTCAGTAAATGAAAAAGCCCCCACTCTACGTTTAAT
AATAACGATTTCATTTTCCTGCGGAAAAATATCATCATGAATAGCGGAGCTTTCACTATTGGTGATTAATATTCCATTGT
CTTTAATCGATGAGAAAATTATGTTGTTTTGACTAACCTCAGGATACCCCTCACGAAACTCAACACTAACATAGATAATC
GGTATGCCTGCTGCACGCGTAGCGGAAATTAATGATGATGTATTACGAATAACATCTTCAGCACGATCTTGTGGAAGGAA
ATTATTAAGAATGGTCGTCTGAAAATCCATTACCAGCAGAGCACTATTTTTATCGATATTATTATTGTTATTGTTGAATT
GTGTTGTCATAAAATCTCCGAAATATACAGGTGAAGAAGAACGAAGTTCATCAGCGTATAACTGAATTACGATGTAATTT
AAAATTCCAAGCGGCTCCCAACAATAAGACAACACTAGTTGCCAGAAAAACTGCGCGCATACCTATATGACCACCAATAA
CGCCACCTATTAACGGGCCGATGAACTGACCTGCAAACTGGGCTGCGACCGAATAGCCAAGGATACTGCCTATCATTCCT
TCTGGAACGTGATGACGTATTACTGCCGCAATACAAGGCAACAATCCCCCCAATGCTAATCCCATAAGAAAACGTAAAAT
AATAAGTTGCCAACCAGAGGTAACAAAGGCCTGAGGGATCAGCAATAAACCGGCTATAGCTAGTGCCAGCGTGATAATAC
GCAAATGCCCTATCCTATCTGCTAATTTCCCAAGCCAAGAGGCTGAAATAATACTACCTAAGGCAGCAGCGGCCATGACA
TAACCTGCAACCCTAGTTATCTGAGCAGGATCATTAACGAGTGTACGCACATAAACTGTAATAATAGGTTCTATCGACAT
ATTGGCCAGCATCAGCAACAACCCCGTACAAAGCATGCTAACTATCACAAATCGTGCTGGTAACTGCGACCAACTCACTT
GCATTTTTGTCGTAGTATTTATGTATTTCGGCGTATCTTCACGGATAAGCGTAAGGGTCATGATAAAGGACAAAAAGATC
AGTGCACCGGCACAGAAAAACGTGTTTCGAATACCGAACAAGTCAGGTAACCAACCTCCAGCTAGAGGGCCAATAAGATT
ACCCGCCATTACACCACATGAAACAATGCCCAACGCCCAAGCAACACGCTCTCTTGGAGCTTGTACTGCAATAAGAATAG
TTGCTCCAGATGAGTATCCCCCCGCCAAACCAACTAATAGCCTTAGACCGACAAGTTGCCAAATATTTGTTACCATTCCC
ATAAGTGAGACGGTCACCGCCATACCAAGACTGGCTCTTACGAGCATCGATTTACGTCCATATTTGTCACCGAGCTTTCC
CCATACTGGAGCAATTAAGCCTGCAGTGATAAAGGTTGCACTGAATGCCACGCCAGACCATTGGACAATGGCGGCGTGAC
CTTGAACACCAAGCTCTTCAACATATAGGGGGAGGAACGGTAACATCAAGGTCATTGCAAAAACAGTTGAAAAAGAACCA
ATAAAGCAAACGAGCAGATTTCGACGCCAAAAGCTGTTATATAATTGAGTCATAGAAATATTCTTTTCTGGTATACCAAG
TTGGTATACCATATAGATAATTTATTTTACTGTCAATTTTTAGGAGAGTATTGCCGTTATGAGCCAAGTGTTAGAGGTTG
AAAAACAATTAAGAAAACTGATACTCAACATGGAACTAGGCCCAGGAGAACGGTTAACTGAACGCTGGGCTGAAGCGAAA
TTTAACGCATCGAGAACTCCCGTTCGAGCCGCATTACAAAAGTTGGAATCAGAGGGACTTATATGTCGTGATGGTATACG
TTGGTTAGTGGCACCAATCGATGCCGATGAAATCGAACAATTATGTATTTACCGAGAAATACTGGAGGTAGCAGCATTAA
AACTTTCAGTCAGCCAGATCACCGAAGAACAGTTGAACAATTTGGAACGCCTGCTTAAAGAAACCACGGTAGATTCACCA
GAAGAGAGCATGGAAAATGCTGGAACACGATTCCATAGAGAGTTGGCACGCCTTTGTAATAACGCATTTATTATTGAAGG
GATAAATGATGCCCTACGTAGGCTTTCGCGAGCACGATGGCTTGATAGAGCGCCGTCTAATCCAGCGTGGGATGAGCATC
GTGAAATATTTGTCGCACTTCGTTCGAGAGATACGGACAAAGCCGTAGAACTACTCGCCACTCATTTGTGCGAAAGTAGA
CTCCGTTTACTAGATACCATTACATCTAGTAAACGTAGCCTAAGAGCAAGAGGCATTGCGATATCCTGACCAAATACCGC
CAACCTCATTTACAACATGAATTGATAAACAAATATATTCATTCACATTTATAATTGGCCTTTCGTGCTAATTATTATTC
TAATATAAGCCCAATATATATGTTTCCGGATTTTATTCTGGAAACATATATAATGCTTTTTTCTGGTTTATGGAGATCTT
CTAAATGAGTGTAAATGAGGAAAAAAATCCACCTCAGGCTCCCATTCGCAATAAAAAACGAACTCGCCGAAATGTTTTAT
TGCTACTGACTTTTATCTTTATTCTAGCGGGGTTCGCTTATACCGCTTACTGGTTTATGGTTCTTAGACATCATGAAACC
ACAGATAATGCCTACGTAACAGGCAATCAAATTATGGTTATGCCACAAATTTCAGGCTCGGTAACCACTGTCTATGTGGA
CAATACAGACTACGTAAAAGCAGGTGAACCTCTAGTCCAATTAGATGATAGTGATGAAATACTTGCATTAGATAAAGCAA
AAACCGCTTTAGCAAATAGTGTCCGTCAAATGCATCAGCAAATCATCAATGGTCGTCAATTAAAAGCGAATATTGTTTTA
CGTGAAACTGAATTGGCAAAATTGCAAAATGATCTGCGTCGTAGAGAAGTATTAGGCGAGCGAAATGTCATTGGAAAAGA
AGAACTCCAACATGCAAGAGAAGCTGTTGCCACGGCAAAAGCGGCATTAGATGTAGCAAAAGAGCAATATAATGCTAATC
AAGCCATTATCTTAACCACGCCTATTGCACAACAACCTTCTGTATTACAAGCTGCAACAGAAGTGCGTAATGCATGGCTA
GCTTTACAACGAACAAAAATACTAAGTCCTGCTGAAGGTTATGTCTCACGTCGTAGCGTTCAAGTTGGTGCACAAGTTGC
ACCGGGTAAACCGTTAATGGCCGTCGTACCTGTCACAGGTATGTGGATAGACGCTAACTTTAAAGAGACGCAACTGGCCA
ATATGCGTATCGGACAGCCCGCGAAAATAACCACTGATTTTTATGGTAAAAAAGTTATTTACCATGGTCGTGTACAGGGA
TTAGATATGGGAACAGGCAGTGCATTCTCACTATTACCGGCACAAAATGCCAGTGGTAACTGGATAAAAGTAGTTCAGCG
CTTGCCGGTACGTATTTCCCTTGATGAAAAAGAAGTTGCAGAAAAACCGCTACGTATCGGTTTATCCACTGAAGTGACTG
TGGATACCGTTAATCTTGATGGAAAAGTATTATCACAGAGCGAACGTCAAGCACCGGCTTATCATACTGATGCACTCACT
ATTGATATGTCAGAAATCAATTCATTGATTAATGAAATCATTGAACAAAATGCAGGATGATAAAGCGAGGTGTAAAGGTG
ATTAAAGAACCCTTACAAGGAGGAAAACTTGCTATAATGACCATCGCACTTGCGCTGGCCACTTTTATGCAAGTTCTCGA
TTCAACAATCGCTAACGTAGCCATCCCGACAATAGCGGGTAACTTAGGTGCATCAAATTCTCAAGGCACTTGGGTTATTA
CCTCATTTGGTGTTGCAAATGCTATCTCAATTCCTATTACTGGCTGGCTGGCAAAACGTATTGGTGAAGTACGCCTCTTT
ATGTGGTCAACAGCACTATTTGCCTTAACATCATGGCTGTGTGGTATTTCTCAAAGTTTAGAAATGCTGATCTTTTTCCG
TGTACTTCAAGGTTTAGTCGCAGGCCCCTTAATTCCGTTATCACAAAGTTTGCTATTGAATAACTATCCACCAGCAAAAC
GCAATATGGCATTAGCGTTATGGTCGGTTACCATTGTCGTTGCACCTATTTTAGGCCCTATTTTAGGTGGCTATATCAGT
GATAATTACCATTGGGGATGGATCTTCTTTATTAACGTACCTTTTGGTGTGTTAATTATTATGTGCATCTCAAATACATT
AGCGGGTCGCGAAACCAAAACGGAAATTAAACCAATAGATACCATTGGTCTCGTACTATTGGTGGTTGGTGTTGGTGCAC
TACAGATCATGCTTGATCAAGGTAAAGAGCTGGATTGGTTTAATTCAACTGAAATTATTGTACTTACTATTATTGCTGTA
GTGGCGTTAAGTTTCTTAATTGTGTGGGAGTTAACTGACGAACACCCTGTTATTGATCTTTCTCTGTTTAAAAGTCGCAA
TTTCACTATTGGCTGTTTAACCCTTAGTCTCGCTTATATGATCTATTTCGGTACTATTGTGTTGCTCCCTCTCCTGTTGC
AAGAAGTCTTTGGTTATACCGCAACATGGGCGGGTTTAGCTGCAGCCTCTGTTGGTTTATTACCGCTGATCATTACACCA
ATCATCGGAAAATTTGGTGGAAAAATCGACTTACGCTATATCATTAGCTTTAGCTTTATTATGTTTGCGGTATGTTTTTA
TTGGCGAGCTTATACTTTTGAACCCGGAATGGATTTTGCCACAGTTGCTTGGCCACAATTCTGGCAAGGTTTAGGTGTAG
CATGTTTCTTTATGCCATTAACCACGATGACTTTATCGGGATTACCTCCGGAGAAAATGGCCTCGGCATCCAGTTTATCT
AATTTTTTAAGAACCTTAGCGGGTGCAATTGGCGCATCATTAACGACAACCATTTGGACACAAAGGGAGTCATTACATCA
TGAAACCTTTGTTGAAAAAATTAATCCACTCGATCCCGATGCACAATTGGCTTTTCAACAGATGAGAGAATTGGGGCTTT
CTGATGAACAAACCTCCGCTTATTTAGCTAAAACAATCACTGAACAAGGTCTGATTATTTCAGCGAATGAAATTTTCTGG
CTAGCGGCAGGAATATTCATTTTAATGCTGGTGGTTGTTTGGTTTGCTAAACCGCCATTCTCACCGGGTAAATAACCATT
AATGAATTGATTAGTTAATTAAAGAAAAATCCCGCTGAACATGGTGAACTGACTGCAGTTCATTATTCAGCGGGATTTTT
AAATCATCTAACAATTAAATAATTAGCCGTGATGTTGACGCCACCATTCAGCCAATAACACGCCAGAAGCCACAGAGACA
TTTAAGCTTTCAATATGGCCTGTACCACCAATATAAATGCTCATATCCCCTTGTTTTAACGTGCTATCACTTAAGCCATC
CTTCTCTTGACCTAAGATTAATACCATTTTTTCAGGTAATTGAGCTTTTGCTAGTGGCACACTTCCTTTGTGACTTGAGG
TTGTCACTAAGGTATAGCCAGCCTGTTTAAACTGCTCTAATGTCTGAGCAAAATTATCAGCATCAATTCCTTGAATATAC
TCGGCACCACCTTCTGCGGTACGCACTGCTGCACCAGATTCTAACACTGATGAGTCGGGAGAAATGACACCTTTCACACC
AAAATGAGCACAGCTACGCATAATAGCACCGACATTATGTGGATTACCCACATCTTCAAGCGCTAAGACACAATCTTTTG
TTGGTGCATCTTTTAAATAGGTTTGTGCATCATGACCAACACGTTTTTTGATTAAGAAACAAACGCCACCATGATGATCC
GTACGCGCCGCTTTAACCATCTCTTCTTCTTCAACAACATGGTAAGCTTTACGATTTGCCGCCATCCATTTTAACGCTTC
ACGAAAACGAGGTGTTACTTCTTGTAAGAACCAAGCTCGAACAATGGCTTCTGGACGGTTTTTAAACATAGCCTGACAAG
CATTTTCACCATAGATACGCGTCTCTTCTAAACGCTGACGGCGAAGCTGTTCGGGATCTATTTGGCTTTTACCAGTAATT
CCATCATGCTCTTTTAATGGCTCATCTCCCGGACGAGAAATCGTTTTCCATGGAGAATAATTACTACCTTCACTATCGTT
ATCACGTAAGGAGCTTGATCCACTGCGTGATGGATTACGTCCTGAAGACTTACCTGCACCACGTTCATCACGACGAGAAA
ATTTGTTATCACCGCGTTTATCATCACGACGATGACTACGGTCAGTATCACCACGAGCATTATTAGGGCGGCGGGATGGT
TTTTTAGGTTTATTATCGGCACTGTCCTCACTGCGGACATACATTACTTTTACTTTGCCGTTTTTACCTTCATAAGAATC
GTTCATTAGTCTCTCCAACTGCAATAGGGGCGCAGATTACATGATAGTTTAGCAACTGTCACCGAGAGAATCACGCAGAG
TAAGAGATAAACCTATATCAAAAAACACTCTCTTTAAAAATAAAATTAGATTTAGCTTTTTATTAATAATAAATAGCTTT
TATATCAATAACTAATGGAGCTATTCATAACTAGATTTAACAATACAAAAAAGTGTATCCATAATCAATTTTTTCCTAAC
ATCATGATTAAATGTGGTTTGCTCACCACAACTTAGGTTTAGAAAGTCTTTTCCTGTTTTTTGTAATACTGTTTCTATTG
TGGATATTAAATCATCTTCTTTTTCATGATTAAATTTATTCCATTCATTATGTAAACTATCAATATAATTAAGCGCCAAA
AGACCACATCCATTAGGTACATTTTCTTGTAGATTATATTCTATATTGATAGTATTAAATCCTTTTTTTTCTAGTTCAAT
TAATAAGTTATGACGTTCATCTTTTTTGCTTGAGGGCAATGAATCACATAAAAAACAGCTATCTTTATAAGTCAATAACG
CAACCCAATGGTTATTATTGACTAAAACCACATAATTTTTTAACTCCGCGGATCCTTTGCTATTTTCTATTTTTTTAAGT
ATTGATTCATAGGAACCAATATCACACTGATAGGGTTGAAATGACGCCCAAGACTCTAATTCAGATGAAGATATATATCG
ATTATTATTACTTACGCTTTCATTACTATTGGCCAATACGCTATCATTACATTTTATATTTAAATAATTATCAACCGCTG
AGATAAAAACATTCTCCCCTTTTCCCTTTTGTCTAGCAATCGCTTCCTCACAAGCCATTGCACTTAATAAAGGTCGTTCT
TTAAAATACTCTTGATCCTCTTTTATTTTTATTTCATAGAGTAATTTGACTAACTCTTTAATATCTTCTCTTATCGAGTT
ATTTAATTTTGGATAAATCAAGTAGAGCTGATTAGTTGCATATAAGCTTATTTTTATATCATCATGAAACATGATGTTTA
CTAAATAATCTAAATCTATTGAGCTTCCATTCCTAACTGCATCAGCGAGTTTATTTATTTGATTTTTGGCAGTCTCAAGA
TTAACATCCACTCTACTATTATTAATGACCTGAGTATCAAAGATATTAAATAGGTTTTTTATTTCATTATCTGTAATACT
ATTTTCATTATTATAAAAAAGGATTTGTGTTACCTTCATAAGTCACCACAATTTATTAAATAATAATAATCCTACCACTA
TACGGTAAATAAACTTTCATAAAAAACAACTGATAGTAGACCTTTGGGGATCATGGTAATATTCATTCCTTTATTTATGA
TTGTGGTCTTTCTGTTATGCATGACAATGCGGTTTCTCGACTTCGTCAATATCGAGTTTCTATCTCTACACGCCCATATA
AAGCCAGAGGCTTTCGTGTTAAACGATGCACTTTTTGTTTATTACCTGAAAAACAGTGTCTGTGTGACACCATCATTCAT
CAAACCGCGAAAAGTCGTTTTTGTTTAATGATGTACGATACAGAAGTGATGAAACCAAGTAATACAGGAAAATTAATTGC
CGATGTTTTACCCGATACACTTGCCTTTTTATGGTCACGTACCGAGCCTGAAAAAGCCTTACTTGATGCAATTAATGATC
CGCATCGACAAGCTTATGTCGTCTTCCCAGACAGCTATGCTTCTCCTTCGCGAAAAGTTTATCACCAGTTACCTGCAAAC
AGTAAGCCACCGCTATTTATCTTACTAGACGGCACTTGGACAGAGGCGAGAAAAATGTTTCGTAAAAGCCCCTACCTTGA
TGCATTACCACTGTTTTCAATTAATGAAGCCAGTAAATGTGACTACATGCTCCGCCAAGCAGCAAGAGAAGAGCAACATT
GTACCGCTGAAGTTGCCGCTTCTATTTTAGCCAATGTCGGCGATGATTTAGCGTCACAACAGCTTTTTTCTCATTTTAGT
TACTTTCGTCAACAATATTTAATTGGAAAACCAGACAGACGTCAGGCAAAAGAAGAGTAAATCAGCTACATTGAATACAG
TTTATCATAAACTTAGGAGTTGATATGAGCCAGCGAGGCCTTGAAGCACTATTACGTCCTAAATCAATTGCGGTGATTGG
CGCCTCTGACAAAGTAGGCAGAGCAGGAACCACAATGATGAAAAACTTACTCAGTGGTGGGTTTAATGGGCCAGTCTTTC
CAGTCAATCCGACTCGCAATTCTGTTTCTGGTGTTTTTACTTATCCTTCTATTGATAAACTCCCCCAAGTACCAGACTTG
GCAATTATCTGTACTCATCATCGCCGCAATCTTGAACTTCTTGAGCAATTAGGTCAATCAGGCTGTAAAGCCGTGATTGT
TCTTTCAGCACAATCAGAACAATTTCAAGCTATTAAGACACTCTGCCAGCAATACCATATTCGCTTGTTAGGTCCAAATA
GTTTAGGTTTATTAGCCCCTTGGCAAGGCTTAAATGCCAGCTTTTCACCCCTTCCTGTAAAAAAAGGCAAATTGGCATTT
ATCTCACAATCAGCAGCAGTAGCTAACACCATCCTAGATTGGGCGTATTACCGCAATATTGGCTTTTCCTATTTTATTGC
ATTAGGTGATAACCAAGATATCCAAGTTGATGATTTACTGGATTTTCTAGCAAGAGATAGTAAAACCAGTGCAATATTGC
TGCATTTAGAGCATATTCATGATGCAAGGCGCTTTATGTCTGCCTCACGTAGTGCATCACGTAATAAGCCAATACTAGTT
ATAAAAAGTGGTCGAACACAAAAAGCCCAATTACTCTTAGGCGATACGCCAAGTTATGATGTAGCTTATGATGCAGCCTT
CCAACGCGCAGGACTGTTACGCGTACAAGATACTCATGAGATGTTTTCAGCGGTTGAAACCCTCAGTTATATGACGCCAT
TAAAAGGCGAGAAACTGATGATCATCAGCAATGGTTCAGCTCCTGCGGCAATGGCCGTAGATGAATTATTTTTACAGTCA
GGCAAATTAGCACAATTATCTGCTGATACTCAGCAACAATTGCAAGCCATTGTGCAAGACACATCTGCTATTCGTAATCC
GCTTAATTTAGGTGATGATACCACGGTAGAGCGCTATATTAGGGCAGTGAATTGTCTATTAGATAGCCATGATCATGATG
CATTACTCTTAATTCATACACCAAGTGCTATTGCACCAAGTATTGAAACAGCACAAAAAGTTATTGAAGCAATTAATAAG
CACCCCAGAAGAAAATGGCTCACTCTATTTACTAATTGGGGAGGCGAATATTCATCTCAACAATCACGTAAATTATTTAG
TGAAGCGGGTATTCCCACTTATCGCACTCCTGAAGGCGCAATTACCGCTTTTATGCATATGGTGGAGTACCGCCGAAACC
AAAAACAACTAAAGGAAACGCCGGCATTACCTTTAGAAATAAAAATGAACACCCAGCAAGCCCATCGCTGTATTGAAGAC
GCTCTCGACAAAAAACAGTATCGCCTTGATACACACCAAGTCCAGCCCATTATGGAAGCCTATGGCTTTAATACTTTACC
TACTTGGATTGCTCATAATGCACAAGAAGCGGTCAGTATTGCAGAAAAAATAGGTTATCCGGTCGCGCTGAAATTACGCT
CTCCTGATATACCTCATAAATCGGAAGTTCAGGGGGTTATGTTATATTTAAGAGACAGCAATGAAGTTGAATCGGCTGCA
CATGCCATTATCGAGCGGGTAAGCGAGCTTTACCCACAAGCGAAAATTCAAGGACTATTAGTACAAAGTATGGCAAACCG
TGCAGGCTCCCAAGAGCTACGTGTTGCGATTGAACAAGACCCCATCTTTGGCCCACTAATTCTATTAGGAGAAGGAGGCG
TTGAGTGGCAAATCGAAACAAAAGCTGCCGTTGCTTTGCCACCACTTAATATGGCGCTAGCTCGTTATCTGGTCATTAAT
GCAATAAAAAGTGGCAAGCTCCAACCTAGAAGTGCATTACAACCACTGAATATCCTAAGCTTAAGCCATTTTTTGGTGCA
AGTTTCACACTTACTATTAGATTGTCCACAAATTGTCAGGCTCGACATACATCCGTTGTTAGTATCGGGTAATGATTTCA
CTTTGTTAGACGTGGCTATGGAGCTGTCACCTATCGAAGGCGATCCTCATCAAAAACTTTCTATTCGCCCGTATCCCAAT
GAATTAGAAGAAACTTTCTTTTTAAGAGATAGCAAACCTTGTTTTATTCGACCTATTTTGCCTGAAGATGAACCTCTACT
AAAAACCTTTATTAATCAAGTGACCAAAGAAGATCTCTATTATCGCTATTTTAGTGAGATCAGCGAATTTACCCATGACG
ATCTCGCTAATATGACACAGATTGATTACGATCGTGAGATGGCTTTTGTCGCCATTCGCCACCCTCACGATGATCCAGAA
ATTATTGGTGTTGCTCGAGCTATGGCAGATCCTGATAATCAACAGGCTGAATTTGCTATCTTGGTACGCTCTGATTTAAA
AGGTAATACACTGGGTCACCAATTAATGATGAAATTAATCAACTATACTAAAGCGCATGGCATCAAACGGTTAACTGCCA
TTACCATGCCTGAAAATCGTAATATGATAAGTCTAGCTAAAAAATTAGGGTTTTCTGTGGAAGTACAGTTTGATGAAGGA
ATAGTCAATCTCAACTTGCTTCTTGATCCTCTCAGTGATGTATAGTGATAAAATCGCGAATAGAAAATTTCTGAATGTGA
TTATTCACACATCCTAAGAGAAATTCACTCTATAAGATGATTTTATGCGTACATCCTATATAACTAATGTTATGATCAGA
AGATCGGTTACAGAATTTTTTACATAGAAGATGACTCTTTTAGTCATCATAAACAAGAGAAATAAGCACTGTGATGTTGT
CTAAACTAAAACTTGCTAAGCATCAACAACACCTTGCACAACTGCCTAAATTAGCTCAGTCAGTTGCTGATGTTGAAACG
CTTTATCAGACATCCGCGTTTCGCAGCACCTTATTGAAATATATCGCGCAAGCTCAAAAAGAGATTTTTATTACCGCACT
CTATCTAGAACATGATGAAGCGGGCGAGGAGATCCTTGAAGCACTTTATACCGCAAAACAACAACGTCCTGAACTTTCCA
TCACCGTTATTGTTGATTGGCATCGTGCTCAACGCGGTCGTATAGGTGTCTCTGCTGATGCAACAAATGCAGATTGGTAT
CATAAAGTTGCACAACAGCATCCTGATGTTGACGTCCCTATTTATGGTATTCCTGTTAATACACGTGAAGCATTAGGCGT
ATTACATCTAAAAGGGTTTATCTTTGATGATACGGTTATTTACAGTGGTGCAAGTATTAATAACGTCTATTTGCATAAAC
TTGATAAATACCGTTATGACAGATATCACATCATTCATAATGCTGAACTCGCAAACACAATGAAGCAATTCATTGTCGAT
AGCCTTTTGCAATCAGATGCTATTCAACGTCTTGATTCAGAAGAGAGAGTGCGTTGTGCAGAAATTAAAAATTGTATCCG
TCAATTCCGCTTTAATTTACGCACACATGATGGTTACGATATAAAAGGAAATGCCTCAAATAATCAGTTAACAGTGACTC
CATTAGTCGGCTTAGGCAAGAAAAATATCTTGAATAAGACTATTTCCCACCTCATGGCCGTGACTGAAGAAAAGTTGGTT
ATTTGTACACCTTATTTTAATTTACCTGCTATTTTGGTGCGCCAAATTAGTCATTTACTGAGAAATGGTAAACAGGTTGA
GATTATTATTGGTGATAAAACGGCAAATGACTTTTATATTCCGCCAGAAGAGCCCTTTAAAATAATAGGTGCTTTGCCTT
ATTTGTATGAGATTAATCTTCGTAAATTCACCCAACGTTTTCAACGTTTTATTGATAATGACCAATTAACAGTAAGGCTT
TGGAAAGACGGTGATAATACCTATCATTTAAAAGGCATGTGGGTTGATGATGAGTGGCAATTAATTACAGGTAATAATCT
AAACCCTCGAGCTTGGGGATTAGATCTTGAAAATGCCATCTTAATTCACGATCCACATCATGAATTACATGAACAACGCC
ATAAAGAGTTAGCTTGTATCAGAGAAAAAACACTGATTGTTAAAAGCTATCAACAATTAGAGAGTATTAAATTTTACCCT
CTAAAAGTGAAAAAATTAATTAAACGTTTACGGCGTATCCGTGTTGATAGACTAATTAGTCGTATACTCTAATTTAACTA
TACTGCTAAGCACTATTTATAAGCCTTACTTAAAATAAGTAAGGCTTTTTTGTCGCTATAATCCACTATACTTCAACTTA
TTAAGATTTAAGCTCAACTATCTAACGATCAAGATATAGTAATAAGGCGTGGATATTATATGAAACTAAAGCGTAATGGC
TTCTATCTGATAGTTTTACTTTCACTCGTCACGTTAAATGGTTGTCAATCCTTTCATGTTGCCAATGATGATTGGCAAGG
AAAAGATAAAGCACAGCATTTTTTATTTTCTATGGTAGCCTCCGCAGGAGCTAATGCTTACGCAGATCATCAGAACTATT
CTTATCGAGAAGGATTAGTTATTGGCTTATCCTTTTCAATAAGTTTAGGCGTCGCTAAAGAGCTTTATGATAGTCGACCA
CAAGGTACGGGATGGAGCTGGCATGATTTTGCTTATGATGTGGCAGGAGCCGCTGCTGGCAGTTTACTCTATCAGCAATT
GAAATAACTCTTTTCCTTAGTTAAAGGATAAAATTGAGAATAAAAAATATCAAATGCAAAAAAGCCAACCCAGTGGGTTG
GCTTTCTCGTCTTATTTAATGCTTGGCAGTTCCCTACTCTCACATGGGGAGACCCCACACTACCATCGGCGCTACGGCGT
TTCACTTCTGAGTTCGGCATGGGATCAGGTGGGACCACCGC
>NZ_JAMOJM010000013.1 Proteus mirabilis strain FZP3320 NODE_13_length_74320_cov_53.827019, whole genome shotgun sequence
GACATTTTGCTTACCCTGAGTTGATGGGGGAGATTAAATATTGTCCAAACTGGGGTGCTTACTTTGCCGCGTAAGGAGGA
TATCCAGGCTCTGGATCGTCATGACTGATTAAATCGCACCTTCCCTAGCTTTCCATAATGGAATATTATCGCCACCTTGA
AGAATTCTTTGTTCCGGTTACAGAATCTGCATTTTTATTGAGAGCAAGGGATTTAACCTGCCACGGCGTGGTCAGATTAA
GGATGTGGGCATAGAGCGATTTTTCGGCCATTAATTTGACGCTGATGCTTACTTTAAATTGTTATTATTTTTTGCCCACT
TTTTTAATCTTCCATTCGCGTTGGTATAAGGCGAAGATGTATTAAATGAGATCATTCGGCCCATCGTCCATTTTTTGTAT
CATGGTTCACCATACAAAACATCATCAGTTCGTTCATCAATAAGCTTTTGTAGTGGTCAACTAAAACTGGCCACGGTTTT
AGAGTTTTTTCGGTATCGGTTTTCCGATTCATTTGGTGGTAATCCACCGTTATATTCGTGCGGCCTGAGTTCGCTGTAAT
ACCCGACGATATAACCCGTTATCGCTTGAGCAGCTTCACTGAAGCTGGTGTAGCCTGTCACCGGCATCCACTCATTTTTC
AGACTCCTGAAAAAGCGCTCCATCGGACTGTTGACGCTCCTATGTCAAGAGCGGCGATTGGCATATGCGAGGTCCGATAA
AATCAATGGATAGAGCTCACGGACGATGTAGCGTTTTAGGCATCTCAGGATCTCTTTAGTCGATAGCCCTTCACCAGTTC
GTCTGTCGACATAGATTCTCGTGCGCGGATCGCTACGCATACGTACAAGGGCTATTGTCCACAGGGCATTGTTTGCTTCA
CGTGAGCCACCACGGTTTAATCTGTGCCTTACTGTTTTCCCTGATGATGCTGGCAGTGGATTTACGCCACAGAGCGATGC
CAGGGCCGCTTCATTTTTTAAACGTTCGGGGTTATCACCCGCAACTGCCAGCAGTGTTGCAGCCGTCTGTGGCCCAACGC
CAAACTGGCTACGAAGGTTACTGGCATACTTGCGGGTCAGTTTATCTAGTGATTCGTCTAGTTCATTCAACTCTTCAGTC
AGGGCCATCCATCGTTTCGCAAGGCTTCGAAGCGTACTGCACAAGGCTATACGTAACGGTGAGTGCTCTGACACTTCGCT
GTTAATGCAGGCAGTTACGCATTCGTGTGGTTTCGATTTCCAGAGTTTGTCGCGAACATCTTGCGGGGCACTAACCAGCA
GTGCACGAAGCTGATTAATCGCCTGCGTACAGGCTTTTACTGCACTACGTCGGGCAACACTAATAATCCGGAGAGCCTCA
CATGCACCTGACTGCATTTTTGGTATGGCCTTGCTGCTCCCTGAAAGCACTGTCCGGGCTGCATTTTCTGCATCTAGTGG
ATCTGACTTCCCTTCAAGGCGGCGTTTTGAGCGATCTGGCCGGTTAACTTCAACAACATAAATGCTATTCTTGATGAGAT
AGCGTGTTAATGCGGCACCATATGTTCCTGTTCCTTCGATGCCTGCTCGTTCGAGGCTACCGAAAGAACGTGCCCAATCA
AGTAGTTCCAGATAGCCCGCTTGATTTGTTTGAATAATGTGAGTTCCAAGCAGTTTACCTGCCTGACTGATAACAGCGCC
GACATGAATATCAAGATGGGTATCGACACCCAGAATCACGGTTTCAGAAGATTGGCGGTCGTTTTGCATGGTTTGCCTCC
AGATATTGGTAGCACAATCATCCCCATCGCAGGACAGGACACTCGGGATGCAGCACAAAGCTCCTATCAGGTCACAAACT
CTGGGCCCGGTTATGCCCGGGAAATACCAGAATCGGACGACAGGTCAACACAAAGGCATTTGAGCCAATCCCAGCACGGG
TCAGTCCGATCCGGTATTTGAAAGTATATTAGAATGAGTATCCCAGCAGTTTCCGCGCCTGCTCATACTTTGCCTGATCC
GGTATCGCCACAGTAACTGCCTGAACTACCTGCTTGTATAGTGACTACCCTAATCACTGTGGAACATAACCCCGGATGGC
TTACCGCGTCTTTCCCATGCCATTTTCAGTGCTTTGGTGGTCAGCCTGCTGTCCGGAGAGAACGACATTGCCCACCCCAC
GGGTTTCCGTGCAAATAGATCGAGTACCACAGCAAGGTAAGTCCGGCGTTTACCTGTCCAGATATACGTCACATCGCCGC
ACCATACCTGGTCAGGCACTGTCACTGCAAACTGACGTCCGAGGTGATTCGGGATAGCAATATGTTCGTGTCCCCCACGT
CTATATCGGTGAACAGGCTGCTGACAACTCACCAGCCCCAGCTTCCTCATAAGATGGCCGGCAAGCCATCGTTCCATCCG
GAAGCCCCTGTGTGTGGCCATTGTGGCGATACTTCTTGCATCCTCGGAGCCATGACTGAGGCCGTGTAGTTCCTGAACCT
GACTGCGTAATACAGCTAGCCTGCTATCCGGCTTGTCAGGACGGTTTTTCCGGTATTTATAGCTGCTGCGGTGAACCCCA
AACACGTGGCAAAGCGTGGCCACAGGATAATGCGCTCTGAGTTTCCCGATTATCGAGAGTTGTTCAGGGAATCTGACATC
AAGAGCGCAGTAGCCTTTTTTAATATTTCATTTTCCATTTCAATACGTTGAAGTTTTTTCTTCAGCTCACGTATCTCAAT
TTGCTCCGGCGTGATAGGGGAGGCTTTAGGTGTTTTGCCGGCACGTTCATCTCGTAGCTGCTTTACCCACCGGGTCATAG
TGGAAAGTCCGACATCCATGGCATTTGCGGCATCTGCAACCGTATAGTGTTGATCCACCACTAACTGAGCGGATTCACGT
CTGAATTCTGCACTGAAATTTCGTTTTTTCATTAAAGCACCAGTGTTGTCCTGAGGGTATTCATTTCGTCGAAGGTGAGT
CCCAGAGATTCACGATGGTGAATATTGTCTTCTTTCAGCGCACGCAGGGCATCTGTTAATACGGCGTAATTCAGAGACGG
AATCATGATTTCGGACCTTCCTTAAACACTTCAGCGGTTGGCTAATTTGAGGTTGATCCATTCATCAATTTCAGATTCGA
GCCAGGCTACGCTGGCAGGGCCAACCTTTATTATTGAACGAGGAAAAGAGCCCCCTTTCATATACAGATAGATTTGCGAG
CGTTTCAGACCGGTTTTTTCTTCGACCTGTTTCAGGCGTAATAACTGATGTGATGTCATGATTTTCTCCAGTGTAGAGTG
GGGTTGGAGAAGATAAAAAAGCATAAGCGAAGGTGAAGAAGAAAGCACGTAAGCCCGTATTAAGAGTTTTTGAGTTCTTA
ATACGTATTTCAGTATAATGGTGAGTTAAATCAATAAGGCACTGAAGTGGGAGAACCGCGTTCAAGTGCTGTTTTCAGTG
TATCGCCGCTGAATTTGTCAGTAATACCTTCGGTAGATGCCCATTGTTCGAAAATGGATAAAAGCTTGTAAGGTTTTCCT
AGTAATGGACTGATGACTTCATTATGTTTACATGAAAGCCAGAAAAGACGAGATAAAGGGCTGGATATGCGTGTCGATGT
TGGAGTGTGTTTAATATTTACATAGGCATTCATCAGCTTTTGTAGTTCAGTCAGGCGAATTACAAAACAGGAATCTTGTG
GTAATTTATAAATAGGGAAATATTCTTTGTCACTGGATTTATGAGTTTCATTCGATTAATGTTGTTATAAATCTCAGATT
TTAGTTCTTCAGGTAATTACATTAGTTGTTGGCTAATTCGTTCTTTTCATGTTATTTTCTCAAACGCTTGAAATAGAGTT
CTTGATAATAAAACTGAAATGCCATAATTAATACATTGATTGCCTGTGATTGGTGGTGATATATTGATTGAGTGCGCCAG
TAAGTGTTGAATTGTTACGAATTCATACCCGATCAGAGTGGTATCAATGACCCATTTTTTTAGAATGAATATATTTATCT
TGAGTGAGTGTGGTATAATTTATATGTTTAATGAAACAATGTGTATCAAGATAGCATAAACGATCTGTGAGAGAGTTTCC
TATTTTTTTCAATTTAATTTTATTCTTAATTTTTGTGACTTTCCTTAATATAATTGTAGATTGAAAGTATATAGATAAAT
AAATGTTTCAAGATAGCGCATGGCGATAAACGTCGCTGTCGGTTAATTGTTTCTCTGTTTTTTTCTGGTTGGCTAGGTAT
ACAGCTTCAGGTATGGTTAACCAATCGGATTTATTTTTAATAATAGTATTTTTTGTTTTATTGTTAAACATAATTTTTCC
TTATTTATATGAGTGCTAATATATTGATGGTTTTTATAATTTATTCGTGTTTTGGTGTGAATATATGAATTGAATTGTCA
TATCTTTTATATGACCTATAGTCAGTCAAATAATACTTAAAACTAACTGTTAATATATAATTTCATTGTGGTCGTATAAC
TATAATAAATGATGTGGCAGGTTGCTTTTTATATCACCCCATGTTAAGAATTTATAGTTAAATGGATGGTGATATGTGAT
TATGGATATTTTATAGCTATCTAATATTGATTTGGTAATATATGAAAGATGAGCAGAGTAATGCTGTTCTATAAAATATA
ATTTATCAAATTGATCTCTCTTTATATAAAAATCTAAATTCTTAATGATTTCTTCTGATAATCCAATGCCTCTTGATTTA
ATATAGGCTTCTTTTAATGTCCACATCTTATAGAAATTATGTTTTTTTTGAGTCTCGTCAAAATAAGATAGGTATTTTTT
TTCTTTTTTTGAGAAATAATAATCTATAATGCTATTTATTTCTATATCACGGTTGAAATATTCAATATCAATACCAACGG
ATGATGTATTTGAAATAGCGAGAGCAACACAATTATTTGAATGTGATAAATTGAAGTAAATGCTTTCCTTTGATTCGTTT
AAAATAAATGGTTTCCCGTACTCATTTTTTGAAAATCTTACATCTTCTGGTGAAATTTTTAAATAAAATGATAAAATATC
GCGTAACATGACTCTTGATAGCAAAAAAATATTTCGTTGTTTTATAAAAGGGTAGTCGAATAACGATGAAATTTCATCGT
TATTTAAGATGTGCATTCTGGATTTAGCTTTACTTAAACATGGTATCGTTTGTAGATTACCAATCCAGATATGCACCTCA
TTATCTATAAACAAGTTGCTATTACTCATTGCATTTGGCTATTAGCATAACGCTTTCTGTTGTAACCATAAATGTGCATA
TAAGCCATTTTTTGCAAGTAACTCAGCATGTTTTCCTTGTTCTGCTATTTTTCCATTTTCCATTACGATAATGTTATCGG
CATTTTTAATGCTATTTAATCGATGGGCAATCATAATGATTGTCTTATCTTTTGATAACAATGATAAAGCTTGTTGAATT
AATACTTCTGATGAACAATCGATACTCGATGTTGCTTCGTCGATCAGTAAAATTGGTGCATTTTTTAATAAAGTTCTAGC
AAGAGAAAGACGTTGACGTTCTCCACCTGAGAGTAACATACCACCGTAACCAATAGGAGTATCATAATTTTGTGGTTTTT
GTATAATAAACTCATGTGCATTAGCTAATTTAGCTGCAGTTATTATTTCATCATCGTGAGCATCTGTTTTTCCCATTAAA
ATATTATCTTTAATTGTTCCTGAAAATAAAACGACATCTTGATAAACAGAAGATACATATGAACAGAGTTTATCGGAATT
TATTTGGTTAATATTAATATCATCTAGCAATATTTCACCTTGGTTAACATCCCATAGACGAGAAATAAGCTGTAGTAAAG
TGCTTTTCCCTGAGCCACTAGGGCCAACAATAGCAGTAAAGCTTTTTTCAGGAAAACAGCAAGATATATTATCTAATGTT
AATTGACTATTATAAGGATAAATAAAGCTTACATTGTTAAAATAGATATCTGTTCTTATTGGTAATTGAGTATATTTAGG
CTCAGAAAGTGGAACCACTTTCATTACTTCTTCTATGCGTTGTAATGATTTTTGTGCATAATTTAACAACATACTGGATA
ATCCTAAATCAAAGAATTGTCGATAAATGGGGAGTGCTAATACAAGGAAAAAAACGAATTGAGAAGGAGAAAGTGAGCCA
CTAATTAAACGGCTTGTTCCTATTATCATTAATAAAATAAAACCTGATTCAAGAATAAAACCATAAAGTGCAATCCAAGG
GGCAGGCTTGGAATCTAGAACTATTTGGGTTTTATTTTGTGTTTCTAAGGCTGCTTTTAGTTTTTTCCATGCAGGACCAA
GTCGCCCAAAACTACGAATAACCATAATTCCTTGGATATAATCGAGTAATTCGGATTGTACATTGGCATTAGCATCAGCT
GCCTGTTGTGCAGCTTTTAACATTATTTTATGGCTTATGGATAATGCGAACAGAGCGATTGGAATAGAAAATAATATAAT
TAAAGTGAGTTGCCAATCTACCCATACTAAGAATAGTGAGAGAAAAACAGGCATCGCTAAAGTACTGATAAACATTCCTA
AGAAATGTGACCAGATATTTTCAATGATCTCTAAATCAGCAGTAAGCCGTGATGCAAGATCACCACTGCGTTGAGAAGAA
AACCAGCCAATCGGGATTTTTCGTAAATGATCGGCTATTCTTAGACGGGCTTGTCCCATCATTTTATAAGCACCAATAAA
AATCATTGGCATACTATAAGTACCAATGACAATACGCAGAACAATAGATAAGAGTATTGATAAAAAGTAATAAAATAACT
GAGCTAGTGTGATTTTATTGGCAAAAAGATCAATTAATAAAAAATAGAGTAGAATATACGGAATAGTAGCAAAAAGACCT
TCAACTACGGCAAGGCATAGACCCACCATTAAATCTTTATCTTTTTTATTAGAAAGCAAATAACCTGATTTAATTAATTC
TTTAATCATTATTATTCTCCTGGATTAATTGCCAATGAATAGTGTGACTATAATCATTCCATAATTTTTGATAGGTTGGG
CATTGGTTTAATAAATGGGTGTGTGTACCTGTATCAATAATCTTTCCATTATCAAGCACAATAATTTTATCTGCGTTAAT
AATAGTATGTAGGTTATGAGTGATCATAATAACAGTCCGATTCTGGCATAGACTCTTTAATGCGCGATAGATCAAAATTT
CATTTTCAGCATCAACATTGGCAGTAATTTCATCGAGAAGTAGGATTGGAGAGTTTTTTAATAGTGCTCTTGCAATTGAT
AATCGCTGTTTCTCTCCACCTGAAAGTTTATTTCCTTGTTCACCAATTAATGTATTATATCCTGCTGGGAGTTTTTCAAT
AACATGATGAATATTGGCTGCTTTAGTTGCTTTGATAATATCCTCAAATAAGGCATTAGGATTTGCTATGAGTAAATTTT
CTAAAATAGTTCCATGAAATAGATATACATCTTGAAAAACAACACTTATTTGAGAAAGTAAATCAATTTCTGGCCAGTAG
TTGATATCATATTGACCTATTTTTATTTGGCCAGAAGTACAATCATAAAAACGGGGAATTAGTTTTAATAATGAGGATTT
TCCTGCACCACTGTGGCCTACAATTGCAGTTGTTGTACCCGCTTGGGCATTAAAACTAATTTTCTCTAATATCGGTTTAT
CACCATGATCCAAACAGACATCTTTAAAAGTAATATCGCTATTTTTAGGGAGAGTAAAATGTTTATCATGTTGTTTATGC
TCTGAAAGTTCAAGGATCATACTGATATGTTTTAAGGTTTGTTTTCGTTGAGCTTGTTCTCCTAGCACAAATGTTAGTCG
TAATAACGGCGCAAGTACGAGGGGGGATGTCATTAAAAATAAAATATAAGTAGATAAATCAATATTTTGATTTAAATACA
TCCACCCACCTACTGGTGCTATAATAACGAGATTCGCTGTTAATATCCCACTAAATACCATCCAAGAGCCTGTACTAGCT
TTGACATTATTTTTTATCCATTTAACAGAGGAATTGATAGATTGAGATAATTTACCAAAAGTATGGGAGGTTAAGTTAAA
CGCTTTTATTTCTCGTATTCCTTTAATATATTCTCCTATTTCATTAGCAATTTTTTTCTGAATATTCATCCACTCATTGG
TTTGTTTATTGGCTCGACGCAACATGAGAAGTTGAGCCATAAAAGCAATGGGTAATGGGGTTAGAGATAATAAGGCAAGA
GGCCAATTTACATAAAAAAGTAATATAATAGCGATAAAGGGAGTCACTATGGCTGAGACGAGATCAGGTAGCATATGTGC
GAAAAAACCTTCTAAGCTTTTTATATCATCATTGATAATACGTCGCAGATTTCCACTGCCATATTGAGCAAAAAATGATA
ATGGTACTTTACTGATTTTTTTAGCTATTGCGAGTTGTAATTGATGCTGAATATAAAAAGCACCCCGATGTGCGGCAATA
TGACTTATTGCCATTAATCCCCAACGTAAAATTAAAATAATCACAGTGATATAAACTAGATTATTTATTTGTTGAATATT
AGGTGATGTTGAAAAACAAATCTGGCTGATTTTATAGATGATCCATAATGGTGCTAAACTTAGCATTGTTGAGATTATTG
CCATAATAATGCCACTAATCAGAGGGAGTGGGGCTAATTTTATTAAAATACGAAAGTTAAGTGGCAAAGTATCTATTGTT
TTATTCATATATATTACCTAATCAATTTAATCATTGATAAATTGGTGATAAAAATCAATAATAAAACGACAAAAAGTATT
TGGGCGTGTAATTGGATAAAAGTGATCTCCAGCGATGCAATTAATAGTGCAATGCTTATCTATCCAATCTTGCCATGCTT
CAACTTCGTTTTTATCAGCTTCACTATCATGACTACCATACATTAATAAAACAGGGGTATGAAAAAGCCGTTTAGTGCTT
TTTTGAAAAAAATAACGCTCGGTAGCAAGGAAATCAGCACGTAATAATGGCATAAACTGTTTTAACAACTGTGGCTGCTT
GATTAATTCAGCATCACATCCACCAATGGCAATTAATTGTTGAATAAAGTCATCATCATTTAAATCACTCAGTAATCTCC
TTGCTTGAATATGAGGAGCTTGGCAGCCTGATAATATTAGTCCAGATAATTCCCAGCCATTTTTTTCTAATTGAATAGCA
GTTTCAAAGGCAACTTGGGCCCCCATACTGTGACCGCAAAGTAATAATGAATTATGCCGTGGTGGATAAAATTTCTTTAT
TATTGTTATTAATTCATTGGCTAATAACCCAATATCATTAAAGGCTGGTTCTTTAAATCTGCAACCATGGCCAGAGTAAT
TAACTAATTGACAATTTAACCCTGAAATATCGGTAGATCTCCACGAGTTAAATGCACTATTACTGGCACCAGCAAATGGG
CAAACCAATAGGTTAGCATTGTCTTTATTTACATTTTGCTCATTTAAAGGAGTAATATATTTGGGAGATTGTTTTATCAT
TATTTTCTCCGTCCACTACTTTTGGTGAAGTTCATTCGCTTAAATGGCGCAATTGTGCCATCAATGGCTTTACCTGCTGT
TTGCAATGTTTTTATCCATAATTGAGATAAAGCTAATTGGTAATGGGGTTGTAAAATCATTGGTTTTTTATCATTAGGTA
ATTGCCAGCATTTATCTATCTCTGCCAGTAAGTAATTAATAGCTTCTGGTGCTTCACATTCCATCACATCCTGCCAACTA
TTTGGTGGAGTATGAAATGAATGAAACAGTGGTTCATCAAGCTCCATCGTGGCAGGAGATTGATACATGGCTTTTTTACT
ATCTTGGTGATGATGAATATAAAGCGCATTATTCCATTCTACTGGCCCATAACTTCCAGCGAGAGTTAAATAACCAGCTG
GCCAGCCTAATATCATATGATGCATCACGAGGCTATGCTGATCAGGATCGTTAGATGACAAATGTTTTTGTAGGCATAAA
AGCAAATCACCAGTAGGGTTGGATAGTCGTAGAAATTGTAGCGGGGTATTATCTTTTTCTAATGTGACTGTAATATCATT
AGGGTGTAATTTCATTGCTTGGCAATATATATCTAAGGCGGAATAAATTAATTGCCTGCTTGTGATAATTTGTCCCCACA
CTGGTCGTTGTTGTATTTGCTGATATATCTTCTGTGTGTTTTCTATCCATAAACGTCCTGCTTTATTATGTGGATAGAGG
CTGTTAACGATATAGTGGCAATGCATTTTTTCTGCTAATGATTGTAGTCTGGTAATTTCATCAGGATGTACAGGATGTTC
CTGTACAACCGAGATCCCCCGTTGTAAAAATGCTTGCGCAAGTTGGCTACCTTCGCCACCAACAATGGCTGATCGCACAA
CAATACAAGCTAGATCTATTTTTTCAGGTAGTTGATCAAATCGAGTAAAAAGTGGAATACCGAATGCTTTAGATAATTCT
CGAGAACGAGTGCTACCTTTGGAAAAAAGGCCAATAAGATGCCATTTGTCTTGAGGTTGTATAAATGCATTGAGATAAAC
CTCTCCAAATTTACTGCCTACAATCACCACTTTTTTTGCCGGTTTCATTAATTACCTCCTTCGGATGGATATCCGTTATT
AGAAAGTTTTTGTTGCACCCACTGATCAATGATTTCGGCCAGATGTGTGCTGGTAGCGCGATCTTGCAGTATTGACCAGT
GCTCCCCTGAAAAATAGTGATGTTGGGTATGTGGCGGTAATCGTTGGTACCACTCTTTTTCAGGTGATGTCCATTCTGTT
GGGTGGTTGGTGGCTTCCAGCCATAAACAGGCGATATCATCAGATAATGGTAGGTCACTTTCAGGTAGGAATGACATAAG
TCTTTTAGTGCATGCAAGCTGCTTATTTTCATCTGATGAACTATCTGAGTCATCATGACAAAATTTAATAAAATCATGTC
GATAGACGGGATCTATTAATACTAATAATACGGAATGATTTTGTTGCGAGAGTTGTTCTGCAAGGTAACTGGCAATAAAA
GCACCATATGACCAACCAATAAGAATATAAGGGCCAGTCTGTTGTGCTGTTTTTATGCTAGATAAATGTAATGATAACAA
TGTATCCAAATCAGTTAGTTTTGAAGCATCTGTAACTGTTAATCCCCACACTGTATTATTTAACGACTCAGCAAGAGGTA
GGTAAACACCGGGATCACCATCAGAAGCATGTACCATAAAGTAGTGGTAAGGTTTTGGAGCAGATACAGCGCTTAGAGGT
ATCAAAGAGGAGTACTCTCGTTGAGATTGCTTTTCCTGCTCTAAATGAGCACAAAAATCGGCTAAGCATGGATAGGTAAA
AATCTGTTGTAATGTTGCTGGATATCCCCGTTGATGTAATTGGCTGATCATTTTGGTTGCAATCAAACTATCTCCTCCAG
AACGGAAGAAATCATTTGTACTATTGACCTCACGACCTAATAACTCAGACCATAATGCAATGATTTCATTAATCATATTG
GTTGGTACATCAGGTATTGCAACAGGTTGTATCTGTTCATTTAGCTCTTGAGCGGATGATGTTGCTATGCCATTAAGGGT
TGCTTCAATATTTTCACATTGGAACAACTCAAAAGAGTCGATATTCTGATCAAGAGAATGAGATAAATAATCACGTAATT
TACCTAAATAAGGTTTTCCTCCACGAGTGGGAGAGGCTAAAAAGAGTGTTTGTCGCAAAGATGAGGAATCTGTTTGGGGC
CATTGACCAATAGTTTCAAAACCAGTATTGATTAAAATATCATGCCAACTTTCACTATCAAGCATCGCTTTATTCGTCAA
TATACGCTTATCTTGATATGCACTTAATCCCTCAATAAAGCCAACAGTCGCCATTTGCATAGCACTTTGACACTCGGTTG
CTTCGATAAATAATAAATAGCCTTGAGGTTTTAACAGGCTTCTAATCCGTTTTAGTGCGTGGCCGATATGTGATGCATCA
TGTAATACATTAGATGCAATGATCAGATCATAGCCATTATCTGGATGATGAGAAAATTGTATTGGTGCATTAATATCAAA
GAGTTGATAGCGCATTTCTCCTACAGCAGTGAATTTTTTTCGCGCTTTATCAAGGAAGTAATGTGATATATCAGTAAAGG
TGTATGAGTAATGCGTATTCTTAAGTACTGCGACTATACCTTGAGTGGTAGCTCCTGTACCTGCCCCTATTTCTAAAATA
TTGAGTGAAGATGTTGCACCAACCATTGCACTAACAATATCTTTTGCACATTGATTTAAATAATTTAGTGCAGGGTGTTT
GGCGTATAGTGCTGTGGTAATTTCATCTGAATTAAAAAGTAGTGAAAGAGGAGAAACCTTACCACTAAAGAGTAATTCAT
GTTGGGTTAGTGATTGTTCAAGGTAATCCCAAAGTACATATTCCCAATCATTAACAGGTTGTTGAAATACTGGGGCAGAT
AAACATAAGTTAATAAACTGTGTTGTGGCATAAAACTGATCACCCTCTTTGGTTAATAAGTGATGCAGGCATAATAAATC
TAGCCACTGACTAAGTAGCCTCTCATACTGAGGCTTTGCTTTTAAACGAGCCACTATTTCAGCTAGGGTGATTGGTGTGT
TTAGCTCGGTAAAAAGAGCATTTCGATACAGTGTGTGACATATGCCATACCGTGCTCGTTCCTCAAATCGTTGCCAACTC
TTTTCAATAATGTCACTGAGTGAAGCTGATGGCGAAAGTAAATTAGGTAACCAATTGGGCTGTTTAATAACGGATAGTGG
AATATCAGAAGAGGCTTCAAACAGTAATTGTAGAGGAGGCTCTACTTTCGTATCGTCTTTTACCATTACCATAGCATGAG
CACGTTTGATTTGCGGATGATTTTCCAATGTTTGCTCGAGTTGTTGATAGCGTGATTGGAGGTGATTATCTATTGCTAAA
TGTTGATATGAAGGAAGTTGCGCAATAATCTTATCAACTGATTGATTATTATCTTCATCTTGGCATAATTGAGTGATCAA
GCTTTGATAATCAGAGAACATCATTGTTAATAAACCGTCAGCAAAGATGTCATCCATGCAGAACCAATTTAATGTTAGCC
CCTCTTTTCCTTCCATTACTTGGTGATCTAACCAAACTTGAGGTGTTTGCGCGAAGCTATATACGGGTTGGCCGAAAAGC
TGATTTAATGCTTCATCAATATTGTCACCATCTAGTGTCATACCTAACATGCTAGTAAATACAATAGGTAACAGAGATTG
GCTACTATCCCCTTTATAGCGTCCCCATTCACGTAAAATCTCTACACCATTTACTTGGGACTTACTTAAATGTTGCCAAA
GTCTGCGCTGTATTTTTGCCATTGACTCATTTAATGTACAGTCGTTATCTAGATAAATATCTATAGGGAGTACAGAGGTA
AAATCACCAATAAGTTGTGTAACATCTGGGTGCCATGGTTGACGATTAAAGAAAGTTAAGTTTAGTGTAAAGGCTGGGTA
TTTTGTCCAGCGACCTAAAACTAAAGCAAAAAGTGTTAAAAGCCCTGCTGATGGTGTAATACCATGCTTTTTCCACCTCT
GTTTTAATTTGTCCCATTGCGCTATAGAAACATGATGTTGGAAAGTCGTAAAACGAGGTTGTTCAGTAATGGATGAATTC
TTTATCGGTAAATATGGGGCAGAAGGTAAATCAGATAATAGATCCTGCCAGTAACACCATGCCATTTTCCACTCATCACT
GTTACGATTTGTTTGATTTTTTAAGCAGTAGTCGCGGAAGGTAAATGTTTGTGGTATTAATTCTTGTCCTGAATAGGCGT
TAAATAGATCATCAAACAGAATTTTAAAGCTCATGGTATCAAACTGCAGTAAATCTAGATTGATATGTAATCTGTAACAA
TCGTTATTTAGCCAAGAAATTTCAACTTCAAATAATGGCCATGACTCAGTCGGTAATACCCGATAAGAAAGGGCTTCCCT
TATCTGTGTTAGGCTCTCTTGTTGCTCTTGTTGGGTTAAATTTGTTAGGTCATGTTGAATAAAATGAAAATAAGGAACTT
CTTTTAAGATACGTTGTTGTCCATCATCATCTATGATCATTCTCAACATATCATGACGCTGAATAACTTTATTCCAAGCT
TTTTCAAGTGAGGCCGGCTCCCATATATGGCGTTGACAATCCCATTCAAAAATTGCATGGCAAGCAACGCCTCCGTAGTT
AAAGAGGTTTTTACGTCCGATCCAATAGGCGTGTTGAATTGGTGTTAATGGAAATGGGGCATATCGTTCTGACTCCATTG
TGTGGGAAATGTTGTCTTGATTATGGAGTGCTTCTGTCACAGTAAATTTCTCAGGTGCTGCGGTTCGAATAACTGAGGCT
AAACCAGCAATAGTCATATCATCATAAGATTGTTCAGCGTCAATATTGACCGCAAACTGTTTCTTAATTTCCGCACTGAG
ATCGAGGAAAGAGAGAGAATCTAGTCCTAATTGGAATAGTTCAATGTGAGTATCAATATGTTCATCACCAAGACGCAACA
GTTGTTTGATACATGCTGTTAGCCACTGTTCTAAGTTATCACCAACGCGATAATCAACCCTGTTAGGGCTTACCGGCTCT
GTTTGATCCGTTTGAGTTGGGGTTTCACAAAGCTGGCGAGTGTGATTAATTTCATGGTTATCATAATGATCATTATGATT
AGTCTGATGAAATAAAGGCGTTTTTTGTGTCATTAAAGGTGGAGTCGCTAAGCGCATTGCAAGGCGACAAGAGGTATTAT
CTAGCAGACAAGCATCTAAATGTGCCAGTCCTTCCTCAGTAGTAAGCGTACTCATACCTTTGTGTTGTAATTTATCATGG
AGTTGTTTTTCTGCCACAAAGCCAACACTTTGCCATGCCCCCCAAGCGATAGAAATGACGGTTAATCCCTTGATATTGCG
ACGTGCATATTCAGCTAATCCATCTAAATATCCACAAGCGAGGGAATGAGCTGCTTGTCCTTCAGAGCCTATAGTTGCAG
CGGCAGAGGAGTATAAAATAAGGTAACTGGCATCTGTTTTTTCTAAAGCATCACAAAATTGCTTGGCAGATATCGCTTTA
ACAGAAAATACGTCAGACATACGCTTAGGGGTGAGTTGTGTCATAAGTGCATCATCCAAAATACCTGCACTGTGTATAAG
CCCCTCAATGCCACCTTCATTTTCAAGCTGAGTGAGTGCTGCATGACATTGAGCGTTATCACGACAATCACATGTTAGCC
ATTTTATTTCTAGCTGGTTAGATTTCTGTAAGTTATTCATCCAATCTAATGCGCTGCTATCAGCTCGTGGTGCCAAAATA
GCGATACGTTTAGCACCTTGCCTTACTAACCAACTTGCTGTAATTCGACCTAAGCCTCCAAAACCACCAGTAATAATATG
CCAGCGCGGGGATACCATGATGTTCTGCGCTATGATCGTAGAAGATGAGGGCAGTGGGGTTAATTGTGGTAAGTAGCAGC
AATGGTTACGAACAATAATTTCATTATTACCTTGTTCTATTTGTATAAAAGCAGGAACTAATTCAGACCATGAGGCATTT
ATACCTAAATCAACAATGGCAATTAACCTTGAGCTATATTCTTTTTGAATAGTTTTTAATAAACTTCGAATACTACGTTG
TGCTGGATTAACCGTTTCTATGGCAGTTAATGCCCAGGCTTGTTGCGTGATAACAACAAACCCATCAGACGATGACAGTA
ATATTTGGCGGATCTGCTCGGCGATAATTAAAGGATCTGCAAGGTTGGCAACGATTAATTGATTTTCGCCCTGTTCAGAA
AGACATCCAATAGCGGATAAAATAGCTGTGATTTCAGAAGGCAATGTTTGTTGATGGTTAAATATTAATGTTGGCTTGAT
AAGATCTTGTTCCACACAAGGTGTTAATTGCCATTGGTAGTGTGAACTTTGTTGTATCTTGGTGTCACTAGGTAACTCTT
GATCAAAGTGATCGTTTTCTGTCGAAACACTGGCGAGAATAATATGTTCACACATATCTTTGGTTTCTGGTAATGCATCA
GGTAACCAGCGAATATGTTGAAATCCTGCTAAGCGACACTGTTGATGCCATAATTCTGGTGATAAAAATAGTTTTCCTTT
ACGGATCTTTTCATCATGGAGGGGTAACACCAGTGGGCCAAAAACAAAATCAAATAAGCGAGCTTGTTTGGTTATTTCGC
GCATAAGCAAATGACCATTGGAACGCAGTAAAGTACGAAGAGCAGTTAATGTATCTCCAATATGTTGAGTGGCATGAATA
ACATTAGCAGCAATAATAATGTCATAATAATCAGATTGAAAACCTTGTATTTCAGGGGATTGTTGTAAATTGAACTCTCG
ATAGTTAACAAATGAATATTGACTAAATTTTTGTGCGGCACGTCGGGTGAAGATAGGTGAAATATCGGTAAATTCGTATT
CAACATGTTGTATGGTTGATAAAATAGGTAGCAGCCAAGAGGTGGTTCCTCCCGTGCCACCACCGACTTCAATAATTCGC
AAAGGCTTAGCCACAGTGGGCTGGTAGTGAGAAAGTAATCCTTTAAGTACCGCGGCAGCAATTTGGTTAAAATAACGACC
AAAACTAAAATCTTGATAGAGAACTTCAACACCTTGAGATGCACCTTCAGGAAAGATCACTGAAACAGGTTCAATCACGC
CTGTCATCATATCGTAGAGTTGCTCTCCTGCTCGCTTGACGGTGTCAGGAATAGATTGAAGACCTTCGCTATCTAATTGT
AATTGATGGAATAATAATGGTAATTTATCACTAGAAATAGATTTTATTTTTTTATAGTAGTTGTGCTGATTTATCTGTTG
GTAAATATAATATCCATCCTCAACACAGGCCTCTAATAAACGTACTAATAATTGATAATAGCGGGGTAAAATGCGTCCTG
CTCGCATAATATCGATTACAGACATGGGGGTATTCAACTCATGGCCTAAACACGAGCATATCATTTTATCGACGTAATAA
TTATGTAAAGTGGTAAGTGTTGAATTAAATGAGTTTAAACGAGGAAGATCGAGTGTTGTAAGCGCTTTTAATGCCGTTTC
ACGACCTTGGCTAATAGGTAAATCAAATGCGCTTTTTTGTGGTTGATATTTTTCACTATCCTTTTTTTCATACCAATAAT
ATTGTTTTTCAAAGGGATAGAGAGGTAATGGTATATAACTTCCTTGAGTTTTAAACAGTGACTGCCATGGTAAATCATAG
CCTGCAATAAATAGGGTTGTTGCAGCCTGTTGTTTCATCTGAATTTCATCAACTCCCATTCTGGCAGTTGGTATCCAACT
AATCTCAGTAATGCCTTCACGTTCACCAAGATCACTTAATACAGAAGTTGGTCCTAATTCCATAGCATGGGTGACACCAT
GATTGACTAACGTTTGTATTGCATCTTGATACATAACTGTATTGCGTAGTTGCTGAGCCCAATATGATGGATGTTGAAGT
TCTTTTTGAGAAATTAATTGCCCTGTATAGCCTGAGACTAAGGCTATTTTTCCTTGTGAGGCTGATAATGACTCAGTAAA
TTCCATCAATTGATCAAGAATATTATCAATATAAGAGGTATGAGCAGCACACACGTTATTCATTTCTCTAAATCGAATAT
TCTTTGCTTTCAATATTTGAGTAAACTTTTGCATATCATCGGGTTGCCCCGCGAATGATAAGTTGTTATGGCCATTAATT
GCAGCTAATTCAACATGACATTGTTTAGCAATGATTTGAATATCTTGATATTCTGCAAATACAGCAATCATTTCACCATT
AACATGACTTTCCATTAATTGTCCACTATATACAGCAAGTGGCATCATTTGTTCGATTGTATAGAAACCAGCGATAACGG
CTGCGGCATATTCTCCGCAAGAATGACCTACAATTATTTCAGGTAAAATACCGATTGCTCGCCAATGTGCTGCCATTGCG
ATTTCATAGGCGACAATAGCCGCTTGAATATAACTGGCATTAACAAGTTTATCGCTATGTAGGCCAAACATGACTTCTTT
TAACGGAAATGTTAAGTGTTGCAGGCATGCTTGCTCACAACGATCGATTGTTTCGGCAAATGTTGTTGAATGTTGGTACA
TCACTTTACCCATAGCAGGATATTGTGATCCCATACCAGAAAATAGCCACGCTATTTTCTTATTTGTTGATGTATGACCA
TATTGTATTAAAGAATCAGCACTTCCTTGAGAGAAAGCTAACAGTGAAATATCACTCTCACTTGTTAAGGGGATAGATAA
GCGCCATGGTAAGTTGAGTTGTCTTTGCTGTAATGCATTATGAGCCAGAATGTTTGCTGGGGTAATTTTTATTAATGGTG
CATAATCACCAGCAAGTTTTTTTAGACTCTCTTTTGTGGCGGCACTAAGCAATAATGAGTATTCAAAATTATTGTCTACC
TCTTGTTCAGGTTTGATTGATACTAATGAGTCAGGCAATGATTGCACAATGATATGACAGTTTGTTCCACCAATACCAAA
TGAAGAAACACCAGCAGTTCGTATTCTGCTAGACCAAGCTTTAGGGTTTTTAGGAATGTAGAACGGGCTTTTTTCTATTT
GTAATTGAGGATTTGGGTGATTAAAATGCATAGATGGAGGAATAAGTGCTTTATTTACCGCTAATATCGTTTTAATTAGG
CCAGTGATACCTGCTGCTGTATCCAGATGTCCGATATTGCCTTTAACTGAGCCAATAGCGCATTTAGAAGCAGTAAGAGA
GCGATCAGCGAAAACCTGACATAATGCACTAAACTCAATTGGATCACCTAATGGTGTAGCTGTTGCGTGTGCTTCAATAA
GTTCAATATCTTCATTTTTAATATCGGCCAGTTGTATTGCTTCTCTAATAACTGAAACTTGGCCTGCTACGGAGGGAGCT
GTGAATCCCGCTTTTTGATGACCATCATTATTAATGGCACTACCACGTAATACAGCAATAATTGTGTTTCCATCCACTAA
GGCATCTTCAAGACGACGTAACACTACAATACCAAATCCATTACCAGCAAAAGTACCGTTTGCCTCTGCATCAAAAGGAC
GACAAATACCATCTGGTGAGAAGATCATGCCTTTCTGATATAGATAACCACCGGTTTGTGGAAATGTGATACCAATTCCA
CCAGCAATAGCCATACTGCATTCACCAGAGCGTAAACTTTCACAAGCCATATGTACGGCAACTAAGGAGCTAGAACAAGC
GGTTTGTATAGTTAATGCTGGACCAGTTAAATTTAATTTATATGCAATACGTGTTGCGAGATAGTCTTTATCATTCCCTA
ATAATTTTTGCATGCCACGGACATGGCCAATATTGTGCAATGCTAAATCTTGCTGGGCAGGATAGCTGCTCATTCTTGCT
GAAGCAAAAACGCCTGTTTTGATGGTTATATTGCAAGGGGCATATCCAGCATGCTCTAAAGCATGCCAAGCACCTTGTAA
AAAAATTCTTTGCTGGGGATCGATAAGTTCAGCTTCTGAGCGTGAATAATTAAATAGAGTAGCGTCAAAATATTCCGCTT
CATCTAACGGCGCGCCACGATTAACAAAATCAGGTGAATGATAAGTTTGTTCAGCGACACCTGCGGCTTTTAGTTCTTCT
TCAGAAAAAAGACGAGAGCTATCGTGTTTATTAATTATGTTATGCCAAAATTGATCAATATTTTGTGCATCAGGGAAGCG
ACCAGAAAGACCAATAACAGCTATAGGTTCACTATTACCATAGAAAGTTTCAAAATTCAGCATGATTAATATCCTTTATC
TACTATGAGTTCGTAGTTGTAACCGTTTCTTTCTCTTGTTTTTGTGTTTGTCTCGGTCGGAATATTGCTCACATGTTGGT
GAAGTGTTTTGCCAAAGCAATTGCGCTAATGTACTTAGATTTGGACTAGCGAACAGATCAGTAATTGTAATATGGCTATA
GCCATTTTTTTGTAGTGCTGCATGAAGTTGAACCAATTGTAAAGAGCTGGCACCTGCTTCGAAAAAATTTGTTTCAGGTG
CTAACGTTATTCCAATAACTTGCTTAACAAGTTGTTGTAGTTTTTGTATTGTCTGACCTGTTTTTTGTGTATCAGTAGAT
TGTTTATAATGTGTGTTTTGATTATTTTTGGCATTGAAAACTGGGGTGATGACGAGATTATTGCATCTTGGTATAAGTTT
ATTTAGTGGCAATTGCCAAGATTGTGGTTCAGTAGCCAGTTTAGTGAGTATATGTTCATATTGCTGGAACATGGAAAAAA
TGGTTGTGTAGTCAAATAATTGTTCGACAAAATCCCAGTTTAAATATAATTCACCGTCTGACTCATATACTTGATGATCT
AGCCATGTTTGTGGTGTTTGTGATATTCCCCAAACAGGTTTTAGCCATGAATGATGAGAAAGAAAACCTTCATCATGTTT
ATAGCCCAATGCACAGGTAAAAACGACAGGTATCTCTATATGAGACATCTGTCGTTGAATTGCCATTTCACGCATTACTT
TAATGGCTGAAACACTACGATGTTGCATATCTTTATGTAAACGTTTTTGCATCATTGAGATACTGTTTGACCAAAGATCA
CAGGTATACCAATCGAGTAATTGTAATGAGGTAAAATCACCAAGTACTTCATTTATTTGAGGATGTACAGGATGCCGATT
AAATAATGTCAAATTAATTGTTAACTCAGGGCTTTTACTCCATGCGGATAATGTGGCGCAATAAGCAGCAATCAAAAGTG
CTGCTGGCGTAACATTATTTTGCTGAGCAACTTGTTGTAGTGCTTGCCAAACAGAAGTAGATAATGATGTTTGTAAACGC
GAGAAGCGAGGTTGCACAATCTGTGCTGGATCTTTTATTAGTGGCAATTGTGGGGCTGGTGGTAATTGTGGTAAACGCGT
TAACCAATATTCCCAATCATTTTGTGTGTTAATCGGATAGGCATCACAATCAATATAATCTCGAAAAGTAATATCTAGAG
GGATAAATTGGTGATTTGGCTCCATATACAGTGTTTTTAGCTCACTGAAAAATATCTGCATACTCATTCCATCAAGGAAT
AAGTTATCAAGGCTAATAAAAATATGATCTGGTTGTTCTTTGGTCTTGATAACTTGAATAGTAAATAAAGGCCAAATTTC
TGGATCATAAACAATGTTAGCAAGTTGAGCTCGTAATACTAGAAAAGCGTCACTTTTTTCTGTAGGGATATAATGCGTTT
TAACGGAATAATAAGGAACTTTTTTAAGTACTTGTTGTTGTCCATTAATAATGACACCACGTAACATATCATGACGAGAA
ATCAACTGATTAATTGTACGTTCTAATTTAGGTACATCTAAATTTTCCGCTATAAAATGGACAAAAAAATGTGTACCAAC
ACCCCCAAGTGTAAAATTATTTTGCCGTCCAACTAAGTAAGCTTGCTGAATATCAGTGAGTGGAAATGGATTGTATCTAT
ACGCCTCGTTATGTGAAATTGCTGGCTGTTTTTCGAAAACTTCGCTCTGCTTTATATTTTGTGCAAAATCAGAAAGGATC
GGATAAGCAAAGATATGCTCCAGTTCAACTTGGTAGCCAATATGGTTTAAATCAGAGATCAATCGAATAGCAACTAGGCT
ATCTCCCCCTTCACGAAAGAAATGACTGTGACGGTGTATCTTGTTGGTGCCAAGGAGCTTTTGCCATATTGTTATGATGA
TCTGTTCTTTACCATTGATAGGTTGTTGATTTAGGTATTCTTCTTGGTATTCCTGACAATACAATTTTAATGATTGGTTA
TCTATTTTGCCATTTGCGGTTAAGGGGAACTCAGTTAGAAAATAAATATGTTTTGGGATCATATAGTCTGGTAAAAATTG
GCGCAAATCATGCTCTAGCTTATTTTTATCTGGTAAATAAATTTTTTCTGGTGCTTGGTATAACTGTGTCAATATTTCGC
CGTTAACTCCTTCACTTTTATAAGTCGCAGTAGAAGCGCTAAAGATATCTTTGCATTTTTTTGCTGTTAATAATTCATCA
GCAGGATCACTACCATTTTGTTGTAATAAAGAGATGCTTATCAGTGATTGTGCAGGGGCATGTAACACTTCTTGTATAAA
AATCATTCCACTCGGAGCACAGAGTGAAACGAATTTTTGTATCTCTTTTTGTGGGCTGTCTAATCGATGAAGATAATTGT
TCATCCAAATGATATCTGCACTATATCGATTTTTATGAAGAAATACTTCTGTAAGAGGCTCAGCATAACTATTTTGATAA
TCTGATAAATTTTGGTTAGCTTGCGTTACCATTGAAAGAGACTCATCAGTTAGCAGTAGGGTAACCATATTAGTGGGTAA
TCGTTGCAGAATATAATTTGCTGAAATACCGCTTCTAGCACCTAATTGAATGATTTTTATTGGCCTTTTTAGTGAATGAT
GAAGTTCTCTTATTTGTTGTAGTAAATTTTCTAAGGAGTAGTGCATTCCATCAATACGCATAGTGACTTGTTCTGGTGAC
CAATAGGGATCATCAAATAGTGTTAGAGCTGATTTTTTACCTTTGAGTATGTCTGTTAAATTGTTTTTGTGGCGCTGCAA
ATTTTCTATTAGCGTTCGCTGGGTACTATTAGTTGGGGGGGAATTGAGTGTAGTTTGTGGATATTGTGCTATTAAATTTA
GCCAATTAGCCATTAATGACTGATAGCTAGCGATAATGCTATGGTCATCTGCTGATTTTTTTTCTGACAAGAGGTTGTCG
AAATCAATATTTTGTTCAGTAAGATAATCATATAAAAATCCAGCTATGATTGCCGTTTCTTGGGATTGTTGTTGTACATT
TATTGGGGTTGAGCGCAGATAGTAGAGGGGAGAAAAGGTGCTATTTGAACTGATAATATCCTGGTAATTACCCGAATTTA
GTATCACAAAAGAGTGTAATGCTTTTTCTTTATTACCATTACCAAGGCATAGTGTAATCGCATTTTGCACACCCTGAAGC
TTATTGAATGCAGCATCAATTTCCCCTGGTTCTATACGGTATCCGCCAATCTTAACTTGGCGGTCACGTCTTCCTAAAAA
TTCAAGTATACCGCCAGGGAGATATCTTCCCATATCACCTGTTTTATACCAATTTTCACCATTTTGTTTTACAAACTGTT
GTGCTGTTTTTTCGGGATCGTTTAGGTAGCCTAACGCAACGCCTGCACCACCAATCCAAAGTTCTCCTGATACCCAATCA
GGGCAATCTTCTCCTCTAGCATTAACAATACGATAACGTTGGTTGGATAAAGGATATCCATAAGGTATCGAGCTCCAGGA
TGGGTCTAATGTTGTGACATTAAAATAGTTAGACCAAATAGCGGCTTCTGTGGCACCTCCCATGGCGACTATTTGTCCAT
CAGGGCAGAAATTATAGTAACGTGTCGGGAGATCAAGCCCAATCCAATCTCCAGAGAGATAGATTAATAGCAGCGATTGT
GGAATGGATGACCCTATTCCTTCTGCATAGGTTAGTAACATATCAAACAGTGCAGGTACGCTGTTCCAAAGTGTTATTTT
ATGTTGGTTAATAAGTCGTAACCATGCATCAGGATTACGGCGCTCATCTTCTTTAACTAATACAAGAGTCCCTCCGGCAT
TTAAAACACCGAAAATATCATAAACAGACAGATCAAAATGTAGTGCTGATATGGCAAGTACCCGATCTTTGTCTGAAATG
TTATATCGCCGATTGAGATCAAGGCAGGTATTCATTGCGCTGGCATGGGATACAACAACACCTTTAGGCTCTCCAGTAGA
ACCTGAAGTATAAATAACATAAGCTGCTTGATGAGGAGATATATCTATATTGTGTAGTGGTTTATTCTCGGAGGGTTGAA
CTTTTTGCCAAACAATCCTGTTACAAAATGTAGCATAGATTGAATAGGATGGATCGCTATCAGATACGATGAGTAATGAA
AGCTGAGCATTTTTAGCAATGCGGTTTATACGTTCTTCTGGTTGTAGTACATCAATCGGAACATAAGTTCCCCCCATTAA
TAAAATAGCCAGAACGCTAATGATTTGCCCTACTCCTTTTGGCATACATACACCAATTCTGTCTTCTGGTTTATAACCTT
GTTGTATTATTTGATCACTGAGTATTGTTGCTTTAGATAATAATTTTTTGTAGCTCCATTCCTGAGAGTCGATATCAATG
ACAGCAATTTTTGATGAATTTGAATAATTATGGAAAATAGACTTATGCAGTGTATGTGGTAATAGTGAATTATCTTTTTT
GATAACTGATATTCTATTTTTTAATTGTTTTTTAGGAATTAAATCAGGTTGGGTTTCAATCCAGGCATTAGGATCGTTGG
CAAGTTGGCGTATACGAGAAATATAAACATCAAATATTGTTGTTATAACATCATTCCGGAACAAGTCATTGTTATAATCC
CACTGTAAAACAATATTTCCACTTTTGTTAATTGCCATGTGATCAAGCCAAACTTGTGGGGTTTGTGATATTCCCCATCC
TATAGAACCTAATACAGATTCTATATTTTTATCAATAAGTGGTTGATTAATATGGCTAGTAAAGACAACAGGACACCCAT
AAGGATGGGTGCCATTTTTACGAAGGTCTCTAATGATATCAATACCAGAATAATCAGAATGTTGCCAAGCTTCAATAAAT
GTATTTTGATTGTCTTTAGATAATGAAATTAATGGTCGATTGTCTGTTTTCATTTCTAAAAGAATGACATTAGTAAAATC
AGCTATAATATTATTAACTGCAGGGGCTAATGGCTTTCTATCAAATAATGTAAAGTTGAGTAATAAGCTATTTTGGCCAG
TCCATCTTGCAAGTACAGATGAGAAACAGGTTGCTAATGCAATGGAAGGTGTAATATTATTTTCTTTAGCCAAATTACTA
AAGTTTTTCCATTCTTTTGAGCTAAATGTCCAGCTAAGGCGTTTAATTTTTATTTTATTTATTTTTTCTGGATCCATATA
TAATGGCAGAAGAGGAGAGTCTGGTAGGTTTGGGATTTTATTTTTCCAATATTGATATGCTGATTCTTTGTTTTCATACT
GTTTTTTATCTTGTAAATAATGGTAAAAGTCATAGTGCTCATCTAACTGAGGCAGTATTTCTCCGCTCAATAATAAACAA
AGTTCAGTAAAGAGTAATGAATAACTTGTACCATCTGCAATCAACATATCAATATTAGTACATAAACGATATCTGTTGTT
AGGTAGCGATATCATGTGAAAATCAATTAACTGACCGCTTTCAACATTTAGTACCTGATGGCTTAATTTTTCCCGTAATT
GTAAAAGTTTTTTCTCATACTCATCTTTTGGTAATTTACTAAAATCATGATATGTAACATATTTTCTATTTGGGTTAGGA
GACCAAAATTGTGTACCCTGTTGGTGAAATACTATATTCAACATGGGATGACGTTTTGATAATAATACTAATGCTTTCTC
TAGACTTTCCGGAGTAAATTTAGGGGTGCCATCAAATTCTTGATAAATTTGGCAAGCAACACCACCAAGAGTTTGTTTAT
TCAAACGGCCGACAAAATAGGCATGTTGTATAGGTGTAAGTGAAAACTCACCAGCATTTTTTATTGTTTTATGTGTATAT
ATATTATCTTTTCTTTCTTTTTTATTTATATCTGATTTTTTTAATATTTTATACCATCCTTTTATTGTTGGATTTAAATA
CAAATCTTTTAATGTTATAGCATAACCATTTTTTTGGAAAATATATAAACATTGCATAAATCCAATTGAATCAAGACCTA
ATTTTATCAGATTGTCCTTATCTGAAAATTTATTTTTGTCAATGTTTATTTGCTTGGAACATAATTCTTTTATGTTATTA
ATATCACTTAATATTTTCATTTCTATACCTTAATTATGAGTTATTTATGGCGGAGGATTGCCATTGGTACAGTACTTGAG
CTAATGTTTTCATGGACCAATCCTTCTCTTGATGCCTCCTTAATTACTTGTTCAATTCCAAAAGTATACCAATCTCTTTC
TATATTAAAATTTCGTATGACTTTATCGTCTTCTATGATTTTAAAATTCATATTCCAACGAATAGCCTCTTGATCTATAG
GTTTGCCACTTAAATAAATTTCATAGATATGGTTCCCTATTTTTTTACTATTTAATAGTATCTTAGAAATGTTACAAGGC
GTATTAAACGGCATTGTATCTACCAAAATAGCACCTTTTTTTTCTAGCCCATTTGCAAGCTTATTCCATAATATTTTTCT
ATCATTCTGATTAAAATATCCTATACAGCCACATATAATAGCGGCAGAAAATGATTTTGGTAGAATGGTATTTTGAAATG
TATCAGCAATCACAGTTACTTGGTGTTGTATTTCAGGTAACATCATAATTCTTGTCATTAGGCCAATACGCATAGATGCA
GACGGTTCAATTGCAAAAATATGTATGTCTGGAAACATTTGCGCAATTATACTTAATTCTTGGCCAGTGCCGGAACCTAT
ATTTAACCAGTTGCCTGTTTTTACTCCCATAAACTTCAAGGATTTTATAAATGTATCTTTACGAGTTTCCCAATGAGGTT
CGCTTAAAATATCATACATTTCAGCAGACTGAGTATAATAATCTTCATAGTTATCCATTCTGTAATTACCTTATTCAATT
TCCTACTAATTATACATATTGCTCAAAATTGTTTGATGAAATATTTAGTTTAAGGCGTTTTTTTATTAATTTAATGGAAA
TTAGTACTGCGATAAAAGTATAAATAGATGATATTGCAAAAACAAAATGATAAGACCAGTTCTCCGCTGTCCAAGTGCCT
AATAGAGTAGCAATGATTGCTGTAAAAGCATTTGTACATTGGAAAATAGTGAAATCAATACCAGCTTGTTTCAATGAAGA
TAAGCTCATTAAACCAGTGTAAAAAGAAACTAGTCCTGCAGAAAAAAGAATATATTTGAACCCTATAAGTAAAAAAAGTA
TTTCATGTGGGATATATTTTATTCCTATAGCCATGGATATGAAAGTAAAAATTAAACCTTGTAAACCATAGGTAATGAAA
ATTGATTTCCATATGCCAAATACTTTTATTAATATACCACCTAAAAGTGTTCCAAATAGGCTTGCACAAAAATTGAAGCT
TCCTATTAATAGTGCAATATTATTTAATGTAATATTTATATCTATTAATAGAGGTCCGGTAATCATATCTGTGATTCTGT
TACCTCCTTCTAATAAAACTACTAATAAAATACCAATTCTTACCTCTTTTCGATTAAATGCATATGATAATTTGGGTATA
TGGTAAGTTTCAGATGTGGTTAGTCTATCTGATTCTTTAAAGTAGAGTGTTGGAATTGTAAGTAATATGATGGTTAGAGC
TGATATAGCAAATGCAGTATTTAAGCTAAAATAACTGGAAATTAATAAAAAACCACTAGTGCCTAATAATGCTCCTATTT
CTCCTCCGCCAACTTGGGCAATATTTCCCCACCCTCTATTACTTGCCTTAATCTGTTCTACCGCCATGCCATCACATGCA
ATGTCAATAGTCGATGTTAAGAATGCACATAGGATAAATATTCCAAAAATCCAAAGATTATTCAGTTTGCTTATATTATC
GTTAGGGTTTATTAGAATAAGTAAAAAAACTAAAAGAGCAACCAATGATTGACCAATAAGAATCAAGTTACGTGAACGGC
GAAATTTTTTTCCAAAAGGTAATCTCAGGCGTTCAATAAATGGAGACCATAAAAATTTAAGTGTCCAAGGAAGCATAAAA
AGTGAAGTCAATCCAATTAAAGAGAGAGAAAATCCTTCACTTCTTAGTAAGGTTGGTACAGATTGCATGATAATCATTGA
TATAAGGGTTTGGGTGATATAAACCCCACCTATAGCCATAATGATCCTTCTGTTGGCTGATAACTCATAACAGATTGATT
TATAGCAGCAATGATCCTTTTGTTTTTTGTCATTGGTTTGCACTCTATTAACCCACCTTAATATTCATGTTTTCTGTTAC
TCAGCACACTTTCATAAGTATATATAATTTTCATGCTCAAAATGTGATCAACCTCAAATAATAATAACAATGCAAATGAT
ATTAATTCGCATTAACATTTCGGCGTAAAGTGCCATTGCACATTTTGGGGTTTATATGGAAAATAAAGGAACTTTATTTA
AATCTATATCTTTTGTAGCGGCTACAATGGTAACAGTAAGCTCTGTAGCTGCCACAGAACAGCATGATAATACAATAACT
GTTACTGCAACTAAGCGCATTCAAAGTAGTTTTGATGTAATTGGTAATGTGAATGTTCAAACTGATGAACAGTTAAAAAA
ATCTTTAGTTAATCAAACTGATGATTTGAGCGCAGTTTTTCCTGAGTTGTTATCTGCAAACCGAAGTTCGCGTATTTATA
ACAATATGACTCTTCGGGGCCAATCTTCGGCCGATTTCTTTTCTCCAAGTTTGGGACTGTTTGTTGATGGTGCTCCCCAG
CTTTCTCAATCGTATGCTCAATCTCTTCAAGGGGTTGAGCAAGTTGAGCTACTTAAAGGCCCACAAGGAGTTATTTATGG
GCGTGGCACATTGGGAGGGATTATCAGTGTTATTACCAAAAAACCCAGTAGTCACGCTGAAGCATGGTTAGGGGGGCAAT
ATTTTGGTCAAGGGGAAAGAATCAATACAGGAGGAAGCACTGGCTACATGGAAAACGGCTGGGCTTTTCAGGGGAATGTT
AGTCTCGATAGAAATAATGGTTCTTTGAACAATCCAGCATGGGATAAAAAAAATGTTGATAGCAGAGATATAAAAGCTGG
ATGGTTGTCTGCTAATTATATTTCCCCTGATACATTATTTGAGTCTAATTTAAAAGTAGGTGGAGAAAATTACCATTCTC
ATGAGGAATATTTTGTTCCTTTTTCACCTCTTTCACGTTCAAAAATTGATACTGAATGGTTATATGAAACACCTAATCTT
AAACGTAAATTAAAAAATATTTCCTGGAATACAGGTTATGATTTTAATGATGAATGGAAGTTTAAAACGATACTTTCTTA
TCAAAATATGGATATAGATAGATTGTTTATGGACGGAACGTTACAAGATGATTCTCAGGATATTTTGTATTCAGAAGCAA
GAGCTAATTATGAGGGGGGGGATCTAAGTGGAATTATAGGGGTATCATTTCAAAAGATGGGTTATAGACATGATAATTTA
TCTGTAGGGAAAGTCGGAATGGGAGGAAAAAAATCTGATAATGATATTTATAATTACTCTGGATATTTTGATGGTGCATA
CAGGATAAATGACAATTGGGAGTTAGGTGCAGGGGCTCGTTTTTCTCACGAAAAAGCAAAAACTCGAATGATTATTTTAG
AAAAAGGAAAAGGTGAGTCTAATTATAATAATAATGCAGTTTTTAATGCCTTTATTCCACGAGCAAGTATCGCCTGGCTT
CCAAATGAGCAGAATCGTATATGGTTTGGAGTTGGCCGCGGTTTTAAACCTGGTGGTTTTAACAAAGAAGGGGTTGATAA
ACTAGCTCTGACTTCTTATAAATCGGAAATTGCCACGGAAATGGAATTAGGTTGGAAATGGCACAGTGTTAATGATAACC
ATATGGCCGAAATTACTTTATATCAAATAGATAGTAAAGATGTTCAAGGATATGTAGGTGTTATTGGTTATCAGGCATTA
TCTAATATGGGAGATTCAAGAAGTCGAGGGATAGAATATCTTTGGAAATCAAAGCTTACCCCTAATCATAGTATTTCACT
GGGTGGCATGTTCAATCAATCAGAGTTTACCAGTGGAGAACATAAAAATAAAAGACCTGCTTATACTCCTAGTTATAGTT
CATTAATTTCATGGGAGGGCTTATATGGCAAGGAGCAAAAGTGGTCTTCTCGGATTGCAGTCAGATTTAATGGACCATTT
TACTTTAATGAGCAAAATAATTTAGAACAAGGGCATTATACTGTTGTTGATGCATCAATATCATGGCACCCTACAAAGCA
ATATGAACTTAGTATCTATGCGAAAAATATTGGTGATGCTTTATATCGAACGTATGCATTTGGTAATAAAGCACAGCTAG
GTAATCCGAGAGAGATCGGGGTTCAGGGAAGTATTAACTTTTAGGGTATAGTAAAATCCGCCTGTGCCAAAAAGCGGGTT
TTTATTGTCAGCCTTAAACCACCACCTAAGCAGGTGATGATTGACCCTGTGAGGCTATAGCCTGAAGGAAACCCATGTTA
AAAAACTACCTCTTACTCACCACAAGTAAAGAGGAAATAACATGGGTTTATACAGAAGTTCATCACATGTGTATTGACGT
TGCAAATATCATCTAGTTTGGACTCCTAAATATCGTTATAATATATTGAAAGATAAAGTAGGAAAAGAGCTTTATAGAAT
AATTTATATTCTCTGCATTATGAAAGACTGTGAAGTATTGGTGCTAAATGTTCAGCCAGACCATGCTTATTTAGTTGTAA
TGATCCCACCTAAACTATCAATATCAACACTAATGGGAGTCCTGAAAGGACGTAGTACGATAAGGTTATATAATCGATTT
CCACATATACGTAAGAAACTTTGGGGTAATCATTTTTGGGCTAGGGGATATTTTGCTGATACGGTGGGGGTTAATGAAGT
CATCATTAGGCGTTATGTAAGGCATCAGGATAAAGTTGATCAAGAGCTCGACCAACAAATGGAATTGTTGGGGGATTAAT
AAAGAATATAGCCCCCTTATAGGGGGCCCAATTTAAAACCACCTCTTTTAGAGGCGGTATTTTACACCCGCCGTTTTCTT
TTTTTTCGGAAAACTAATTTCCTATTGAGAGCGCTTGCTTTTCTGCGCACAGTGTGCCTGTGACTTTATTTTGTTAACTC
AGGACAGAAAATGCGTATGAAAACTCTCCCGATATGTCTTGCCCTGACCTCACTGTTGTTGGGGGGCTGTGCAGACAAGC
CAGCCCAGCCTACGGAAGCGGCGGCAGACATCGCGATTCCGCTCAACGTCGGTTATGCTCAGCCGCTGCTCCCAGATATT
TATCCGTCAGCCCCGGAAGTGGTGCGTTATGACCGTTACCGGCTGGTTGATATTTCGCCTTCACAGGCACAGCGTTACCC
GCTGGAACAAATTGTTCATCTGCGTATTCCTGCTTCCGTCTCCCCGACAGTCGGGGATGCGCTACATTATGCCCTGCGTG
ATTCCGGATATCGTCTGTGCACGTCCGATGGACAGGCGAACCACCTTTATCGTCTGCCGTTACCCGCTGTTCATTATCAG
ATGGGATCGATCCGCCTGAATGTGGCGTTACAGATCCTTGTCGGTCCGGCCTGGCAGTTGTGGGTGGATGATGTGCAACG
GGAAGTGTGTTACCGACTTCGTCCGGAATACACGCCATCTGCGCCGGATGCAGGAATGAGCGGCGCTTCATCCGTCTCTG
TGGTCACCCCACTTTCTGCGGGCAGTACGCCATTACCGGTGCCACCGGTGCTTAACACTTCCACTGGTCATACCGATGTG
AATAAGGTTCATCGCGGAGGGTGGCTGAAATGACTCATTCTGAAGAATTGTCCGTAACCCCATTACATAAAAAAATTTAC
CGGGGGGTGATTGTGACGGGCGTGGTCGCCTGTGCTCTGGTGGCCGGTATCCCGCTGTTTATCCACAGTAATGTTATCAG
TTCACACTCAGAGGCTCTGTCACAACTCGGACAACGATTACAGGCGATTGAGATGAAGATGGCTGACTCTGTCACGGATG
ACCGGATGAATGCGCAACTGGACGTGCTCCGTCAGGGGCTGACGACGCTAAAACAGGATGTGGCATCACAGCGCGACACC
CTCAGAACGGTGACAGCACAGCTGGCGGTGGCCGGCAAACCGGATGAACAGATCGCCGTACTGTCTGACGGGCTGGAAAA
ACGGCTGGCACAACTGGAAACCCGCCAGGCACAGTGGGCACTGGCGTTACATCAGTTGCAGGAACAGCGTCAGCCGGAAC
AAAAAACGGTCAATCCCCCGGTTGTCAGGGCAAAACCCGCCACGCCGGAAACTTCCCGTCTCGGGGCTTCTGTCCGTCCA
TCCCGGACCGTGCCGTTTCAGTTAACCGCGATTGAACAGCGGGGCGGTCGTCTTCTTGCCGCACTGGCTCCTGCGGATAT
TCGTCAGCTGGGGCAGGTACAGTTACTGCCGGTAGGCGGACGTTATCAGGGCTGGGAAATGACCGACATTCAGACTGATC
GTGTGACATTACGTTATCAGGGGCGCACAGTGACGTTGCGCCTGCCATAAAAGGAATGCCGTGATGAAAAACATAAGATG
CGTGGTTTTACTGGGTGGGTGTCTGATGTCCGCACCGCTGACAGCTGCACAGTCTGTTTCCGGGGCAACCCGACCGGTTC
AGATTGAGGCGGGGAAATCGGCTGAGAGTCAGACACAGTCATTGCAGTATGAGGCGCAGGAATGGGGACTGAGTGCGGAG
GAGTATGCCCGTTTTGAGGCGCTGATGAAAGGGCGGCGCGGTATTCAGTCTCCCGGACTGGATCCCCTGACGACATTGGG
TATTGAGGCCCGGTCAGACGAAGAGCGCCGCCGGCTGGCTGAAAAGTGGGTACAGCAGGAATTTGCCAGGGCAGAAAAAG
AGCTGGCGTTTCAGCGGGAAGTAGATGCTGCCTGGAAGCGGCTCTATGGTCAGGTATTACCGGTCAGTCTGGGAACATTC
GGCAGGATGGAACAGGGAACAGCGCAGCGCCGGCAGGCACTGTTTGTGCAGGCGGAAAATTGTAGCGCGTGTGATGCCCG
TCTGGCTACTCTGCTGGCCGGCAAACAGCCGTTTGATATTTATGTGCTGGGGACAAAGGGGGATGATAACCGCCTGAGGG
CTTGGGCCAGACAAAAAAATATCCCGGCAGAGCGCGTCAGAAAGCGGGAAATTACGTTAAATCATGATGGCGGTCTCTCG
CTTCAGTACGGACTGACCACCACACCGGTGGTGATGCAACAGTTACCGGATGGGCGGTGGCGTCCGCTCACACCTTAATC
CGGAGGCGTGATGCGTAAAAATTCCCTGCTCACTCTTGTCCTGCTGCTGTTTTCCGTGCCGTTACCGGCTCGGGAGGTGC
CGCCGGGCTACCGTGAGGTGGCCCGGCAGGAGAATGTACCAGCAGAAGCCCTGTATTCCCTGGCACTGACGGAGTCATCC
TGGACATTACCGGCACATCACCCGCAGGCCGGTGAAATCCATCCCTGGCCGTGGACGCTGAATGTGGCTGGTAAAGGATA
CCGTTATCCGACACGGCAGGCCGCCTGGCAGGCTTTACAGTCGTTTTTACAGACGACATCCCCCAGACGTATTGATGTGG
GGATTGCACAGGTGAACTGGGGCTGGAACGGGCATCACTTCCGTTCCGCCTGGGAGGCCTTTGATCCTTATACCAATTTG
CATGTGGCCGCCCGCATCCTGCGCCGCTGTTATGAGGCGTCACCGGGTAGTTGGATCCGTGCCGCCGGCTGTTATCACCA
TCCGGCGGGCGGTCAGCCCGCAGTACGCTATAAAAATAGTGTCCGGCGTCAGCTGGCGACACTGACGGGCGGTACACAAC
CCGTTCCCGCTCATTTACCGGCAGTCAGTACAGATCGGGCTGTATCGTTTGTGTGGATAGAACCGGAGAACAAAACCGAT
GCGAAATAATCCTGAAGAAAAGACAACGCGAGCCTTTTATCCCCTGCCCGTCTTGGGGATGCTGCTGTTTTGCGCAGCCG
GCGGCAGTCAGGCGGCATTAACGGTGGTGGCGGATTATGGCGGGCAACCGGCAGCACCTTTTTATGACGCGATAAATAAT
GCCCCGAATGAATGGACAGCAAAGCCGGCGTCCCGCCCTCTGCCGTCCGTGATGGCCCCGTCAATGGTGTTGCCGGTTGA
GACACCGGAAATGACGCCGGGGGAGGTGGATGACCGCGTCCTGCATTTACCGGGGATTGGGGCACTGTATCTGGTGGGGG
ATGATCCGTTATCCCGGGCATGGCTCACACAGCACGCAGCCCAGCTGAATGCAATGAATGCGGCCGGGATGGTGGTGAAT
GTGAAATCGGAAACCGGGTTACAGGCGCTTCAGGCGCTGGCTCAGGGAGGACTGCTCTCCCCAGCTTCTGGCACCGATTT
AGCTCACCGTCTTCAGTTATCACATTACCCAGTTCTGATCACGGAAACCGGGTTGACCCAGCAGGTGAAGTAATGTTACC
GCCGATATGGCCTTCAGATGGGGTTGACTCCCCGGCATTCTGGTTGGCCGTGCTGATGTGGTGCGTGTTCTTTGTTGTGA
TGAGACTCCTGGGGAAAAAAAACCGTCCTGCCCGCCGTCATCGTCACTGTCACGGGAAAGAATCGCGTGTACCGGAAAAA
GAAAATCCGTCAGATCCTCCCTGGGGTTGAGTGCAGTGAGCACATTGTTTTCCGGACGTGTCGGTGAATTTTCAAACAGT
GTTTCCAGTGGAAACGCTGGATGATTTTTGAACACTGTTTCCACTGGAAACACCGGTGAATTTTTAAACACTGTTTTCCG
GGGTAACACCAAAAAAGAGTTTGAGAGAATGAGTGATCGTTATGTGATAGAGGCCTGGCTGCGACCGGCCGTGGAATTGA
ACAGTGCTCTGGTGTCCGGCGGGGCGGCGTTTGTGTGTGCGGTAGCGCCCTGGGCAGTGGCATTGTCTCCGTCCGTGAGT
TATGTCACCGCCGGTGCGTTTGCCGGTTTTTCCGCATTGCGGGCACATCAGGGATTCCGGGTATTACGTTACCGCCGGAA
TCTCCGGCGTCTGCCCCGCTATCAGGTGACGTTGGCACAGGTGCCGGTCAGCCGGCAGCGTCTGTTTCTGGGAAAAGGGT
TTCAGTGGCAGCAAAAACACACGCAACGCCTGCTGGAAACCCAGCGTCCGGAAGTGGAGCGGTATGTTCAGCCGCCGGCA
CATTACCGGCTGGCCCGGCAGTTTGAACTCCGTTTTGAATCCCGTTTTCCGGCGGTTTGCCGGCTTTTGCAAAAAGACAG
TTGGCTGAATCCGGTCCGCCCGCTGACGCCGGTGGGGGGGAATCCGGTGTTACACGGTGTGGAGCCGGATGAGGTGAATG
TGACCATGGATTTGCGTGAACGGGTTGGTCATATGCTGGTACTGGGGACCACCCGTGTCGGCAAAACCCGTCTGGCGGAA
GTGCTGATCACTCAGGATATCCGCCGGGGGAATATCACGATTGTTTTTGATCCGAAAGGGGATGCGGATTTATTGCGCCG
GATGTGGGCGGAAGCGCATCGTGCGGGGCGCAGTGAGGAGTTTTATGTTTTTCACTTGGGCTGGCCTGATATCAGTGCCC
GTTATAACGCCATCGGGCGTTTTGGCCGAGTATCGGAAGTCGCGGGGCGGGTTGCCGGCCAGTTATCCGGGGAAGGGAAC
AGCGCGGCGTTCCGGGAGTTTGCCTGGCGGTTTGTTAATATCATTGCCCGGGCACTGGTTGCTCTGGGGGAGCGTCCGGA
TTATGCCAAAATTTTACGTTATGTCACCAATATCGGGGAACTCTATCAGACATATTCGATGCAGGTGATTAAAGCACAAC
TACCTGATTTGTTTGCCCAAATCGAGAATGCGCAGAACGCGCTGACGGTCGAGGATGTGCCCCGTCATCTGCAAAGTGAT
CCGAAAGCTGTGGCTATCTGGGCAACGGAGCTGGCGTTAAGTAGTGAGAAAGGGAAAAAAATCTATGATCCGATTTTGGA
CGGGCTGCGCAGTGCGATCCGTTATGACCGGACCTATTTTGATAAAATAGTGGCTTCTCTGCTGCCGTTACTGGAAAAAC
TGACTACCGGAAAAACTGCCGCCCTGTTGTCGCCGGATTACACCAATATGCAGGATCCCCGTCCGATTTTTGACTGGCAG
CAGGTGATTCGGAAAAAAGGGATTGTATATGTCGGGCTGGATGCGTTATCGGATGCGGAAGTGGCGGCAGCGGTGGGGAA
TTCCATGTTTGCGGATTTGGTCTCGGTAGCCGGGCATATTTATAAATTCGGGACTCAGGATGGACTGCCGGAGGATGAGC
ACGCCGGAAAATTACCGATCAGCCTGCATTGCGATGAATTTAATGAACTGATGGGGGATGAATTTATTCCGTTACTGAAC
AAGAGCGGCGGCGCGGGGATTGAAGTGACGGCCTACACACAGACCTGGTCTGATATTGAAGCCCGGCTGGGGAATGCGGC
GAAATCGGCGCAGGTCACCGGTAACTTTAATACGCTGGTGATGTTGCGTGTCCGTGAACTGATGACCGCGAAATTACTGA
CGGAACAGTTACCGGAAGTGGATATTTACACCAAAACCCTGGTATCCGGGATCACCGATATTTCCAATCCGAGGCAGGGG
AGTGATTTTACCTCCAATACCCAGGACAGGGTCAGTATGGTGGCTAAACCGCTGCTGTTACCGGCAGATATTATTCAGTT
ACCGAAAGGACAGGCGTTTGCGCTGCTGGAAGGCGGGAAGTTATGGAAAATCAGGATGCCCCTGCCGGCGGCAGAGGCTG
ATGCCCTGATGCCACCGGATTTACAAAAAATCGCACAGTATATGGAGAAAAATTACCGTACCGGCGAAACTTGGTGGACT
GCGTCATCATTTTCGGATGCGCGGCATGACAGCGGCGGTATGAATGTGGCTGAGATGGCACCGGATACCGAAGGGGGCAA
CGATGGCAACTGCTGAGGTACGTCAGGAAACCCCGCGTCACCCGGCAAAAGACCCCGGTTTGCCGGCTAAATTGTTGTGG
CACTGGCCGTGGGCCATCATCGGGGTATTACTGGCCTCCTGGGTATGCAGTCTGTTGATTGAGTGGGTCGGGATTGCGTT
TTTCTGGGCGGACGAAGGGGCGGAGCACAGCCGGCAGGTGATGTTAACCGAGAGCGGGTATCTGTCAGAAGGGTTTACCC
GTAGTCTGCTGATGTCCAGTCCGGCGCAGTGGCTGGCTCATACCGTTGAACAGGCATACCGGTGGCTGTTTGTGGAGTCC
GGGCTGATGGAGAGCTGGCAGAACGTGTATCCTGTCAGCGAGAATGCAGTTGCCCGTGAACTGGATGACTGGCGGATTTG
GTTTGTGTCCGAGCTGAGAGACTATCTGCTGGCGACGGTTTATGTGACGCTGACCTTTTTTATCCGGGTGACTATTCTGG
TGCTGTCGATGCCCCTGTTTGTTATGGTGCTGTTGGTGGGCATGGTGGAAGGCTTTAACCGGCGTGATTTGCGGCGTTAT
GGTGCCGGGTATGAATCCAGTTTTGTGTATCACCACGCCAAGCGTTTTGTTAAGCCGGCCTTTTTTGTTCCGTGCATGAT
TTATCTGTCCTGGCCGTCTGCCATTTACCCTAATCTGGTGTTGTTACCGGCGGCTCTGTTGTTCGGGCTTGCGGTGGCAG
TGGCTACCGCGTCATTTAAAAAATATTTATAGGCGCTGGGCAGAGACACACAACACTTGTTTTTGTGTGTCTCTGTCAGC
AGACAAGCGGCTAGGCCGCGCGTCAGTGGTGTGATGGGGTTATCCTGCGCTGATTGATGGATTGATGAGTGTGAGCAGTA
AATAAAGTGGCGGGTTGTCTGTCGTGATGAGTTGCCAGCCACATTGTGTCAGCAGTTCAGCTAGTGCGGCGATATCACCT
CCGATTTTTACAGGTAGGTGTGCGGTCTGATGACCGTCAGTATCAAAAGCCTGCTCCAGTGCATTTTTGGATAAACAGAT
GGTGTTGCTGAGCGTATCCGGGCTCACCGCATGTCGTCTGTGCCACGATTTATCACTCAATAACTGATAGGCAAAGCCTG
CCTCCTTGGCCGATTCAAGCGCATAAGTGAGCCGGAACAGATCGCTCTGCTCGTGTAATGCGCCTGTACAGGAGCGGTAC
AGATAATCCAGTTTTTGTGGCAGTTTGGCCCGGCTCCCCAGTGTACGTCCCTGTTGAAGCAGCCAGTCAATATCCGGCGT
AACGTCACGGTCAAAACGGCGTTGCTTTTTGGCGGTTGCCAGCCAGCGTATTAAAAACAGGTTTTTCTGCATGTCGGACT
GCACCAGCCCCTCCCTGCGGGCCAGATGCAGGGCAACCAGTGCACACCAGGCAAAATGCCCAGTTTTTCGGGTGATGGTC
TGACTCATAGGCTCACTTTTATTTATTCATTTCAGCTATTTTCGCAAAAAGCAAGCAATATAAAATTAAAAAATTTGGAA
AACTAATTGTTTGCTGTTTTTTCTGTCCGCCTTTTTTACCCTGACTCCACGTTAACCGTCTTTAAGGAGTCGTTATGCGA
TTATTTTCTCCGCTTATTTCCCTGTTTGCGTTGGTTGTCAGTGCATTTGGGGTATTGCCTGCTCAGGCCGCTGAAAAAGA
TGAACTGGCGCTGACGTTAAAGCAGCTCGATCACATCCAGGCCAGCCTGGAGCGCGCCCGTATTCAGGCAAATCAGGACA
ATCACGCCCGTTTTTATTTTGATTATTCCCGCGCCTCCAGAGAGGTGGAGATTATCCGGCAGGGGATTGTCCGCTATCTG
GAGCCTTCCCGGGCCCAGCCCACGGTGCCGGTTAATGTGGCGGAGCCGCTGCGCGGGGATTACCGCCGGGAGCAGCGATG
AATCCGTCACAGCAGGCGGCATTTGAGGCTGCTGCCGGCTCGGGGATGTCTCCGGCTGTTCTGAATCTGTTGTGTATCGG
GGCATTACTGGCGGTGCTGTTTTTATGGGCAGCCTGGGGACTGGTTGATGTTTACCGGGGCTGGGCAAATGAAAATGTTC
GTACTGCAAGGGTGGGGCAGTTTGCTGTCCGGGCAGTGATATTACTGGTGGTCTGCATCTGGATGTTTGCCAGTTGAGTG
TGCTGTTTAATTTATTTTACAGAATGAAAGGTCATTTTATGGATATGAAATCATTTTGGGGACGTGGTGTCCGTCGTATT
GGTGCGTCAGTGGTGACGTTATTCACTTTATTCAGTCTGATGCCGGCGTATGCCGCACTGCCTTCGGTGGAACCCCCTTC
TTCCGGTGGCGGCGGCGGACTGATGGACACCATTAAAGGCTATCTTAATGACGGCATTGTGATTGGCGGGCTGGTTGTGG
CTGCGACGGCTTTTATCGTGGTGGCCATTGCCGCGGTCACCACGTTCAATGAAGTGCGCGACCAAAAGGCTGGCTGGGGT
AAATTCGGTACAATTATTGTAGTCGGTGTCGTCCTGATTGTGGCGGTCGTCTGGCTGGCCGGAAAATCCGCCACTATTAT
TTTTTAAGCGGAGGCAACGATGCAGACCATCGATTTTATGCCGGATCGCTTAAATGCAGAGCCCACCGTCTTTCGCGGAT
TTACCACCCATGAAATGTTTGCCGCCGCCGGTGTCGGTTGTGTGGGCGGGAGCGTTATCAGTATCCCGCTGTTACCGCTG
GCCGGGTGGGTGATCCTGCCGACCGGCGCGTTGATAATGCCGCTGTTGGTGGTGTTTTTTGGCGGCACTTTTCTGACCCG
TATCAAACGCGGAAAACCGGAAAATTATCTCTACCGCCGATTGTCCTGGAAACTGCAAACCGGGTTTGCCCGCACATTGC
CGCTGACCGGACGGCTGACTGAAAAATCCCTCATCACCGTATCTCAGGGCTGGTTTTTACGCCGGACGCAGGCGCTGTCA
CTGTGCCGGTATATCGCCGGAGGCCGCCATGAGTAAATTTCGTCATGCCCTGCAAAACCGGGACCAGCACATTCTGACAC
TGCGGATGATCTGCGGGGTGCTGGTGCTCTGCCTGTTTGTGGCCTTTGCCGGCTGGATGCGGGCGCCGGCTAAACTGACG
ATCCATAATCCGCCGGATTTGCGCTCCGGCAGTACCCGGGCATGGTGGGAAGTGCCGCTGCCGACGGTGTACGCTTTCAG
CTTTTATATTTTTCAGCAACTGAATGCCTGGCCGAAAGACGGCGAGGTGGATTATCCGCGAAAGATTGCACAGCTCAGTG
CCTATCTGACGCCGTCCTGCCGGGCGTATTTTGAGAAAGAGGCCGCTTACCGTACTACGCTCGGGGAGCTGAAAGGGCGT
TCCCGGGTGGTGTATGAGATCCCGGGACGCGGGTTCAGTGAGGATAAAGTCCGGGTGATTGACCGGGATAACTGGATCGT
GCGCCTGGATTTGGTAGCGGATGAATATTTTAGCGCGGAGCCGGTCAAGCGAGCGACGGTACGTTATCCGGTGAAAGTGG
TGCGCTGGGAGGGCGATCCGGAAAGTAATCCGTTTGGTCTGGCCCTGGACTGCTATGACGGGCTGCCTCAGCGTCTGGAA
GCGGCGGAGCAGAATAAGGAGGTCAGTCAATGAGCATAAAACGTCATCTGACGGCCTGTGCTCTGGGGATTTCGGCGGTG
TTTTCTGTGGCCGCTCTGCCGCTGCCGGTGCAGGCGGTAGAGCTGGTCCGCTGGGAGCGTATTCCGTTACCGGTTTCTCT
GCATGTGGGGGAAGAGCGCATTGTGTTTGTGGAAAAAAATGTGCGTGTCGGTTTTCCACCGTCTCTGAATGAGAAACTGC
GGATCCAGAGTACCGGAGGGGCGGTGTACCTGCGGGCGGAAAGCGCCTTCCCGCAGACCCGCCTTCAGTTACAGGATGTG
GAAAGCGGGGAAATCCTGTTGCTGGATGTGACGGCCACTGCCGGTAAAGGGAAGCTGGAGCCGGTGCGGGTGGTGTACAG
CGGTGAAGTCAGTACGCAGCGTGACAGTCAGAGCGTCAGACGCAGCGGGCAGGCTGCGGGGGCAGCAGCCGATGCCGTAC
CGGAAAGCGTGGACCGCAAAGCGAAAACCCGTTATCCGGCGCCGTTACCGGTCTTACTGACCCGTTATGCCGCCCAGAGT
CTGTATGCACCGTTAAGAACAGTGGAGCCGGTGTCCGGCGTACAACCTTTGCCACTGACCTTACCAAAAACACTGACAGC
ACTCTACCCGTCTGAACCACTGATCGCGCGGCCGCTGGCCGGCTGGCAGGCGGCGGAGTACCGGGTGGTGGCGGTGAAAC
TGACCAATCAGTCCGCTCAGAAAGTCGTGCTGGATCCCCGTCAGTTGCAGGGGCAGTTTGTCAGCGCCACGTTCCAGCAT
CAGTGGCTGGACGCGAAGGGCACACCGGAGGATACCACCACAGTGTATCTGGTGATGAAAGGCAAACCGGATAAGGCGTT
TCCTGCGGAGCCGCCTGTCCGGAGGACGGGAGGGAAAGCCCGATGAAAGTGAAATCCAATACGCTGGTCAAAATTCTGGT
GCCGTCCGCACTGGCGTTGGCGGTGCTGATTGGTATCAAAAGCTGCCAGCCCGACACGCCGGTCACCGGCAGCGGACAGG
ACAACCTGTCTCAGTCAATCAATGACCTTGACCCAGGGGAGCTGAAGTCACTCGGGATTGAGGGGGATACCCCGGCCGAT
ACACTGAGGACGCTGATTGGCACTATGAAAACGGTACGTGACCGTCAGGCGGAATTGATCGCCCAGAATGAGAAATTGCT
GGAAGAGAATGCGCAGCTGCGTAACCGGCAGCAGAATGTGTCGGGGCAGATCCAGTCTGCGGTGGCTTCCGTCCGTCAGG
AAGCGGAGAGTCAGCAGCGTGCCCTGCAACAGGAGCAGCAGACACTGATGCGGCGTCTGGATAGCCTGGGGGAAACGCTG
ACAGCATCAGGTGGTCAGCCGGCTCAGGGCAGCGGACAAGGCGATATTCCGCTGGGACTGGGGCTGGATACCGGGGGCAG
CGGACTGACGGTGAAAGACGGGTTGCTGTGGGCTGAGCCGCAGGATGCACAACCGGCTGAACCGGGGCGGATGGTGAACG
GACAACCGGCTAAACCGGCGTTTCCGACCTCTTTTCTGGAGGATAACGCCATTACCCGTCAGAAAGCGGAACTGGACCGG
GTGGCCAAAAATCAGCGCACGCTCTCCGGTACAGTGGACGGTGAGGCCCATACCGAACCGGCGTACACGATACCGGAGAA
TGCCACCCTGGTGGGCAGCCAGGCGATGACGGCGTTGCTGGGGCGGGTGCCCATTGACGGTAAAGTGATCGATCCGTATC
CGTTCAAGGTGGTGGTGGGAAAAGACAACCTCACGGCGAACGGCATTGAGTTACCGGATGTGGAAGGGGCGGTGATCAGC
[truncated: 3,717,906 more chars]
